# Supplementary material for: Integrating longitudinal clinical laboratory tests with targeted proteomic and transcriptomic analyses reveal the landscape of host responses in COVID-19
Source: Cell Discov. 2021 Jun 8;7:42. doi: 10.1038/s41421-021-00274-1 (PMC8185699; doi:10.1038/s41421-021-00274-1)
Supplement: Supplementary file 3 — Supplementary Table S2 [file 41421_2021_274_MOESM3_ESM.xlsx]

## Sheet: Sheet1
Table S2. Statistical analysis of clinical features of enrolled cases.
	Day 1-3			Day 6-8			Day 13-15			Day 20-22			Day 27-29
	Mild/Moderate	Severe/Critical	P value	Mild/Moderate	Severe/Critical	P value	Mild/Moderate	Severe/Critical	P value	Mild/Moderate	Severe/Critical	P value	Mild/Moderate	Severe/Critical	P value
Blood urea nitrogen (2.6-7.5 mmol/L)	4.32 (1.69-11.7) (n=262)	5.94 (4.04-43.27) (n=8)	0.00197901	4.14 (1.42-15.25) (n=346)	5.63 (2.18-34.06) (n=52)	1.4215e-05	4.38 (1.38-10.05) (n=346)	7.37 (1.71-31.16) (n=52)	8.60887e-13	4.41 (2.48-9.63) (n=346)	10.05 (2.96-38.11) (n=52)	6.33571e-14	4.355 (2.04-8.08) (n=346)	9.67 (2.24-33.97) (n=52)	1.51982e-11
Partial Pressure Of Oxygen (Normal range 10-14 KPa)	13.4 (2.5-28.5) (n=574)	12.9 (8.37-26.4) (n=17)	0.759925	13.3 (3.19-30.7) (n=203)	10.7 (3.84-26.1) (n=50)	6.1684e-06	13.4 (4.81-29.7) (n=203)	12.2 (5.08-27) (n=50)	0.0489718	13.05 (5.9-30.6) (n=203)	12.6 (6.64-27) (n=50)	0.268391	12.45 (5.21-27.1) (n=203)	12.4 (6.98-20.9) (n=50)	0.765729
Activated partial thromboplastin time (Normal range 31.5-43.5 s)	38.7 (25.7-67.4) (n=583)	38.5 (30-64.2) (n=15)	0.872532	38.6 (28.6-64.9) (n=379)	43.1 (32.7-111.5) (n=59)	0.000110968	37.7 (29.9-63.2) (n=379)	39.7 (30.9-142.6) (n=59)	0.000771171	37.6 (29.7-54.9) (n=379)	42.3 (30.7-95.9) (n=59)	1.27207e-07	36.7 (30.6-58.8) (n=379)	50.9 (33.8-91.5) (n=59)	3.53235e-13
D-Dimer (Normal range 0-0.5 ug/mL)	0.26 (0.1-9.34) (n=582)	0.71 (0.19-20.09) (n=14)	7.93216e-06	0.33 (0.1-18) (n=377)	0.905 (0.29-19.3) (n=57)	3.44633e-12	0.37 (0.1-14.39) (n=377)	2.9 (0.41-19.88) (n=57)	1.82505e-26	0.33 (0.1-6.27) (n=377)	3.845 (0.22-17.91) (n=57)	1.59002e-24	0.31 (0.15-1.9) (n=377)	5.095 (0.37-18.81) (n=57)	1.01304e-16
Fibrin and fibrinogen degradation product (Normal range 0-5 ug/mL)	0.45 (0.01-24.89) (n=583)	2.085 (0.13-93.79) (n=14)	6.12915e-06	0.65 (0.01-111.99) (n=379)	2.76 (0.26-104.31) (n=58)	2.35929e-13	0.78 (0.01-78.97) (n=379)	8.19 (0.03-95.23) (n=58)	4.25394e-26	0.65 (0.01-19.85) (n=379)	13.03 (0.26-99.86) (n=58)	1.18029e-24	0.585 (0.01-6.05) (n=379)	19.67 (0.48-116.01) (n=58)	4.90501e-17
Fibrinogen (Normal range 2-4 g/L)	2.85 (1.17-6.78) (n=583)	3.93 (2.46-6.53) (n=15)	0.000319074	3.76 (1.1-8.72) (n=379)	4.64 (2.93-10.13) (n=60)	5.84385e-05	3.79 (1.48-9.52) (n=379)	4.795 (2.05-9.05) (n=60)	8.06274e-05	3.385 (1.83-7.08) (n=379)	4.49 (2.22-9.19) (n=60)	6.8083e-08	3.27 (1.96-5.4) (n=379)	3.88 (2.24-6.67) (n=60)	5.65101e-05
Fractional deoxyhemoglobin (Normal range 0-100 %)	1.8 (0.1-73.1) (n=557)	1.9 (0.3-6.6) (n=17)	0.968607	2 (0.1-59.7) (n=197)	3.4 (0.1-45.4) (n=47)	0.000103875	2 (0.1-39.9) (n=197)	2.4 (0.3-28.8) (n=47)	0.147202	2.4 (0.1-24.4) (n=197)	2.5 (0.1-14.7) (n=47)	0.673524	1.9 (0.1-27.4) (n=197)	2.3 (0.1-12.5) (n=47)	0.733289
Fraction of total hemoglobin (Normal range 0-1.5 %)	0.5 (0.1-1.6) (n=538)	0.7 (0.4-1.1) (n=17)	0.00087726	0.6 (0.1-1.5) (n=193)	0.7 (0.1-2.1) (n=48)	0.307382	0.7 (0.1-1.5) (n=193)	0.8 (0.3-1.5) (n=48)	0.180902	0.8 (0.1-1.4) (n=193)	0.8 (0.2-1.3) (n=48)	0.625071	0.65 (0.1-0.9) (n=193)	0.8 (0.6-1.2) (n=48)	0.00104094
Fraction of Carboxyhemoglobin (Normal range 94-98 %)	96.9 (25.6-100) (n=566)	96.5 (92-98.4) (n=17)	0.813943	96.6 (38.9-100) (n=202)	95.3 (53.3-100) (n=49)	0.00160084	96.65 (58.2-99.7) (n=202)	96 (68.1-98.6) (n=49)	0.0277678	96.25 (73-99.4) (n=202)	95.85 (83.2-98.8) (n=49)	0.304192	96.45 (70.7-100) (n=202)	95.7 (81-98.6) (n=49)	0.105704
HCO3act (Normal range 22-29 mmol/L)	24.4 (18.4-30.3) (n=573)	23.2 (17.3-28.5) (n=17)	0.0561708	24.8 (18.2-29.8) (n=202)	24.25 (15-30.3) (n=49)	0.316003	25.15 (19.5-31.3) (n=202)	26.1 (17.9-37.8) (n=49)	0.0652093	25.05 (18.8-33.9) (n=202)	27.4 (19-33.7) (n=49)	0.000158499	25.2 (21.4-31.9) (n=202)	29.3 (24.4-38.3) (n=49)	0.000133205
HCO3std (Normal range 21.3-24.8 mmol/L)	23.9 (19-29) (n=573)	23.4 (16.8-27.6) (n=17)	0.483217	23.9 (18.7-29) (n=202)	24.4 (17.1-28.5) (n=49)	0.0316085	23.8 (18-30.9) (n=202)	25.8 (19.4-36.9) (n=49)	0.000169154	23.4 (15-31) (n=202)	25.75 (17-31.6) (n=49)	0.000168168	24.15 (20.3-30.5) (n=202)	27.7 (22.8-36.6) (n=49)	0.000261192
INR (Normal range NA-NA NA)	0.99 (0.81-1.47) (n=581)	1 (0.88-1.19) (n=15)	0.200035	0.99 (0.81-3.18) (n=380)	1.01 (0.85-1.25) (n=60)	0.0125858	1 (0.85-2.01) (n=380)	1.12 (0.94-3.35) (n=60)	5.23815e-17	1 (0.83-1.23) (n=380)	1.15 (0.96-2.21) (n=60)	9.42674e-19	0.98 (0.88-1.18) (n=380)	1.18 (0.94-2.21) (n=60)	6.65983e-15
Oxygen saturation (Normal range 91.9-99 %)	98.2 (25.9-100.1) (n=573)	98.1 (93.3-99.7) (n=17)	0.889729	98 (39.5-100.2) (n=202)	96.6 (54-100) (n=49)	0.000152123	98 (59.3-100.2) (n=202)	97.8 (70.3-100.1) (n=49)	0.227957	97.75 (74.9-100.3) (n=202)	97.45 (85-99.9) (n=49)	0.280451	98.1 (72.1-100.5) (n=202)	97.7 (86.6-99.9) (n=49)	0.543936
Partial pressure of carbon dioxide (Normal range 4.3-6 KPa)	5.42 (3.34-8.86) (n=573)	4.94 (4.04-6.42) (n=17)	0.00683126	5.63 (3.52-8.01) (n=202)	5.09 (3.26-7.78) (n=49)	1.26896e-06	6.005 (3.91-9.67) (n=202)	5.39 (3.51-7.65) (n=49)	0.000187383	6.07 (2.76-12.7) (n=202)	6.225 (4.55-11.1) (n=49)	0.595494	5.785 (4.2-7.67) (n=202)	6.65 (5.09-8.24) (n=49)	0.0135572
PH (Normal range 7.35-7.45 NA)	7.3845 (7.196-7.536) (n=472)	7.395 (7.192-7.487) (n=10)	0.922319	7.376 (7.236-7.538) (n=199)	7.403 (7.225-7.507) (n=43)	0.000453782	7.357 (7.186-7.515) (n=199)	7.409 (7.315-7.591) (n=43)	4.5348e-07	7.345 (6.972-7.617) (n=199)	7.393 (7.153-7.487) (n=43)	0.130384	7.3795 (7.295-7.473) (n=199)	7.3955 (7.305-7.47) (n=43)	0.409484
TNF (Normal range 0-16.5 pg/mL)	0.19 (0-22.85) (n=419)	0 (0-0.86) (n=5)	0.230614	0 (0-14.45) (n=164)	0 (0-6.52) (n=11)	0.36751	0 (0-7.5) (n=164)	0.06 (0-11.46) (n=11)	0.0520929	0 (0-50.08) (n=164)	0 (0-4.65) (n=11)	0.270035	0.01 (0-7.5) (n=164)	0 (0-5.55) (n=11)	0.97618
INF-r (Normal range 0-23.1 pg/mL)	0.37 (0-171.29) (n=419)	0.07 (0-0.24) (n=5)	0.190695	0 (0-256.93) (n=164)	0.075 (0-39.67) (n=11)	0.243904	0 (0-25.2) (n=164)	0 (0-3.53) (n=11)	0.608434	0 (0-87.24) (n=164)	0 (0-10.75) (n=11)	0.401482	0.075 (0-22.22) (n=164)	0.005 (0-167.36) (n=11)	0.947152
IFN-a (Normal range 0-8.5 pg/mL)	0.64 (0-20.46) (n=414)	0.54 (0-5) (n=5)	0.670518	0.44 (0-9.73) (n=121)	0.2 (0.02-1.36) (n=5)	0.121245	0.41 (0.05-6.07) (n=121)	0.27 (0.04-0.98) (n=5)	0.689168	0.34 (0-2.31) (n=121)	0.28 (0-2.15) (n=5)	0.413101	0.54 (0.02-7.85) (n=121)	0.515 (0.1-1.03) (n=5)	0.973224
IL-17 (Normal range 0-21.4 pg/mL)	0.16 (0-31.85) (n=419)	0.04 (0-4.39) (n=5)	0.725498	0.06 (0-7.42) (n=164)	0.08 (0-8.27) (n=11)	0.804039	0.04 (0-3.35) (n=164)	0.02 (0-1.23) (n=11)	0.282802	0.05 (0-4.53) (n=164)	0 (0-1.22) (n=11)	0.00141779	0.13 (0-1.25) (n=164)	0.19 (0-44.25) (n=11)	0.251452
IL-12P70 (Normal range 0-3.4 pg/mL)	0.02 (0-7.36) (n=414)	0.02 (0-0.08) (n=5)	0.46696	0 (0-12.18) (n=121)	0.1 (0-8.28) (n=5)	0.042017	0 (0-4.36) (n=121)	0 (0-88.59) (n=5)	0.434143	0.04 (0-3.46) (n=121)	0.305 (0-2.67) (n=5)	0.394341	0.51 (0-3.43) (n=121)	0.395 (0-1.55) (n=5)	0.601154
IL-10 (Normal range 0-12.9 pg/mL)	0.51 (0-130.77) (n=419)	0.32 (0.03-0.68) (n=5)	0.161822	0.36 (0-8.24) (n=164)	1.775 (0.02-6.23) (n=11)	0.23542	0.33 (0-3.65) (n=164)	1.73 (0-46.93) (n=11)	7.55311e-05	0.54 (0-1.84) (n=164)	1.28 (0-19.2) (n=11)	1.71115e-05	0.905 (0-1.59) (n=164)	1.54 (0-60.2) (n=11)	7.05688e-05
IL-8 (Normal range 0-20.6 pg/mL)	1.105 (0-88.34) (n=414)	0.78 (0.01-2.75) (n=5)	0.466471	0.93 (0-134.69) (n=121)	0.09 (0.03-1.5) (n=5)	0.0153989	1.12 (0-55.37) (n=121)	3.07 (0-8.64) (n=5)	0.320403	1.46 (0-48.49) (n=121)	9.345 (1.56-46.41) (n=5)	0.000327726	2.59 (0-25.33) (n=121)	26.55 (1.5-107.19) (n=5)	4.21862e-07
IL-6 (Normal range 0-5.4 pg/mL)	0.05 (0-11.12) (n=419)	0.2 (0-2.3) (n=5)	0.318528	0 (0-30.09) (n=164)	8.23 (0-104.11) (n=11)	1.94667e-05	0 (0-45.41) (n=164)	68.92 (0-311.69) (n=11)	3.78004e-07	0 (0-37.15) (n=164)	18.04 (0-274.38) (n=11)	4.04678e-07	0 (0-13.64) (n=164)	19.735 (0-789.55) (n=11)	0.000180349
IL-5 (Normal range 0-3.1 pg/mL)	0.085 (0-11.36) (n=414)	0.24 (0-10.33) (n=5)	0.387542	0 (0-39.49) (n=121)	0.02 (0-0.23) (n=5)	0.114223	0 (0-28.72) (n=121)	0.48 (0-137.19) (n=5)	0.0615998	0 (0-1.82) (n=121)	0 (0-1.96) (n=5)	0.787435	0.045 (0-2.39) (n=121)	1.995 (0-19.43) (n=5)	0.000140001
IL-1B (Normal range 0-12.4 pg/mL)	0.045 (0-271.48) (n=414)	0.13 (0-1.47) (n=5)	0.52453	0 (0-280.33) (n=121)	0.02 (0-0.08) (n=5)	0.145956	0 (0-59.68) (n=121)	0 (0-2.87) (n=5)	0.562836	0 (0-45.61) (n=121)	0 (0-19.74) (n=5)	0.685641	0 (0-66.29) (n=121)	0 (0-21.49) (n=5)	0.777807
IL-2 (Normal range 0-7.5 pg/mL)	0.39 (0-24.07) (n=419)	0.45 (0.03-2.81) (n=5)	0.79146	0.15 (0-3.49) (n=164)	0.055 (0-3.66) (n=11)	0.361023	0.07 (0-14.04) (n=164)	0.4 (0-1.07) (n=11)	0.0140812	0.14 (0-12.47) (n=164)	0.13 (0-1.4) (n=11)	0.542533	0.225 (0-1.4) (n=164)	0.665 (0-13.46) (n=11)	0.000654726
IL-4 (Normal range 0-8.56 pg/mL)	0.16 (0-9.84) (n=419)	0.4 (0-1.54) (n=5)	0.941139	0 (0-5.89) (n=164)	0.06 (0-2.72) (n=11)	0.189775	0 (0-3.35) (n=164)	0 (0-0.83) (n=11)	0.342864	0 (0-9.66) (n=164)	0 (0-2.73) (n=11)	0.081309	0.375 (0-4.39) (n=164)	0.395 (0-1.5) (n=11)	0.93246
CD16+CD56+Counts (Normal range 95-640 cell/uL)	221.7325 (14.5058-1093.08) (n=432)	329.447 (61.0284-579.205) (n=7)	0.204505	194.306 (38.5029-828.946) (n=211)	127.618 (49.5143-481.976) (n=4)	0.144579	176.488 (48.5637-886.874) (n=211)	134.3975 (36-219.714) (n=4)	0.204186	203.042 (48.15-1277.56) (n=211)	112.516 (5.7732-284.152) (n=4)	0.0573292	206.857 (69.4553-744.447) (n=211)	190.698 (38.2013-548.332) (n=4)	0.470635
CD16+CD56+Percent (Normal range 4.2-25.2 %)	13.3134 (1.2365-49.6648) (n=432)	35.1164 (12.034-44.8102) (n=7)	0.00359664	10.2687 (1.9851-59.9601) (n=211)	15.47205 (7.8201-40.4876) (n=4)	0.00479664	9.2467 (2.2784-36.1661) (n=211)	7.8811 (1.5176-13.4429) (n=4)	0.369981	11.0889 (1.8276-55.2) (n=211)	16.7831 (3.6544-28.55) (n=4)	0.0328245	12.3053 (3.3543-39.2857) (n=211)	19.4259 (12.2785-60.7726) (n=4)	0.00302945
CD19+Counts (Normal range 107-698 cell/uL)	224.327 (23.8248-948.37) (n=432)	116.175 (63.8594-218.038) (n=7)	0.00332951	229.824 (40.9538-1311.03) (n=211)	159.3 (19.777-557.929) (n=4)	0.126565	266.777 (49.1326-1247.66) (n=211)	461.4205 (185.281-694) (n=4)	0.250961	240.557 (20.2342-1170) (n=211)	184.912 (11.791-413.63) (n=4)	0.0504215	246.478 (36.0556-823.531) (n=211)	107.711 (28.8147-268.691) (n=4)	0.000152013
CD19+Percent (Normal range 6.5-27 %)	13.05625 (2.3798-33.0732) (n=432)	10.9432 (4.0225-17.0409) (n=7)	0.444691	12.8746 (1.7606-39.4621) (n=211)	20.9308 (5.148-36.629) (n=4)	0.00247082	13.8499 (2.3419-46.307) (n=211)	20.2514 (16.8563-29.6326) (n=4)	0.0233511	12.8265 (1.5839-28.0473) (n=211)	18.4423 (5.1861-55.52) (n=4)	0.0478608	12.7237 (4.1516-22.7463) (n=211)	13.5329 (8.0191-19.6759) (n=4)	0.983113
CD3+Counts (Normal range 690-2540 cell/uL)	1174.125 (288-3738.2) (n=432)	664.226 (282.18-1133.6) (n=7)	0.00123851	1410.97 (248.497-3135.68) (n=211)	405.654 (121.523-1899.68) (n=4)	4.31312e-05	1407.97 (111.536-3048.51) (n=211)	1304.19 (737.883-2037.03) (n=4)	0.572844	1405.83 (516.676-3174) (n=211)	595.068 (97.2749-814.846) (n=4)	6.06508e-06	1302.22 (368.638-3756.42) (n=211)	595.454 (178.446-1217.15) (n=4)	4.70358e-07
CD3+Percent (Normal range 53-84 %)	71.47585 (41.7184-87.7113) (n=432)	58.5278 (38.3811-78.0794) (n=7)	0.00630769	74.1897 (32.6547-91.7803) (n=211)	54.21655 (35.5391-72.3663) (n=4)	1.12236e-05	74.1237 (42.2352-89.8963) (n=211)	68.34165 (66.3339-72.0271) (n=4)	0.0818094	73.6403 (36.88-95.0722) (n=211)	57.7545 (15.45-88.1697) (n=4)	0.00763546	73.8012 (49.0826-87.4402) (n=211)	62.9952 (27.3198-76.9514) (n=4)	0.00069804
CD4+Counts (Normal range 410-1590 cell/uL)	629.1885 (126-2094.55) (n=432)	300.226 (208.237-674.159) (n=7)	0.00329743	734.468 (102.665-2082.05) (n=211)	200.342 (84.1211-1088.68) (n=4)	9.2184e-05	776.907 (51.6039-1763.52) (n=211)	801.052 (459.498-1220) (n=4)	0.906352	844.909 (242.192-1949.54) (n=211)	254.102 (52-469.31) (n=4)	2.18724e-06	773.35 (270.468-1757.45) (n=211)	246.933 (114.654-716.118) (n=4)	3.28622e-06
CD4+Percent (Normal range 31-60 %)	37.88045 (14.7364-59.052) (n=432)	37.6911 (17.844-46.4344) (n=7)	0.285696	40.349 (19.5843-71.2629) (n=211)	35.0532 (13.709-45.5429) (n=4)	0.0513606	40.8742 (21.8426-63.5665) (n=211)	44.2657 (31.3248-52.1566) (n=4)	0.658366	41.992 (24.04-65.3846) (n=211)	25.343 (6.98-78.8789) (n=4)	0.0112643	41.3751 (29.3221-56.3601) (n=211)	29.8916 (20.1115-59.8492) (n=4)	0.0155904
CD4/CD8 ratio (Normal range 0.9-3.6 NA)	1.5679 (0.5589-7.4064) (n=432)	2.8054 (0.5913-3.9895) (n=7)	0.0917467	1.446 (0.5952-9.9466) (n=211)	2.9418 (0.4432-3.709) (n=4)	0.0308666	1.6561 (0.6414-5.5823) (n=211)	2.1882 (0.8598-5.3525) (n=4)	0.352908	1.6526 (0.7475-8.3344) (n=211)	0.87 (0.7492-8.9368) (n=4)	0.093254	1.7625 (0.6938-4.033) (n=211)	1.5165 (0.7708-4.7062) (n=4)	0.799439
CD45+Counts (Normal range 900-3500 cell/uL)	1689.58 (509.949-4590) (n=432)	1246.51 (486.277-1587.55) (n=7)	0.00529687	1919.07 (510.738-4184.3) (n=211)	759.113 (341.942-2766.71) (n=4)	0.000109629	1965.72 (236.254-3984.76) (n=211)	1902.63 (1099.18-2928.74) (n=4)	0.84244	1892.5 (773.299-4666) (n=211)	759.931 (157.98-1234.46) (n=4)	1.01971e-05	1918.98 (565.423-4295.99) (n=211)	967.566 (271.803-1932.12) (n=4)	7.11632e-06
CD8+Counts (Normal range 190-1140 cell/uL)	406.836 (77.0607-1347.34) (n=432)	190.6 (54.1011-391.219) (n=7)	0.00211423	488.616 (27.1647-1190.97) (n=211)	113.5 (25.4227-696.349) (n=4)	6.17819e-05	471.149 (52.3703-1317.36) (n=211)	262.7215 (222.338-1067.01) (n=4)	0.247627	472.132 (116.909-1184) (n=211)	195.548 (13.9438-366.954) (n=4)	0.000196267	477.726 (100.173-1381.29) (n=211)	205.78 (39.5656-440.163) (n=4)	6.04829e-05
CD8+Percent (Normal range 13-41 %)	24.6363 (7.2368-45.1434) (n=432)	13.4352 (7.3586-30.1756) (n=7)	0.0190813	26.9829 (5.3187-46.3237) (n=210)	13.1172 (7.4348-30.9353) (n=4)	0.00168016	25.551 (8.6276-44.9982) (n=210)	20.2295 (9.7444-36.4326) (n=4)	0.32598	24.93005 (7.8451-40.5951) (n=210)	25.7324 (8.06-32.3245) (n=4)	0.818022	25.6293 (9.9927-42.264) (n=210)	22.7813 (6.0932-37.9378) (n=4)	0.444797
Hematocrit (Normal range 40-50 %)	41.5 (22.2-52) (n=593)	41.45 (30.7-50.7) (n=16)	0.424181	39.6 (22.4-52.5) (n=451)	38.05 (26.2-45.5) (n=64)	0.00723015	38.2 (24.9-50.3) (n=451)	35.25 (20.1-46.1) (n=64)	3.35488e-08	36.85 (25.3-48.5) (n=451)	29.05 (20.9-41.9) (n=64)	5.3776e-20	36.8 (27.3-47.3) (n=451)	29.5 (22.4-41) (n=64)	9.14177e-16
Hemoglobin (Normal range 130-175 g/L)	144 (59-183) (n=593)	142 (108-167) (n=16)	0.609154	137 (76-187) (n=451)	130.5 (84-162) (n=64)	0.0145985	132 (79-178) (n=451)	118 (68-155) (n=64)	3.34898e-08	126 (86-171) (n=451)	99 (72-146) (n=64)	1.16183e-19	122 (97-165) (n=451)	98 (73-140) (n=64)	1.57803e-16
High-sensitivity C-reactive Protein (Normal range 0-10 mg/L)	5.66 (0.55-83.05) (n=181)	45.24 (0.87-130.87) (n=13)	0.000697362	8.425 (0.5-91.12) (n=149)	46.01 (0.57-128.44) (n=53)	2.26883e-10	6.26 (0.5-90.26) (n=149)	38.96 (0.93-115.75) (n=53)	1.61109e-09	4.295 (0.63-55.7) (n=149)	62.45 (1.1-155.28) (n=53)	2.77227e-11	2.36 (0.53-26.89) (n=149)	70.42 (0.73-154.62) (n=53)	2.45929e-06
Lymphocyte Counts (Normal range 1.1-3.2 10e9/L)	1.5827 (0.2699-4.8215) (n=593)	0.83115 (0.291-1.4834) (n=16)	3.17963e-06	1.6918 (0.3019-4.3728) (n=451)	0.65275 (0.1989-5.4822) (n=64)	3.96262e-15	1.8221 (0.2595-4.8003) (n=451)	0.66675 (0.1806-4.5763) (n=64)	1.76113e-21	1.80135 (0.4106-3.3557) (n=451)	0.70185 (0.1693-2.324) (n=64)	2.97069e-20	1.9122 (0.3094-3.929) (n=451)	0.6547 (0.2107-1.7716) (n=64)	1.08248e-15
Lymphocyte Percent (Normal range 20-50 %)	27.2 (5.6-68.3) (n=593)	16.8 (2-28) (n=16)	5.98964e-07	32.1 (3.1-65.5) (n=451)	10.85 (2.2-53.8) (n=64)	2.04834e-16	32.3 (3.5-59.7) (n=451)	8.05 (1.4-35.1) (n=64)	6.35538e-29	31.45 (6.3-56.7) (n=451)	7.35 (1.1-39.5) (n=64)	8.31866e-22	32.6 (8.1-45.9) (n=451)	5.6 (2.2-34.4) (n=64)	1.07297e-18
Meant Corpuscular Hemoglobin (Normal range 27-34 pg)	30.7 (14.7-37.4) (n=593)	31.45 (25.2-33.1) (n=16)	0.135653	30.6 (18.7-50.7) (n=451)	31.2 (20-33.2) (n=64)	0.314401	30.5 (18.9-46.3) (n=451)	31.1 (20.7-34.8) (n=64)	0.00824229	30.55 (20.2-37.5) (n=451)	31.1 (21.8-37.6) (n=64)	0.00566886	30.7 (20.2-37.3) (n=451)	31 (22-33.7) (n=64)	0.0110531
Mean Corpuscular Hemoglobin concentration (Normal range 316-354 g/L)	346 (266-397) (n=593)	351.5 (318-365) (n=16)	0.368247	345 (292-496) (n=451)	349 (320-368) (n=64)	0.736502	344 (289-506) (n=451)	342.5 (325-377) (n=64)	0.147328	343 (298-391) (n=451)	339 (311-396) (n=64)	0.0310683	341 (312-392) (n=451)	331 (317-354) (n=64)	0.000229695
Mean corpuscular volume (Normal range 82-100 fl)	88.4 (55.2-104.1) (n=593)	88.6 (78.2-95.8) (n=16)	0.611227	88.1 (59.4-102.3) (n=451)	88.45 (62.5-96.1) (n=64)	0.770909	88.3 (63.7-101) (n=451)	91.35 (63.7-101.2) (n=64)	0.000409211	88.55 (64.8-108) (n=451)	91.95 (68.8-107.5) (n=64)	6.44612e-07	89.2 (64.7-100) (n=451)	94.6 (69.3-100.7) (n=64)	1.92613e-07
Monocyte Counts (Normal range 0.1-0.6 10e9/L)	0.4807 (0.0795-1.6481) (n=593)	0.5642 (0.2413-2.0693) (n=16)	0.23828	0.4489 (0.1343-1.5394) (n=451)	0.38945 (0.0416-2.0254) (n=64)	0.103881	0.4812 (0.1003-1.5309) (n=451)	0.465 (0.0992-1.7179) (n=64)	0.301114	0.49255 (0.0598-1.2954) (n=451)	0.466 (0.0296-1.5775) (n=64)	0.4469	0.4906 (0.2604-0.8902) (n=451)	0.419 (0.102-1.2471) (n=64)	0.0663877
Monocyte Percent (Normal range 3-10 %)	8.3 (3.3-24.3) (n=593)	8.25 (2.4-28.7) (n=16)	0.895742	8.4 (1-21.4) (n=451)	6.3 (1.3-15.3) (n=64)	6.63975e-07	8.3 (1.9-18.9) (n=451)	5.45 (0.9-13.2) (n=64)	2.75384e-12	8.3 (1-16.1) (n=451)	4.6 (0.6-20.5) (n=64)	6.01135e-07	8.7 (5.3-17.2) (n=451)	4.5 (1.1-12.7) (n=64)	9.25134e-10
Mean Platelet Volume (Normal range 9-13 fl)	10.3 (8.3-13.9) (n=592)	10.95 (9.3-12.9) (n=16)	0.00638481	10.4 (8.5-13.9) (n=451)	10.8 (9.3-13.2) (n=63)	0.0122469	10.2 (8.1-13.9) (n=451)	10.7 (8.6-15) (n=63)	1.00009e-05	10.3 (8.3-13.8) (n=451)	11.4 (7.9-13.9) (n=63)	2.53672e-10	10.7 (8.7-13.3) (n=451)	11.9 (10-14.2) (n=63)	3.25794e-11
Neutrophil Counts (Normal range 1.8-6.3 10e9/L)	3.5459 (0.5114-12.2815) (n=593)	4.42875 (2.0497-15.7123) (n=16)	0.00751288	2.9549 (0.7998-20.9818) (n=451)	4.40315 (1.5115-18.236) (n=64)	3.09709e-06	3.3012 (0.9996-13.2899) (n=451)	7.4819 (1.66-19.8899) (n=64)	1.68671e-23	3.47155 (0.9496-12.314) (n=451)	7.5668 (0.8824-23.0154) (n=64)	3.95708e-16	3.1991 (1.4568-5.9753) (n=451)	7.1703 (2.1394-20.582) (n=64)	5.8425e-16
Neutrophil Percent (Normal range 40-75 %)	61.9 (19.9-87.8) (n=593)	73.8 (55.8-94.3) (n=16)	0.000115189	56.6 (25.6-95.2) (n=451)	82.55 (36.2-95.1) (n=64)	3.80683e-17	56.7 (26.7-94.5) (n=451)	84.4 (47.7-97.2) (n=64)	1.33318e-28	57.3 (34.2-90.3) (n=451)	88.55 (34.2-95.8) (n=64)	4.09862e-20	55.2 (41.1-80.6) (n=451)	86.6 (53.3-95.5) (n=64)	1.28056e-17
Platelet counts (Normal range 125-350 10e9/L)	222 (41-495) (n=593)	117 (68-244) (n=16)	2.14445e-05	213 (38-461) (n=451)	172.5 (56-299) (n=64)	0.000140165	260 (83-550) (n=451)	222.5 (45-471) (n=64)	0.00323778	263 (63-570) (n=451)	183.5 (20-467) (n=64)	2.64631e-09	220 (116-457) (n=451)	120 (51-428) (n=64)	4.49987e-09
Red Blood Cell Count (Normal range 4.3-5.8 10e12/L)	4.56 (3.34-6.46) (n=91)	4.64 (3.33-5.29) (n=6)	0.85737	4.37 (3.06-5.88) (n=65)	4.54 (3.15-5.25) (n=24)	0.894269	4.19 (2.72-5.54) (n=65)	3.935 (2.61-5.37) (n=24)	0.0172712	3.94 (3.54-4.87) (n=65)	3.5 (2.81-4.76) (n=24)	0.0135747	4.07 (4.07-4.07) (n=65)	3.13 (2.79-3.19) (n=24)	0.4
α1-acidglycoprotein (Normal range 40-120 mg/dL)	102.21 (44.49-251.62) (n=259)	167.79 (72.47-186.9) (n=7)	0.0308993	122.395 (37.06-247) (n=332)	189.38 (95.95-242.52) (n=49)	2.1679e-08	99.87 (43.82-246.65) (n=332)	173.2 (82.46-228) (n=49)	1.54576e-12	88.76 (45.32-237.44) (n=332)	142.315 (63.44-194.97) (n=49)	4.30543e-10	78.07 (50.53-171.31) (n=332)	135.61 (55.5-214.67) (n=49)	1.47444e-12
Albumin (Normal range 40-55 g/L)	45.98 (31.81-58) (n=581)	39 (25.88-45.1) (n=15)	1.50029e-06	41.555 (24.88-53) (n=450)	34.03 (26.54-44) (n=59)	4.01303e-13	39.985 (27.16-51.17) (n=450)	32.2 (25.08-44.49) (n=59)	3.01256e-21	40.12 (28.59-52.68) (n=450)	35.93 (26.23-47.11) (n=59)	1.63162e-08	40.16 (33.34-49) (n=450)	36.465 (27.25-46.91) (n=59)	6.80396e-06
Alkaline phosphatase (Normal range 50-135 U/L)	162.5 (23-810) (n=582)	62 (41-407) (n=15)	0.519825	64 (21-419) (n=447)	72 (37-391) (n=59)	0.459509	63 (27-662) (n=447)	64 (19-211) (n=59)	0.159436	66 (23-355) (n=447)	75.5 (26-379) (n=59)	0.71114	66 (32-281) (n=447)	82 (33-544) (n=59)	0.0365912
Alanine Aminotransferase (Normal range 7-40 U/L)	19 (4-227) (n=581)	27 (13-67) (n=15)	0.0443021	20 (5-757) (n=450)	32 (9-160) (n=59)	1.83418e-05	25 (4-292) (n=450)	46 (10-134) (n=59)	5.22546e-07	27 (5-264) (n=450)	30 (8-216) (n=59)	0.09213	25 (9-142) (n=450)	35.5 (9-225) (n=59)	0.00427087
Aspartate Aminotransferase (Normal range 13-35 U/L)	20 (10-266) (n=581)	34 (18-55) (n=15)	1.67998e-05	19 (9-391) (n=450)	49 (10-121) (n=59)	7.2172e-12	21 (10-108) (n=450)	39 (13-162) (n=59)	2.40209e-07	20.5 (10-111) (n=450)	27.5 (14-161) (n=59)	0.000445024	20 (10-49) (n=450)	30.5 (11-163) (n=59)	0.000200402
Cholinesterase (Normal range 2879-12669 U/L)	8775.75 (5541-14808) (n=260)	5543.6 (4224.2-8723.4) (n=8)	0.000693159	8347.1 (2543.5-14599.4) (n=333)	6033.4 (2938.4-11355.2) (n=51)	3.75068e-07	8056 (2712.8-14446) (n=333)	4786.1 (2698.3-7904.4) (n=51)	1.62721e-21	8022.75 (4575.1-16728.4) (n=333)	4274 (2312-9720.2) (n=51)	1.05543e-14	8122 (4955.6-11038.4) (n=333)	4321.2 (2044-9598) (n=51)	4.89339e-15
Creatine Kinase (Normal range 24-320 ng/mL)	82 (27-1787) (n=253)	159 (56-657) (n=8)	0.0365394	61 (14-1767) (n=315)	221.5 (30-2874) (n=29)	1.03671e-08	52 (19-804) (n=315)	97 (19-2713) (n=29)	0.000420977	52 (20-586) (n=315)	87 (25-639) (n=29)	0.000394135	51 (22-136) (n=315)	72.5 (29-3160) (n=29)	0.016103
Creatine kinase isoenzymes (Normal range 0-5 ng/mL)	10.3 (0.82-189.49) (n=405)	10.79 (5-24.42) (n=12)	0.254644	11.47 (3-45.27) (n=330)	13.45 (3-60.73) (n=30)	0.0512727	10.36 (4-62.56) (n=330)	11.85 (6.67-99.43) (n=30)	0.0226889	9.84 (2-37) (n=330)	10.9 (5.72-81.98) (n=30)	0.0778157	9.315 (4.9-15.43) (n=330)	12.29 (6.9-55.44) (n=30)	0.00107146
CO2 (Normal range 22-29 mmol/L)	25 (19-30) (n=262)	23 (16-28) (n=8)	0.122127	25 (17-30) (n=342)	24 (21-29) (n=56)	0.156687	25 (17-31) (n=342)	26.5 (18-36) (n=56)	0.0388409	25 (19-33) (n=342)	27 (17-34) (n=56)	0.00435766	25 (22-30) (n=342)	27 (20-37) (n=56)	0.00129293
Creatinine (Normal range 41-73 mmol/L)	64 (28-156.7) (n=584)	82 (53.51-426.92) (n=15)	0.000834804	64.455 (35-295.21) (n=447)	77.755 (38.22-266.68) (n=59)	0.000156143	60.11 (30-186.2) (n=447)	64.04 (32.6-237.12) (n=59)	0.318264	62.75 (33.91-173.97) (n=447)	67.735 (38.04-298.53) (n=59)	0.00284314	59.205 (35.25-148.14) (n=447)	73.645 (29.62-477.78) (n=59)	0.000727765
Indirect Bilirubin (Normal range 1.7-10.2 g/L)	4.6 (1.8-16.8) (n=262)	4.7 (4.1-8.2) (n=8)	0.67734	5.1 (1.1-24.6) (n=349)	5.2 (1.5-15.1) (n=52)	0.948684	5.1 (1.6-22.6) (n=349)	6.9 (2.1-42.3) (n=52)	0.00012705	5.2 (1.7-17.4) (n=349)	9.5 (2.8-30.8) (n=52)	1.10842e-07	5.7 (3.2-11.5) (n=349)	9.5 (2.7-19.5) (n=52)	1.89078e-05
Lactic Acid (Normal range 0.5-2.2 mmol/L)	2.3345 (1.233-4.899) (n=254)	3.672 (1.823-4.535) (n=8)	0.0053702	2.793 (1.073-5.169) (n=284)	2.942 (1.99-4.952) (n=25)	0.298451	3.3955 (1.216-5.683) (n=284)	3.582 (1.775-4.677) (n=25)	0.833553	3.772 (1.274-8.714) (n=284)	3.736 (2.641-5.248) (n=25)	0.806249	3.609 (2.079-5.556) (n=284)	2.699 (2.112-4.927) (n=25)	0.155679
Lactic acid dehydrogenase (Normal range 120-250 U/L)	191 (97-678) (n=581)	264 (183-611) (n=15)	9.31441e-06	201 (107-836) (n=450)	351 (195-767) (n=59)	6.07798e-18	200 (108-513) (n=450)	446 (153-1632) (n=59)	7.1421e-27	193 (119-423) (n=450)	379 (144-709) (n=59)	5.79574e-20	192 (130-304) (n=450)	366.5 (157-960) (n=59)	1.38705e-16
Prealbumin (Normal range 180-400 mg/L)	211.47 (53.64-417.22) (n=260)	82.425 (35.6-278.45) (n=8)	0.0007541	178.67 (30.4-457.56) (n=342)	99.23 (31.75-393.31) (n=51)	8.50047e-10	226.425 (32.45-424.42) (n=342)	98.45 (34.83-298.1) (n=51)	1.01014e-17	265.375 (91.57-435.46) (n=342)	123.63 (48.58-421.73) (n=51)	5.03192e-12	260.59 (122.95-393.42) (n=342)	139.12 (40.7-311.52) (n=51)	4.03466e-10
Total Protein (Normal range 65-85 g/L)	72.23 (52.76-89.11) (n=581)	65 (50.53-72.17) (n=15)	1.15613e-06	68 (51.53-84) (n=450)	63.31 (49-74.57) (n=59)	3.87234e-07	67.155 (52.24-89.42) (n=450)	62 (49.34-83.24) (n=59)	3.63787e-07	67.495 (53.61-85.66) (n=450)	64.45 (47.65-89.25) (n=59)	0.00389481	68.13 (57.46-81.37) (n=450)	64.82 (51.56-83.95) (n=59)	0.0282066
apoA1 (Normal range 1-1.6 g/L)	0.99 (0.579-1.977) (n=251)	0.8645 (0.528-1.271) (n=8)	0.0748985	0.8655 (0.477-1.84) (n=235)	0.785 (0.489-0.933) (n=14)	0.0101645	0.856 (0.527-1.562) (n=235)	0.5845 (0.466-0.781) (n=14)	1.04393e-07	0.934 (0.632-1.461) (n=235)	0.579 (0.5-0.955) (n=14)	7.17383e-05	1.0635 (0.803-1.391) (n=235)	0.622 (0.362-1.41) (n=14)	0.00733467
apoB (Normal range 0.6-1.2 g/L)	0.778 (0.36-1.537) (n=251)	0.942 (0.628-1.378) (n=8)	0.0628581	0.76 (0.344-1.721) (n=235)	0.6655 (0.458-1.448) (n=14)	0.134415	0.805 (0.291-1.268) (n=235)	0.7225 (0.392-1.093) (n=14)	0.231122	0.7905 (0.325-1.249) (n=235)	0.595 (0.531-1.013) (n=14)	0.0429575	0.8665 (0.434-1.174) (n=235)	0.532 (0.447-1.071) (n=14)	0.0381925
apoE (Normal range 29-53 mmol/L)	52.73 (32.33-95.28) (n=251)	50.065 (35.25-109.61) (n=8)	0.866741	51.79 (22.32-101.3) (n=235)	49.76 (39.72-94.47) (n=14)	0.774068	52.39 (32.3-107.46) (n=235)	55.075 (29.45-99.79) (n=14)	0.486944	53.33 (34.03-114.05) (n=235)	44.225 (26.88-74.87) (n=14)	0.0799877	57.67 (36.61-104.89) (n=235)	58.615 (44.41-86.48) (n=14)	0.839229
CystatinC (Normal range 0.59-1.03 mg/L)	0.77 (0.44-2.06) (n=261)	1.195 (0.76-5.59) (n=8)	0.00105029	0.76 (0.45-3.01) (n=336)	1.1 (0.67-4.5) (n=51)	3.94866e-08	0.78 (0.47-1.7) (n=336)	1.13 (0.57-3.55) (n=51)	2.05459e-11	0.82 (0.52-1.94) (n=336)	1.19 (0.73-5.32) (n=51)	3.02062e-11	0.88 (0.61-1.79) (n=336)	1.24 (0.53-6.13) (n=51)	3.01693e-05
Direct Bilirubin (Normal range 0-8.6 umol/L)	3.7 (1.6-10.2) (n=262)	5.75 (3.6-9.2) (n=8)	0.00358139	4.1 (0.8-27.8) (n=349)	6.7 (2.9-15.7) (n=52)	7.04227e-05	4.2 (1.1-19) (n=349)	6.1 (1.6-17) (n=52)	8.90086e-10	3.8 (1.9-10.4) (n=349)	8.6 (1.9-30.5) (n=52)	9.64238e-11	3.8 (2.1-8.4) (n=349)	9.2 (2.9-23.7) (n=52)	2.68926e-10
Glutathione reductase (Normal range 33-73 U/L)	65.27 (42.09-150.41) (n=260)	96.245 (57.87-140.89) (n=8)	0.00236333	66.115 (39.46-173.93) (n=333)	90.72 (66.12-131.23) (n=49)	6.39807e-12	65.85 (41.22-124.38) (n=333)	113.65 (68.13-201.47) (n=49)	1.11232e-23	62.205 (42.21-95.02) (n=333)	92.285 (57.02-153.53) (n=49)	1.48566e-16	62.68 (44.03-90.24) (n=333)	89.19 (51.52-155.98) (n=49)	1.637e-18
Homocysteine (Normal range 0-15 mol/L)	9.01 (4.06-31.17) (n=256)	11.48 (6.9-31.06) (n=8)	0.159733	9.8 (4.75-40.79) (n=316)	10.75 (6.64-25.23) (n=29)	0.243204	10.055 (4.89-47.31) (n=316)	9.19 (6.58-18.81) (n=29)	0.195432	10.615 (5.17-32.88) (n=316)	10.52 (4.53-14.3) (n=29)	0.202966	9.43 (6.77-35.93) (n=316)	7.695 (4.66-14.53) (n=29)	0.00577945
High-density lipoprotein (Normal range 1.04-1.55 ummol/L)	1.13 (0.6-2.43) (n=251)	1.17 (0.46-1.55) (n=8)	0.874274	0.975 (0.4-2.22) (n=235)	0.94 (0.69-1.36) (n=14)	0.592494	0.92 (0.54-1.9) (n=235)	0.705 (0.42-1.05) (n=14)	0.000452951	0.975 (0.61-1.76) (n=235)	0.7 (0.5-1.1) (n=14)	0.00144083	1.105 (0.84-1.55) (n=235)	0.56 (0.32-1.59) (n=14)	0.0107412
Low-density lipoprotein (Normal range 2.59-4.11 mmol/L)	2.85 (1.12-6.48) (n=251)	2.745 (2.05-3.43) (n=8)	0.982787	2.61 (0.92-8.33) (n=235)	2.125 (1.11-5.09) (n=14)	0.0174562	2.66 (0.79-4.98) (n=235)	2.085 (0.96-3.64) (n=14)	0.00555176	2.73 (0.86-4.59) (n=235)	1.785 (1.57-3.35) (n=14)	0.0185131	3.18 (1.28-4.64) (n=235)	1.21 (0.83-4.27) (n=14)	0.0352318
Lipoprotein (Normal range 0-300 mg/L)	114.35 (7.61-913.2) (n=242)	186.595 (80.85-244.87) (n=8)	0.297823	149.53 (12.29-932.52) (n=224)	94.45 (44.81-345.35) (n=14)	0.252534	133.17 (9.95-921.7) (n=224)	172.295 (23.97-435.88) (n=14)	0.828926	109.05 (15.8-913.2) (n=224)	178.78 (90.72-483.41) (n=14)	0.268837	125.38 (29.79-732.88) (n=224)	90.72 (64.14-275.01) (n=14)	0.768331
Retinol-Binding Protein (Normal range 19-46 mg/L)	32.39 (9.36-76.66) (n=261)	18.83 (10.13-53.28) (n=8)	0.0588519	29.46 (7.01-66.04) (n=336)	18.44 (7.26-42.99) (n=51)	6.4334e-06	36.26 (8.5-78.76) (n=336)	20.26 (9.17-55.42) (n=51)	2.1116e-12	40.73 (14.75-76.33) (n=336)	33.12 (12.43-83.15) (n=51)	0.000343768	46.09 (22.57-69.96) (n=336)	43.03 (9.17-65.76) (n=51)	0.0309068
Total Bile Acid (Normal range 0-10 umol/L)	4.27 (1.22-70.73) (n=259)	6.855 (1.17-28.53) (n=6)	0.468645	3.41 (1.01-77.21) (n=327)	4.02 (1.35-26.35) (n=41)	0.220201	3.17 (1.06-49.08) (n=327)	4.07 (1.08-10.98) (n=41)	0.0925589	3.46 (1.11-23.4) (n=327)	3.5 (1.05-25.41) (n=41)	0.555298	3.93 (1.4-12.55) (n=327)	5.19 (1.02-64.52) (n=41)	0.180738
Total Bilirubin (Normal range 3.4-20.5 umol/L)	8.3 (3.4-24.7) (n=262)	10.7 (7.9-15.8) (n=8)	0.0543835	9.2 (2.4-42) (n=349)	13.4 (4.9-29.4) (n=52)	0.0322188	9.3 (3.5-36.3) (n=349)	12.95 (5.3-52.7) (n=52)	8.80838e-08	9 (3.8-27.2) (n=349)	19.1 (5.6-60) (n=52)	1.73977e-09	9.4 (5.6-19.9) (n=349)	18.4 (6.5-43.2) (n=52)	4.42578e-09
Total Cholesterol (Normal range 0-5.17 mmol/L)	4.13 (2.17-7.17) (n=252)	4.43 (3.87-5.6) (n=8)	0.343143	3.8 (1.86-8.62) (n=236)	3.395 (2.18-6.29) (n=14)	0.0224873	3.855 (1.78-5.77) (n=236)	3.045 (1.86-4.53) (n=14)	0.000378143	3.95 (1.93-6.3) (n=236)	2.53 (2.39-4.51) (n=14)	0.00329291	4.75 (2.56-5.95) (n=236)	1.9 (1.2-5.84) (n=14)	0.0430288
Triacylglycerol (Normal range 0-1.69 mmol/L)	1.005 (0.38-3.18) (n=252)	1.085 (0.72-5.49) (n=8)	0.265803	1.11 (0.38-4.61) (n=236)	0.905 (0.54-2.21) (n=14)	0.0950942	1.32 (0.44-7.15) (n=236)	1.185 (0.46-2.72) (n=14)	0.475683	1.39 (0.45-13.46) (n=236)	0.745 (0.42-2.23) (n=14)	0.00430891	1.405 (0.5-7.97) (n=236)	1.37 (0.64-2.79) (n=14)	0.973752
