# Supplementary material for: Integrating longitudinal clinical laboratory tests with targeted proteomic and transcriptomic analyses reveal the landscape of host responses in COVID-19
Source: Cell Discov. 2021 Jun 8;7:42. doi: 10.1038/s41421-021-00274-1 (PMC8185699; doi:10.1038/s41421-021-00274-1)
Supplement: Supplementary file 5 — Supplementary Table S4 [file 41421_2021_274_MOESM5_ESM.xlsx]

## Sheet: Sheet1
Table S4. Raw and processed data of the cytokine/chemokine profiling of 161 samples.
ID	S1	S10	S11	S12	S13	S14	S15	S16	S17	S18	S19	S2	S20	S21	S22	S23	S24	S25	S26	S27	S28	S29	S3	S30	S31	S32	S33	S34	S35	S36	S37	S38	S39	S4	S40	S41	S42	S43	S44	S45	S46	S47	S48	S49	S5	S50	S51	S52	S53
Sex	M	M	M	M	M	M	M	M	F	F	M	M	M	M	M	M	M	M	M	F	F	M	M	M	M	M	M	F	F	F	M	F	F	M	F	M	M	F	F	F	F	F	M	M	F	M	M	M	M
Age	75	65	65	65	23	23	20	20	19	19	66	75	66	37	37	21	21	66	66	27	27	55	49	55	55	55	55	65	62	62	30	22	22	49	51	32	32	23	23	71	66	66	26	26	65	18	18	81	81
Angiopoietin-1	6411	38184	29779	17860	31549	30959	32248	31485	33636	41023	3830	11654	14511	16601	29995	3897	3226	16601	21365	20423	1769	7611	9958	33751	5588	5399	10556	5985	37260	10765	11654	3171	17860	16601	7877	2369	17860	20740	18499	24431	13950	3171	2961	8438	12130	33787	3515	16601	12625
Angiopoietin-2	1777	909.62	740.29	1044	1260	991.14	1118	679.4	1008	1008	623.52	1062	1218	341.92	1260	507.45	1282	941.39	1080	779.41	820.6	679.4	2298	534.27	991.14	1687	727.69	1522	1373	1421	1177	1631	1137	715.3	341.92	1026	974.27	2183	2221	863.96	834.81	1239	3077	2298	842	1327	894.14	2298	3131
BCMA	3810	4562	5166	3070	3391	3259	3391	3810	3810	3957	3667	4409	6233	3957	3810	3667	3810	2669	2778	4333	3810	3667	6006	4257	4257	4257	3810	4257	5166	5166	4562	3325	3391	4868	3259	4257	5166	3883	3810	4031	3667	3667	4562	6076	3391	4106	3667	3009	3957
CCL11	58.98	199.56	68.84	31.26	123.4	31.26	50.16	62.1	60.01	73.73	68.84	51.12	73.73	62.1	60.01	83.14	73.73	62.1	102.17	41.26	630.31	144.02	58.48	26.93	50.16	78.97	328.29	28.97	25.12	49.22	33.8	46.45	46.45	83.14	32.49	42.94	66.51	30.08	18.72	92.17	134.46	117.21	23.55	14.91	89.05	52.08	58.48	70.03	18.72
CCL19	58.86	26.27	42.48	42.48	38.98	41.04	199.1	87.34	153.9	98.5	49.57	26.27	37.03	121.02	47.09	23.69	19.62	33.4	36.4	102.81	43.96	34.87	47.09	33.98	63.04	100.2	44.72	131.87	32.28	31.19	151.28	30.13	38.32	43.96	57.85	35.17	29.12	35.17	28.62	38.98	44.72	52.19	41.04	114.95	53.1	38.32	31.19	64.13	151.28
CCL2	154.42	102.28	221.44	121.43	245.46	43.36	217.67	145.42	328.64	237.18	213.97	73.81	109.55	177.15	67.74	121.43	159.81	107.68	180.22	84.68	154.42	174.14	221.44	92.27	213.97	237.18	79.74	410.8	229.18	180.22	141.72	206.75	196.37	168.26	241.29	68.92	115.34	147.93	95.49	193.03	281.6	132.32	119.37	281.6	104.05	254.04	168.26	1038	653.01
CCL20	5.92	6.28	9.26	12.18	4.93	13	9.26	7.88	7.88	7.46	8.32	2.55	6.66	32.13	8.32	7.67	9.26	25.95	32.13	11.48	10.88	380.6	13	7.88	24.98	16.17	34.42	45.29	7.05	12.18	34.42	9.02	9.75	25.95	7.05	5.58	4.06	4.62	4.77	7.05	7.46	25.95	24.04	40.86	13.93	5.92	4.19	48.51	48.51
CCL22	242.78	420.51	102.91	242.78	372.9	442.73	354.18	226.67	490.76	450.4	236.61	303.48	220.91	325.05	482.41	175.21	406.32	217.15	634.89	175.21	145.06	194.22	114.08	142.6	100.3	348.15	230.6	75.84	106.51	431.48	150.13	226.67	399.4	45.95	251.26	232.58	228.62	206.25	240.71	84.94	220.91	458.2	201.01	67.4	232.58	280.92	298.32	94.45	45.53
CCL3	31.54	0.51	0.76	0.51	1.62	0.06	3.93	11.57	2.05	0.44	17.74	16.85	0.17	1.62	0.24	39.09	35.26	7.78	13.45	1.62	0.04	3.93	0.76	2.05	0.99	1.44	1.82	0.33	16.01	0.58	0.51	0.24	0.76	1.27	1.27	0.14	0.33	31.81	13.45	0.44	0.33	0.24	0.58	2.86	0.17	123.47	0.44	13.45	18.05
CCL4	108.51	84.44	101.42	90.27	101.42	78.6	121.11	101.42	211.15	159.76	139.65	78.6	66.87	172.94	96.84	150.69	153.63	195	228.36	96.84	108.51	153.63	202.94	121.11	183.63	96.84	90.27	172.94	139.65	162.94	172.94	115.32	134.58	211.15	111.78	55.07	101.42	105.49	96.84	108.51	127.53	96.84	84.44	101.42	121.11	147.81	96.84	72.74	72.74
CCL5	27400	21732	8978	14271	14518	21363	12655	7562	11614	19775	22299	9782	4218	50831	26025	11417	9133	117616	151702	19945	21363	30898	65768	28848	18462	15025	13324	5648	12020	45076	94541	35447	15285	51711	25146	1205	12020	17237	3615	11816	10124	15025	8825	884.59	87290	16372	9952	9616	1758
CD40L	899.93	308.72	1439	1833	1143	273.43	1439	3286	626.97	1897	2674	339.23	316.15	1833	560.17	2964	2331	2331	3519	771.31	453.51	1099	1771	3068	899.93	453.51	832.25	3068	1143	832.25	1771	899.93	1711	2176	1143	241.15	434.34	716.95	1439	974.42	716.95	626.97	1439	397.78	1491	2331	626.97	1491	493.65
CX3CL1	187.08	126.1	338.72	187.08	187.08	126.1	187.08	150.27	223.4	178.62	239.44	158.76	167.45	429.42	216.15	146.11	118.48	312.71	239.44	178.62	118.48	312.71	338.72	178.62	655.72	413.12	158.76	726.85	197.31	167.45	267.5	154.49	154.49	862.97	239.44	118.48	133.94	158.76	111.07	216.15	239.44	163.08	655.72	209.39	187.08	209.39	150.27	1175	552.29
CXCL1	29.35	79.76	63.8	52.72	77.07	40.26	90.72	46.22	52.72	16.05	64.91	14.73	9.49	201.54	81.14	70.73	64.91	164.02	168.3	16.73	52.72	31.71	131.21	59.57	35.71	12.86	74.46	89.17	75.75	145.45	198.11	53.68	41.9	115.36	104.07	8.47	40.26	63.8	41.9	38.69	67.18	24.51	16.73	26.27	110.52	108.63	81.84	178.72	108.63
CXCL10	141.84	53.31	1100	159.95	57.1	31.31	93.94	32.97	113.47	17.47	254.25	27.77	26.83	1249	53.31	67.8	30.78	364.6	27.3	58.09	19.36	647.28	698.98	49.78	1504	87.71	29.74	1617	505.19	29.24	887.31	41.21	33.54	819.04	340.41	28.25	30.26	141.84	17.17	70.16	346.3	66.64	923.41	81.89	334.61	87.71	22.21	1163	698.98
CXCL2	235.36	436.62	201.66	284.27	223.54	289.19	1142	201.66	1911	945.32	527.36	143.06	17.49	838.29	309.74	393.89	274.67	1162	1403	88.47	743.38	212.32	1266	337.5	198.23	55.65	545.78	387.19	418.28	730.73	1310	615.47	492.37	1244	380.6	4.24	150.62	256.45	99.76	355.34	574.63	178.83	120.5	90.78	94.76	670.63	361.49	256.45	103.25
CXCL9	1127	1070	1186	1166	856.06	856.06	1089	999.07	982.07	999.07	916.9	1228	1470	1508	1107	916.9	696.7	1089	1107	982.07	1089	1483	1315	1034	1822	1315	948.93	2037	1186	1070	1228	948.93	885.96	1127	1070	1127	1228	1052	901.3	1361	2317	1384	1127	1408	999.07	1034	982.07	1146	1207
EGF	77.86	37.22	121.66	165.7	121.66	35.35	203.6	307.4	71.45	183.68	263.4	26.4	6.74	193.38	75.23	254.51	210.71	229.6	364.97	47.33	51.57	66.71	237.62	297.03	48.98	10.01	75.23	263.4	111.65	132.56	291.97	104.24	200.14	323.65	109.75	5.44	38.52	49.83	139.56	46.52	37.22	34.75	121.66	22.97	411.57	263.4	56.19	141.98	35.96
FGF	4.99	2.82	3.93	1.92	3.09	1.03	3.93	2.75	5.79	2.14	3.02	2.49	3.16	5.38	3.24	2.14	1.62	5.38	7.59	2.31	3.77	3.77	5.38	3.69	2.82	3.31	2.14	4.27	6.1	3.16	1.62	5.19	3.31	4.81	5.19	1.92	2.88	4.99	1.97	2.43	1.66	2.62	2.75	0.35	4.27	1.76	1.1	0.29	0.37
FLT3-Ligand	41.03	26.4	41.03	54.15	37.9	19.68	50.09	42.71	56.25	36.43	31.3	56.25	50.09	51.08	74.59	49.11	33.73	43.57	82.68	43.57	41.03	24.88	59.49	26.4	27.25	118.57	23.59	55.19	44.45	42.71	37.9	54.15	39.43	28.17	35.05	32.48	37.9	32.48	36.43	120.62	29.15	36.43	15.21	62.79	33.73	28.17	29.15	30.19	44.45
G-CSF	3.48	2.13	8.05	5.48	6.67	5.2	5.2	6.67	7.64	4.17	14.37	2.48	5.62	43.97	20.5	3.93	3.93	17.55	33.41	7.31	2.39	21.29	30.66	6.67	22.89	5.91	2.86	14.37	5.07	6.06	18.99	14.96	5.77	30.66	3.06	1.58	3.93	5.91	2.66	5.91	4.17	2.21	17.55	2.66	18.99	3.7	2.86	7.64	4.67
GM-CSF	41.1	21.86	197.73	48.94	14.27	10.31	31.11	9.98	37.95	9.98	86.74	10.65	10.65	219.18	13.51	16.63	9.98	128.73	12.77	21.86	11	194.36	169.42	12.77	242.96	26.72	12.77	278.72	145.17	15.43	184.61	16.63	12.77	197.73	96.15	7.47	8.69	53.61	8.69	21.24	96.15	17.45	178.38	25.77	97.81	29.92	9.33	211.78	172.36
gp130	103312	80721	64308	83611	61808	59392	75031	80721	83611	72255	48655	92305	115368	69537	83611	64308	92305	75031	97955	72255	86516	72255	52673	50618	64308	97955	64308	69537	86516	25694	64308	54822	52673	41732	69537	80721	92305	69537	48655	61808	75031	45009	36218	75031	57062	80721	86516	72255	54822
Granzyme.B	3.3	1.39	4.25	3.22	2.01	2.32	3.66	6.97	3.85	2.82	2.13	3.66	4.92	30.76	2.52	3.85	2.82	53.28	49.74	4.69	1.14	5.4	21.82	4.69	9.25	5.94	3.14	14.29	12.71	6.23	95.5	2.26	2.74	7.97	1.84	2.97	2.97	3.3	4.25	3.85	3.3	14.85	19.69	2.39	5.65	6.97	4.92	4.05	3.48
ICAM1	426358	341082	48193	391290	84918	75304	1142649	318448	352995	297316	39901	712498	346987	250420	391290	233802	551568	659798	802163	329570	318448	160265	685446	480794	225912	282392	391290	341082	868998	497587	187039	480794	441250	497587	359107	297316	318448	109857	109857	398065	712498	904476	740965	591078	222067	411968	904476	532953	472611
IFNA	0.79	22.91	14.42	0.93	1.46	1.09	2.71	0.79	2.19	0.79	1.09	1.33	0.88	22.52	2.03	1.09	0.79	13.69	7.85	2.19	4.67	3.92	15.18	0.69	4.89	1.46	5.15	2.53	8.84	2.36	7.55	0.88	0.79	2.71	18.33	0.88	0.79	2.99	0.83	0.83	7.85	0.79	2.19	1.09	3.49	1.09	0.69	1.73	1.09
IFNBeta	0.26	3.71	2.22	1.01	0.16	0.13	0.37	0.16	0.44	0.31	0.23	0.37	0.31	0.52	0.26	0.21	0.15	0.65	1.13	0.26	0.26	0.69	0.37	0.16	0.52	0.44	0.26	0.26	0.16	0.31	0.44	0.16	0.15	0.44	0.21	0.16	0.16	0.44	0.26	0.16	0.26	0.37	0.26	0.37	0.1	0.26	0.16	0.34	0.26
IFNG	1.15	1.5	1.93	1.64	1.15	0.96	1.78	1.5	1.26	1.57	2.09	1.05	1.78	12.18	2.85	1.15	1.15	4.66	4.82	3.06	0.47	3.54	4.36	1.78	4.36	3.8	2.09	4.07	1.64	2.45	4.66	1.38	1.26	4.36	1.38	1.38	1.15	1.1	1.15	1.21	1.38	3.54	1.78	1.38	1.26	1	0.79	1.26	1.64
IL10	50.41	28.41	163.58	45.36	21.82	20.31	25	18.85	36.27	18.85	71.58	16.11	14.82	278.51	32.03	20.31	18.15	147.57	58.67	40.06	14.82	150.13	187.66	14.82	201	48.62	17.46	336.39	181.33	32.97	194.22	20.31	18.85	201	94.03	16.11	17.46	40.06	13.59	29.29	133.13	28.41	172.23	31.11	114.07	26.68	18.85	133.13	128.64
IL12	4.17	5.09	7.21	6.11	5.59	2.61	6.11	5.09	5.59	4.62	5.09	4.62	4.86	6.11	4.62	5.59	5.59	6.11	6.92	9.03	5.59	8.4	7.21	5.59	7.21	6.65	5.59	3.75	4.62	5.59	7.79	6.37	5.59	5.59	5.09	5.09	5.34	5.59	5.34	5.59	5.59	4.62	5.59	7.21	6.11	6.11	5.09	6.65	6.65
IL13	11.79	16.92	10.11	9.27	8.44	13.48	14.34	15.2	14.77	13.48	11.79	11.79	12.63	24.83	18.23	13.48	11.79	33.18	35.16	18.66	16.06	23.94	22.17	11.79	21.73	16.92	17.79	11.79	11.79	21.29	21.29	12.63	11.79	23.06	18.66	13.48	13.48	15.2	12.63	11.79	12.63	17.79	13.06	13.48	23.06	13.48	11.79	12.63	11.79
IL15	1.31	0.91	2.17	1.57	0.89	0.3	1.11	0.73	1.23	0.87	1.41	0.85	0.89	2.17	0.93	1.02	0.89	1.52	0.93	1.44	0.42	2.11	4.1	0.89	5.4	1.46	0.87	11.93	1.74	1.07	1.26	0.81	0.77	2.24	1.11	0.73	0.85	0.93	0.61	1.36	1.86	1	2.44	1.16	1.11	0.66	0.7	2.3	2.61
IL17	1.58	14.85	1.58	1.75	1.75	1.42	1.58	1.27	1.75	1.58	1.5	1.42	1.42	2.45	1.92	1.42	1.42	2.83	3.64	2.45	1.58	2.45	2.83	1.58	1.92	1.92	1.92	2.09	1.42	2.09	2.27	1.42	1.58	2.74	1.58	1.42	1.75	2.09	1.75	1.27	1.58	2.09	1.42	1.42	2.64	1.42	1.42	1.92	1.42
IL17E	2.92	124.49	3.22	2.77	2.92	1.66	1.88	1.19	4.6	3.54	1.88	60.54	44.12	4.22	4.99	1.66	1.27	4.6	11.18	39.28	73.12	9.36	3.37	1.02	23.68	30.93	94.59	0.94	0.94	5.82	4.05	3.54	1.66	5.39	1.27	1.88	0.67	3.22	2.12	2.24	0.94	2.37	2.92	2.92	1.46	1.66	1.1	4.22	15.03
IL18	245.93	200.15	272.61	250.19	125.92	100.73	291.99	111.66	221.87	162.89	119.6	307.42	263.41	1076	146.95	157.4	384.28	229.62	168.58	221.87	1193	241.75	377.74	186.87	302.19	241.75	141.99	488.67	340.77	162.89	358.78	69.05	62.29	352.67	267.97	137.2	168.58	119.6	76.54	137.2	214.38	193.4	267.97	225.71	171.5	233.59	433.34	312.74	245.93
IL1A	3.9	4.4	4.15	4.15	4.66	3.16	4.15	4.66	4.4	4.4	3.65	3.4	3.16	6.98	5.19	5.19	4.15	10.1	9.79	5.05	4.15	6.7	8.28	3.9	6.84	4.4	4.27	5.19	4.4	6.14	4.4	4.4	4.4	8.58	4.4	3.16	4.4	4.92	3.9	4.66	4.66	4.4	3.9	3.65	7.99	4.15	3.9	4.15	3.65
IL1Beta	0.85	0.74	0.96	0.96	1.08	0.85	0.96	1.6	0.9	1.21	1.08	0.96	2.03	1.88	1.21	1.33	1.21	1.74	2.18	1.08	0.85	1.33	1.47	1.33	1.21	1.08	0.85	1.21	1.21	1.47	1.4	1.33	1.21	1.6	0.96	1.88	1.08	0.85	0.96	1.21	0.96	1.08	0.85	0.96	1.21	1.33	1.08	1.88	1.08
IL1RA	389.1	88.91	1434	503.37	266.72	567.64	402.69	607.99	305.98	117.01	651.2	170.7	983.18	2900	186	402.69	409.67	548.48	170.7	224.65	88.91	886.96	1434	351.02	2280	195.83	176.66	6578	902.32	548.48	1536	240.62	339.18	1090	1250	1272	143.78	389.1	305.98	857.03	773.15	333.4	1053	2241	295.66	557.98	176.66	1762	2801
IL1RII	5003	4361	3549	2939	3429	3489	4671	4361	3429	3429	2014	3802	9281	3094	2889	2791	4671	2121	3429	3549	4834	5003	5359	3429	7554	5839	3802	8518	8373	2989	3314	2271	2697	8091	2561	3934	3934	3094	2889	4361	2791	3934	4287	9606	2271	4834	4513	6584	4834
IL2	1.08	1.33	1.08	0.85	1.62	0.96	1.08	1.55	1.2	1.2	1.08	1.08	0.96	2.66	1.47	1.08	1.33	2.66	3.17	1.33	1.08	1.77	1.94	0.96	1.7	1.33	2.28	1.62	1.08	1.33	1.47	1.27	0.96	2.19	0.96	0.85	1.08	1.33	1.14	1.08	1.2	1.08	1.08	1.47	1.62	1.33	0.85	1.33	1.2
IL2R	389.3	389.3	918.42	539.43	306.14	306.14	376.16	209.85	300.93	295.81	316.83	539.43	567.94	1072	369.76	206.28	608.3	454.34	396.04	300.93	257.85	640.45	1646	244.91	918.42	934.32	316.83	1591	934.32	548.77	521.22	189.31	202.77	674.29	339.35	351.2	716.05	224.77	170.79	396.04	376.16	446.61	587.77	887.42	402.9	446.61	389.3	454.34	512.35
IL3	5.86	2.93	6.64	5.61	4.92	4.7	8.09	6.64	5.14	6.11	3.7	5.38	3.89	7.2	2.7	4.08	4.08	7.2	8.24	7.78	2.2	7.78	6.24	4.7	9.38	7.49	6.51	7.78	5.86	5.61	6.11	5.38	4.81	5.86	3.52	5.14	5.14	4.18	4.92	5.38	5.14	6.11	6.91	3.26	3.01	4.08	3.7	5.86	6.91
IL33	3.86	3.86	3.86	3.52	3.52	3.52	3.52	4.22	3.52	4.22	3.86	3.52	3.19	8.19	5.35	4.22	3.52	5.76	6.17	6.6	2.88	7.04	7.04	4.22	7.04	4.58	3.86	5.35	3.86	5.35	6.17	4.58	3.52	5.96	3.86	3.52	3.19	3.52	3.36	4.96	3.52	3.52	3.52	3.19	6.6	3.19	3.19	3.86	4.22
IL4	0.13	4.11	0.24	0.16	0.3	0.13	0.24	0.32	0.19	0.32	0.17	0.1	0.14	0.86	0.24	0.15	0.2	0.78	0.91	0.3	0.97	0.7	0.65	0.09	0.61	0.27	0.7	0.19	0.18	0.3	0.17	0.11	0.09	0.58	0.11	0.22	0.16	0.3	0.15	0.15	0.22	0.3	0.17	0.15	0.33	0.58	0.15	0.23	0.22
IL5	1.47	1.33	1.47	1.47	1.47	1.33	1.47	1.2	1.33	1.33	1.33	1.33	1.33	2.44	1.6	2.29	1.74	3.01	3.44	2.58	1.6	2.86	2.15	1.33	2.29	1.88	1.67	1.47	1.33	1.88	1.74	1.33	1.2	2.72	1.33	1.2	1.33	1.47	1.33	1.33	1.33	1.6	1.47	1.47	2.02	1.47	1.2	1.6	1.47
IL6	11.33	2.73	25.84	21.3	9.97	2.73	3.08	2.9	4.58	2.24	19.67	3.08	2.56	27.78	2.73	3.25	3.08	17.8	6.48	3.62	2.32	29.77	27.29	2.73	53.37	4.78	2.73	24.89	14.11	4.18	23.05	2.9	3.43	21.73	7.4	2.56	4.78	9.97	3.08	5.4	21.73	3.43	23.96	25.84	6.15	8.59	2.24	24.89	13.36
IL6RA	28585	19881	13648	24864	16290	16604	24318	19213	21211	19881	24318	26392	28394	15979	24318	15672	28456	23740	29922	25373	28971	31862	19881	24864	26040	30980	25373	15979	25889	22509	18549	18549	18549	22509	13648	26777	26983	19881	17891	16604	22509	28326	17891	23136	23136	26012	16604	23136	11180
IL7	3.76	1.61	4.36	5.97	2.38	1.36	2.74	2.15	5.53	3.76	3.49	1.61	0.85	3.62	1.31	2.38	2.04	6.71	5.33	1.61	2.62	2.27	8.53	7.27	2.1	1.31	2.15	7.88	3.62	2.92	6.71	3.36	2.68	7.72	5.14	0.76	4.64	3.36	1.51	8.7	7.57	1.41	3.36	1.12	4.12	3.11	5.97	4.96	2.98
IL8	40.63	1.58	14.51	8.67	28.34	1.06	17.23	76.68	12.01	5	2.64	35.42	1.82	5.74	2.02	57.27	78.01	7.05	5	1.48	2.1	6.82	5.36	13.55	16.65	1.82	2.98	33.07	17.23	2.98	6.82	9.29	17.83	3.23	13.55	3.56	5.18	38.59	89.49	9.61	20.45	1.18	7.05	22.67	5.36	55.34	5	34.82	23.06
PDGF-AA	4244	1029	2819	3891	5671	1083	3891	7163	5223	6069	5343	2503	647.14	3104	1934	7880	7322	3524	5448	768.33	1897	851.68	5594	7249	658.34	1242	1665	3524	4863	5494	4355	5694	5642	6055	4300	705.14	5408	5102	4781	6617	5521	2134	2176	822.94	3524	5383	5483	2051	1527
PDGF-AB	1010	278.74	226.85	491.16	1241	137.89	1329	3030	1010	1376	2206	583.14	238.84	767.45	406.64	1284	1284	1120	1888	288.48	278.74	360.6	1473	1329	314.33	194.38	293.47	668.98	741.55	1120	880.42	1578	1424	2120	767.45	128.74	1329	716.52	482.8	1159	1045	435.55	342.5	114.17	767.45	1691	1961	458.56	274
PDL1	40.88	27.51	68.88	48.46	31.7	33.89	38.48	36.16	38.48	31.7	40.88	35.02	29.57	82.4	31.7	56.62	62.39	52.47	45.87	48.46	19.95	82.4	65.37	253.65	105.27	66.88	40.88	150.27	70.29	53.84	65.37	33.89	33.89	68.88	417.29	56.62	68.88	28.53	25.52	40.88	45.87	38.48	70.29	40.88	56.62	33.89	27.51	73.62	53.84
RAGE	1707	1320	1003	1892	775.08	859.16	920.23	675.62	1621	1860	816.04	1020	1992	2714	630.79	1567	830.17	874.04	687.32	920.23	844.54	1958	4864	630.79	3959	1366	1003	3278	2209	345.9	2761	1020	952.37	6402	1707	1003	1190	1074	1190	2448	2098	1038	531.29	2027	1131	761.88	711.33	2448	6513
TGFA	4.93	4.93	4.93	5.41	5.41	4.93	5.41	12.42	5.91	5.41	4.93	4.01	5.66	9.02	6.93	10.77	8.62	8.01	9.52	6.41	4.01	9.8	8.01	6.41	12.9	4.93	4.93	9.8	4.93	7.47	6.93	8.01	7.47	9.52	4.69	4.93	5.91	4.46	5.17	5.41	4.46	4.93	6.41	9.02	8.01	9.52	7.47	12.42	10.42
TNFA	1.35	3.66	5.94	5.44	4.08	2.21	5.2	3.08	1.91	1.91	4.62	1.35	3.87	8.72	5.2	9.34	5.2	7.98	7.27	3.66	3.87	9.65	7.41	3.27	8.42	5.94	4.08	8.13	2.38	2.38	3.76	3.27	2.9	10.96	4.29	2.54	2.38	5.44	4.18	4.08	5.2	6.07	5.2	7.27	5.44	30.77	2.9	8.42	9.97
TNFRSF1A	758.81	981.66	2125	1186	557.11	661.45	617.55	841.14	639.12	576.57	423.32	841.14	1270	1457	708.46	607.04	916.52	964.95	745.9	576.57	547.63	1227	8391	661.45	1917	1146	596.71	1615	1270	1107	1700	332.89	485.63	2356	733.2	916.52	1270	438.1	416.11	1314	870.51	758.81	1917	6108	477.36	733.2	733.2	1270	1227
TNFRSF1B	1830	2392	3970	2848	1281	1332	1502	1099	1902	1232	1140	2277	2650	3853	1761	1232	3100	3311	2430	1099	1332	3101	4709	1256	3632	3188	1306	4090	2848	1563	3552	775.89	978.24	2719	2650	2354	3899	921.2	802.99	2505	2201	2239	3581	5337	1185	1975	953.37	3556	2848
TRAIL	7.24	6.69	6.15	3.38	13.19	13.95	34.5	13.19	22.17	10.68	7.53	4.67	6.69	29.82	13.95	1.97	2.29	20.75	21.69	19.83	9.36	15.53	30.88	7.24	9.04	16.35	10.34	8.42	16.35	16.35	13.19	9.68	8.12	20.75	11.72	6.69	9.04	19.83	9.04	14.73	9.68	9.04	5.63	8.42	16.35	20.75	12.44	13.19	6.69
VEGF	119.37	21.45	189.74	245.46	79.06	23.78	58.05	132.32	56.09	65.46	147.93	34.1	45.65	65.46	34.69	144.17	104.05	53.27	31.29	17.46	27.28	56.09	109.55	66.59	73.81	56.09	31.29	221.44	68.92	29.72	55.13	81.82	81.82	109.55	157.09	31.29	171.17	77.71	76.39	346.01	221.44	68.92	144.17	79.06	93.87	199.77	151.79	221.44	177.15
VEGFR1	117.15	136.72	143.94	276.36	113.19	111.27	156.84	162.32	162.32	136.72	317.04	228.81	123.34	189.44	167.99	76.27	123.34	228.81	271.66	109.37	115.15	357.52	141.49	148.97	199.45	221.09	100.38	139.09	328.12	351.44	167.99	96.99	103.88	84.55	162.32	134.39	159.56	148.97	132.11	202.9	121.24	93.72	376.42	253.63	146.44	151.55	151.55	382.93	296.01
VEGFR2	10133	12084	4080	9961	7440	6712	5850	9461	11238	9961	6946	14656	6712	7189	3680	5952	7968	5557	6712	8833	8390	5850	3208	4761	4601	7699	8106	4295	6946	1126	5188	8390	7568	1560	8247	5653	4680	5850	5462	5100	8390	11043	4370	3744	7440	7440	9141	5557	5751
VEGFR3	953.07	1298	352.15	1075	724.18	664.61	1038	559.78	1233	845.16	352.15	1541	2716	676.12	699.73	455.57	859.79	889.82	845.16	1464	845.16	724.18	111.49	1075	559.78	1003	579.33	620.51	874.68	487.95	642.18	1233	859.79	117.38	1093	540.89	664.61	609.95	676.12	522.63	1233	1191	323.19	306.96	513.74	845.16	905.23	245.57	1021
[truncated: 124 more columns]
