# Supplementary material for: Integrating longitudinal clinical laboratory tests with targeted proteomic and transcriptomic analyses reveal the landscape of host responses in COVID-19
Source: Cell Discov. 2021 Jun 8;7:42. doi: 10.1038/s41421-021-00274-1 (PMC8185699; doi:10.1038/s41421-021-00274-1)
Supplement: Supplementary file 6 — Supplementary Table S5 [file 41421_2021_274_MOESM6_ESM.xlsx]

## Sheet: Sheet1
Table S5. Raw and processed data of the targeted proteomics of proteins related to cardiovascular, inflammation, immune response, and organ damage.
OlinkID	Assay	A1	A10	A11	A2	A3	A4	A5	A6	A7	A9	B1	B10	B11	B2	B3	B4	B5	B6	B7	B8	B9	C1	C10	C11	C2	C3	C4	C5	C6	C7	C8	C9	D1	D10	D11	D2	D3	D4	D5	D6	D7	D8	D9	E1	E10	E11	E2	E3
Sex		M	M	M	M	M	F	F	M	M	M	M	F	M	M	M	M	M	M	M	M	M	M	M	M	M	M	M	M	M	M	M	M	F	F	M	M	F	F	M	M	M	M	M	F	M	M	M	M
Age		55	63	66	55	55	65	62	65	65	63	65	63	66	66	69	65	26	26	81	81	81	49	83	23	49	49	49	65	65	49	49	83	65	71	23	78	51	61	37	30	79	69	38	66	64	62	64	55
Group		Sever/Critical	Sever/Critical	Convalescent	Sever/Critical	Convalescent	Health control	Sever/Critical	Sever/Critical	Sever/Critical	Sever/Critical	Health control	Sever/Critical	Mild/Moderate	Sever/Critical	Convalescent	Sever/Critical	Sever/Critical	Sever/Critical	Sever/Critical	Sever/Critical	Sever/Critical	Sever/Critical	Sever/Critical	Convalescent	Sever/Critical	Sever/Critical	Convalescent	Sever/Critical	Sever/Critical	Sever/Critical	Sever/Critical	Sever/Critical	Sever/Critical	Sever/Critical	Convalescent	Sever/Critical	Sever/Critical	Sever/Critical	Sever/Critical	Sever/Critical	Sever/Critical	Sever/Critical	Sever/Critical	Convalescent	Convalescent	Health control	Convalescent	Convalescent
OID00379	BMP-6	4.76903	4.31485	2.01863	4.01143	4.85592	4.37929	4.6779	5.31617	4.07094	4.3588	4.47888	3.959	4.59402	4.46438	4.88971	3.99057	5.57406	3.77655	4.71845	4.41052	4.09986	4.17027	4.46736	5.13435	3.5705	3.98889	5.6348	4.25211	4.04122	4.69447	4.88256	4.02505	4.49376	4.6636	4.05583	4.72552	4.5072	4.22476	5.01392	5.38423	4.57518	5.04713	4.69365	4.63167	4.9234	4.17014	4.25779	2.01127
OID00380	ANGPT1	10.9158	10.6369	8.02095	8.48362	8.89313	8.28627	9.98222	10.3368	9.39358	9.48252	6.90578	9.82372	11.01	9.70276	9.17015	10.8876	9.94365	8.06641	9.77135	9.14899	9.8528	8.28145	9.44585	11.0409	10.4644	10.0699	10.5719	10.4402	10.4145	10.1183	10.0319	10.1502	9.55696	10.688	8.72537	9.83004	10.5734	10.725	9.61233	10.0548	10.9305	9.71484	10.6696	8.76961	9.58061	6.75995	10.2626	9.09022
OID00381	ADM	7.00976	8.63144	7.85939	8.77489	8.89164	9.3542	7.3687	8.93092	8.10566	10.4164	8.13244	7.86171	8.77283	8.28674	7.30537	8.05488	7.92041	8.26209	9.69208	9.60692	8.79281	8.82641	9.42927	7.16832	8.04526	8.31368	8.46095	8.97795	8.50158	8.77846	8.96608	8.95791	8.70328	8.46309	7.3216	8.06783	7.3691	7.29595	9.01198	9.34692	9.08419	8.75822	7.94339	8.24961	8.41402	7.74076	8.21747	7.08974
OID00382	CD40-L	7.94444	6.07887	4.53509	5.09698	4.68607	4.94713	6.74042	7.34651	5.37052	5.47473	3.359	7.12577	8.17853	7.87902	7.04138	8.09973	6.58269	5.01846	5.9798	5.05135	6.67058	5.58206	5.19261	7.1244	6.79575	6.30089	8.20087	7.01293	7.20842	8.13368	8.39376	5.79884	6.85546	6.55644	5.42036	5.87608	6.72704	6.79187	7.58514	8.22212	6.71806	6.5851	8.40345	5.85	6.97834	3.55722	6.49982	6.33264
OID00384	PGF	7.04014	7.5289	7.13599	7.10622	7.78014	8.38601	8.01202	8.22658	8.69128	8.16858	7.18508	6.96526	7.6887	7.37715	7.26813	7.59306	7.61681	8.28039	8.95506	8.94352	8.33541	7.94315	9.38329	7.5101	7.51311	7.60997	7.74317	7.95814	7.84518	7.64815	8.05998	7.7545	8.399	7.32957	7.17123	7.75916	7.78734	6.99043	8.38379	7.58526	7.83194	8.10919	7.4944	7.73584	7.42134	7.09758	8.20772	6.98178
OID00385	ADAM-TS13	6.84066	6.24466	5.33001	6.12835	5.45433	6.08438	7.27158	7.3123	7.02282	5.25643	5.5409	6.51577	6.64177	5.39528	5.99334	6.88622	6.60271	6.62954	6.59649	5.59567	5.93125	6.12475	5.52341	7.05267	6.60916	6.68422	5.80153	6.61924	6.45808	5.45971	5.62127	6.46885	6.95667	6.77031	5.66166	7.05556	6.6623	6.69751	5.16512	5.62183	6.57866	6.80688	6.93964	6.0707	5.24826	5.3424	7.12429	6.73038
OID00386	BOC	3.72471	3.391	3.58921	2.48714	4.82189	4.27826	3.42766	3.73203	4.08469	4.02339	3.80073	2.39516	3.28998	3.09414	4.42795	3.47267	2.35346	3.02666	3.95919	3.61108	3.1045	3.47679	3.70488	3.4535	2.7715	3.68372	4.56289	3.50958	3.5091	3.33107	3.49686	2.84504	3.62109	3.60787	3.98563	4.03174	3.40799	3.06415	2.95009	2.82275	3.35594	3.60255	2.8839	3.98583	4.29921	3.61842	3.80403	4.15478
OID00389	IL-1ra	6.32895	7.54269	7.34328	8.24585	5.49978	6.48481	7.50298	7.51805	7.7155	7.77909	4.79871	7.04431	7.51302	6.95284	5.5106	7.52662	7.54294	8.18839	6.56499	8.22379	7.8246	7.75236	8.26464	6.37996	6.7551	5.96992	6.8441	7.9403	6.95863	7.73107	7.99154	8.06832	8.29425	7.71273	7.06494	7.5163	7.94946	7.33423	8.27258	8.14056	8.62923	7.86887	7.56696	6.4988	6.32655	5.29855	7.66073	5.58628
OID00390	IL6	2.87302	6.51072	2.53021	7.93775	3.95023	4.63804	7.1482	7.4275	7.45995	5.77006	2.31672	7.12362	6.87886	5.61337	1.76496	6.15913	6.38473	6.90423	4.4691	6.17898	6.48672	8.40128	8.89306	6.24372	6.77714	4.21458	4.20706	7.52583	6.97661	6.71713	7.05272	8.27542	8.52622	5.29688	2.95464	6.78939	5.22117	5.71671	7.17084	6.57226	6.23419	9.42045	5.67042	5.54983	2.89676	0.913545	4.73637	1.78575
OID00392	STK4	3.23247	3.75278	5.63977	4.09225	2.04024	3.66213	2.37273	4.10152	4.12135	3.28139	2.46056	2.74335	3.73021	6.68299	6.02386	4.061	3.90302	4.09467	3.03847	3.94284	4.79355	4.92516	4.3649	2.79487	2.67107	2.20241	6.31305	3.37037	3.68201	6.17117	6.28151	3.17693	4.41112	2.59697	5.39644	3.85613	2.59478	2.84438	6.24333	6.7451	2.58656	2.85288	4.76876	5.22837	5.53291	4.16938	2.62112	2.4473
OID00393	IDUA	5.30212	4.04435	4.44415	3.24131	5.33598	5.76095	5.21639	4.9181	3.89357	3.85134	4.98205	4.51381	4.44153	4.70752	5.11915	5.25674	4.54835	3.84611	3.13754	3.39259	4.44327	4.28993	5.33096	5.51597	4.50016	4.12834	5.84351	4.4417	4.18474	4.86025	4.34688	4.98951	4.18557	4.76019	5.23876	4.39939	4.55648	4.79782	5.13158	4.98762	3.56179	4.85367	5.60238	4.56515	4.74988	4.78766	4.67085	5.07761
OID00394	TNFRSF11A	6.96517	6.80867	5.67962	6.04243	6.58374	8.19915	6.66178	7.9535	7.61936	8.61662	5.26145	5.72537	6.74848	6.34078	5.87142	6.9001	6.12128	7.21159	8.7195	8.94769	8.76533	6.68408	9.15768	6.39264	6.34238	6.8088	7.09881	6.95103	7.00265	6.87868	6.32184	6.96303	6.85573	7.08895	5.99544	6.28583	6.2621	5.49935	6.00907	6.79177	6.64576	6.78207	6.42582	6.51086	6.2886	6.1297	6.49478	5.67437
OID00395	PAR-1	5.69923	5.63723	7.9775	8.79128	8.75379	9.35399	5.85953	5.80938	5.82944	6.31256	7.74524	4.59866	5.97766	10.1153	10.043	5.75186	4.96574	4.9094	6.3884	6.18607	6.06863	9.1401	6.47049	5.62249	4.94194	5.08106	10.2319	5.59779	5.21139	10.1954	10.1979	5.38287	7.88947	5.25816	9.06814	5.39887	5.34471	5.03275	9.76662	10.4132	5.67059	5.66062	5.554	8.96195	9.48238	8.54921	5.58549	9.41989
OID00396	TRAIL-R2	6.27271	7.24412	5.60319	7.00369	6.76454	6.73592	6.23983	8.87044	7.47177	10.6789	5.99091	7.02152	6.4706	6.05377	5.7285	8.18748	6.97512	7.93318	9.86961	10.7795	9.98367	6.34517	12.4033	6.18138	6.77548	7.21718	6.79039	7.60942	8.20449	6.70274	6.29145	8.61241	6.92184	6.81625	5.58066	6.79609	6.17913	5.75124	5.92604	6.54737	6.58562	7.17706	6.89118	6.01751	6.57868	5.60345	6.13209	5.36752
OID00397	PRSS27	10.1049	7.84907	8.93997	7.67667	9.01261	9.45601	9.29204	9.3115	8.50896	7.59161	7.66907	7.55308	9.77783	9.3227	9.84697	8.96619	7.04241	6.28014	8.00895	7.4987	8.48176	9.12109	7.57523	9.8574	8.21984	8.41578	9.71864	9.18363	8.30429	8.6439	8.90987	8.44641	9.35825	8.49488	8.50886	8.52983	8.98702	8.83944	8.69157	9.34694	9.28778	9.19941	8.58011	8.7662	9.23583	7.95905	9.43699	8.37775
OID00399	TF	5.69517	5.34905	6.00975	5.55407	6.17715	6.76175	6.16932	7.71159	5.98816	6.6658	6.34807	6.00035	6.16186	6.17249	6.06968	7.07462	5.13296	6.4178	5.87633	6.70865	6.60411	6.09069	7.02271	5.90902	5.55903	5.81759	6.17856	6.35418	6.00577	6.01024	6.25566	6.54525	6.4089	5.87175	5.89282	6.70783	6.33034	5.89233	5.64973	5.93926	6.51749	5.84437	5.73446	6.18094	6.78113	5.78785	6.2341	5.41638
OID00401	PDGF subunit B	12.1623	11.477	9.39338	9.42507	10.205	10.9481	11.6086	11.9282	11.3486	9.23025	8.55638	9.97782	12.0418	11.3077	11.444	11.6791	9.83917	8.89815	10.2675	10.0738	10.7507	10.8632	10.7223	11.9236	11.2666	11.5362	11.4964	10.9308	11.1321	11.5459	11.6173	11.1419	11.4549	11.7039	9.76013	10.4689	11.4746	11.2149	11.2854	11.5938	11.3818	10.2781	11.8731	11.0392	11.1019	7.95435	11.5547	9.93071
OID00402	IL-27	6.64513	6.72906	6.24673	7.58611	6.26967	5.76261	7.14752	6.5743	6.14773	7.02119	6.14216	7.4983	6.94174	6.24932	6.82854	6.59499	6.8355	7.32753	7.51424	8.19966	7.71651	6.50599	7.9395	5.8977	7.14176	6.55658	6.97472	6.70949	7.33285	7.76502	6.87158	7.32187	7.0933	5.90838	6.20688	7.58825	6.02638	6.29072	6.37306	7.98908	7.05474	6.40164	6.82879	5.74546	6.53027	6.2362	6.01478	5.33382
OID00404	CXCL1	11.3298	11.4074	7.09304	9.98682	8.40806	7.75691	11.0151	12.2275	11.6231	9.10319	6.71173	8.97804	11.3381	12.3609	11.9549	11.9196	8.74595	9.48987	9.72453	9.62279	10.1159	11.3759	11.4959	10.9056	11.2018	10.7877	12.3291	10.6901	10.9986	12.3207	12.4328	10.2066	11.1939	11.11	11.0907	10.0611	11.1946	11.0028	12.5725	12.7564	11.2487	12.5645	11.9035	10.5926	11.5547	7.77988	11.9202	10.7357
OID00405	LOX-1	10.3319	11.0979	10.5222	10.1513	8.17315	8.44778	9.68752	10.6475	10.5543	10.0863	7.01063	7.74651	10.5136	8.27107	9.39885	10.9581	9.14255	10.8295	9.43802	9.90066	10.4022	8.88026	10.7052	9.54397	9.92532	10.0546	10.3818	8.61065	9.20713	8.76909	7.94042	8.89979	9.72293	8.4173	8.52065	7.95187	9.56049	9.988	9.54234	7.50163	10.1561	7.41476	11.0082	9.01551	9.35431	7.13413	9.83873	9.99936
OID00406	Gal-9	10.0168	9.8959	8.86488	10.5066	9.81367	9.49023	10.3008	10.1929	9.58212	10.8341	8.65575	10.3012	10.3474	10.1829	8.97087	10.3817	10.7275	10.2383	10.6257	10.8126	10.8759	10.1648	10.7032	10.1654	10.6459	10.0528	10.0375	10.7001	10.3421	10.448	10.5458	10.6503	10.5198	9.98586	8.53076	10.3246	10.2678	10.0423	10.3533	10.6104	10.326	10.4651	10.5053	9.68542	9.50006	8.82437	10.1833	8.74292
OID00407	GIF	6.9581	5.82472	6.41479	6.85666	7.6168	7.92547	6.52783	5.49429	6.36506	4.58912	6.48938	6.72475	6.80786	7.50284	6.09582	5.72119	5.60507	4.86366	5.07748	5.64862	6.15402	7.98106	5.72438	9.68879	6.04809	6.14484	7.32259	7.66098	5.39422	5.93221	6.99908	3.88401	7.28825	6.31438	7.35933	6.44427	6.71036	-0.24487	6.11218	6.25428	6.83362	6.98726	6.9861	7.54599	6.4986	6.95567	7.5789	6.87622
OID00408	SCF	9.99863	8.33123	10.0653	8.5215	10.4194	10.2183	10.7024	9.90237	8.88959	8.89416	9.80683	9.39692	10.8651	10.3269	9.96079	9.77681	9.01539	8.6037	8.82567	8.2273	8.42186	9.94051	8.87034	9.91253	8.65364	9.40611	9.95728	10.3318	8.87089	9.92824	10.1793	9.00856	10.1886	9.46549	10.0573	9.28406	10.4418	10.258	9.95123	8.86402	10.3771	10.4543	9.00508	10.4168	9.77849	9.80334	9.86693	9.85196
OID00409	IL18	9.02017	8.62204	11.4485	8.81142	8.77337	9.04005	9.33351	10.0412	9.6845	11.3366	8.35088	8.2932	9.95383	8.86103	8.64614	9.53377	8.91648	9.01873	9.42908	8.91405	9.39763	9.14094	9.78915	9.27958	8.63254	8.32861	9.99393	8.41293	8.12722	9.66833	9.41976	9.07344	10.1492	10.0643	9.65425	9.44926	8.69515	8.7707	9.06437	11.1572	9.15691	9.55371	9.63999	8.83477	9.34165	8.18099	9.9197	7.77979
OID00410	FGF-21	5.95634	6.51462	6.51099	4.75982	7.6494	9.26805	6.39385	5.58516	6.52017	11.3426	6.68819	3.71702	8.45292	7.62459	4.7889	4.64061	6.97202	6.9118	7.39015	6.56519	7.81394	7.05649	13.4431	5.92355	4.36226	7.13538	7.31491	9.14647	5.36302	5.45125	10.7512	5.72107	7.99502	6.9664	4.48923	3.14812	7.89927	5.06272	8.92249	8.57816	7.13247	6.7151	3.48997	7.75397	5.51766	6.63044	5.87674	6.09297
OID00411	PIgR	6.05674	6.17749	6.05336	6.08875	6.29879	6.48627	6.49173	6.75737	6.41769	6.60785	6.08402	6.27884	6.35134	6.20876	6.17913	6.32952	6.39422	6.25155	6.17933	6.54638	6.47966	6.22555	6.26098	6.38713	6.21491	6.29397	6.26416	6.3676	6.40377	6.14257	6.13874	6.30534	6.64487	6.30465	5.74352	6.08606	6.15194	6.22891	5.95426	6.2202	6.43348	6.50295	6.44998	6.38165	6.32442	5.94223	6.37953	5.9269
OID00412	RAGE	13.0915	11.9541	12.8103	14.8572	13.9318	13.5191	14.6638	14.8611	12.4434	13.5259	13.4192	15.1936	14.4662	13.9021	14.3657	15.2466	14.7615	12.9547	12.9932	14.4358	15.1595	14.5597	14.8995	13.5115	14.9183	14.0854	14.0057	15.3182	13.7601	14.5833	14.6332	15.3586	14.9636	13.8022	13.2159	15.1945	14.7941	14.6238	14.7689	15.0858	15.0265	15.0952	14.3339	13.8594	13.7808	13.3057	14.152	12.6545
OID00414	CTRC	9.66915	9.90687	10.8889	8.6012	10.36	10.4111	9.59808	8.17515	11.2929	9.37541	10.0304	8.19442	10.8145	9.9933	11.3817	9.61176	8.166	8.75118	10.3204	11.1433	11.61	10.3462	8.60902	11.3316	10.0587	11.1273	11.455	9.18287	10.2634	11.3422	11.1174	8.68496	10.9686	11.1568	10.4897	10.7305	11.6222	8.85645	10.0521	9.72631	11.1476	11.2755	10.9281	11.2913	11.1508	11.4657	10.5203	10.186
OID00416	SPON2	9.4711	9.98924	8.71463	9.31851	9.6573	9.64374	10.0137	10.091	9.94581	9.9544	8.75163	9.46823	9.89623	8.9302	9.11651	9.66389	9.70078	9.8021	9.64597	9.81627	9.84441	9.36785	9.77734	9.73423	9.45247	9.79798	9.42415	9.76103	9.8365	9.33705	9.04615	9.76945	9.89811	9.73599	8.92352	9.75004	9.46776	9.56331	9.01664	9.49597	9.68003	9.7119	9.67599	9.39348	9.43004	8.68347	9.6983	9.49431
OID00417	GH	7.80475	7.97313	9.49009	8.10455	7.87299	7.95826	10.496	7.66361	9.38499	7.26361	9.5764	6.78755	9.56722	9.10756	9.33252	4.71574	6.35884	10.0876	5.83302	7.68327	7.4815	10.8188	11.8081	6.16046	6.23059	6.38099	9.81853	9.07846	10.5147	6.92875	11.3247	8.13089	9.24397	8.54249	9.21584	7.6315	9.07586	9.55859	9.50775	10.8658	8.57257	9.1932	7.60748	7.66597	11.7004	8.75841	9.2737	10.3816
OID00419	GLO1	10.0895	9.23724	7.91422	8.29688	5.90104	7.37234	8.70157	9.18107	10.1741	9.78797	7.0184	8.47011	8.93484	7.1398	7.3859	8.89891	9.51322	9.593	10.1575	8.70659	9.27591	7.96269	8.28002	9.68467	8.8853	8.07428	8.04142	8.79907	8.78096	7.12855	7.4718	8.83592	9.47145	8.6822	6.64463	8.84266	9.27194	8.57769	7.12196	7.18125	9.08212	8.84139	9.09735	7.92775	6.11395	6.47234	9.28347	8.95661
OID00420	CD84	6.87565	5.76599	4.64917	5.54738	4.65978	5.31838	6.48033	6.76502	5.59063	5.49447	4.26101	5.67293	6.70395	6.09779	6.14498	6.6843	5.8195	4.47488	5.71785	5.64048	5.96583	5.92242	5.44461	6.1354	6.28305	5.98775	6.72223	6.13348	6.26597	6.47438	6.42503	5.92737	6.5094	5.73527	5.69881	5.43147	6.35313	6.26711	5.99757	6.15048	6.40178	5.54805	6.75797	5.65914	5.77339	4.30339	6.07266	5.69209
OID00422	SERPINA12	1.89044	2.65121	3.15278	7.54196	8.10376	4.23627	2.06313	7.59395	7.50787	7.47182	2.26766	0.611662	2.2898	2.93583	3.21861	8.07663	0.967982	2.04208	7.77406	7.88427	7.92592	3.35748	2.16777	3.32279	0.905752	2.71161	1.9979	2.73753	2.09287	1.98952	1.51404	1.40405	4.77492	2.89998	2.49891	3.32302	2.42684	1.72242	1.17071	1.77962	1.34704	3.09334	2.70651	7.20059	3.76647	2.94622	2.8122	2.91652
OID00423	REN	7.99986	8.84309	6.62845	5.95503	6.38217	8.00803	8.35363	8.46749	8.71163	8.75404	7.62432	7.14258	7.32753	6.2688	7.67575	8.0859	7.22857	6.63143	7.05996	8.52542	8.68832	7.80762	8.31668	7.36391	7.7646	7.90731	7.99208	6.5501	6.78228	7.67643	7.64397	6.94437	8.08302	7.42081	6.93618	8.0509	6.63714	6.54771	6.75439	8.06262	7.3279	9.07589	8.10211	7.35915	8.02365	6.55511	7.50689	7.08343
OID00424	DECR1	5.38301	4.25975	5.31232	6.41223	4.09726	5.10903	4.67521	5.21265	4.87029	6.34038	4.79775	4.12024	6.09922	10.0536	7.87101	5.80286	6.83715	5.0799	5.35502	5.6154	6.48888	7.48212	5.02641	6.47191	4.74954	3.01612	9.39266	4.64646	5.20151	9.80838	9.93381	5.35501	6.69848	5.01043	8.20567	3.15577	6.42947	3.60898	9.18368	10.14	4.5333	4.25155	6.1033	7.77707	7.35666	6.03892	4.32837	4.96227
OID00425	MERTK	6.70683	6.11012	6.22727	6.35192	7.21526	7.0381	7.41063	7.63253	6.89651	6.62197	6.33937	5.72797	7.15508	6.34096	6.16498	6.85295	7.23373	6.42794	6.24007	6.75019	7.36717	7.112	6.75882	6.89035	6.545	6.48645	7.11619	7.08978	6.45661	6.34098	6.22617	7.49944	7.34239	6.27047	5.61291	7.84751	6.39969	6.44272	6.13424	6.80399	7.17465	7.0355	6.49431	6.80964	6.44734	6.48068	6.74038	5.49134
OID00426	KIM1	7.39148	9.80921	8.91624	9.68172	10.1314	10.7672	8.2592	9.99509	10.5599	10.994	9.59323	9.27957	8.86699	9.24254	8.91806	9.4591	10.2909	10.3149	12.1268	11.1067	10.7526	9.18114	12.4212	8.58285	8.46207	8.29218	9.33421	9.77665	10.3347	9.47885	9.21345	10.5332	10.1262	9.31242	7.87284	10.6767	10.2251	9.95383	9.1604	8.72443	10.5804	9.26751	9.25571	9.94149	10.6685	8.81626	8.74383	7.45481
OID00427	THBS2	5.93259	7.15935	6.24136	6.13095	6.40917	6.04288	6.45111	6.3741	6.62768	7.08207	6.49634	6.64844	6.76832	6.36336	6.28898	6.88425	7.27513	7.01323	7.15093	7.28204	7.33771	5.84296	6.26206	6.9189	5.98977	6.38715	6.41402	6.98194	6.74099	6.36183	6.49071	6.74345	6.36208	6.93587	6.4515	7.05704	7.11392	6.52328	6.72419	6.73753	6.57902	6.54888	6.30727	5.88987	6.29907	6.06524	6.63659	6.15895
OID00428	TM	9.38073	9.53595	9.45346	9.12317	10.0109	10.5224	9.47104	10.6644	10.3495	10.5681	9.45587	8.6451	9.72782	9.34741	9.46627	10.1287	9.69363	9.78054	10.2801	10.4132	10.4792	9.60921	10.293	10.1726	9.1451	9.53156	10.2777	9.84216	9.14113	9.83738	9.7352	9.7328	9.99035	9.90608	9.67701	9.60466	9.56173	8.89181	9.7292	9.63703	9.337	9.93258	9.38269	9.77343	10.0707	9.52323	9.94267	8.91181
OID00430	AMBP	7.85739	8.23724	8.10503	7.93115	8.2865	8.63462	8.61529	8.31586	8.55039	8.05705	7.56409	8.21305	8.65782	7.98626	7.77555	8.05745	7.96992	7.88569	7.56883	8.59405	8.38506	8.37808	7.95686	8.45256	8.30252	7.66852	8.24989	8.37039	7.43202	8.1418	8.41027	8.06105	8.57212	7.90485	7.82221	7.70633	8.40202	7.93592	8.31901	8.1287	8.2637	8.38724	7.68934	8.27602	7.95176	7.69239	8.39953	7.43761
OID00431	PRELP	8.52725	8.71532	8.30552	8.77013	8.57511	8.51653	8.74691	8.86116	8.15008	8.72591	8.44947	8.70657	8.99379	8.40425	8.2823	8.80092	8.21601	8.21159	8.7042	9.34134	9.35549	8.35799	9.61272	8.86606	8.34341	8.45755	8.74421	9.08915	8.67091	8.56157	8.90232	9.18421	8.7409	8.71428	8.07502	9.05094	8.70571	8.80027	8.73742	8.43238	9.20846	9.12135	8.37825	8.06693	8.52761	8.41301	8.83759	8.01277
OID00432	HO-1	11.8686	11.8928	11.2777	12.2541	11.6233	12.015	12.4206	12.9773	12.4207	13.3301	11.3731	12.1167	12.4728	12.57	11.7982	12.7783	13.0074	12.8854	12.9641	13.0431	12.4715	12.1847	12.7607	11.721	11.4881	11.4861	12.7725	12.2994	12.3509	12.0499	12.2585	12.7875	12.6117	12.1877	11.3161	12.6021	12.179	11.6717	12.1167	12.7939	12.3495	12.4107	12.1891	11.867	11.9349	11.8584	12.7604	11.2594
OID00433	XCL1	5.31416	6.48678	4.90175	5.03199	5.69137	5.4019	5.42009	5.36108	7.09618	4.37514	4.64705	4.29312	5.6366	4.22046	4.74917	4.68532	3.26505	5.52747	5.16865	5.97844	4.9414	4.9786	7.68217	5.90208	4.53877	6.904	6.15211	4.8165	5.50594	5.29514	4.65608	5.88472	5.14516	6.1999	5.31692	5.44546	5.35202	4.47515	4.5637	6.1146	5.037	6.2224	4.47919	5.14898	4.93767	5.2937	5.92452	4.22787
OID00434	IL16	5.45721	7.16629	6.68669	6.37173	6.47749	6.53728	5.8239	7.00528	6.87284	7.62481	5.66972	6.24181	6.90817	6.77141	5.95322	7.8243	6.78185	8.14321	6.86883	8.14065	8.76891	5.65659	8.26095	7.31728	7.05183	6.80662	8.49994	6.54442	6.05435	6.61183	6.84562	7.53706	5.22604	6.9224	6.324	6.49058	6.37605	6.30628	6.72323	6.34106	6.51719	5.2964	8.03563	5.75236	7.04207	6.34337	6.72711	6.11156
OID00435	SORT1	10.1284	9.87837	8.24637	8.97588	9.14425	8.86426	9.88193	10.1934	9.77083	9.48464	8.67174	9.33204	10.0883	9.22164	9.29289	10.1294	9.4033	9.20824	9.35588	9.25486	9.81783	9.22183	9.09188	10.0584	9.4387	9.06582	9.90284	9.56887	9.54878	9.85154	9.86032	9.39636	9.95418	9.62249	8.82154	9.33739	9.71405	9.52854	9.19318	9.60215	9.85505	9.60599	10.1246	9.07474	9.36281	8.33673	9.46094	8.63423
OID00436	CEACAM8	6.37646	7.2794	5.97786	6.73848	4.88709	5.67226	7.41727	8.47422	7.61713	7.39426	4.19732	4.53205	7.51695	5.10622	5.33932	8.06733	6.65037	8.17285	7.41782	7.81122	8.32668	6.5266	6.93561	6.09961	6.86299	6.32704	6.73705	7.01026	7.45706	4.518	3.75738	7.08138	8.33733	5.70494	5.50956	4.83212	5.46488	7.12316	5.03818	4.24795	6.70343	5.04986	8.28316	5.89138	5.31398	4.17682	6.42003	5.69438
OID00437	PTX3	3.4447	4.56322	4.64326	4.81886	3.32691	3.54597	4.30825	5.98212	5.05788	5.22496	3.3903	5.20563	3.5884	4.90385	4.19595	5.59762	5.44778	5.03871	5.1174	5.25521	5.40036	4.65404	5.13399	3.0992	4.95918	3.52488	4.10815	4.55133	3.85209	5.89196	5.37625	5.19017	4.83321	3.17653	3.88909	4.45369	4.33413	3.88453	5.66289	5.09881	4.95831	4.60034	5.90834	4.06034	3.71604	2.64378	3.27293	3.71554
OID00438	PSGL-1	4.22683	3.66264	5.18049	3.90853	4.83781	5.04669	4.79121	4.58378	3.73707	4.00155	4.83427	4.23417	4.53461	4.56629	4.77476	4.29144	4.31539	3.97569	4.0085	4.19061	4.38139	4.74053	3.5048	4.90644	4.23947	4.19512	4.86737	3.71957	3.97504	4.82661	4.58327	4.44974	4.87371	4.25319	4.82524	4.43868	4.44308	4.23739	4.84075	5.10075	3.82359	4.07776	4.73376	4.93378	5.04976	4.70004	4.21565	4.34212
OID00439	CCL17	10.3816	10.9836	8.52649	6.9488	10.5326	8.42934	8.52907	10.1082	9.27205	8.53742	7.05095	7.40815	10.3307	9.68346	10.8368	9.00632	6.81828	7.84756	10.672	7.75352	7.38222	8.47735	8.51418	9.5274	9.62285	10.6409	11.7251	8.12268	9.44325	9.47189	9.47706	6.0254	9.213	9.59892	9.50002	5.91595	8.2565	8.39018	9.33549	9.88749	8.35036	7.6194	9.08162	9.5354	10.5072	7.757	10.5494	9.83478
OID00440	CCL3	8.72301	7.72973	6.88459	7.37303	7.96226	7.19588	8.50267	8.0457	9.36258	7.30294	5.51056	6.87396	9.81979	6.54015	6.51589	6.75941	6.09133	8.23101	7.58514	8.91321	8.16562	7.06098	8.95718	8.40945	6.55169	8.2467	8.25971	7.21916	7.24603	8.0228	6.29963	7.9291	7.28598	7.79317	6.75737	8.01901	7.87797	7.91563	7.44952	7.32712	8.71345	6.80747	8.14197	7.24945	6.46186	6.56111	8.36382	7.08104
OID00444	DCN	4.57047	5.63879	4.56782	5.06103	5.01688	5.01984	5.56543	5.78402	5.38799	5.83122	4.83131	5.22929	5.22755	4.36595	4.65613	5.65464	5.18171	5.26109	5.77469	6.05276	6.01178	5.08644	6.53221	5.09139	4.25603	4.59873	4.77549	5.72703	4.97446	4.73356	5.13863	5.65381	5.86077	5.07046	4.32057	5.56434	5.05569	5.13056	4.52302	4.3796	5.56718	5.81101	4.90104	4.74718	4.64924	4.49437	5.28032	4.59114
OID00445	Dkk-1	10.9494	10.344	8.41252	8.99114	8.97651	8.67901	10.1674	10.7468	9.41725	10.2935	7.68568	9.21295	10.9829	9.71332	9.20622	10.5451	9.30166	8.40996	10.5	10.8151	10.8217	9.13066	10.3263	10.7488	10.0801	9.60143	10.3361	10.1129	10.0548	10.4675	10.2351	10.5133	10.1341	10.4116	8.3627	9.67756	10.1762	10.2319	9.63931	9.30489	10.4582	9.54702	10.5952	8.854	9.36378	7.84702	10.3208	8.67299
OID00446	LPL	8.70445	10.5089	9.517	9.09697	10.239	10.1448	9.81569	9.85039	9.83266	11.1038	9.45379	9.86569	10.0626	10.049	9.55354	9.24904	9.67625	9.8228	10.5072	10.9679	10.3805	9.47389	10.983	9.99649	9.52168	10.2705	10.3454	10.0537	10.2167	9.40122	9.86302	9.65546	9.56152	10.3539	8.93426	9.3218	9.70266	9.87024	9.10909	9.54172	10.1906	9.83555	8.90015	9.56916	10.1566	9.42118	9.43346	10.4095
OID00447	PRSS8	9.19895	10.5367	9.27853	8.68585	10.4759	9.94538	9.41808	10.5502	10.1243	10.6314	9.66213	8.97926	9.41024	8.94813	9.2074	10.133	9.01304	9.9862	10.0451	10.2355	10.2125	9.24088	10.3021	10.3385	9.43667	10.2207	10.297	9.63587	9.77543	9.38832	9.17788	9.65217	9.84314	9.95904	9.34683	9.56381	9.57769	8.87054	9.131	9.05797	9.08984	9.28685	9.30535	9.92137	10.1409	8.92923	9.10021	9.16596
OID00449	HB-EGF	7.39309	5.44038	4.74269	4.51249	5.16975	5.91958	6.88735	7.49976	5.75575	5.29194	4.65096	6.22122	6.76381	5.55903	5.96989	7.31882	4.47172	4.04414	5.0652	5.26812	5.8009	5.79846	5.56814	7.13551	5.43075	5.17496	6.74727	5.65619	5.24292	6.75831	6.63911	5.23534	6.74422	6.70691	4.61682	4.65606	5.9974	5.22841	5.62272	7.60138	5.70853	4.85003	8.24312	5.50568	5.2437	4.28685	5.91883	3.78242
OID00450	GDF-2	8.45401	9.53462	8.51846	7.20179	8.99012	8.96842	8.58006	7.74688	9.67358	5.64968	8.17804	6.91547	8.42394	7.90968	8.37913	7.34706	7.36604	7.52775	6.73184	5.84614	5.45252	7.61646	6.08981	8.81931	6.73057	7.74308	8.44516	8.73593	7.56898	6.82866	7.12554	6.68142	8.32362	7.48156	7.69104	8.14448	8.90431	8.03858	7.20786	6.621	9.10922	7.83838	8.00818	8.37585	9.12753	7.90491	8.6892	7.81987
OID00451	FABP2	8.57077	7.5815	8.23697	6.7397	8.45556	9.05245	7.6779	8.71058	5.6304	11.8304	9.3924	7.95437	9.15607	8.75836	9.07567	6.51274	5.99158	5.14123	6.99633	8.72662	5.86858	8.56794	7.26162	7.90762	5.99756	9.29751	8.71378	9.2165	6.46643	8.16474	7.72968	5.93495	8.13811	7.27614	6.40909	10.3537	6.91987	7.41689	7.49536	8.02472	9.27991	9.14498	11.2789	8.5589	9.78661	9.06201	8.23483	7.08479
OID00452	THPO	4.23368	3.86509	3.67865	2.94523	4.18856	4.41019	6.44197	4.74624	5.19851	5.09041	2.93745	4.16405	5.58434	4.75635	4.23942	4.13134	4.30565	5.1252	4.45424	4.15981	3.51299	4.18274	4.40367	4.21775	3.32431	3.98047	4.61666	5.73338	4.26863	4.76435	4.95608	3.91392	5.00875	4.30642	3.33935	4.02958	5.11386	4.52616	4.98164	4.30335	4.72577	5.46087	4.8226	4.70582	4.43423	2.8699	5.11087	3.63013
OID00456	MMP12	6.18776	7.81595	6.82759	5.28067	7.4369	8.75121	6.9398	5.74997	7.84017	6.13246	7.66063	5.96247	6.67281	5.76301	7.65395	5.21719	7.45708	7.80811	6.29186	6.9398	6.68643	6.63088	7.00376	7.70823	3.59056	7.27675	7.13872	6.1219	5.3924	4.60758	5.44892	5.90585	7.37664	6.9242	6.04431	5.79168	7.11952	6.06632	5.68999	6.45826	6.39188	6.5767	5.2314	7.53033	7.26729	7.55938	7.31287	7.57982
OID00457	ACE2	2.96421	5.34213	4.14635	4.13965	4.28155	2.78786	3.36858	5.26843	6.42878	4.59276	3.46957	2.93128	3.50839	3.0369	2.94846	4.69824	3.5691	5.36906	6.19625	5.10319	4.94216	2.62263	5.11058	5.47976	4.53621	4.23513	5.07028	3.8798	6.19597	3.19353	2.9941	4.98436	3.16414	3.52929	4.08332	5.69642	4.36253	2.69468	3.92241	3.40353	3.83261	3.35592	3.24156	2.69759	3.79224	2.98676	3.24135	2.06363
OID00459	CTSL1	8.04771	10.0444	7.85287	10.2075	9.12135	8.12162	9.16006	10.0568	9.51941	10.1587	7.5662	9.95833	8.93288	8.19371	7.74855	9.5663	10.2216	9.40474	8.89725	9.40094	8.84288	9.21362	9.55595	8.94981	9.15639	8.42671	8.74116	9.50459	9.1707	9.21337	9.26341	9.88324	10.7361	8.35818	7.35332	9.70057	9.15188	8.54827	8.98549	9.58937	9.11639	9.50601	9.24199	8.40067	8.62339	7.49482	8.94782	7.8247
OID00460	hOSCAR	11.1732	10.9553	11.0593	11.0909	11.2778	11.2124	11.6845	11.6624	11.5049	11.2041	10.9863	10.6807	11.6621	10.8782	11.2514	11.5185	11.384	11.3826	11.1954	11.344	11.3221	11.3412	11.2128	11.4957	11.2514	11.3746	11.5459	11.4601	11.4665	11.0049	11.1205	11.2341	11.4372	10.9867	11.0517	11.4627	11.3518	11.3316	11.1488	11.5158	11.5536	11.4248	11.3337	10.8877	11.2028	10.7396	11.3514	10.7721
OID00461	TNFRSF13B	10.2236	10.1425	9.82903	9.13998	10.2313	10.6621	10.1866	11.4475	10.2103	10.4889	9.50046	9.04508	10.2988	9.5173	10.0253	10.3541	8.35772	9.34096	9.06836	9.96578	10.8648	9.76322	11.305	10.6561	9.39913	10.4222	10.5529	9.71918	9.64466	9.17421	9.33966	10.9897	10.0165	12.2298	9.55495	8.55517	9.78531	9.48564	9.75829	10.0536	9.44321	10.4298	9.71487	9.54976	9.61415	9.47198	10.0473	9.14016
OID00462	TGM2	8.65462	6.79533	10.7269	6.3918	9.26829	8.03315	5.61947	6.63888	6.89234	8.08314	9.16632	7.73168	6.2568	9.88981	10.0945	6.50769	7.34546	8.57273	8.70845	8.47736	8.36629	8.68519	8.16488	7.71534	8.92868	6.45937	10.4548	5.95323	8.30468	9.57775	10.1708	7.95844	7.9173	7.22628	10.2325	7.50702	7.56773	7.3695	10.0554	9.61794	8.09758	7.06463	6.88236	9.46851	9.11785	9.48396	8.23021	5.45352
OID00463	LEP	6.80994	7.66353	6.63318	5.87063	5.88202	9.03548	7.07727	5.745	7.91586	5.97535	5.23916	6.43187	7.2674	6.94432	6.5745	6.49558	7.45376	7.62523	6.74242	7.79182	6.49096	6.27906	4.33959	6.60593	6.38469	5.03442	5.9228	5.38195	6.35064	7.42216	6.87875	4.38846	7.11912	7.66691	7.3337	6.63625	7.19888	5.75083	7.46048	7.88295	6.31206	5.73995	6.7368	7.18566	5.39821	5.62967	7.98382	7.81138
OID00465	HSP 27	9.76307	9.72169	9.11285	11.0963	9.85209	10.2199	10.3886	11.2611	10.9996	11.0546	9.78005	9.86255	10.5767	11.433	11.6069	10.864	10.8443	11.0321	10.6047	11.084	11.3018	11.0773	11.2273	9.9182	9.99377	8.75047	11.0662	10.4385	10.4598	10.3567	10.5601	11.0241	11.2343	10.6619	10.6822	10.596	10.4275	10.4191	10.8924	10.9202	10.0777	10.6124	10.0332	10.8673	11.2271	9.89098	10.187	9.77196
OID00466	CD4	4.61889	5.93485	4.49213	4.40234	4.96586	5.11322	5.13831	5.19309	5.24917	4.42379	4.47549	4.24452	5.14779	4.77411	4.72836	4.13211	3.98753	4.73732	4.47432	5.28573	4.71924	5.15529	6.59326	5.16056	4.08126	5.0911	5.51701	4.88016	4.75018	4.35136	5.2371	4.94893	5.37835	4.78918	4.22848	4.37478	4.81224	4.42585	5.23252	5.21729	5.12505	5.17534	4.18658	4.67593	5.13289	4.14188	5.49794	4.37593
OID00467	NEMO	7.58503	8.30362	6.00176	7.65201	5.37871	6.27509	6.52493	8.76885	8.43461	7.65686	6.02061	6.18381	8.0148	9.91387	8.37352	8.41213	7.27197	8.43376	7.94719	8.0038	9.13802	7.40274	8.74648	7.07332	6.57455	6.81644	9.35725	7.1831	6.87541	9.95994	10.3441	7.86961	7.6268	7.33615	7.02199	6.84242	6.75323	6.47629	9.45164	9.54273	7.04474	6.26107	9.21034	6.86815	7.57899	6.83056	6.88162	6.44183
OID00468	VEGFD	7.64791	6.74819	7.67363	7.73834	8.26165	7.58453	8.20218	7.25361	6.76881	6.629	8.3537	7.92405	7.74805	8.17779	8.33052	7.73357	6.94852	7.06392	6.53011	7.42947	7.38223	8.00788	7.38237	8.65666	7.99212	8.17348	8.32263	8.48409	8.3994	8.12997	8.38802	7.99525	8.21129	8.28629	7.43637	8.9337	8.43406	8.19466	8.19218	7.50087	8.35004	8.5547	7.79015	7.5157	8.09107	7.64947	8.06397	7.11762
OID00470	HAOX1	7.60159	6.21255	9.14586	7.12791	7.82127	7.22112	8.27429	8.08113	7.69707	9.90391	4.89611	3.58213	6.78995	6.63982	3.76837	7.42746	10.8337	7.18339	8.99193	9.77272	8.25926	6.8514	6.43107	10.3133	5.75422	8.12176	9.82301	7.98297	8.01041	2.77553	4.83681	9.98644	8.48786	6.38826	6.68555	7.24402	9.78988	4.56832	5.94456	6.36337	5.89069	4.01919	7.5313	6.01741	6.32428	5.09115	7.04064	6.88525
OID00471	IL8	8.32778	8.4634	7.74559	8.02837	5.7135	4.38432	8.07955	9.54213	10.0972	8.34913	4.28447	6.20617	8.51001	6.42433	5.24162	8.10003	6.82944	8.20879	7.6141	8.75698	9.12506	5.75902	10.3108	8.99866	6.54456	7.87779	5.83566	8.03172	7.23887	6.38457	6.43332	7.88923	8.81001	7.60781	4.89129	7.98915	7.9082	7.76989	6.58951	7.09968	8.67812	6.87008	7.93122	5.86767	5.72626	4.7243	8.34301	6.21223
OID00472	VEGFA	11.4595	11.579	11.2532	11.4312	11.395	11.3213	11.7144	12.6057	12.144	11.778	10.556	11.9979	12.4618	11.4662	10.7577	12.628	12.0813	11.4775	11.828	12.3749	12.6819	11.5671	13.6038	11.9805	11.4789	11.2294	11.7887	12.7228	12.7149	12.254	12.4473	12.1275	12.5061	13.1741	10.6873	11.7899	12.2149	11.2894	11.698	11.8909	11.9681	12.0909	11.9927	11.6554	11.7555	10.5159	12.3421	10.6227
OID00474	MCP-3	3.64988	4.19472	1.43762	6.53249	3.12021	2.39469	5.19888	7.41775	4.86055	5.77574	1.55486	6.24719	4.74265	3.66221	1.2858	6.71595	6.21029	5.90688	4.11954	8.19536	8.30266	5.00962	8.93897	3.853	4.86138	3.36627	2.45538	6.38982	5.79164	5.35725	5.11254	7.51642	7.95495	4.7223	1.62198	4.65844	5.15779	4.73175	5.84133	6.5055	4.03675	5.8957	7.03574	4.25807	3.39159	1.1889	3.27904	2.7735
OID00475	GDNF	1.91235	2.4191	2.90774	1.22169	2.3526	2.17606	2.50128	2.45749	3.60921	2.5806	2.02076	1.75165	2.66306	1.82333	1.58966	2.32817	1.5614	1.51425	2.44016	3.64247	3.25421	1.98508	4.20361	2.53537	1.73269	2.17074	2.21371	1.97096	1.91718	1.5698	1.89479	2.84479	2.03957	2.24737	1.49285	2.8886	2.27053	2.06585	1.97051	1.6098	2.76157	2.38969	1.65569	1.74064	2.30727	2.42649	2.06096	0.50197
OID00476	CDCP1	2.65988	4.1803	3.93529	4.2037	4.85708	3.04549	3.94677	4.22717	4.97689	4.66947	3.57257	4.12899	4.26716	3.35937	2.51546	4.38396	3.09971	5.38256	3.97648	4.51301	3.87378	4.05007	6.00426	4.27315	2.96328	4.41244	4.80012	4.79679	4.50131	3.86646	3.92883	3.82389	5.51804	4.00531	2.48489	4.09968	4.09138	4.52865	4.10729	4.77137	4.59406	4.5008	3.91707	5.14832	4.85623	3.57308	2.76513	2.28024
OID00477	CD244	6.98679	5.91545	6.30841	5.42298	6.45734	6.73304	6.32318	5.89303	6.42777	5.43553	5.61648	4.79452	6.57171	7.09405	6.91924	5.74633	5.11652	5.32816	5.66345	5.31042	5.89004	6.53798	5.84219	6.79942	5.1771	6.14289	7.58635	5.91311	5.08586	6.94089	7.52255	5.67751	6.81242	5.68562	6.51606	6.46411	6.60532	6.38227	7.45419	7.99764	6.62126	6.91828	5.81381	6.99956	7.02591	6.31927	6.35045	6.46075
OID00478	IL7	5.02342	4.64986	1.5252	2.41895	2.18038	1.72319	4.2186	5.56534	3.69802	2.55232	1.67927	3.52276	4.12064	4.23327	4.01685	5.42073	3.50161	1.8016	3.49956	3.27788	4.19461	2.75083	3.86312	3.63466	4.39891	2.88296	2.95117	4.16167	4.48585	4.88127	4.88696	4.57555	4.47193	5.04839	2.96055	3.00758	4.56114	4.00655	4.24783	4.82185	4.60641	3.82492	5.21408	2.522	2.82829	1.22926	4.31772	1.68686
OID00479	OPG	9.67186	11.4361	10.1326	10.2572	10.8691	10.6202	10.3887	11.1194	11.4468	10.9104	10.2857	10.5046	10.178	10.3497	10.1212	11.0229	11.8053	11.0739	10.7876	10.3984	11.0633	10.0142	11.9659	10.5639	9.85406	9.81762	10.1908	10.8837	10.1462	10.8538	10.6653	10.9277	10.7959	10.3809	9.6098	11.4399	10.64	10.3669	10.4961	10.2823	10.3773	11.0882	9.84342	10.8295	10.8751	10.2798	10.3165	9.26749
OID00480	LAP TGF-beta-1	7.80562	7.20338	6.79513	6.45198	7.50437	6.99032	7.3488	7.59454	7.06212	6.41799	5.77644	6.8415	8.56656	7.58377	7.79826	7.776	6.76848	6.26036	6.97664	6.80133	7.51766	6.79363	7.83651	8.28883	7.08948	7.20811	8.92717	7.59697	7.68022	7.88992	8.05421	7.84192	7.64127	8.18817	6.44362	6.98629	7.38623	7.57831	8.09968	8.0684	7.85143	7.60101	8.72262	6.70344	7.8135	6.0297	7.51546	7.08434
OID00481	uPA	9.97768	10.1732	9.83992	9.73221	10.6752	10.3054	10.1102	10.0469	10.6363	9.69617	9.84097	9.9417	10.0387	9.87738	10.0542	9.99259	9.96227	10.4311	10.3474	10.3101	10.5092	10.4499	11.0792	10.4226	9.39139	10.132	10.6044	10.3381	9.50966	9.82747	10.2991	10.5155	10.639	9.92659	9.68177	10.9692	10.0819	9.99308	10.2063	10.1894	9.71322	10.4262	10.0983	10.3659	10.1357	9.90658	10.2073	9.5345
OID00482	IL6	2.42875	5.8843	2.1008	7.14299	3.39473	3.34732	5.7618	5.88034	6.41518	4.94841	1.96798	6.57398	6.20845	5.08612	1.43706	5.57651	5.86323	6.31284	3.93563	5.53904	6.27951	7.8211	8.38628	5.752	6.30754	3.73164	3.68998	6.91786	6.27114	6.07361	6.39011	7.71241	7.40728	4.76372	2.60466	6.24632	4.5913	5.02575	6.55111	5.9347	5.48639	8.91828	5.26844	3.74991	2.46488	1.14566	4.05762	1.60471
OID00483	IL-17C	2.89033	2.30042	2.51379	2.32814	2.54918	4.97112	2.03397	3.58333	4.31319	3.3224	2.85185	2.1671	3.86446	2.49304	3.37694	2.87119	5.07441	4.18619	3.92889	5.33425	5.44784	2.66474	4.87969	2.58706	2.41039	2.31113	1.7617	3.89019	4.25875	3.1775	2.93883	2.88765	2.69858	3.49052	2.89384	3.89219	2.26278	2.7604	2.47528	2.85954	2.60808	2.59107	2.18237	2.81784	1.70713	4.81439	3.8609	5.22522
OID00484	MCP-1	11.8301	12.6993	11.6955	12.6241	12.982	11.6525	12.7267	13.456	13.6057	11.9623	11.1712	12.0031	12.8348	11.4489	10.9508	12.9993	11.6995	13.0121	12.3454	14.0503	14.6508	12.4647	14.8025	12.9412	11.2519	12.3062	12.6181	13.1481	12.1297	12.3961	12.6527	13.9039	13.2455	12.7676	10.7025	12.2234	12.7069	12.0995	12.9789	12.5832	11.0746	12.5053	11.6883	12.021	11.9324	11.081	13.6144	11.2694
OID00485	IL-17A	1.30268	1.99468	0.88189	0.9794	1.69735	1.7967	1.19537	1.6853	3.44744	0.9079	1.11033	0.53779	1.02629	1.1921	1.69262	1.11327	0.40926	1.71945	0.871	2.32974	3.86949	1.40481	2.31497	2.11438	0.45634	0.84295	1.05367	1.61871	2.90417	1.22609	1.28977	1.12567	3.00454	1.78221	1.29874	0.66252	1.27415	1.70406	2.02531	1.60829	1.70616	1.43862	1.46879	1.97747	1.41403	2.03598	1.93276	1.58314
OID00486	CXCL11	6.94982	7.1632	6.50268	8.73152	7.38205	7.95027	9.84232	9.64139	8.13274	5.25188	6.6234	8.14773	9.8137	8.73059	7.10578	9.31518	9.10891	5.71414	6.64166	7.61615	9.65828	9.16542	8.32167	8.40499	8.71936	8.28647	8.36619	9.34403	8.29682	9.8684	9.42007	9.30662	10.426	7.36047	5.52347	8.50145	8.48961	8.10638	9.24771	10.2242	8.94594	8.8024	9.19728	7.23782	7.67917	7.1329	9.85052	9.6628
OID00487	AXIN1	4.01729	3.33878	3.41753	4.09458	2.46588	3.88062	2.46639	4.15668	4.5969	2.93553	3.05464	2.7865	4.33923	7.42986	5.78209	4.17141	3.66843	3.68697	3.32661	2.99441	4.80917	5.18728	3.57046	3.37089	2.05999	2.25472	7.76297	3.57713	3.29988	7.79102	7.81954	2.81702	4.59348	2.95839	4.54387	4.03629	2.86439	2.78196	7.16725	7.42946	3.27652	3.25323	4.70636	5.37901	5.46172	4.80327	2.7375	2.87246
OID00488	TRAIL	8.45224	7.51565	8.24579	6.6935	8.47873	8.52452	8.74471	7.38895	8.71801	6.18643	8.17324	6.47392	8.33712	8.23021	7.67787	7.26585	7.989	7.60301	6.944	6.20711	7.88831	8.21132	6.64603	8.79073	7.24003	7.7799	7.90009	8.27034	6.61144	7.58867	8.0473	7.11732	8.12699	8.59764	8.25001	7.92465	8.90311	8.32942	8.29869	7.88274	7.62889	7.91325	7.84979	8.15558	8.36272	8.05127	8.83172	7.86302
OID00489	IL-20RA	0.93259	0.87029	0.71252	0.3871	0.61466	1.53573	0.80776	0.72212	0.7128	0.4835	0.60301	0.2497	0.99034	0.47425	0.85961	0.45072	0.45631	2.13245	0.59809	0.45918	0.60232	0.48676	0.91387	0.55116	0.21859	0.4142	1.37077	0.43942	0.53242	0.72233	0.67373	0.5128	0.91512	0.32634	1.07641	1.1582	0.60598	1.13756	0.8099	0.6181	0.90692	0.68826	1.63224	0.70376	1.04622	0.58187	1.01128	-0.01817
OID00490	CXCL9	6.48141	8.14695	6.73536	9.64558	8.35727	7.59086	7.78954	8.38923	8.85601	7.17543	7.08219	7.42374	7.7301	7.2311	6.63539	7.96923	8.24805	7.59643	7.07089	9.44962	10.5378	8.25319	10.7869	7.12922	7.66824	8.11833	7.78379	8.53869	7.95417	8.50793	8.20464	9.37789	11.3484	7.76322	6.44784	7.72538	7.49093	6.79385	9.86443	9.77879	9.49676	8.14046	8.20811	8.53508	8.55736	8.75655	8.0456	6.8306
OID00491	CST5	6.41233	7.28019	6.60602	6.06266	7.45972	7.18164	7.25396	7.11528	7.98802	7.70832	7.2189	7.09935	6.3628	6.91394	6.59742	7.21351	5.56297	6.28194	7.22261	8.52338	8.91631	7.19157	8.85199	8.17756	6.67904	8.01378	8.37654	7.81228	7.13848	7.01089	7.51209	7.15757	6.36016	6.79167	6.91093	6.61476	7.66605	6.66299	7.24731	6.94558	6.8201	7.14507	5.91346	6.50664	7.93246	6.65443	7.04729	6.04703
OID00494	OSM	6.24321	7.83492	7.61468	8.1778	5.10009	6.01485	6.5664	8.39867	7.64832	7.81863	4.4436	6.27387	6.94363	4.34462	6.42769	8.79598	7.60794	8.2192	6.88307	8.05501	9.26485	5.70988	8.69769	5.44376	6.26511	5.68505	6.47829	6.86941	6.93159	7.57632	5.62568	7.83686	8.01154	5.71919	6.30037	4.84148	5.55796	6.5472	7.71937	5.84192	7.14464	4.88413	9.98534	5.77715	5.80255	4.67695	6.7399	6.03088
OID00496	CXCL1	11.0698	10.9222	7.15388	9.68927	8.10843	7.54855	10.6335	11.5147	11.1546	8.62254	6.27835	8.57905	10.774	11.6146	11.3871	11.443	8.41254	8.91815	9.3059	9.09615	9.94536	11.3926	11.1409	10.6311	10.6222	10.1945	11.8036	10.2331	10.3342	11.6069	11.7215	9.84619	10.8009	10.4939	10.5962	9.51903	10.5136	10.4975	11.8502	11.9431	10.4959	12.0375	11.2566	10.3687	10.837	7.72259	11.2542	10.4951
OID00498	CCL4	7.85838	6.71638	6.7916	6.74917	7.40419	6.71707	7.05091	7.20808	8.29267	6.17167	4.80063	6.0765	8.07825	6.39723	6.19492	6.4914	5.8102	7.31365	6.65566	6.74393	7.07707	6.91276	7.97918	7.28664	5.90774	6.79682	7.65853	6.53838	6.21242	7.69811	6.09165	7.26696	6.68417	6.54908	6.63249	6.75947	6.8243	6.30995	6.82747	6.31762	7.14211	6.1473	7.42579	6.78944	6.03979	6.323	6.83873	6.8015
OID00499	CD6	6.71408	6.27682	7.6179	4.89061	7.00552	7.48996	6.25232	6.04572	6.8165	5.61669	6.40129	5.28001	6.8117	6.453	7.9518	5.89233	5.59217	5.76268	5.96256	5.31155	5.7187	6.68342	5.42693	7.36376	5.03542	6.25935	8.75847	6.52513	5.42305	5.68217	5.70026	5.5035	6.64512	6.66397	6.59784	6.50912	6.7969	6.3211	6.77386	9.41324	6.65467	6.5766	6.67327	7.17738	8.69894	7.06016	5.88099	7.35569
OID00500	SCF	9.87012	8.22015	10.0075	8.24927	10.0379	9.88714	10.3751	9.46614	8.90161	8.55709	9.59425	9.23973	10.4484	10.146	9.87208	9.65056	8.9265	8.43495	8.72887	8.14677	8.53538	9.61768	8.86467	9.63774	8.3854	9.10426	9.75218	10.245	8.65414	9.73899	9.91276	8.85796	9.6884	9.20292	9.84702	9.12211	10.185	10.0201	9.68698	8.82448	9.99065	10.3266	8.78339	10.2735	9.47601	9.90105	9.62932	9.91637
OID00501	IL18	9.47998	8.95004	12.137	9.15234	9.17011	9.22072	9.62272	10.1637	10.2145	11.6565	8.84906	8.78068	10.24	9.44297	9.12278	10.0094	9.46993	9.43283	9.94165	9.26617	10.2678	9.31705	10.2884	9.67565	8.97051	8.55589	10.3603	8.87895	8.48964	10.0912	9.79844	9.53509	10.7281	10.4253	10.1006	9.86293	9.07835	9.146	9.54038	11.6159	9.28866	9.96309	9.99071	9.37024	9.68068	8.96376	10.15	8.51066
OID00502	SLAMF1	2.74673	3.64526	2.36862	1.61437	2.60664	2.63692	2.63907	3.3657	3.56888	3.71054	2.03986	1.34713	2.99674	2.18807	2.23209	3.04668	2.12537	3.44432	3.56062	3.54121	3.40101	2.55412	3.606	3.15757	1.7378	3.29602	3.0278	2.58852	2.55552	1.74314	1.6387	2.42863	2.95689	2.68496	2.30356	3.44776	2.54204	2.92668	2.49068	3.07733	2.71131	3.63755	3.17853	2.03107	2.8852	2.28793	3.15407	2.22287
OID00503	TGF-alpha	4.36179	5.00084	4.90022	5.31265	3.17848	3.58473	3.82126	6.24792	5.27532	4.83878	2.89581	5.32234	4.62744	2.86777	4.23674	6.63289	4.69843	5.87205	5.08294	6.08136	5.87159	3.55385	6.40633	3.57075	3.86547	4.1729	3.90703	4.23834	4.70291	4.48593	3.25692	5.45834	5.4221	3.69041	4.40468	3.38227	3.19326	4.23522	4.01141	3.47497	4.80732	3.47299	6.96272	3.13003	3.28371	2.83557	4.81033	3.94603
OID00504	MCP-4	14.6731	14.5369	12.6116	11.1349	13.5656	14.8752	13.7182	14.3233	13.5477	12.5066	13.6822	11.0451	14.2353	12.8932	13.3513	13.3337	10.8315	12.7594	13.2836	13.2772	14.6279	11.2338	15.4884	15.1653	11.4963	13.7863	14.0051	12.1011	12.397	12.7171	12.5172	12.5477	12.544	14.2203	11.6137	11.89	12.7069	11.9689	12.1226	13.3966	12.114	12.3167	13.5391	12.6853	12.821	13.7217	13.8853	14.9534
OID00505	CCL11	8.39933	8.52699	8.00483	6.8304	8.40949	8.50915	8.36053	7.55261	8.90882	6.38606	8.42829	6.05639	8.21042	7.3911	7.63971	7.29618	5.97402	6.69238	6.80462	7.27051	8.63791	7.49351	8.75632	8.94676	6.48574	8.2522	8.82901	8.35057	7.4874	7.30934	7.21871	7.72939	7.97246	8.67289	6.47009	8.21495	7.94628	7.7447	7.32201	6.93695	7.25884	7.96343	6.90168	7.90914	7.87457	7.9614	8.52182	8.64019
OID00506	TNFSF14	7.22428	7.33525	6.72562	6.85792	4.4585	5.25508	6.05333	8.03312	7.33452	6.4732	4.36052	7.12495	7.87228	6.22633	5.99121	8.43834	7.4248	7.97509	5.9366	6.98895	8.09267	6.00296	8.02593	6.65897	6.60916	6.41229	7.73368	6.77095	7.20813	6.90768	6.58853	7.17104	7.31966	6.12098	5.17319	6.05225	6.13834	6.81275	7.18346	6.87346	6.57718	5.4501	9.08996	5.75616	6.08631	4.34981	6.11858	6.5105
OID00507	FGF-23	0.94853	1.17422	1.82793	0.59207	1.71201	2.3883	0.79831	0.7089	1.40095	7.26781	1.76399	0.91395	0.96249	1.13167	1.47188	0.51627	0.48432	1.96246	2.15396	2.10584	1.52116	1.06925	3.15831	1.15823	0.67156	1.27697	2.0438	0.75936	0.9627	1.40995	1.79076	0.79978	1.19489	1.50037	1.53451	0.7194	1.03693	0.92099	1.69255	1.59992	1.45807	0.90404	0.7089	1.08583	1.44158	1.49642	1.33208	2.11402
OID00508	IL-10RA	2.61199	1.1799	0.55993	0.76221	1.88832	2.64708	2.50833	0.80367	1.02544	1.26559	0.81633	0.7639	0.5684	0.64565	1.00294	0.59518	0.5127	3.91986	1.41725	1.3591	1.45952	1.21439	1.21023	0.6424	0.57872	1.61861	1.45913	1.1341	0.81785	0.88037	0.95256	0.67253	1.39949	2.51267	0.62823	0.70273	0.81709	1.06853	0.87889	1.14203	0.74014	3.61225	1.33801	2.10973	0.53905	2.42681	1.32991	0.50075
OID00509	FGF-5	1.08141	0.89298	0.88335	0.69376	0.94158	1.5155	1.57196	0.84119	1.06687	1.15197	0.8246	1.07197	1.24122	1.34434	1.17011	1.00729	0.93169	0.84253	0.83272	1.4114	1.60605	1.10616	2.21488	1.13077	0.79173	0.9057	1.23076	1.47376	0.98828	1.10519	1.1443	1.19795	1.31894	1.12883	0.56236	1.50404	1.21894	0.96815	1.18434	0.80117	1.44475	1.21974	0.76488	1.46239	1.20842	0.91311	1.10776	0.48228
OID00510	MMP-1	15.3359	16.3682	13.8982	12.6693	13.6223	13.7706	15.2185	16.4605	16.665	15.2162	13.1485	14.9227	15.9324	16.2189	15.6035	16.6509	13.525	14.328	15.339	15.3611	15.677	14.8438	14.7916	15.3601	16.0358	16.2024	16.3774	15.6791	16.4024	15.7356	15.752	14.2565	14.867	16.2519	14.5117	13.5063	14.1673	15.5535	15.1378	13.5401	16.4641	15.5983	15.7219	13.3903	14.5085	13.2008	15.503	13.6459
OID00511	LIF-R	4.72818	4.44307	4.66083	5.0815	4.92362	4.39166	5.20314	5.40346	4.96214	4.88008	4.17263	4.99066	5.11157	5.13771	4.7711	5.26962	5.33768	4.39552	4.63329	5.12092	5.37337	5.1389	5.76861	5.40012	4.40682	4.29593	4.77465	5.59646	4.72001	5.22778	5.23317	5.60235	5.71392	4.71747	4.23671	5.53215	5.42206	5.38076	5.01045	5.19979	5.6587	6.02562	5.29118	4.4421	4.53375	4.45709	5.2943	4.34678
OID00512	FGF-21	5.31158	5.38697	5.68896	3.89429	6.46178	7.4147	4.92128	4.08204	5.13368	9.4783	5.55965	2.94359	7.10337	6.62566	3.86239	3.39366	5.83777	5.58307	6.21254	5.38592	6.93892	5.70772	11.842	4.89196	3.43105	5.92837	6.24536	7.80867	4.24639	4.4707	9.11382	5.03275	6.7892	5.87315	3.81065	2.63641	6.36046	4.09295	7.56751	7.56218	5.65628	5.57687	2.96156	6.50416	4.56608	5.83202	4.70698	5.35011
OID00513	CCL19	9.51318	9.8184	9.52296	9.50425	10.7772	10.1761	9.35521	9.29231	10.64	7.97209	8.96242	8.38111	10.1838	8.56694	8.44426	8.8322	8.87875	10.6412	9.84492	11.0474	10.0596	9.29359	10.8577	9.88503	7.90904	10.1027	10.0015	9.61611	9.09756	9.30046	9.39627	10.5394	10.8813	9.47946	9.16797	10.0299	9.32328	8.54283	10.9179	11.4306	8.53908	9.36407	10.8567	9.57718	11.1279	10.145	11.2861	9.30995
OID00514	IL-15RA	1.17955	1.39535	1.05638	0.61909	1.54727	1.56653	1.06765	1.61484	1.86857	1.9233	1.07044	0.57657	1.43406	1.1554	0.96909	1.39491	1.43925	1.48761	2.43035	1.84341	2.44529	1.27475	2.53959	1.5635	1.15299	1.48487	1.737	1.66804	1.37845	1.43032	1.38757	1.44955	1.59288	1.25805	1.15512	1.66906	1.45749	0.64521	1.31756	1.5169	1.05068	0.98112	1.37871	0.9951	1.53349	1.33939	1.51169	0.73292
OID00515	IL-10RB	6.43655	7.06488	6.7706	5.98566	7.28658	7.17005	6.41154	6.85337	7.3145	7.38382	6.05877	5.70448	6.52454	6.68183	6.65925	6.72403	6.39387	7.48074	7.11134	7.07612	7.11918	6.48016	7.6591	7.04677	5.63819	6.75709	7.25473	6.67362	6.56584	6.44659	6.49013	6.65717	6.81902	6.92723	6.55243	6.46322	6.22677	5.97778	6.63887	6.52576	6.41569	6.79977	6.48126	6.88892	7.11162	6.72871	6.77227	6.90924
OID00517	IL-18R1	9.58529	9.94673	9.32185	9.61764	9.58315	9.02073	10.2904	10.0905	10.1758	9.46278	9.00571	9.52375	9.52101	9.68307	8.91123	10.2847	10.8585	9.14857	9.41506	9.84397	10.4669	9.52134	10.2011	10.1038	9.30062	8.63418	9.21689	9.55111	9.02444	10.022	9.45952	10.1799	10.763	9.14536	9.06492	9.69254	10.026	9.61067	9.92169	10.3857	9.85126	9.98283	9.9514	9.30823	9.04878	8.90274	9.75387	8.32366
OID00518	PD-L1	6.87468	7.08335	6.42698	7.12166	6.73092	6.21269	7.4469	7.78443	8.18287	6.74552	5.26764	6.37913	7.34155	7.39197	5.73527	7.57915	7.60542	6.72217	7.0701	6.75255	7.53588	7.47264	7.70706	6.60009	6.75136	6.29113	6.97087	7.82779	6.88594	7.66629	7.83459	7.59891	8.48777	6.45219	5.8726	7.04786	7.09982	6.589	7.87609	8.04461	6.77937	7.43945	7.17508	6.30573	6.52271	5.73383	7.30765	5.82116
OID00520	CXCL5	12.3029	11.6499	7.35288	8.3522	8.90413	9.01127	12.4737	13.613	14.0994	9.22403	6.81418	8.70095	11.9507	12.1721	12.9986	13.8856	7.97382	7.07325	10.9286	9.7518	10.3524	10.6849	10.1992	13.0034	10.022	10.9678	12.3338	10.718	10.2487	12.6475	13.0613	9.35669	10.4992	12.4588	11.8431	7.85724	10.7203	10.762	13.0034	12.9585	11.0981	10.9534	11.9108	11.6922	11.6391	8.26867	11.2075	11.6813
OID00521	TRANCE	5.54936	3.1916	4.66901	1.54578	4.69193	5.06523	3.76002	2.98236	4.50213	2.51497	4.52873	1.96951	3.50492	3.48054	4.47568	2.66683	2.11347	3.11502	2.63382	1.61369	2.30859	2.53528	1.69132	6.24776	2.08323	3.38808	4.44453	2.33353	2.01603	2.63884	2.56634	1.98791	3.02605	4.92073	5.1728	2.81696	3.51255	3.59418	2.95379	3.42217	2.51025	2.61729	2.46298	4.1006	4.30535	4.49274	5.82794	5.61244
OID00522	HGF	9.4953	11.8316	9.22301	9.60037	9.12766	9.39774	9.33068	11.9351	12.9178	11.7754	8.62045	11.2921	9.45624	8.84909	9.50533	11.7078	10.5925	11.3596	11.2424	10.6869	11.6191	8.42709	12.125	9.70911	8.88386	8.78515	9.64235	9.39111	9.13292	10.2033	9.3618	9.9117	10.1712	9.14214	8.82958	9.6783	8.77928	9.15041	9.58789	9.54389	9.55885	9.00215	11.1621	9.22923	9.0824	8.70636	9.17343	8.46203
OID00523	IL-12B	6.1637	5.7599	6.29794	4.11643	7.43225	7.45176	6.22274	4.78559	5.91362	3.43048	5.51477	4.5612	7.11827	6.77026	6.80041	5.18884	4.655	5.11607	4.09568	3.34712	4.34179	8.02612	6.84533	8.15936	4.94255	7.90565	8.5283	6.92899	6.36295	5.10855	7.52178	4.57965	6.75374	6.74954	6.72801	5.79463	7.71383	6.60666	7.24977	7.92331	5.93968	8.39326	5.94116	7.07963	6.00405	7.14136	7.90728	7.2396
OID00526	ARTN	0.69697	0.88655	0.35429	0.32497	0.74251	0.7395	0.14172	0.83075	1.45191	0.88748	0.76464	0.75311	0.35657	0.09205	0.30785	0.41402	0.91509	0.9141	0.7094	0.76949	0.82323	0.37731	1.19332	0.89704	0.44087	0.50143	0.88955	0.6741	0.40057	0.81559	0.65335	0.56719	0.66154	0.9766	0.68352	0.74844	0.91311	1.03211	0.75939	0.46151	0.47697	0.61776	0.83618	0.64583	0.43984	0.27188	0.59628	0.39399
OID00527	MMP-10	9.17435	10.9898	9.28371	8.46761	9.01524	9.20256	9.24866	10.4805	12.0952	11.3275	9.03726	9.35821	9.91079	8.93738	9.20304	10.0798	11.5135	10.3277	11.0791	11.4621	10.8654	9.4867	11.899	9.88695	8.57124	9.26456	9.80122	9.82843	9.21817	9.26319	10.0928	9.09351	10.8056	9.32701	8.53181	9.28122	9.17108	9.08359	9.90594	9.28825	9.05515	10.3454	9.06775	9.22281	9.55987	8.68932	9.84738	9.67684
OID00528	IL10	3.18684	4.07303	2.96551	5.70675	4.63534	3.97101	7.04924	6.93551	5.26551	5.99308	3.62708	7.03131	5.64922	4.90002	3.34966	7.11071	6.47947	4.84537	6.57022	4.94919	5.06247	6.19867	4.77408	4.08417	5.10998	4.03539	3.68931	5.7263	4.39379	6.35998	6.35504	7.14688	7.53591	5.08782	3.94215	6.09115	5.70445	5.44442	7.6238	6.9079	7.06447	5.30437	5.9911	4.58319	3.57673	3.21342	5.22215	3.08238
OID00530	CCL23	10.3135	10.6284	10.3055	10.5854	10.6662	10.3473	10.7338	11.9654	10.7978	10.2295	9.96528	11.4443	11.134	9.85164	10.6546	11.0042	12.4641	11.1969	10.3476	11.9995	11.6786	9.97614	12.1657	10.631	9.84908	10.3081	10.3907	10.3397	10.0654	11.2367	9.64711	11.8677	10.7277	10.3392	9.4826	9.99754	10.387	10.1296	10.631	10.7626	10.3721	11.2674	12.0322	10.7988	10.5887	10.1562	10.9469	9.43614
OID00531	CD5	5.70597	4.99244	6.01798	4.34107	5.79385	6.45929	5.25183	5.3801	5.85499	5.40278	5.33748	4.48144	5.6827	5.6772	5.82613	5.27594	4.95955	5.12234	5.19783	5.15714	5.54704	5.78403	6.19132	6.23485	4.52304	5.797	6.61051	5.84741	5.21285	4.97112	5.11712	4.7284	5.62469	5.5613	5.94878	4.9692	5.49419	5.38437	5.80607	7.1886	4.9499	5.51234	5.0279	5.72138	7.2065	5.90113	5.65563	6.22119
OID00532	CCL3	7.9907	6.82142	5.97777	6.48036	6.38497	5.90723	8.15805	7.34902	9.43418	6.61208	5.36962	6.52024	9.04193	5.99097	5.73868	6.26745	5.64498	7.4365	6.9635	8.52456	8.2391	6.52573	8.31078	7.65825	6.07695	7.73548	6.93553	6.80475	6.82346	6.87937	5.72261	7.28116	6.94777	7.34535	5.58555	7.68549	7.1775	7.81462	6.73913	7.06689	7.99054	6.41576	7.04938	6.58253	5.88289	6.05411	8.04794	6.41826
OID00533	Flt3L	8.33174	9.11501	9.70016	7.73472	10.7366	9.0656	9.33584	7.57696	9.66809	8.19869	8.92122	7.40189	8.86762	8.93629	9.05622	7.20267	6.60233	9.66567	8.34627	8.8526	8.19496	8.64322	10.2557	9.39002	6.33672	9.15279	9.55205	9.33724	9.52428	7.97928	9.48088	8.32563	8.95805	10.8985	8.53781	9.06847	8.84205	8.60514	9.23703	8.87553	8.76551	9.16299	7.05302	9.05707	9.95074	8.62869	9.48132	8.64574
OID00534	CXCL6	9.50406	9.09045	6.11817	7.2248	8.06629	7.25116	8.07076	10.2766	9.41276	7.52722	6.55519	7.53109	8.65674	8.31121	9.10292	9.41115	6.22878	7.54324	8.22599	8.29876	9.42165	8.11339	9.44972	9.92906	7.81186	8.863	9.97087	7.858	7.41721	8.76866	8.7559	8.26859	8.5133	8.516	7.72939	7.59138	8.22133	8.29658	9.63305	10.0922	8.14202	9.36317	9.24963	7.8893	8.14747	6.89849	9.68922	10.4907
OID00535	CXCL10	10.5682	9.77336	8.90047	13.8051	10.7292	10.6729	13.3414	13.0133	11.4664	9.65886	9.41422	13.4307	12.6311	12.6157	8.86383	13.2289	13.427	10.4984	10.267	13.1309	13.8753	13.4386	13.5842	10.5686	12.7363	10.3487	9.57603	13.9851	11.7007	13.2381	13.153	13.9279	13.8523	10.5902	8.38757	13.0218	12.611	12.3829	13.7845	13.5438	13.4197	13.0158	13.2	10.6737	10.4166	10.2218	12.3587	9.46321
OID00536	4E-BP1	9.30094	9.51831	10.7594	7.70744	9.17405	9.17754	7.24764	8.80113	10.6742	10.5623	9.65344	8.0537	7.64358	11.1399	11.1293	8.56819	9.92035	10.8732	11.599	10.2921	10.5227	10.0178	10.8678	9.01809	8.44345	7.60576	11.9387	8.8132	8.75158	11.357	11.2444	9.15486	9.25084	8.5429	11.032	8.34713	7.93372	7.55253	11.0002	11.5612	8.71082	8.89786	8.62947	11.0798	10.3033	9.19303	8.46817	7.64716
OID00538	SIRT2	4.90976	4.87897	6.53087	3.86545	3.67043	4.04314	3.70871	4.75583	6.43221	6.37163	3.26049	4.02149	4.68288	8.58896	7.62578	5.59324	5.98454	6.15865	6.98497	4.76627	6.29556	6.60963	5.70073	4.18638	3.83738	2.58188	9.46327	4.36491	4.92205	9.17303	8.97927	4.64576	6.44589	3.86486	6.30378	3.92518	3.98643	3.93386	8.48277	8.72722	3.76812	4.1219	6.19089	6.98469	6.78574	3.83871	3.61883	3.21477
OID00539	CCL28	2.57419	3.97855	2.32599	3.17725	3.61863	2.92861	2.98704	2.13094	3.30422	3.93396	2.45351	2.14117	2.37216	3.03578	3.00723	1.83486	1.51912	1.57884	3.15974	3.10505	2.92583	2.34114	3.70075	3.00788	1.81491	2.59928	3.65297	2.95052	3.0927	2.70333	2.89333	2.74049	2.75866	2.39236	2.25681	3.31809	2.53865	2.44223	2.31558	2.48182	2.69259	2.90087	1.90234	2.04907	2.77913	2.78378	3.57003	1.18359
OID00541	EN-RAGE	7.63337	8.80807	5.40239	6.33954	4.08298	3.29601	6.01853	8.68308	8.25997	8.7559	3.12912	6.22318	7.29926	3.89425	3.65629	8.29777	7.4788	9.19451	8.56872	8.16894	8.8197	3.5076	9.22115	6.05684	6.79141	6.80822	4.91385	5.69525	6.25329	5.00052	4.58896	7.61658	6.90699	6.54669	4.79174	5.68862	5.87524	6.13793	4.88786	4.49222	7.14384	5.43696	8.55288	4.42542	6.16062	2.87076	7.31832	5.18917
OID00542	CD40	12.5829	12.2882	11.5911	12.01	11.8285	12.0438	11.8025	12.6525	12.6913	14.0431	11.0959	11.5654	12.6149	13.0206	11.7309	12.7494	11.9488	11.9139	14.2119	14.1786	14.1697	12.3428	14.6904	11.9338	11.529	12.1444	13.078	12.8163	12.8237	13.2876	13.6216	13.1297	12.7981	12.0886	11.2453	11.9049	12.1366	11.6256	13.1966	13.8735	12.046	12.3336	12.3444	11.9102	12.371	11.7672	12.2964	11.2595
OID00545	FGF-19	7.61852	7.88804	10.5737	7.07072	8.93791	8.2414	8.73355	7.24284	7.72648	7.52033	7.61903	8.07013	8.32207	7.34172	8.10193	9.45191	6.50417	6.9697	5.99401	8.78701	8.74678	7.38119	10.0232	8.34626	6.0928	7.28848	10.0553	7.23008	4.33862	5.20409	8.34	8.2834	10.0794	7.94546	8.10363	8.13153	8.08034	8.127	8.83811	6.67498	8.71649	8.52785	6.40996	8.69226	8.8989	8.05316	9.50886	8.28381
OID00549	MCP-2	12.2927	9.15155	9.09353	10.5274	9.69043	9.13425	12.8511	11.6389	10.5746	7.69869	8.47462	9.66409	12.4919	12.4961	9.75025	11.8383	11.087	9.11152	8.50451	9.40359	10.5396	10.5668	11.3033	11.5219	8.86246	7.5766	8.12249	12.137	9.22792	11.6571	12.7201	11.9266	11.4617	10.6122	8.53481	11.4991	12.9739	12.0106	12.8271	12.3176	11.6781	11.0598	10.7054	10.0809	7.84642	8.91018	12.7753	9.05398
OID00550	CASP-8	6.17839	6.60314	8.13531	5.48049	4.2664	3.06017	5.31678	6.82489	7.02856	7.38937	2.52403	5.06165	6.5888	7.18219	6.22424	6.97621	6.17566	7.09458	7.10543	6.54505	8.29628	5.78027	7.26274	5.74081	5.57617	4.88525	7.59311	6.04595	5.57438	6.8193	7.13929	6.50852	6.76896	5.23613	5.84922	5.74733	5.40432	5.09894	6.38906	6.59911	5.92634	5.20776	7.55399	6.22912	5.31519	2.84839	5.91384	4.80895
OID00551	CCL25	6.32668	6.05484	6.61049	4.89601	6.48063	6.55593	6.16954	6.10967	7.45426	6.89583	6.28016	4.74735	7.01122	6.81995	5.58749	6.28988	4.62263	5.29463	6.46218	7.98658	7.47286	5.96863	7.52501	6.06116	5.18473	6.38674	6.3822	6.91863	6.34662	5.47568	5.64489	6.19822	6.3643	6.52511	5.17125	6.88341	6.88559	6.43543	6.36291	6.39729	7.07685	6.73617	6.17025	6.19799	6.70599	6.86549	6.93567	5.63189
OID00552	CX3CL1	4.87504	5.12765	4.62811	5.84378	5.62957	4.81006	5.32784	5.6585	5.80664	6.27558	3.54376	5.15676	5.4923	5.70616	4.34575	4.84786	6.37434	5.02672	6.3583	6.45063	7.1642	5.88091	6.80756	5.21175	5.31773	4.83104	4.78057	6.38435	5.22817	6.46078	5.28962	6.61821	6.4816	5.12736	3.9418	5.83149	5.7676	5.73313	5.6978	5.14988	5.4645	5.70618	4.75148	4.40717	4.70945	3.95214	6.36357	4.25718
OID00553	TNFRSF9	6.90482	7.30161	6.881	5.35993	7.90835	7.8363	6.04002	6.39692	8.20231	7.85461	6.47293	5.33179	6.84069	6.3864	7.13755	6.02684	5.54055	6.86006	7.40631	7.94209	7.74891	5.77337	9.27219	7.61264	5.25407	7.50977	7.27372	6.71256	6.67587	6.26015	6.14666	6.56733	6.7638	7.03681	7.23971	6.13603	6.39697	5.80101	6.37806	7.01496	6.06566	6.6065	6.12193	7.38368	7.12262	7.15337	7.51252	7.09367
OID00554	NT-3	1.97797	1.61404	2.38615	1.3443	2.6313	2.15716	1.56781	2.44506	2.53533	1.82368	2.18192	0.49515	1.21228	2.21427	2.6715	1.40083	1.23832	0.90948	1.85036	0.87491	0.87599	1.51663	1.53781	2.87109	0.50513	0.81045	2.41875	1.09755	0.68847	1.78922	2.05286	1.34335	1.43084	1.77781	2.24233	1.27994	1.73045	1.66234	1.94275	2.69035	0.9719	1.06669	1.4625	2.86016	2.65571	2.31415	1.56636	0.94951
OID00555	TWEAK	9.45916	8.45898	8.77544	6.32938	7.70751	8.43188	8.57538	9.12633	9.26923	7.3771	8.70391	8.57435	9.41957	8.59018	9.39099	8.77686	7.15867	7.17576	8.1364	7.30231	8.43999	8.10665	7.63472	9.59837	7.69397	8.36621	9.13286	8.37337	7.7002	8.74766	8.70767	8.15319	8.19419	8.71819	8.521	8.62506	8.78769	8.6896	8.13802	8.36808	8.58117	8.37748	8.79744	8.72571	8.74451	9.12364	9.03159	8.47345
OID00556	CCL20	5.78361	6.7009	5.30338	6.85596	5.2391	8.00257	6.30409	7.40746	7.67247	8.5505	7.09874	6.64478	6.21088	5.08811	5.06498	6.2202	7.22649	7.70735	6.81005	8.07211	8.36624	5.52374	8.48633	6.18274	4.97447	4.63682	6.66086	6.33938	6.17787	7.14261	5.69839	6.66837	7.6585	6.39769	5.8539	7.26709	5.67564	5.39989	6.85255	7.6719	7.1034	6.3635	6.75063	6.56674	7.46606	9.66348	6.04934	8.69945
OID00557	ST1A1	3.37258	2.47007	5.76548	2.3387	0.67743	1.11659	1.65344	3.05084	3.61149	4.92843	0.68876	2.99957	5.57917	4.69904	4.40389	5.13546	5.00871	3.31216	2.16005	2.72311	4.28178	3.29843	3.48519	2.19491	1.94017	0.88664	5.65682	4.51706	5.6571	5.42979	5.43399	3.21149	6.39914	2.13391	3.26446	3.28063	4.07155	2.88487	4.8521	5.40334	2.16318	3.16383	4.72585	4.08448	4.81288	2.11499	3.36443	3.13843
OID00558	STAMBP	6.05891	6.20924	7.42894	5.10253	5.55982	5.76483	4.8195	5.72566	7.05015	7.48869	5.11526	5.00956	5.63603	8.55501	8.05156	5.82616	6.1195	6.82908	8.0693	6.70333	7.90129	6.98065	6.1454	5.5476	4.60549	4.13344	9.52654	5.879	5.4185	9.28764	9.53225	5.60418	6.45295	5.16469	7.12858	5.6097	5.39222	5.07266	8.77109	9.11961	5.51193	5.4672	6.09785	7.58357	7.34624	5.78266	5.41853	4.98418
OID00560	ADA	6.92734	6.64027	7.1832	5.8735	6.35799	6.42665	6.73422	7.16077	6.93295	7.25067	6.13056	6.2427	6.29214	7.16537	6.73969	7.09562	7.99867	7.00698	7.56738	6.62572	7.49805	6.53822	6.92436	6.82651	6.22318	5.85583	7.65106	6.79411	6.46823	7.00823	7.10468	7.01528	7.28069	5.82326	6.61862	6.57354	6.37434	6.52719	7.42082	7.71846	6.1698	6.67087	7.0638	5.96981	6.8039	6.16121	5.84047	6.15839
OID00561	TNFB	5.11843	3.9017	4.51	3.05325	5.36913	4.76856	5.02624	3.57732	5.41852	2.70616	4.61103	3.04574	4.50886	4.78281	4.99613	3.42776	2.95019	4.07942	3.44749	2.70013	3.91012	4.59963	4.46255	5.63502	2.88938	4.91331	5.13942	4.28684	3.70771	3.94596	5.02925	4.33489	4.69725	5.17105	4.7571	4.28135	5.40937	4.74392	5.55628	5.12658	4.10829	4.52752	3.32448	5.22154	5.07211	4.95248	5.86078	5.79629
OID00562	CSF-1	10.738	11.1592	10.6395	11.1367	11.0852	10.8869	11.2849	11.2953	11.5554	11.1287	10.3479	11.2382	11.3629	11.2651	10.7018	11.3656	11.7404	11.2505	11.2183	11.337	11.4396	11.3028	11.5533	11.1099	10.8789	10.7325	10.9221	11.4561	11.328	11.2784	11.4617	11.3656	11.3985	11.1288	10.4869	11.1802	11.1637	11.1254	11.3969	11.5178	11.3449	11.4885	11.0203	10.7129	10.8495	10.4687	11.3958	10.5476
OID00936	PPP1R9B	2.34553	2.583	2.16003	2.56158	0.93845	2.07861	1.54436	2.76689	2.77243	2.06358	1.9603	1.32799	2.72732	5.36153	4.44556	2.29809	2.54988	2.80828	1.78363	2.51064	3.72474	4.44627	3.09038	2.32485	1.00853	1.66344	5.02843	2.43791	1.56463	5.69447	6.06039	2.39294	2.407	2.36542	3.23586	2.24876	1.6837	1.62979	5.86768	5.76951	2.36663	1.86291	3.80969	5.52506	4.25352	3.09024	1.71361	1.49213
OID00937	GLB1	2.96603	1.89323	1.138	1.25875	2.74678	0.42893	2.44604	2.36986	2.33203	1.37316	0.46138	1.4787	2.67958	3.06118	2.46574	2.64886	2.53125	1.17319	1.46729	1.20863	1.75313	1.64534	1.66655	2.90072	1.53158	1.5645	3.19924	2.58209	1.90743	3.40594	3.26442	1.8993	2.0577	1.09395	1.48538	2.37834	2.11568	2.37746	2.62944	3.28151	1.8228	1.9648	2.9802	1.81527	2.29879	0.65358	2.36487	2.32033
OID00938	PSIP1	3.65563	4.75716	3.06962	4.53977	3.1037	1.99435	3.07636	7.1003	4.61159	4.59325	2.50831	4.42781	3.92226	5.21694	3.14428	6.72697	4.28156	5.70407	4.11194	5.52165	7.1338	3.78389	6.07586	3.76765	5.01944	4.20924	6.98281	4.85776	4.49899	5.20325	4.44835	5.22273	4.46496	4.45753	1.72598	2.82962	3.4023	2.87203	4.15706	4.91469	3.24461	3.44518	6.50175	2.68946	3.09908	2.84477	3.12392	0.87953
OID00939	ZBTB16	1.72082	1.94816	0.59393	4.44012	0.12234	0.67247	1.57083	4.53182	4.02765	3.89608	1.32615	2.65918	2.29399	4.99513	2.06637	4.58505	3.94523	2.80611	3.80428	3.68061	5.26102	3.20019	2.494	1.7594	3.08446	0.51708	3.36668	2.02351	1.0106	7.44196	6.17869	3.55478	3.94258	3.24215	1.7079	3.3282	1.82874	1.53636	5.37894	5.71841	2.44888	2.18311	4.81535	1.93463	2.7451	1.43331	1.44484	0.55315
OID00940	IRAK4	2.19124	2.62558	4.26144	2.48625	1.32952	2.56447	1.17767	2.60276	3.26087	2.1435	2.48102	1.51802	2.25156	6.4395	5.89796	2.11073	2.45103	3.25862	3.49814	2.62507	4.70105	4.88169	3.36059	2.0183	1.01378	0.84761	7.14775	1.75724	1.50895	6.98568	6.64352	2.31268	2.15813	2.09256	3.91384	2.07432	1.78094	1.15685	6.44031	6.99909	1.7395	1.54148	3.85811	5.08725	5.05976	2.86201	1.507	0.98425
OID00941	TPSAB1	4.25319	4.94808	5.39144	4.01532	5.75501	5.76721	4.17902	4.28223	4.97657	5.0205	4.65475	2.40361	5.27927	1.64184	4.26358	4.69044	3.62476	4.12012	5.66622	5.45675	5.3139	3.97395	3.94058	5.73786	3.30287	4.35365	4.64932	2.62269	1.99117	5.41032	5.05429	3.32875	3.64674	4.23659	4.61547	1.47686	3.98153	3.28582	4.70767	4.40096	3.64269	4.90815	3.9101	5.11459	4.9176	5.35984	5.22098	4.9218
OID00942	HCLS1	5.71762	7.02084	7.8472	6.12557	4.16388	4.86689	4.93724	7.23337	6.91727	7.15747	4.57418	4.56202	6.02722	7.66648	7.19126	6.77873	5.38995	6.81256	6.57465	7.55873	8.31489	7.16375	7.55192	5.46525	5.52984	5.85526	8.40384	5.64948	5.29308	7.94214	7.63065	6.64489	6.78473	5.65487	7.7627	5.86445	4.77341	5.33739	7.47308	7.79572	5.84696	4.39987	7.4747	7.50161	7.02906	5.16651	5.75146	4.50641
OID00943	CNTNAP2	2.26926	2.3563	1.70032	0.73203	1.64771	1.30779	2.15049	1.14482	2.13668	1.46314	1.68887	0.50055	1.69539	1.80038	1.78296	1.1815	1.20633	0.66397	1.50319	1.82726	2.26852	1.60042	3.18739	2.2558	0.69724	1.53089	1.46431	1.39114	1.16533	1.20893	1.05931	1.07582	1.01573	1.18659	2.22712	1.68553	1.57946	2.33997	1.41805	1.56601	2.09158	1.5387	0.97751	1.24923	1.93535	1.33351	1.38068	2.82323
OID00944	CLEC4G	3.6342	3.40176	3.90719	3.97534	4.46114	4.38693	3.68941	4.15265	4.41053	6.0631	2.88575	3.64231	4.32497	3.19713	3.80738	4.18698	3.66526	4.02125	5.9692	6.02463	5.86889	3.9257	5.77115	4.29794	4.36625	3.54295	4.04457	3.05579	2.99482	4.07231	4.05599	3.31646	4.18958	4.15482	3.66881	3.8744	3.87105	3.31219	4.38583	4.50668	3.73473	4.32599	4.86346	3.74703	4.38592	3.95855	4.27357	3.15184
OID00945	IRF9	3.99119	3.15326	3.08398	3.43069	1.13557	1.16511	3.41221	4.74774	3.44826	2.67348	1.55217	2.75207	4.48711	5.33454	2.33539	5.37174	4.31299	4.29377	3.88942	3.05379	5.31033	3.57348	4.72735	3.37063	3.69554	1.98367	4.4674	3.54898	3.22364	5.48968	5.30419	4.02481	5.1926	2.73722	2.90682	3.62623	3.3723	3.56747	5.01836	5.15402	3.62877	2.95991	6.10413	2.30191	2.26204	4.03455	3.2283	1.76408
OID00946	EDAR	4.6616	1.26706	1.69347	1.34491	2.3652	2.50624	2.74844	1.50985	1.46233	2.35129	1.89359	0.33677	4.02626	3.70532	5.04887	1.76948	1.57631	1.04036	3.40646	1.82848	2.39379	2.81003	2.29413	4.2782	1.78087	2.09884	5.85137	1.75735	1.16035	3.7873	3.68777	1.19734	3.04089	1.68606	3.24352	1.41387	3.19568	1.96923	4.11673	5.00435	3.12241	1.87391	1.99594	2.74916	2.91904	1.96424	3.12137	3.08732
OID00947	IL6	2.17109	5.3965	2.06159	6.83603	3.01314	3.03083	5.40771	5.45159	5.92756	4.3235	1.75495	5.97209	5.77382	4.75333	1.18537	5.06797	5.36449	5.72815	3.39999	4.89925	5.65374	7.00874	7.90065	5.12277	5.59499	3.2045	3.10198	6.36093	5.8413	5.53748	5.83374	7.11912	7.08573	4.15351	2.26518	5.76416	4.22362	4.78313	6.09908	5.5991	5.0937	8.28676	4.55387	2.71252	2.05884	0.73786	3.61652	1.15993
OID00949	CLEC4C	3.17754	3.28115	2.75071	1.56506	3.7234	3.88362	3.35743	2.6924	3.61642	1.07235	4.10612	1.00234	4.04395	4.85525	3.84983	2.66164	1.11037	1.88532	1.4153	1.10986	1.0499	4.26624	1.88652	4.87437	1.70072	4.56967	4.87337	3.42124	2.20723	0.60303	2.86416	1.40435	3.05671	1.70983	4.66506	2.30053	4.57439	3.90341	3.52677	3.31562	2.5151	3.38216	0.94498	4.08411	4.03816	3.47938	5.0656	4.34937
OID00950	IRAK1	2.78021	2.56729	2.33064	2.71757	1.58239	2.43045	1.952	3.4944	3.69821	2.92878	2.18786	2.34479	3.09364	5.08652	3.44752	3.77689	2.92049	3.25135	3.83634	3.19523	4.1801	3.15583	3.60312	2.26006	2.14207	1.5266	4.60346	2.78471	3.18239	5.48685	5.56629	2.62962	3.66915	2.45032	2.6688	2.74036	2.29509	2.17331	4.99868	5.26007	2.28704	2.506	4.06642	2.77544	2.76858	2.07196	2.14233	1.58489
OID00951	CLEC4A	4.02536	4.2286	4.57909	3.29459	4.18891	4.65287	3.60594	4.24056	4.87636	3.55031	4.64822	2.52078	4.26793	4.12444	4.53899	4.14491	3.15812	4.16629	3.79278	3.29748	3.79556	3.40726	4.15953	3.86885	3.18568	3.49766	4.46127	3.71403	3.1535	3.90302	3.49312	3.02579	3.40159	3.4337	4.46564	3.47489	3.59996	4.18745	3.81672	3.20352	4.04915	2.90283	3.97668	4.20309	4.50688	4.38126	4.10628	4.38405
OID00952	PRDX1	3.66252	2.83833	5.96281	3.2942	1.69226	4.48901	2.67571	4.28701	3.69879	5.94538	5.25948	4.30842	2.60959	5.08605	4.50122	4.61917	5.33814	4.52769	6.41135	3.44124	4.51578	3.8303	3.53888	2.15116	4.36189	1.68633	5.04811	3.83918	2.61239	4.00783	4.70077	4.25498	5.01318	2.18841	2.70388	3.5833	4.50014	2.79973	4.55136	4.1419	2.8152	3.14858	3.02503	4.40482	2.87236	5.00669	2.64981	1.5827
OID00953	PRDX3	-0.72508	-0.81153	-0.36282	0.32827	-0.11192	-1.05889	-0.19556	-0.15344	-0.35596	1.74352	-0.84912	-0.87806	-0.30035	1.95114	1.01042	0.11549	1.48343	-0.17755	0.00959	-0.44685	0.7605	1.322	0.03735	-0.05331	-0.50406	-1.05328	1.94703	0.44713	-0.4986	2.79942	1.90382	-0.21432	0.71319	-0.24362	-0.11489	-0.18498	0.92033	-0.73304	2.18819	3.09938	-0.09734	-0.66409	0.30957	0.59517	0.93843	-0.4398	-0.63924	-1.38841
OID00954	FGF2	1.30075	0.71801	0.3752	0.78492	0.52918	0.75281	0.92092	0.81223	0.65153	0.48168	0.85318	0.21956	1.48017	4.37592	3.18121	1.07445	1.06454	0.45749	0.64368	0.42215	0.91005	2.5035	0.19237	2.47515	0.50426	0.27983	4.95128	0.97223	1.2332	4.64677	4.29609	0.39951	1.47952	0.59821	1.20124	0.88101	1.36359	1.40907	3.60275	3.78354	0.59281	0.96501	1.49921	2.794	3.2771	1.07972	1.04519	-0.42076
OID00955	PRDX5	5.93935	5.82673	6.90741	4.8824	3.40835	2.93299	5.00678	6.56422	6.50888	6.5634	3.10896	4.29287	6.16387	7.14613	7.24112	6.18156	5.25914	6.10037	5.60153	5.39702	7.17709	5.37518	6.6727	5.60064	4.4641	4.37989	7.68903	5.35388	4.63724	7.7615	7.6607	5.98252	6.17779	5.12215	6.78609	4.90566	5.43091	4.95414	6.62788	7.33415	5.18171	5.01315	6.65507	5.90861	6.50438	2.24293	5.48054	4.49842
OID00956	DPP10	1.63193	1.20356	1.17739	0.69902	1.4529	0.78533	1.60106	0.87268	1.06005	0.63483	1.08735	0.50359	1.25833	1.69138	1.79287	0.4284	0.73817	0.54231	1.31269	0.68505	0.9665	0.9756	0.36857	1.39947	0.23475	0.70846	1.18191	0.88294	0.72981	0.98754	0.77699	0.28256	1.01055	0.90727	1.24386	2.52125	1.50154	2.03794	1.23466	1.70562	1.74232	1.08361	0.71093	0.71084	1.49419	1.24003	1.28033	1.70616
OID00957	TRIM5	3.45641	2.66362	1.88095	2.97027	1.01229	1.62967	2.73628	3.63415	3.4359	3.03807	1.76932	2.04764	3.53626	5.32984	3.27013	4.15834	3.90347	2.94616	3.33691	2.78886	3.73793	3.40057	3.64894	2.74762	1.9329	1.52733	3.65584	3.05154	2.8509	4.68963	5.24313	3.33534	4.66706	1.92202	1.8758	2.33856	2.82249	2.63217	4.40067	5.22704	2.61288	2.83521	4.58319	1.98178	2.49071	1.89672	2.54105	2.205
OID00958	DCTN1	5.73467	4.74212	6.41976	5.13836	3.6566	3.50903	4.72992	6.4185	5.65267	5.7173	3.83468	4.88961	6.29259	7.14458	6.86561	5.99698	6.15615	6.8797	7.691	6.16168	6.92469	5.90425	7.10856	5.8144	4.88698	5.0124	7.79521	5.27968	5.10526	7.7328	7.56473	6.40304	5.32082	5.72603	5.97475	5.17714	4.89214	5.08798	7.37579	7.35047	6.09739	5.29349	7.23246	5.94848	6.54011	3.78742	5.51207	5.5893
OID00959	ITGA6	0.47384	-0.27817	2.45486	0.32556	0.32574	0.81076	0.04143	0.12093	-0.13367	-0.40643	0.84121	-0.28763	0.54909	3.85311	3.45342	0.49756	-0.03181	-0.1379	0.19786	0.04042	0.21092	1.62396	-0.08889	0.10391	-0.499	-0.2539	3.41662	-0.15598	0.32821	4.26705	3.78448	-0.2274	0.3554	-0.07378	1.36762	0.15505	0.0664	0.36705	4.2068	4.34846	0.48307	0.126	0.17101	1.63571	2.33178	0.63938	0.62742	-0.39714
OID00960	CDSN	3.28292	1.17636	2.72765	2.11864	2.1579	3.66698	2.5914	2.39515	2.02899	3.3505	4.51523	1.08258	3.53982	2.84796	2.91164	1.85642	1.30999	1.72209	3.30944	4.36554	4.28137	1.9562	4.79342	1.84094	1.41126	1.90705	1.84263	2.59811	1.90514	2.74138	2.52808	2.52098	1.92532	3.31021	2.21909	2.48936	2.53978	2.76747	2.33802	2.85219	2.52062	3.00521	1.43048	2.54605	2.26421	2.61639	3.42941	1.78273
OID00961	GALNT3	3.52616	2.28668	2.22114	2.24712	2.67286	2.76224	2.81919	3.44136	2.91506	1.7256	2.203	2.25618	2.80856	3.13256	3.07279	2.93765	2.3337	2.35264	2.00455	2.09396	3.08432	3.77741	2.39474	2.37857	2.45846	2.62386	3.35938	1.97368	1.95004	2.4174	2.70492	1.93554	2.61982	2.30043	2.51775	3.66527	3.33897	2.79123	2.74561	3.28273	2.69457	3.95738	3.2692	2.42947	2.89238	2.11205	2.13923	2.03106
OID00963	TRAF2	2.97951	3.83648	2.81392	2.64967	2.20841	2.3321	2.1963	3.38781	4.86797	4.09851	2.51761	1.87141	2.85077	5.18057	3.79592	3.42624	2.81867	4.7869	5.06374	3.21535	4.51116	2.61057	3.64949	2.63239	1.78742	1.83034	3.43872	2.2143	2.31506	4.41911	4.7645	2.84283	2.54668	2.36805	3.69129	2.68604	2.59605	2.43615	4.40644	3.18119	2.75797	2.00876	3.76847	2.76982	2.30006	2.79341	1.82653	0.839
OID00964	TRIM21	3.4014	3.37655	3.3288	1.91101	1.49305	2.07641	3.39252	3.74226	4.15503	2.11454	3.15334	1.25794	3.78398	7.32442	4.16697	3.33501	6.07933	2.90626	2.36769	1.87863	1.57895	5.61899	4.22652	3.51823	2.70243	1.81316	6.2695	4.61819	2.21066	3.77078	7.68683	3.08956	3.56539	1.19525	4.16594	4.70965	4.63578	3.60641	6.94141	7.17339	3.63001	3.85374	2.28963	4.39884	3.8987	2.35645	3.36692	0.20043
OID00965	LILRB4	3.31463	3.30745	3.56614	4.97942	4.07054	4.32078	4.57607	4.74235	4.411	5.25026	3.13544	4.07773	4.79052	5.03797	3.36995	4.4941	4.88546	4.68557	4.84922	6.50737	5.94921	5.21107	6.89025	3.46128	4.02853	3.66295	3.75716	5.69114	5.23854	5.11371	5.58	5.13497	4.94199	4.48381	2.88152	4.02796	4.20622	3.9364	5.50467	6.31263	4.69918	5.02102	4.48647	3.85973	3.711	3.14291	4.72008	3.51081
OID00966	NTF4	1.33718	1.77444	1.80475	1.46747	1.85207	2.04388	2.21312	1.2012	2.55961	1.60674	1.49809	2.37583	1.22804	1.59062	2.77211	1.1034	0.74155	0.7518	2.6368	2.31458	2.5201	1.20975	1.50242	1.88762	0.44488	1.71597	1.98056	1.28841	1.39064	1.14833	1.60484	1.00412	2.57547	1.1941	1.59056	1.18005	1.31644	0.98829	1.23421	1.33769	1.05767	1.2286	1.02589	1.80049	1.40571	1.27367	1.77622	1.44611
OID00967	KRT19	2.03273	2.20864	1.84486	5.5413	2.2958	3.63714	4.14489	6.78284	2.97072	6.82861	1.85978	5.71514	3.67729	2.94575	1.43284	6.38324	3.8295	5.69603	5.67709	6.67975	6.4604	3.65975	7.75859	2.35461	4.77219	2.86549	2.44299	6.54873	5.1411	4.13516	4.63015	7.14945	5.55241	2.70117	1.02368	5.72181	3.49016	4.45016	4.16373	4.6841	5.22515	5.09938	4.36697	2.62201	3.11982	2.06463	2.48462	1.39827
OID00968	ITM2A	2.37813	2.77165	0.98041	3.10184	0.96835	2.39379	2.51005	2.19204	2.57622	2.7451	2.54591	0.58191	1.62224	2.69375	0.50863	1.48082	2.01744	1.19046	2.12651	3.16304	2.52779	2.00543	3.20514	2.04691	1.74413	1.53167	0.71703	1.53331	0.62042	1.60725	1.44661	2.04678	2.01821	2.38182	2.34722	2.64374	1.97283	1.36198	0.89841	1.79641	2.67574	1.64187	0.8754	2.22831	0.15172	2.37699	1.58535	0.50944
OID00969	HNMT	8.74208	8.87904	9.95854	8.94836	10.5748	9.25867	9.42544	8.74627	9.29056	15.0682	8.53841	8.54782	9.4345	10.179	8.65441	9.53593	10.1758	9.68062	9.97885	9.64163	10.3148	9.63625	10.0541	10.9573	8.18832	9.06341	11.1493	10.2375	9.26014	9.32442	9.25315	9.84636	10.4266	9.81015	9.53497	9.64173	12.0564	8.73049	9.96678	9.91453	9.79426	9.00187	8.83296	9.00589	9.42545	9.245	9.55998	8.39637
OID00970	CCL11	7.62516	7.80484	7.39545	6.41008	7.81318	7.93383	7.8229	6.9054	8.20735	5.49772	7.75789	5.22142	7.53018	6.83329	7.06866	6.62912	5.77335	5.92283	5.94644	6.50692	7.85916	6.84427	7.89741	8.25084	5.91309	7.66766	8.17433	7.47027	6.71339	6.70707	6.46537	6.87066	7.15634	8.0338	5.98781	7.61796	7.53998	7.11581	6.71839	6.25277	6.65033	7.19828	6.21948	7.28972	7.35052	7.41912	7.98848	7.74274
OID00971	MILR1	3.10628	3.08563	2.43377	3.84916	3.69856	2.71517	3.61849	3.91649	4.4013	4.20216	3.10544	3.13098	3.52287	4.08305	3.04024	3.89619	2.76598	2.64265	4.15537	4.40796	4.09424	4.13547	5.5197	3.78075	2.86846	3.53408	3.65837	4.43115	4.02405	2.3157	2.53576	4.06821	4.1901	2.60525	2.87758	4.16072	3.40533	3.29421	3.05594	3.26329	3.73369	4.76862	3.17078	3.04131	3.11303	2.8731	1.85576	3.12033
OID00972	EGLN1	2.62639	3.67461	3.87216	2.47213	1.25652	1.33697	1.53138	4.31905	3.49562	3.66137	1.21255	1.3244	2.87492	1.94067	1.42212	4.09501	2.09698	4.55774	3.86237	4.14432	5.63015	1.42938	5.12214	2.12996	1.9347	2.1156	3.60614	1.70834	2.18671	2.17987	1.82521	3.00447	2.12948	1.91796	2.2703	1.58205	2.23849	1.56408	1.45289	1.73858	2.02274	0.82585	5.20646	1.6883	1.66765	1.29102	1.48317	0.88445
OID00973	NFATC3	0.38308	0.67815	1.49703	0.34606	0.0604	1.3363	0.75311	1.66514	1.16187	0.08966	0.34756	0.37844	0.15881	1.61091	0.32969	1.29027	1.87435	2.54733	0.24018	0.54808	0.88978	-0.13832	0.71738	2.7878	0.08162	0.44647	2.11874	1.71833	0.35357	0.68426	0.80314	1.5929	1.11414	0.92523	1.31316	0.89487	3.1901	-0.10482	0.6669	0.77771	0.59911	0.37677	0.88009	0.84666	1.6688	1.6994	-0.01307	0.25844
OID00974	LY75	2.82718	2.33459	2.99472	2.06649	3.04772	2.73881	2.64882	2.98779	3.50749	2.22265	3.06228	1.43489	3.20365	2.68117	3.25831	2.77916	2.20312	1.7968	2.42279	2.06537	2.46117	3.14904	2.17976	3.40684	2.2161	2.86201	3.70872	2.85689	2.02104	2.60761	2.49801	2.09177	3.53093	2.1812	2.17431	3.14176	2.56941	2.55118	3.19242	3.29605	2.28775	2.74889	2.77477	2.70151	2.86628	3.62743	3.28008	2.8079
OID00976	EIF4G1	4.01009	3.56818	4.16843	4.83745	3.27571	4.02447	3.18006	4.32058	5.29632	5.33107	3.8655	3.07991	4.14532	7.46104	6.93536	4.52816	5.02904	5.27321	5.7218	4.09054	5.44353	6.41176	4.48773	4.10196	2.92396	2.25522	7.83051	4.16361	3.56858	7.87494	7.78905	3.88414	5.38839	3.76536	5.83305	3.91108	4.05273	2.93867	7.57396	7.67861	3.33355	3.70119	4.97224	6.26059	6.96228	4.5678	3.25714	3.67811
OID00977	CD28	1.33257	0.93316	1.39571	0.65036	1.89309	2.4934	1.28576	0.65053	1.19821	0.76992	0.97125	0.45001	1.52458	1.49193	1.8042	0.51458	0.56055	2.59161	1.2934	0.82379	1.06023	1.21687	1.27942	1.82466	0.71158	1.50384	2.12671	3.48208	2.80573	0.64488	0.68884	1.21484	1.32971	1.00893	1.70693	1.04445	1.05601	1.07065	1.19418	3.12092	0.94509	1.07256	0.69694	1.28268	1.57125	1.47394	0.99752	1.38512
OID00978	PTH1R	3.87219	3.23789	3.23319	3.76197	4.20146	3.94552	3.54396	3.87119	3.73425	3.22687	3.75194	4.02169	3.83576	3.85266	3.7754	3.26337	3.33064	3.59539	3.34058	3.94294	4.10973	3.41733	4.45628	3.76331	3.04462	3.63894	3.79766	3.91807	3.68257	3.70897	3.79436	3.63522	4.00083	3.92425	3.96703	3.66172	3.80259	4.04188	4.05628	3.84914	3.95907	3.60687	3.43774	3.77751	3.87911	3.75282	3.71113	4.0836
OID00979	BIRC2	0.58043	0.74582	-0.14281	0.32281	-0.37204	-0.28145	-0.09862	0.84618	1.17695	0.52441	-0.18762	-0.09952	0.78807	1.52077	0.79521	1.22387	0.45324	1.58547	1.46041	0.58634	1.33792	0.24383	1.32913	0.11098	0.05676	-0.07523	1.34839	0.20111	0.20305	1.58635	1.70082	0.49956	0.69575	0.26023	0.17752	0.62442	0.40906	0.27156	1.39439	1.50626	-0.01278	-0.27508	1.55508	0.62936	0.30195	-0.48363	0.1746	-0.80262
OID00980	HSD11B1	2.84434	1.60725	3.66961	2.77493	3.81008	2.57218	4.05054	2.50645	2.96264	2.3664	2.64183	2.71151	3.34672	4.62951	2.90281	2.29862	3.88293	2.05706	2.28294	2.1282	3.06725	4.35886	2.27261	3.01721	2.8971	2.98515	3.42175	4.49734	2.17119	2.61582	2.9792	2.50544	3.67959	2.80253	2.75002	3.87969	3.68126	3.97066	3.07172	3.20078	3.9527	3.45195	2.09839	2.94025	3.05278	2.70861	3.76552	3.30912
OID00982	PLXNA4	6.35985	3.33628	3.80372	4.90672	4.09999	5.32245	3.77436	4.27033	4.27104	2.57118	4.92099	2.88761	6.18665	8.11673	8.12149	4.83598	3.17902	2.17016	3.73287	2.66468	3.81725	7.13491	2.31849	4.69874	3.85667	3.75789	8.99614	4.24954	3.95272	8.49733	8.01034	3.17773	5.39643	3.90397	6.23806	4.50078	4.70585	3.38211	8.27735	8.31755	4.65827	4.61249	5.09772	6.39501	8.24047	5.94154	5.00535	4.68628
OID00983	SH2B3	2.93669	2.85964	1.83967	3.3233	2.07553	4.25024	2.37158	3.40307	4.03253	2.70686	3.4299	2.75671	2.75926	7.19564	5.69113	2.9628	2.96302	2.5226	2.70581	2.33155	4.04195	5.41559	2.50057	3.46749	1.72486	1.6284	7.18521	3.10585	2.99111	8.11015	7.69163	1.87471	3.02965	2.86286	4.50318	3.96382	2.65384	2.69965	6.93704	8.03847	2.55357	2.94618	3.05042	5.28332	5.55469	3.91896	1.86807	2.14853
OID00984	FCRL3	0.87315	0.38776	0.93843	0.26481	0.41998	0.87692	0.29742	0.94039	1.40157	0.62378	0.65451	0.54439	1.07951	0.25493	0.2539	0.62716	0.1789	0.43263	1.09394	0.73064	1.05794	0.58057	0.04843	1.60624	0.34155	0.71809	1.08026	0.76484	0.50257	0.65653	0.79375	0.34596	0.85798	0.66141	0.49603	1.60826	0.39524	0.28573	1.0579	0.30124	0.10577	1.03378	0.56011	0.96004	0.26637	0.88153	0.92326	0.11218
OID00985	CKAP4	5.27509	6.37979	5.0621	6.78276	5.25261	5.5493	5.85286	7.69515	6.2446	7.5328	4.34129	5.8584	6.5651	6.07734	4.70029	7.18278	7.18797	7.03285	6.79181	8.30217	8.67637	6.27654	9.55367	5.65816	6.51019	5.01768	5.37761	7.23434	6.34818	5.92391	6.3426	8.21185	6.82675	6.17511	4.5553	5.9988	6.14549	5.67022	6.1424	6.45002	7.10336	6.72338	8.03502	4.80102	4.73989	4.27336	5.97449	4.63879
OID00987	HEXIM1	4.53291	5.00591	5.33649	6.02232	4.42136	4.61347	4.63646	5.97724	6.3037	6.09774	4.66673	5.26108	4.95549	8.23923	7.32985	6.13673	6.01469	6.1172	6.83675	5.32586	6.28814	7.22779	6.13963	4.35634	4.80601	3.59253	9.13938	6.41248	4.77232	8.76085	8.50854	5.82814	6.29853	4.61246	5.71062	5.57097	5.43182	4.57053	8.46794	8.2566	5.18083	5.40468	5.60825	6.0114	7.3229	4.74407	4.34523	3.25744
OID00988	CLEC4D	3.68031	5.17829	4.06791	4.19493	3.35884	4.00995	3.60179	4.63244	4.78587	4.45109	2.76753	2.64119	3.74213	3.02758	4.24626	5.17214	3.61623	4.00966	3.48436	4.86833	5.66458	3.47933	5.72181	3.91348	3.73175	4.15064	4.60986	3.7869	3.44616	4.47066	3.30078	4.18742	4.47455	3.02654	5.0296	2.66714	3.0702	4.3228	4.12424	3.04716	4.22672	2.9177	5.8436	3.01706	3.02796	2.62965	4.45607	3.85867
OID00990	MGMT	4.40817	4.66946	5.20517	5.6075	5.99404	4.04992	4.22356	6.12792	6.74424	6.41327	4.06546	3.56111	4.62339	7.58158	7.5086	5.72669	4.53541	5.43543	5.1977	5.129	5.99424	6.50829	4.32295	6.28726	3.87526	5.11305	7.90316	4.66715	4.82431	7.67614	7.66704	5.24994	5.38128	4.72831	6.1853	4.71237	6.1083	3.46307	7.43914	7.65708	4.08302	3.9458	5.60285	6.47258	7.27848	4.49116	4.30988	3.62652
OID00991	TREM1	2.4329	3.39181	3.28016	2.6012	2.92956	3.18691	1.82581	3.95962	3.57783	4.46865	3.02507	2.36506	3.20014	2.29456	2.53607	3.82703	2.43396	3.51931	4.05318	4.86338	5.13823	2.28616	5.05822	2.50179	2.71695	3.00983	3.05051	3.16101	3.36384	2.89814	2.40091	3.79555	2.71355	3.27029	2.77122	3.36588	2.34664	2.6601	1.82847	2.40827	3.20147	3.23237	3.57992	3.01336	3.49882	2.47033	2.01861	1.90139
OID00992	CXADR	2.40534	1.7147	7.49838	2.68048	2.59382	2.18077	2.2819	2.59761	2.56635	3.46688	2.39493	1.86053	7.97721	2.21196	1.91764	2.113	2.80427	1.95026	3.40676	3.4439	4.03093	2.30425	4.44148	3.07632	1.92321	2.53541	3.16502	2.57109	3.2876	2.44766	2.91189	3.35408	2.56985	2.0141	2.65738	2.0229	3.30241	1.70752	2.24317	3.14223	2.34198	2.26536	1.97625	2.06524	2.95144	1.66075	3.05491	1.43291
OID00993	IL10	3.15527	3.96185	3.01514	6.04084	4.6608	3.83575	7.06719	6.92834	5.24476	5.89608	3.64298	6.97309	5.77172	5.05028	3.41003	7.09012	6.44198	4.88471	6.5108	5.05915	5.07502	6.20684	4.6628	3.99994	5.34933	4.18149	3.70354	5.51468	4.45319	6.32948	6.2641	6.99499	7.4834	5.00526	3.88825	6.29746	5.85526	5.47905	7.50398	6.92893	7.09396	5.2465	5.90032	4.09928	3.62087	3.18249	5.22398	2.98623
OID00994	SRPK2	1.99552	2.81702	1.38746	1.83314	0.34347	0.91701	0.78513	3.45482	2.62455	3.44901	1.04218	1.25016	2.57868	4.87377	3.41945	3.36159	1.92665	3.29162	2.7076	3.35909	4.98776	3.76886	4.2989	1.59745	1.30224	1.55942	5.7856	1.95512	1.71468	5.72474	5.38312	2.79891	2.55386	1.66026	1.50558	1.50708	1.40981	0.8849	5.26997	5.65289	1.46357	0.94672	4.08648	2.63838	3.97442	1.3984	0.93767	-0.14232
OID00995	KLRD1	6.81206	6.49418	6.90094	6.44405	7.14	7.12843	6.65957	7.4954	8.14348	6.69681	6.41395	4.56692	7.05351	5.90185	7.02726	7.02445	6.80016	7.4453	7.77056	7.08642	7.74411	6.36272	7.04461	6.96112	7.31142	6.82821	6.80845	6.19322	5.93813	7.28015	6.60436	6.27897	7.7151	7.93038	7.12271	6.66891	7.09487	5.54355	7.3702	8.61487	5.9471	7.04863	7.47484	7.14101	7.91584	6.65359	6.61843	6.46953
OID00996	BACH1	2.81295	3.37726	2.08469	2.63053	0.59176	1.50994	2.55564	3.56833	3.41317	2.831	2.70795	2.19003	3.41436	4.36584	2.86793	3.46947	2.65884	3.58139	3.0475	3.54434	4.8553	3.15924	4.67593	2.74231	2.17998	1.97737	4.59245	3.03365	2.14646	4.39494	4.10035	3.56365	3.06738	2.46049	2.15375	2.70104	2.52608	2.51812	4.44521	4.25859	2.66868	2.02659	4.53218	1.3855	2.97978	1.62319	2.04248	0.92625
OID00997	PIK3AP1	4.19352	5.01911	5.31243	5.13024	3.32866	3.19413	4.52994	6.2635	5.72475	4.24092	3.01209	3.37331	5.7755	5.33027	4.76789	5.90201	4.41678	5.70226	5.73772	5.43181	6.98529	4.32362	6.13674	4.32416	4.26066	3.9438	6.12237	4.44739	4.05225	4.93077	5.09119	5.81059	4.65096	4.43475	5.16524	4.0341	3.94263	3.86591	4.81207	5.11616	4.62484	2.64641	7.46093	4.69924	3.86144	3.05796	3.81106	2.42571
OID00998	SPRY2	2.05791	1.30205	1.58411	1.28422	1.54963	1.72346	0.7776	2.06054	2.34819	1.14063	2.75267	1.40592	1.11729	6.12206	4.97932	1.99747	0.48992	0.50938	0.85448	1.82595	2.19802	4.58712	2.21293	1.29775	0.70899	0.91816	6.8191	1.49529	1.29133	7.00929	6.63575	1.14188	1.47526	1.60225	2.78264	1.38473	1.33403	1.56665	6.62092	6.40926	1.2641	1.44661	1.48034	4.26795	5.49138	2.25516	0.07868	-0.9318
OID00999	STC1	7.18561	7.00196	6.55313	7.38054	7.56015	7.49505	7.52674	7.10169	7.24386	7.81474	7.00322	7.37326	7.19097	6.7781	6.90555	7.16623	7.27054	7.02035	7.1055	7.33955	7.17725	7.07315	7.51055	7.51676	6.80696	6.52591	6.15732	7.1365	6.13527	6.77011	7.14525	6.9499	7.55447	7.01201	7.23585	7.43042	6.90069	7.37334	7.35214	6.8077	7.51321	7.18026	7.03161	6.47465	6.86781	7.1161	7.29368	6.53423
OID01001	FAM3B	3.82748	3.81265	5.20887	2.97535	5.26028	4.74464	4.35966	3.60544	4.55109	3.86617	4.52448	2.80003	4.73586	4.64854	4.67027	4.278	2.79121	3.85876	3.7185	5.71228	5.92765	5.25844	6.26968	5.38377	3.97873	4.98883	5.68803	4.09177	4.39837	4.10293	4.47463	3.27924	3.87287	4.39994	4.57639	5.61689	4.91128	4.50402	4.81973	3.99789	5.49935	5.2503	5.06121	4.89962	5.67752	4.65989	5.94234	4.44666
OID01002	SH2D1A	1.28299	1.24508	2.92781	1.28902	1.69519	2.20446	1.66516	1.72148	1.83249	1.32684	1.56918	1.56351	2.22125	3.40434	2.74373	2.22366	1.40127	1.27478	1.29549	1.22812	2.87684	4.11254	3.06463	1.93479	1.62917	2.08521	6.46719	2.64233	1.89761	2.14841	2.24036	1.28194	1.67898	1.87125	2.27922	1.23798	1.55469	1.61148	2.68679	5.7966	1.58653	1.68144	1.80738	2.69336	4.89066	2.8111	1.97588	1.2761
OID01003	ICA1	1.1427	1.46362	0.93816	0.99932	0.2298	0.54268	0.5395	2.33458	2.2172	1.50994	0.52992	0.6872	1.33066	3.3105	2.3135	2.46061	1.1828	2.16907	1.5973	1.61201	3.28145	1.36882	2.77467	0.7115	0.72031	0.56027	3.94314	1.04426	1.21908	4.09564	3.48947	1.67409	1.69178	0.82647	1.13515	0.95925	0.6046	0.4245	3.36284	3.73352	0.96972	0.25606	2.8793	1.6448	2.04013	0.32206	0.41695	-0.51271
OID01004	DFFA	4.64513	5.45468	5.84208	5.73561	4.61289	4.60114	4.79153	6.51452	6.75998	8.27613	4.36905	5.02939	5.09543	7.6616	6.6387	6.60794	5.3242	7.00828	7.04765	6.13386	7.13381	6.12258	6.92902	5.54308	4.92231	4.11046	8.45941	5.33195	4.89096	8.20916	7.7156	5.73432	6.13144	4.78273	5.56714	5.16688	5.87172	4.57113	7.48097	7.89357	5.02109	4.86757	6.82127	5.81394	5.84885	4.6038	4.6988	3.89621
OID01005	DCBLD2	7.57138	8.09456	8.18541	7.26681	8.7523	7.71181	8.15789	8.43803	8.35896	8.36248	7.95011	7.15245	8.2198	8.39638	8.26552	8.25816	8.735	8.47888	8.01555	8.35195	8.83023	8.44423	8.43971	8.42854	8.29242	8.51968	8.74965	8.43243	8.1655	7.90956	7.7366	8.56584	8.00492	7.93414	7.61782	8.7326	7.92777	7.97974	7.10513	7.60677	8.13651	8.12323	7.31987	8.22331	8.42237	8.23237	7.9136	7.90148
OID01006	FCRL6	3.55466	2.52734	3.11323	3.45277	4.15999	3.13063	4.87335	3.82049	4.22744	2.9466	2.62159	2.1195	3.8161	3.41462	2.78383	3.72781	3.61035	3.5107	3.41464	3.63531	3.66486	4.28652	3.961	4.34939	2.76351	3.90943	3.89456	4.81698	4.30471	3.40219	4.21298	3.77329	4.54055	3.5675	3.84183	4.7072	4.74978	3.41814	4.48421	5.92617	5.1424	4.53128	3.5836	3.7637	4.36589	3.49958	3.34831	3.18612
OID01007	NCR1	3.70677	3.5286	3.07108	2.33233	3.31887	4.06866	3.26328	2.96049	3.55045	3.15089	2.63132	2.42792	3.75794	3.49963	3.01677	2.82882	2.84971	3.01324	3.61079	3.44664	3.9484	3.6953	4.26539	4.22987	3.11564	3.91277	4.1815	3.9178	3.459	3.42811	3.73078	3.05841	3.65597	3.05874	3.47546	3.30469	3.42211	3.17555	3.47905	3.39234	3.20261	3.29053	2.49212	3.4934	3.5353	3.20039	4.2786	3.20006
OID01008	CXCL12	0.59072	0.70701	0.31969	0.55257	0.58745	0.93864	0.53751	0.48784	0.31225	0.28672	1.08226	0.49299	0.44421	0.68133	0.65029	0.53473	0.19167	0.43852	0.20368	0.65557	0.53611	0.57616	1.049	0.50083	0.14563	0.53311	1.14455	0.06559	0.47659	0.83317	0.75717	0.58592	0.36347	0.12485	0.24264	0.60709	-0.00104	0.17634	0.6563	0.58088	0.13632	0.09663	0.58423	0.41936	0.35858	0.98416	0.35747	-0.40916
OID01009	AREG	3.17139	3.97132	2.95915	5.24736	3.35705	3.06817	3.58916	6.87509	4.21096	7.571	2.88566	4.80089	3.98164	3.80912	4.20798	6.7396	4.30253	5.67687	5.81348	7.6472	7.09361	3.5731	7.69559	3.45637	4.57948	3.35034	3.06196	5.71409	5.56761	4.89981	4.6408	5.92678	5.16043	4.85916	2.81778	5.46078	3.87403	3.85359	3.89301	3.90681	4.49805	4.20068	4.65087	3.16749	3.54259	2.79248	3.32346	2.16641
OID01010	IFNLR1	2.71031	2.25688	1.7141	2.07592	2.67389	2.58145	2.53215	3.1743	2.49391	2.46881	1.84194	1.74855	2.21318	2.42104	2.41971	2.688	3.03527	2.59025	2.51864	2.26534	3.6875	2.49356	2.2469	3.24113	2.66416	2.35571	2.77264	2.61009	1.99729	2.63487	2.30914	2.56232	2.1473	3.04391	2.74057	2.46509	2.94761	2.50614	2.78761	2.50044	1.69545	2.37098	3.15184	2.41984	2.53496	2.07327	2.21955	0.52579
OID01011	DAPP1	1.41197	1.79485	5.18109	2.10205	2.03703	3.55267	1.34766	2.44228	6.20975	0.80229	3.79085	0.87042	4.85699	8.24394	7.92916	2.04778	0.88961	1.42931	1.31279	2.17547	2.72323	7.66927	2.40611	1.75072	4.95238	6.41109	9.48452	1.35669	1.36782	9.07621	8.57288	1.96257	2.94616	1.13122	5.99179	1.49599	0.90642	1.32738	8.44473	9.00835	1.39559	1.68583	2.24933	7.67391	8.46076	4.21572	1.37947	0.66591
OID01012	PADI2	0.87728	0.88799	0.86041	0.81335	0.58578	0.62601	0.18286	2.68831	0.57735	1.26412	0.26783	1.03986	0.73106	0.98993	0.4818	0.54191	0.83318	1.09882	3.04041	2.81926	2.98479	0.70588	1.82569	0.46261	0.99038	0.76614	2.43586	0.35106	0.94036	1.10028	0.86358	2.19393	0.77243	0.47627	0.36446	0.43196	0.26106	0.57093	0.93297	1.04666	0.76198	0.75044	0.98234	0.57455	0.85265	0.24606	0.52008	-0.25447
OID01013	SIT1	1.95224	1.41696	3.07934	1.40573	2.08018	2.71083	1.25152	1.05421	2.24819	2.06407	2.56627	1.47557	1.28285	2.84957	3.40874	1.44757	1.67993	2.02686	1.76986	1.04636	1.4199	2.96633	1.53024	2.0383	0.84382	1.33642	4.20169	0.91238	1.03083	2.53412	1.98667	0.71332	0.97681	2.37395	2.50692	1.50375	1.33147	1.15861	2.46809	4.58332	0.50216	0.76019	1.4706	2.1907	4.28745	3.17731	1.33463	2.5568
OID01014	MASP1	1.31142	1.18566	1.4247	0.95212	1.88677	1.66983	1.48279	0.98167	1.60732	0.59443	1.49925	0.65194	1.26456	1.43163	1.78374	0.79565	0.94392	1.1336	1.3018	0.82181	1.31948	0.66535	2.09716	1.56902	0.17298	1.16522	1.84262	0.89465	0.63002	1.22425	1.26641	0.9069	0.84449	1.54155	2.28565	1.5184	1.31245	1.52343	1.23995	1.82056	0.94306	1.17408	0.93871	2.27673	1.87844	1.75584	1.89516	1.84723
OID01015	LAMP3	4.46009	4.78417	4.84908	5.11656	6.52133	4.04931	6.76354	6.72285	5.84276	5.65351	4.72472	5.4223	6.00718	6.14232	3.99543	6.62637	6.99123	6.17418	5.63771	5.93117	6.54138	6.86515	5.8358	5.6376	6.28115	6.71557	6.44901	6.77519	5.95979	6.10693	6.29727	6.11794	6.44687	5.98819	3.70928	6.10499	6.48006	6.06462	6.14998	6.08088	6.09913	6.56659	5.66117	5.99388	4.52553	4.51407	6.31697	3.33308
OID01016	CLEC7A	3.47336	3.65767	3.53426	3.31744	3.86842	4.01721	2.91704	4.11253	4.61747	5.84326	3.39206	2.47343	3.56083	3.98733	3.27356	3.77586	3.59549	3.89817	6.62276	5.71171	6.47917	3.57942	6.05919	3.96591	3.64581	4.09954	4.29297	3.9739	3.52364	4.02699	3.55206	3.8608	3.18723	3.75532	3.77886	3.47093	2.80835	3.15323	3.37333	3.49963	3.2189	3.08881	3.11065	3.45726	3.63863	3.36335	4.41449	2.93593
OID01017	CLEC6A	2.9523	3.00606	2.58775	2.98906	2.10817	2.29128	3.83646	2.98858	3.59166	2.4017	2.08377	2.42834	3.87673	3.38623	2.37708	3.31885	3.28695	2.66259	1.92463	2.41819	3.42221	3.74508	4.87222	3.5331	2.65879	2.90804	2.57519	3.35201	1.78002	2.72809	3.05714	3.26013	4.1107	2.13091	2.44498	3.24475	3.40434	3.59823	3.14975	3.75838	4.81121	3.52983	4.15332	2.63633	2.10362	1.77235	4.13031	2.50546
OID01018	DDX58	6.81342	4.54391	5.03363	6.92051	2.61057	1.99089	6.85997	7.86299	5.25889	4.52626	4.96522	5.98278	7.71402	9.63995	4.56079	8.5534	8.66373	6.23968	4.6926	5.16565	8.25717	8.00689	6.09815	6.51519	7.37287	4.08149	6.09018	7.21436	6.23059	9.23976	9.2373	7.36074	8.70192	5.10067	3.84888	6.57648	7.35062	6.04432	8.36486	9.21897	6.59528	5.60471	8.57174	5.0124	3.79973	2.4339	5.77361	2.61411
OID01019	IL12RB1	1.79302	2.21818	1.85414	2.96329	2.59612	1.92614	2.71917	2.74328	2.83897	2.2651	1.78784	1.73929	2.63036	3.04295	1.80769	2.36395	2.18461	2.50093	2.31385	2.95015	2.994	2.62823	5.15236	2.53628	1.67556	2.26923	2.32741	2.43143	2.22561	2.44641	3.11423	3.42278	3.22309	2.73234	2.06733	2.31381	2.63774	2.73638	3.50933	4.89363	2.19118	3.21461	2.29856	2.10866	2.54755	2.03069	2.79538	1.46587
OID01020	TANK	2.82252	3.73973	2.17529	1.5748	1.44241	2.36689	1.31837	2.86257	3.22622	2.17684	0.91194	0.92893	3.72802	4.24776	3.36106	2.66901	2.18323	4.45717	3.62873	2.26695	3.5704	2.82049	4.05568	1.70609	1.40933	1.70028	4.37379	1.72422	1.89669	4.41694	4.22952	2.64977	2.62485	1.97293	2.21026	1.96222	1.75444	2.14542	4.63463	4.01073	2.6129	1.28339	4.74846	2.62038	2.52225	1.84823	1.04157	1.28359
OID01021	ITGA11	1.94327	0.48683	3.08769	0.7183	2.38528	2.88686	2.34507	1.60492	0.76848	0.58864	2.9275	1.20525	2.3161	3.03047	3.12371	1.75168	1.82081	0.41955	1.23182	0.47866	1.25314	2.49497	0.58766	1.97685	0.8391	0.91632	2.51143	1.47003	0.84295	2.64708	2.75068	1.05899	2.06465	0.5857	3.067	2.50163	2.23573	2.42437	2.86281	2.55131	2.04729	1.81559	1.70708	3.3558	2.76853	2.6967	2.49195	1.1706
OID01023	LAG3	3.66656	3.99143	2.43242	3.25598	2.95636	3.22129	4.88952	3.59748	3.92261	1.87025	2.94189	3.00549	4.23885	3.65666	2.26872	3.79748	4.51636	3.3866	2.92502	3.11241	4.28824	3.87913	3.99076	4.2881	3.26099	3.13899	2.73433	3.91138	3.02601	2.92115	3.30539	4.11782	4.68966	3.51261	2.75052	5.56503	5.05088	3.84228	4.20886	5.34329	4.23942	4.91962	3.39487	3.28871	3.11019	3.27363	3.81167	2.42994
OID01025	CD83	2.59081	2.60188	2.92736	2.03519	3.75101	3.20405	2.6009	2.46363	3.63365	3.30923	2.67171	1.7546	3.08707	2.96225	3.26669	2.16376	2.40099	2.94027	3.39338	3.63742	3.22226	3.124	4.17797	3.37001	2.18968	3.33256	3.82474	3.02927	2.69979	2.55685	2.82635	2.3958	2.93196	2.77039	3.10182	2.74415	3.29685	2.67733	2.84854	3.18795	2.49674	2.94232	2.10768	3.41202	3.11992	2.93706	3.10827	2.9251
OID01026	ITGB6	2.64232	3.18234	3.05552	2.44989	4.37308	2.96318	2.99767	4.19466	3.8731	4.19968	3.00851	2.71118	2.73527	2.86369	3.45525	3.91549	2.84659	4.96111	4.23381	4.18537	4.24576	2.70014	4.9626	4.0927	2.15897	3.03151	3.78928	3.34081	2.89927	2.98471	3.05261	2.89117	3.25228	2.66464	2.96383	3.38524	2.82467	2.83214	2.95921	2.82834	3.13662	3.42526	2.57529	3.25398	3.96107	3.44732	2.85932	2.2996
OID01027	BTN3A2	3.1615	2.6839	2.18116	3.18268	2.67636	2.78552	3.04808	3.78043	3.39033	2.85638	2.27515	3.39594	3.92197	3.49189	3.16371	3.65775	4.08225	2.97968	2.89187	3.66349	3.95573	3.64695	5.32426	3.48821	3.38258	2.80221	3.27036	3.944	3.82621	3.98964	4.17312	4.2307	4.36114	3.00462	2.52072	3.22663	4.26148	2.91713	3.94714	4.31804	3.82975	4.35773	3.83173	2.8209	3.04371	2.26624	3.70721	2.49637
OID01029	DSG4	3.12005	1.0428	2.84699	1.94017	3.72026	3.18439	2.04368	1.44495	2.286	1.3927	1.54499	0.80598	2.01879	2.20634	3.98851	1.53169	1.18701	0.83749	2.22209	1.80554	2.07381	1.44973	2.3883	2.72269	0.84039	2.0963	2.27306	2.43401	1.94848	1.8733	2.02591	2.64974	1.41054	1.68989	2.93961	1.44476	2.80936	1.97693	2.69047	2.37154	2.11961	1.58389	1.0985	2.17922	1.92233	2.32331	2.91254	3.52247
OID01030	LRP1	1.82372	2.8237	1.96475	2.64074	2.59294	2.31969	2.49176	3.90245	3.33575	3.5593	1.9393	1.55644	2.13788	3.06627	2.78664	3.71477	3.62377	3.66005	3.63845	2.99722	3.6468	2.15905	3.37079	2.58189	1.96989	2.13715	3.48372	2.91735	2.75255	3.46043	3.24491	2.84614	3.14306	2.37593	2.54404	3.00681	2.09737	1.8025	3.3622	3.29921	2.43912	2.35064	3.27477	2.43236	2.97687	2.62455	2.46818	0.41219
OID01031	CLEC1A	4.53196	3.60277	4.23535	3.82458	4.63681	4.35642	4.14323	4.68528	4.47136	5.10821	3.84018	3.1825	4.53592	4.49252	4.23886	4.60764	4.11951	3.79512	5.00079	4.92664	6.46966	4.26638	5.06249	5.00013	3.49589	4.08011	4.71225	5.01745	4.16829	4.71853	4.85701	4.31911	4.46204	4.47866	4.29295	4.74557	4.86056	4.12413	4.3866	4.37409	4.12019	5.05689	4.01231	4.58192	4.32155	4.48654	4.3501	3.92372
OID01032	PXN	5.70914	6.37795	5.64895	5.42201	3.56872	4.34494	4.66422	7.22726	6.43391	6.1449	2.92381	4.16157	6.02093	4.66302	3.78448	6.97735	5.28001	6.98991	5.67531	6.31922	7.81284	4.83021	7.62894	5.21351	5.10329	4.90044	6.07434	5.58364	5.16877	4.56912	4.77521	6.60316	5.24537	5.194	4.73293	4.66768	4.76817	4.445	4.94471	5.4942	5.3175	4.47209	8.04848	3.90461	3.59356	4.08651	4.56209	3.36773
OID01034	ALDH3A1	0.41171	1.36803	0.76746	-0.19819	1.39827	0.61655	-0.29137	3.18173	0.34561	3.78811	1.83195	1.10612	1.06777	0.20744	1.88308	0.56343	-0.12957	0.5019	0.75156	2.48347	5.01131	0.31755	0.95369	0.78349	-0.49291	1.62474	1.15625	-0.21026	1.38359	0.42796	-0.44684	3.75808	0.17046	1.32662	0.77681	0.46047	0.51069	-0.38412	0.05226	-0.35573	-0.36967	-0.38749	-0.60799	0.31876	0.56073	0.62401	0.81299	0.20167
OID01035	CSNK1D	0.89865	2.03882	0.27039	0.27376	0.23539	0.21381	0.39898	0.72387	0.81785	0.66641	-0.0278	0.31912	0.41992	2.14786	1.80058	0.43035	0.26793	0.54321	0.39539	0.35669	0.43974	1.21211	0.34243	1.07495	0.79313	1.34887	3.37319	0.02788	0.22081	2.25555	2.00651	0.21531	0.36159	0.80696	0.59233	0.23014	0.33621	0.39297	2.18268	3.14615	0.32171	0.10175	0.51249	0.95111	1.31384	0.39136	0.08194	-0.20668
OID01036	TOP2B	5.90542	6.36888	3.51372	5.24748	2.97537	3.07972	4.63809	7.50856	6.13396	6.90743	2.28499	3.52017	6.14103	6.15959	5.42754	6.43516	4.68698	6.17969	5.07295	6.89816	7.59979	4.82393	8.45107	4.98103	4.98197	5.61856	7.69481	5.34879	4.63547	6.40102	6.11275	6.52956	5.05462	5.41146	4.00704	4.80256	5.01061	4.35191	6.47423	6.7811	5.07913	3.62793	7.64659	4.32033	5.21351	3.59759	5.40948	3.62392
OID01037	AMN	3.17437	1.93963	2.85693	3.34815	4.64455	3.82928	2.80662	2.79627	2.84321	3.00543	3.14123	2.72116	3.14258	2.21116	3.63696	1.882	3.90494	3.63222	3.31198	3.59384	3.76327	2.52828	3.92499	2.70159	1.87877	2.18164	2.70238	3.07711	2.35847	2.47769	3.02156	3.63242	2.72425	2.99865	2.59158	2.22215	2.87825	2.06363	3.81812	3.85276	2.23288	2.28659	2.4901	2.98687	2.79035	2.82701	2.78015	2.38916
OID01039	MVK	3.41581	4.05235	3.8009	3.20177	4.00348	3.11735	3.78149	3.77002	4.86826	4.78428	2.14617	2.22783	3.01681	5.28072	4.69701	4.73277	3.56695	5.19749	4.1686	4.09548	4.83878	3.51879	3.56211	6.8267	2.54897	3.31106	6.64309	3.42367	3.65654	4.92354	4.69801	3.60942	4.31076	3.55199	4.47048	3.16875	7.57764	2.22062	4.94184	4.86476	3.06751	2.45841	3.93502	3.473	4.56538	3.16963	3.06906	3.53308
OID01040	ADGRG1	1.94921	4.191	1.46138	1.92273	1.97281	1.51571	2.30081	2.19015	2.26828	2.47765	1.63356	1.37284	2.03976	3.08495	1.71181	2.51717	2.4502	0.97593	2.26181	2.8806	2.86275	1.85144	2.77427	5.57216	1.45107	1.4459	1.81518	2.24113	1.74726	2.10846	2.23089	2.30561	3.00048	4.88477	1.75188	5.63928	5.37664	3.05702	2.30867	3.12754	2.72295	3.78846	2.14689	1.56464	3.67789	1.81026	2.09241	1.48977
OID01041	TIGAR	3.21056	3.38756	4.89314	3.72645	2.57844	2.55973	3.84112	4.3833	3.81083	6.06934	1.80036	2.91389	3.87242	4.43325	3.31045	4.60261	3.98111	4.24092	3.4936	3.96044	5.21648	4.22438	4.60563	3.23649	3.37194	3.32255	5.61394	4.31208	3.48612	4.08657	4.06295	4.09839	5.0092	2.94575	3.39763	3.7187	3.61671	3.08889	4.12591	4.50215	3.63513	3.83777	4.75446	2.56786	3.18538	2.80631	3.08625	1.8378
OID01042	ENAH	2.29977	4.1241	2.91497	3.05116	3.11699	3.52601	2.75326	4.09042	3.86316	4.49449	2.5655	3.03246	2.82263	4.07765	3.68007	4.02267	3.85488	5.48226	4.1279	4.11103	4.25475	3.18319	5.63266	3.49569	2.27137	2.71437	4.29325	3.51649	3.83908	4.83713	4.78728	3.80873	3.37511	3.40528	2.48347	2.83669	2.991	2.65833	4.75209	4.82536	3.23869	3.38346	3.27545	2.60889	3.31441	2.67804	2.51002	1.9951
OID01043	EPO	0.93206	1.92143	1.44918	0.58078	1.4146	1.42897	1.2845	1.09091	2.61189	7.60979	0.70907	2.37534	1.09723	0.87597	1.13153	1.0836	2.21369	4.83293	3.79615	2.18669	0.60938	1.55815	1.19409	2.03186	1.49729	3.31317	2.23865	1.30876	2.18177	1.01847	1.37431	1.07795	1.30166	2.47624	0.54922	0.76471	1.21665	2.28255	0.95227	2.0378	0.5034	3.98442	0.70617	0.53671	2.36035	0.74314	1.41275	0.75634
OID01044	PDGFC	4.1068	3.81031	2.41155	3.77114	3.77535	3.54505	4.51263	4.05862	4.14067	2.84812	3.34873	3.31446	3.41995	3.6271	3.47522	4.05145	4.15697	4.19667	3.29321	3.54433	3.35545	3.90594	3.76179	4.26512	3.53684	3.51063	3.6772	4.03431	3.87011	3.12634	3.42584	3.64555	3.76755	3.80673	3.65128	3.40494	4.04533	3.31823	3.79155	3.13968	3.94661	3.6155	4.3342	3.65164	3.67499	3.45907	4.2695	3.85596
OID01045	AGR2	1.6956	1.7895	1.85806	5.14919	2.27495	2.74612	3.87056	5.82849	2.23967	5.32919	1.46752	5.14998	2.82798	3.20532	1.62454	6.34017	4.25761	5.76826	4.248	5.63513	5.83333	3.9483	6.01099	2.96056	4.24623	2.39678	2.52115	6.19768	4.76038	3.22617	4.12648	5.7461	5.77312	2.84731	1.00949	4.10755	4.05956	3.47076	3.99547	4.10981	4.54592	4.75089	4.56833	1.4112	2.91227	1.24592	2.59768	1.73754
OID01046	PRKAB1	1.95317	2.05103	1.37095	1.75148	1.40647	1.79347	1.51527	3.04498	3.06774	4.64897	1.35855	1.7223	2.47617	4.54237	2.92683	3.39098	3.05736	2.84754	4.37075	3.32509	3.77025	3.22022	3.54744	2.04265	1.59504	2.40925	4.54493	1.967	2.38844	4.05708	3.91821	2.25463	3.45768	1.85439	4.36132	2.39574	1.82584	1.56102	3.77445	4.04307	1.62384	1.79105	2.85711	2.16369	2.72976	1.50006	2.21671	1.47281
OID01047	DPP6	3.49241	3.24572	3.6504	2.65002	3.53751	3.17892	4.01033	2.77327	3.1389	3.32921	3.11734	2.43051	3.47933	3.83091	3.51515	2.76551	2.80849	1.74762	2.75213	2.79656	3.6204	3.47463	2.75907	3.89223	2.63141	3.01069	3.3029	3.20784	2.36709	3.25727	3.04833	2.70809	3.87497	2.5632	3.44203	4.15412	4.06838	4.33219	3.49047	3.33939	3.66583	4.16483	3.50606	2.61378	3.76917	3.65724	3.91109	3.97065
OID01048	AIFM1	1.60464	0.73039	1.93402	2.39098	2.7892	0.86957	2.19733	1.69702	1.27577	5.39571	0.13902	0.30662	1.25515	6.66875	6.05567	1.91581	5.2052	2.10718	1.74532	1.22253	2.38744	3.89032	0.90442	3.75145	0.47027	0.63141	6.5897	1.99234	1.64749	6.1473	5.40732	1.4305	3.22292	1.58282	3.29668	1.36518	4.95499	0.71287	6.28948	6.91142	0.77845	1.29128	2.17236	3.64105	4.68843	2.0709	1.12783	0.9461
OID01049	BAMBI	2.32088	2.42178	1.61749	1.9017	2.51072	2.52042	2.29242	2.36579	2.65248	3.72158	1.76055	1.1416	2.24886	1.87985	1.85783	2.10943	1.88205	1.73987	3.53756	3.40282	3.9734	2.10394	4.74103	2.33444	1.60602	2.57257	2.7299	2.03028	2.04841	1.74773	2.04813	2.54964	1.91717	2.38856	1.87276	1.7896	2.3593	2.10041	1.72021	1.93944	2.27875	2.33632	2.31636	1.74296	2.39941	1.81253	2.44619	2.05084
OID01050	CAPG	3.98485	5.37027	6.35357	5.54316	5.06929	4.37446	4.60484	6.00534	5.36146	5.88186	3.58075	3.80699	4.02069	4.75431	3.54631	5.87238	4.35172	5.09973	5.16202	6.14586	6.14995	5.26492	6.28519	4.68357	5.339	5.10327	6.06468	5.51062	4.71771	4.28648	4.48194	5.74552	5.20179	3.99131	5.55801	5.04876	4.56466	4.15684	4.80056	4.28838	5.00752	4.95482	5.60443	3.8009	3.84766	2.72535	4.42775	3.7116
OID01051	BID	3.17738	3.64731	5.58699	1.81627	0.86107	1.16678	2.61905	2.449	4.11777	2.17089	0.89921	1.43099	3.49064	3.33022	3.29831	3.61971	3.44167	2.02063	2.11569	1.44995	3.62623	1.94403	2.17391	2.2628	1.60554	0.93711	5.45212	2.05736	2.40966	4.03326	3.58977	1.9991	4.41301	1.30292	4.03389	1.65442	1.79352	2.02358	3.9242	3.78129	2.39059	2.6246	4.24628	2.22228	2.49304	0.61175	3.07511	1.97998
OID01052	NUCB2	4.98353	4.8262	4.0117	5.56984	4.33264	4.34165	5.15964	6.0048	5.04279	5.47002	3.52891	5.03173	5.40063	7.01268	6.30138	5.34037	5.95506	5.08384	5.70663	6.38336	6.5813	5.61116	7.72602	4.85906	4.5847	4.34084	7.59302	5.99931	4.38485	5.8803	5.85707	6.52646	6.33411	5.01114	4.08498	5.7695	5.25428	4.59995	6.94984	7.25874	5.52478	6.01978	6.1568	5.25954	5.64731	4.14482	6.14732	3.51787
OID01053	NOS3	3.17578	3.70845	2.82744	3.78641	3.20641	3.30637	2.6041	5.15037	5.12186	4.07793	3.15647	2.79864	2.4037	2.59957	5.42565	4.19506	4.02902	4.24407	5.51251	4.18581	3.54186	3.47035	4.62961	3.15487	3.49974	3.17288	3.64074	2.90997	3.27179	4.01454	3.51025	3.93739	2.83121	2.77141	2.50874	2.45687	2.61814	2.31642	4.13026	4.70956	2.4498	3.33244	3.73689	2.79144	3.24761	4.18198	2.95304	1.89508
OID01054	TNNI3	5.59663	5.37092	2.18952	6.80293	4.60235	6.66957	9.32384	7.36254	6.46393	12.2982	6.4514	6.2511	5.42222	7.4908	2.32828	9.18226	14.8489	5.27105	12.8865	8.4637	10.4055	4.99883	12.7542	5.30401	6.58668	3.2708	3.46616	10.2216	6.7592	7.3851	8.14026	10.7625	8.9252	5.56824	2.21807	10.0545	9.40891	9.39135	9.64688	6.97239	12.8201	11.4671	8.62826	3.59867	4.52997	4.97706	6.99821	1.33664
OID01055	CES2	0.80557	0.81938	1.14003	0.74994	1.06457	1.47176	1.07446	0.54651	1.47664	0.53033	2.15473	0.51543	1.0966	0.54228	0.75573	0.66364	1.08451	0.47557	0.75175	0.54964	0.45881	0.6643	0.50664	0.74671	0.54556	0.09521	0.94833	1.38529	0.60607	0.88059	1.06467	0.78228	1.35641	0.95494	0.8609	1.37238	1.0033	1.10615	1.67007	1.48778	0.84126	1.07684	0.95085	1.30869	0.56627	1.55541	1.28656	0.47416
OID01056	INPPL1	3.01025	2.74633	3.37867	3.67388	2.52232	3.59213	2.27945	3.69625	4.2198	3.27073	2.35388	2.03977	2.91887	7.90236	6.95038	3.0812	3.69606	3.1964	3.27201	3.03893	4.82018	5.63096	3.64026	2.96482	1.92331	2.26124	7.69132	3.734	2.80546	7.65008	7.27349	2.96617	3.29704	2.9965	5.28558	3.91895	3.10033	2.26691	7.90053	8.13715	2.72853	2.78506	3.89968	5.86986	5.97814	4.74036	1.85744	1.78889
OID01057	SIRT5	1.97544	1.56857	1.42622	1.57341	1.39151	1.43519	1.75847	2.13599	1.89269	2.57566	1.41634	1.32223	1.677	1.78978	1.52934	2.05566	1.83854	2.00157	1.94502	1.68996	2.22369	1.51269	2.37711	1.82277	1.74757	1.43206	1.97062	1.52415	1.44687	1.69545	1.85138	1.74121	2.21741	2.11009	1.4231	1.7109	1.84733	1.66705	1.70409	1.66804	1.65278	1.61145	2.18511	4.82598	1.53585	1.41599	1.9529	0.67084
OID01058	ST3GAL1	5.01256	4.93285	4.45944	5.66655	4.92091	4.60053	6.99083	5.42588	5.23816	4.91341	4.21659	5.02453	5.71792	5.63055	4.32564	5.136	6.75573	4.93566	5.05864	5.38788	5.61219	5.71947	6.58501	5.5472	4.58163	4.17839	4.19951	6.39068	4.89507	5.26176	6.07521	6.02912	7.07497	4.92396	5.94822	5.7342	6.70139	5.89166	6.44885	6.11104	6.54481	6.36003	5.34655	4.78849	4.86765	4.26168	6.16435	3.77249
OID01059	FES	3.63475	4.44664	4.61709	3.85182	3.00227	3.24182	3.20394	4.85541	4.59758	4.50012	1.84385	3.85092	4.87416	3.88839	3.32209	5.12948	4.67696	4.53754	4.31362	4.61127	5.20314	2.2621	4.29115	3.19621	2.50894	2.08702	3.79815	2.72416	3.18853	3.84066	4.35982	3.4862	4.20528	3.37282	1.92647	3.30745	2.55541	3.02624	4.0371	3.79855	3.66783	2.9276	4.91576	3.65682	3.59251	2.71482	2.45169	3.15396
OID01061	CA14	9.52456	7.65613	9.13469	8.09031	9.6173	9.23721	8.84948	8.18861	9.10031	8.45344	9.09602	6.80843	8.47478	8.31499	9.09979	8.36639	7.26903	7.71927	7.93181	8.23126	8.79586	8.76495	8.32098	9.30325	7.69175	9.52475	9.80184	8.54107	9.03392	7.81558	8.18193	8.60129	7.3209	8.75839	8.51669	8.45833	8.90025	8.40488	8.04819	8.28507	7.75109	8.55817	9.57007	8.80256	9.10228	8.9772	9.44654	8.31972
OID01062	RCOR1	0.76829	1.41361	1.0714	1.28215	1.41166	0.48074	1.4158	2.41894	2.48429	2.50908	-0.18604	1.00082	1.47774	1.38411	0.55992	2.19869	2.30878	2.86347	2.92654	2.20002	3.0646	0.88806	2.39006	1.04541	1.09112	0.59451	2.41079	1.30363	1.0968	1.54376	1.62852	1.77303	1.6788	1.30458	0.40212	0.9078	1.17693	0.49984	1.53153	2.19356	0.80966	0.61104	2.49199	0.55804	0.69209	0.31807	0.96109	-0.08535
OID01063	LTA4H	1.57319	0.8928	4.39305	1.19111	2.50558	-1.43024	1.46603	2.85561	1.60554	3.91182	-1.4193	1.97804	2.44604	1.72519	1.58239	2.92302	3.22295	3.03205	2.7568	3.66689	3.95381	2.37368	2.88357	0.94948	2.92032	1.35833	3.13605	2.43626	1.93238	2.15812	2.47364	3.15904	2.89411	1.17801	1.32396	2.70979	1.63409	1.11978	2.64709	2.81931	3.04052	1.76222	2.47522	4.22967	3.38119	-1.41547	2.60614	-0.49064
OID01065	FOXO1	2.96803	3.26364	3.29715	2.7732	1.97084	2.52251	1.50953	3.65428	3.79909	2.84779	2.11919	1.5564	2.7666	6.22244	4.61391	3.17306	2.60804	3.25708	2.29129	3.02024	4.4023	4.66886	3.83795	2.76028	1.4568	2.14818	6.66079	2.14742	1.88879	6.77084	6.44042	2.62457	1.85893	2.82052	3.44545	2.83417	1.9982	1.95062	6.44079	6.93085	1.99614	1.93323	3.95159	4.22185	4.71993	3.47016	1.82933	1.60451
OID01066	CA12	2.96329	4.09728	2.77978	3.13253	3.91267	4.07086	3.10896	3.67192	4.1308	4.38279	2.69431	3.30208	3.26276	3.4694	3.30302	3.34553	3.44186	3.28998	4.99292	4.46978	4.41871	3.13465	4.62159	3.27836	2.76868	3.24879	3.31795	3.74273	3.60267	3.37068	3.58654	3.92948	4.1726	3.48471	2.77674	3.39392	3.63122	3.32443	3.36379	3.29202	3.56905	3.5423	2.98385	2.99684	3.59486	2.99481	3.75888	2.97922
OID01067	PLIN1	3.24412	4.05133	2.61952	3.17658	3.03027	4.50384	4.25598	4.53865	3.18995	4.17982	3.4625	2.92142	3.42333	2.86296	2.75395	3.15427	4.66591	2.00803	3.8664	3.62318	5.83389	3.08941	4.888	3.70297	2.41376	2.35801	2.69951	3.40265	2.74744	4.5665	5.14426	4.11363	3.63405	4.23311	2.69108	4.49788	5.54071	3.72772	4.2732	4.1091	4.15305	3.46724	2.58285	3.26114	2.44015	2.84119	3.69722	2.82887
OID01068	PRKRA	2.18887	2.61452	2.07067	1.76488	1.44912	2.10812	1.49244	2.86186	2.97066	2.19674	1.25737	1.03938	2.07434	3.05423	2.18173	2.57132	1.43961	2.54272	2.67945	2.32331	3.26817	2.06416	2.91724	2.12474	1.24855	1.89682	4.04911	1.75406	1.54333	3.45014	3.71769	1.95278	2.01252	2.03653	1.82485	1.76969	1.63053	1.28561	3.3691	3.71835	1.60191	0.83841	3.124	1.88762	2.32054	1.99509	1.6421	1.36723
OID01070	YES1	4.31998	3.57395	3.38395	4.48621	3.8202	4.52017	2.99746	4.23962	4.60591	4.57776	3.62066	3.68153	4.80201	9.45691	8.95398	5.44527	4.98225	4.05132	4.3537	4.07815	5.21512	6.73008	4.18433	4.1377	3.16633	3.04622	9.99312	4.7725	6.2009	9.32389	9.22047	4.11278	5.61787	4.00299	6.3389	4.20662	4.92355	3.55975	9.08744	10.2318	3.15241	4.16059	5.95958	6.7663	7.355	6.13675	3.49258	3.11144
OID01071	ENTPD2	1.62603	1.1964	1.87718	1.1083	1.8638	1.33168	1.33585	1.57694	2.20069	1.14821	1.63519	0.68142	0.99032	1.05164	1.7443	1.29681	1.66794	1.09203	1.3262	0.96288	1.44593	0.64599	1.11995	2.48591	0.59887	0.9999	1.98924	0.84839	1.77157	1.62614	1.59422	1.17199	0.74726	1.36884	1.71429	1.59768	1.3881	1.18707	1.64942	1.59405	0.66816	0.95044	1.10752	1.453	1.80216	1.09835	1.51249	0.99919
OID01074	LAT2	3.32376	2.60693	4.08123	3.80771	2.59469	3.87835	2.04648	4.43524	3.93648	3.33223	3.04656	2.57615	4.3394	7.80714	6.0562	4.6732	3.65207	3.31736	2.96843	3.28768	4.95046	5.92127	4.82475	2.86118	3.19091	2.1741	7.77733	3.47062	2.72412	7.75467	7.91621	3.95155	3.64334	3.05441	4.87344	2.84625	2.74096	2.33393	7.865	8.53867	2.95885	2.73928	4.85601	5.8466	5.8431	5.3359	2.60761	1.99209
OID01075	KIM1	7.05043	9.07454	8.52937	9.41462	9.70552	10.1693	7.4835	9.31238	10.1593	10.5646	8.91993	8.26082	8.18766	8.97004	8.40353	8.99866	9.89155	9.77608	11.5755	10.4606	10.4931	8.30438	11.8643	8.08699	7.84482	7.80782	8.82118	9.15376	9.72885	8.93669	8.67224	10.0437	9.56332	8.87095	7.42682	10.1138	9.81379	9.41167	8.85145	8.25889	9.84066	8.613	8.70139	9.51492	10.1578	8.71364	8.05906	7.00162
OID01076	STX8	3.51992	2.95085	2.70318	3.28419	2.53534	3.33235	2.70509	3.62338	3.7792	4.19624	2.68132	2.40438	3.37314	6.14939	5.58842	4.26828	3.65263	3.19193	4.23167	3.99191	4.81211	4.04187	4.48205	3.06233	2.3588	2.55697	5.7822	3.44166	3.85432	5.57546	5.31982	3.19173	4.64591	2.74352	4.13211	3.11155	3.13788	3.87216	5.88525	6.03185	2.77783	2.97135	4.26967	3.96581	4.96366	3.64998	2.85478	3.28329
OID01077	ERBB2IP	2.01795	1.47588	1.953	1.73367	0.88868	2.26061	1.16184	2.1723	2.34585	1.99083	1.0696	0.72994	2.72847	6.16765	5.55291	2.90111	2.05756	1.62725	2.20831	1.41219	2.87867	4.23336	1.46547	1.67913	0.9559	0.65586	6.29372	2.0527	2.33495	6.18176	6.11979	0.97492	2.68308	1.38517	4.12054	2.08003	1.83333	1.67699	5.98058	6.4942	2.04291	1.09223	3.11547	4.39091	4.78975	3.23561	1.41081	0.70047
OID01078	RASA1	-0.12115	-0.08982	0.00175	-0.19742	0.01167	0.01331	-0.33496	0.28043	0.16027	-0.19012	-0.04529	0.06862	0.17599	0.11177	-0.05814	-0.0534	0.08743	0.28786	-0.19244	0.6434	0.34688	-0.22039	0.45106	0.08957	-0.05274	-0.24324	0.24242	0.11275	-0.25978	-0.13079	0.12891	0.30062	-0.04379	0.30151	-0.27182	0.02575	0.32601	-0.3638	0.07189	0.14434	-0.33962	-0.05596	-0.05019	-0.22683	0.13336	0.12737	1.93657	-0.5893
OID01079	MAEA	2.94253	3.30061	3.57685	2.89975	1.18568	0.71609	1.92264	3.61212	3.74035	3.1753	0.51521	1.83063	3.06741	4.75373	2.99855	3.1645	3.75473	4.29149	4.62417	3.2984	4.32546	2.44117	3.9894	2.2106	2.2529	1.34854	3.6611	1.94598	1.40744	4.02096	3.99377	3.39743	2.68774	2.35986	2.08825	1.93526	1.97158	1.92359	4.05316	3.7019	2.70652	1.66133	4.03107	2.85952	2.21429	0.88909	2.58543	1.41806
OID01080	GALNT10	4.34725	4.28711	3.62659	3.2172	4.049	3.95407	4.11368	4.33377	4.43415	4.46366	3.29161	2.85539	3.9302	4.12098	3.71966	4.3319	4.18351	3.90368	3.90983	3.35637	4.23149	3.97676	4.08019	4.50128	3.61247	4.63832	5.07319	3.60548	3.29251	4.02416	4.16342	3.82841	4.18381	3.94613	3.71194	4.25233	4.31559	3.83432	4.17379	3.71589	3.99292	3.68108	4.40553	3.59199	4.0711	3.68726	4.08603	3.48258
OID01081	BTC	4.64146	1.56052	0.99777	1.77882	1.56104	1.65965	2.5781	3.74475	2.79703	1.52285	0.55635	2.67533	4.23734	3.33495	4.61695	5.04677	3.26932	0.78511	2.39328	1.91073	1.93483	3.31016	2.3852	2.30577	2.9186	1.90595	5.05609	3.09211	4.08144	5.56548	5.23584	1.88453	4.32866	2.30114	2.58162	3.25187	3.97717	2.83204	4.32154	4.47173	2.7171	2.96855	4.50872	2.334	4.15175	1.50125	2.3932	1.23705
OID01082	PON2	1.55003	1.83298	2.35421	1.66049	2.70961	1.61927	2.11708	2.00111	2.3705	2.56215	1.18893	0.71415	1.84301	2.80186	2.36814	1.97111	1.86601	1.58477	1.45597	1.31134	1.89957	2.50022	2.14555	1.52182	1.493	1.36131	2.75189	2.10485	1.57013	2.37394	2.56448	1.16731	1.03432	2.08062	2.53731	1.845	1.03599	1.38205	2.75327	2.82812	1.52032	1.55104	1.90301	2.13548	3.03339	1.27257	1.4825	1.5147
OID01083	MAGED1	0.88456	1.25455	0.41604	1.02346	1.47883	0.49713	0.65667	1.21604	1.26627	1.32771	0.49848	0.71342	0.92491	3.14218	2.68998	1.16704	1.19044	1.38325	0.78671	1.18562	1.57238	1.94276	1.69427	1.32097	0.78291	0.6885	3.26491	1.16238	0.92949	3.38	3.17946	1.12185	1.06509	1.58505	1.24926	1.40737	0.65198	0.64632	2.8629	3.39106	0.94971	0.64581	0.90611	1.51139	2.39616	0.77037	1.47551	-0.24084
OID01084	NPPC	4.02647	2.69175	3.31565	3.31195	5.92085	4.10712	2.00144	1.78745	4.06097	4.95116	4.27278	1.01491	3.01947	3.06734	4.69595	1.84417	1.62308	3.12857	3.10841	6.27951	4.88704	3.33743	6.54171	3.76232	2.2064	4.40529	4.79538	3.58614	4.15435	3.4293	3.61241	3.20988	1.5381	3.18508	3.91349	2.0969	2.83236	2.088	3.1011	3.74014	2.81715	2.57733	1.93628	3.31004	4.06994	4.31928	4.1257	4.22563
OID01085	BANK1	6.59579	5.96278	5.38276	6.32897	4.82957	7.11696	5.13428	6.29515	7.26871	5.33473	6.22637	5.23091	6.40214	10.7948	9.23766	6.78586	6.49166	4.21658	4.55305	4.31179	7.34792	8.96819	4.84558	6.14873	4.10011	4.57075	10.6974	6.70428	6.1863	10.689	10.4693	5.22859	6.32353	6.66883	7.69127	7.0745	6.05161	5.71944	10.872	10.6382	5.73483	5.84853	6.50435	8.28052	8.37755	8.59732	5.32625	5.47803
OID01086	PLXDC1	2.74154	2.4376	2.59877	2.48213	3.48175	3.37723	2.879	2.9007	2.51129	2.21228	3.10098	1.81696	2.68414	2.88762	3.40368	2.94218	2.45629	2.00563	2.20461	1.68948	1.93223	2.89531	2.20373	3.26668	1.71422	2.20237	3.15387	2.79729	1.82368	2.86354	3.14113	2.51972	2.95939	2.60301	2.94471	3.13337	3.18863	3.05637	3.17992	2.74787	3.21067	2.71617	2.15457	3.13068	3.43946	3.35356	2.9134	2.81793
OID01087	NBN	4.05748	4.77922	3.81244	4.4411	2.16788	2.3637	3.83663	6.04312	5.05213	5.36237	2.38194	2.49194	4.90097	5.27699	3.24248	6.2516	4.2911	5.68886	4.81025	5.6137	7.60782	4.15539	6.1086	4.18385	4.30403	3.4103	6.66671	4.31603	3.95637	3.52317	3.91834	5.4666	4.27274	4.35328	2.44647	3.68383	3.81394	3.54203	4.06739	4.32796	4.04681	2.74864	7.12234	3.02831	2.62915	3.49501	3.65291	2.34186
OID01088	MAX	0.75231	1.17414	1.47972	1.60936	0.7766	1.00308	0.90025	1.69637	1.68691	1.12186	0.46195	0.36564	1.12941	5.10192	4.54997	1.50834	0.49848	1.32761	0.79762	1.50025	2.94409	3.2739	1.91649	0.90488	0.71858	0.5864	5.57096	1.26487	0.56019	5.17784	5.48425	1.18198	0.76927	0.71541	1.95284	0.63033	0.72514	0.60577	5.31198	5.51058	0.8246	0.28175	2.0213	2.01943	3.16973	1.3644	0.82273	0.00017
OID01089	ENTPD6	2.76727	2.48075	2.1969	2.62798	2.97596	2.61707	3.61203	2.6633	2.77241	2.72355	2.43875	2.08602	2.88314	3.07431	2.65086	2.78459	3.60424	2.48177	2.26925	2.26425	2.65551	3.12185	3.07562	3.06311	2.27016	2.5921	2.83697	3.26204	2.33769	2.53884	2.88782	2.84043	3.34245	2.62631	2.54057	3.3235	3.34124	2.8494	3.06382	2.92498	3.01897	3.03636	2.79604	2.61709	2.82391	2.64952	2.96391	2.34739
OID01090	MAP4K5	3.75875	3.40189	4.80783	4.04723	3.25362	4.10777	2.09737	3.96536	5.09422	4.53373	3.1089	3.60988	3.86905	9.04842	7.49654	5.46005	5.0722	5.35823	5.69806	3.95185	6.10563	6.82002	4.53308	3.30509	2.04023	2.31757	9.95789	3.42811	4.39744	10.1473	10.1287	2.78826	4.8142	3.27023	6.14925	3.73584	3.02876	2.62443	9.51687	10.1472	2.96231	3.26687	4.70968	7.14079	7.1165	5.56534	2.96185	3.21496
OID01092	NUB1	3.00609	3.22384	3.95794	3.24326	2.18142	2.42551	3.05872	3.27753	3.39484	2.69159	2.00396	1.94258	3.45119	7.11366	5.37232	3.78758	2.98188	3.59299	3.75515	2.53886	4.1736	5.03288	3.50788	2.77799	3.01343	2.09318	7.54068	3.45252	2.64628	6.98782	7.16857	3.38734	3.83624	2.33502	3.64558	2.77684	3.00231	3.04321	6.95054	6.98952	3.07871	2.49621	4.67745	4.178	4.32033	2.68031	2.87196	1.94269
OID01093	RARRES1	1.40821	1.88669	1.7363	0.87616	1.46982	1.46436	1.62464	1.08907	1.36559	0.90447	1.16007	0.68551	1.55565	0.96975	1.27399	0.8791	1.06206	1.46557	1.41861	1.36138	1.08797	1.03396	3.0751	1.53987	0.63708	1.30766	1.80427	0.71467	1.4501	0.92918	1.17859	1.37479	4.22729	1.05816	1.77599	1.17505	1.36741	1.1998	1.71539	1.23146	1.85564	1.6994	0.96376	1.93626	1.8164	1.85715	1.62508	-0.07657
OID01094	RASSF2	2.70533	3.81107	4.29136	2.733	0.90368	1.67523	3.59148	4.66255	3.61096	3.79948	0.96651	1.29746	3.3524	1.64213	1.48393	4.72803	2.02972	4.60769	3.15784	4.95604	6.17768	1.22122	5.50884	2.53496	2.7107	2.78216	3.60597	1.99287	3.03643	2.1584	2.01791	3.53239	1.86419	2.56162	1.59093	1.53322	1.64507	1.34996	1.87243	1.63338	2.42152	0.79929	6.72322	1.73093	1.70042	1.73802	1.84118	0.97816
OID01095	CALCA	4.65339	6.02704	4.78401	6.14734	7.92155	5.29471	4.55449	6.23231	6.55098	11.0768	6.93939	7.39548	4.93995	5.06855	5.13021	6.86567	12.5665	7.66663	9.60069	10.0899	9.18454	5.54019	12.1581	4.41393	4.06345	5.20731	6.33111	5.60135	6.50163	5.83914	5.93753	10.205	7.29502	4.5112	4.76392	6.65603	4.6038	5.07469	7.56591	6.15148	8.87582	5.30759	5.56234	4.74747	4.35166	6.05447	5.90421	4.14631
OID01096	CRH	3.2736	0.96186	2.48949	1.20383	2.07704	2.90388	3.76668	1.92452	1.63685	1.22416	1.49218	1.19988	4.32075	4.30487	2.43879	1.66347	1.34539	0.9766	0.92767	1.19723	1.55845	3.35094	0.7018	3.28871	0.97297	2.42429	3.29941	1.58553	1.15722	1.87922	3.68249	0.97304	1.8042	1.78486	4.116	2.1445	4.73595	2.93347	3.51022	2.84131	2.47793	4.59962	0.77991	3.24326	2.16177	2.09411	3.32689	3.80667
OID01098	PDCD1	1.7937	1.78349	1.66129	4.31381	3.8073	2.03467	1.5741	1.57663	2.00233	1.35259	1.04374	0.8019	1.58616	1.67084	2.08525	1.14495	1.29572	1.54198	1.39841	1.44661	1.78018	1.56451	1.76483	1.65563	1.09078	2.12543	2.20069	1.53977	1.39403	3.08896	1.42197	1.25533	1.82375	1.50983	1.5676	1.24885	1.33429	1.34064	1.81471	2.96583	1.16942	1.04525	1.26617	1.73796	1.82595	1.51775	1.31739	1.15443
OID01099	PTN	-0.06669	3.92173	0.19951	1.43904	0.95512	2.54938	1.42877	2.03212	7.57262	4.88677	1.69726	6.58002	0.03222	1.722	0.74488	2.99066	5.02061	6.22552	4.84365	4.24825	6.55118	0.56476	5.50535	0.1234	0.09947	0.11402	1.8638	1.2905	2.34797	1.03654	1.27314	3.35367	1.87822	1.72693	-0.16035	2.1844	1.56637	0.54804	0.7466	0.66212	2.70739	0.83395	3.08269	2.79005	1.85751	2.32582	0.98018	-1.22589
OID01100	SERPINA9	3.16575	3.60484	4.82302	0.78442	3.61665	4.18683	2.59515	2.96784	3.16476	4.07102	2.71629	0.61969	3.71336	2.21504	3.63974	2.64195	2.22095	2.72678	3.90566	1.94729	2.76486	1.28122	2.03009	3.1949	0.53993	2.6001	3.99805	1.52288	1.97258	1.20206	1.88649	1.23023	1.42588	3.7923	3.87002	2.62092	2.77463	3.1558	1.81673	1.25334	0.65574	1.28608	1.42747	4.05476	3.31849	3.22131	2.678	4.42746
OID01101	ATP6AP2	0.58934	0.99653	0.57508	0.47386	0.48855	0.51874	1.24623	1.75854	2.26774	0.41574	0.33965	-0.04822	0.92567	0.534	0.79833	1.43055	0.7399	0.79831	0.59467	0.62003	1.14	0.39055	1.14156	0.54318	0.19575	0.36617	0.74226	0.44861	0.26215	1.06994	0.74285	1.86942	0.91432	0.8113	0.74124	0.27062	0.45904	0.61959	0.87509	0.59936	0.73318	0.51076	1.11778	0.46123	0.5297	0.4603	1.2895	0.11406
OID01102	NCF2	6.9316	7.42886	9.53677	7.04203	4.10044	5.94007	4.82442	8.38389	7.38958	7.45489	5.07486	4.55402	7.10554	6.42511	4.98332	9.34078	6.18297	8.86673	6.74465	8.34251	9.52706	4.15365	9.12616	6.08836	7.37274	6.51254	8.14198	5.66058	7.2837	4.53108	4.41271	7.485	5.76552	5.83919	6.89225	5.03877	4.99441	4.88024	4.99567	4.18168	6.34012	3.44536	9.22735	5.35777	5.17557	5.39093	5.46307	6.13046
OID01103	FGR	3.67026	5.00402	4.12424	4.36761	2.33861	2.79983	2.59191	5.3682	3.74683	5.06258	2.03677	2.69973	3.90758	4.82079	3.22732	5.61942	4.41813	5.51064	4.59659	6.08758	7.12531	2.45864	5.69221	3.0215	5.03556	3.11054	5.9291	3.49601	3.97033	4.13701	3.44688	5.41274	3.86017	4.4767	3.03389	2.96714	2.75976	2.826	4.25432	4.16455	3.60175	2.31994	6.25349	2.48466	2.80803	3.00966	2.91884	2.07958
OID01104	PSMA1	2.19616	0.83035	1.11937	0.63289	1.08126	0.49479	1.85651	1.18442	1.753	1.2988	0.34552	0.42814	0.59876	0.65388	1.9225	0.76454	0.72656	1.66033	2.2856	1.29706	1.27752	0.33102	1.15679	0.7092	0.58024	0.38784	1.19524	0.468	0.38555	1.6237	1.75442	1.28054	0.63869	0.78636	2.77	0.75334	1.28504	3.7604	0.84168	1.39137	0.76543	0.0986	0.61814	2.66543	0.62231	0.57419	0.80618	2.46619
OID01105	HPGDS	1.48585	0.71348	1.21927	0.49796	2.02625	2.05757	1.2714	0.99862	0.55194	1.00373	1.82829	0.4939	1.32005	0.82094	1.99433	0.83902	0.59058	1.05699	1.00491	0.51522	0.54398	1.94623	0.57562	3.41983	1.28199	1.67402	2.58355	1.27827	0.91141	1.60257	1.64858	0.71094	0.79806	1.31404	1.63076	0.956	1.65622	1.31547	1.84636	0.67646	1.4777	1.15471	1.30615	2.19532	1.9946	2.26568	5.87301	1.44195
OID01106	STXBP3	0.65873	0.42583	0.52673	0.75996	0.43292	0.51882	0.51814	0.91066	0.48131	0.38059	0.25975	0.25596	0.48152	2.83776	2.23977	0.65051	0.84189	0.62261	0.56784	0.21544	1.09737	1.1911	0.45554	0.51959	0.1339	0.1119	3.41756	0.2009	0.50164	3.4726	3.79916	0.4314	0.68853	0.47966	0.53986	0.30207	0.28991	0.14686	3.00144	3.9322	0.49988	1.07532	1.7677	1.89009	1.69538	0.5242	0.74811	-0.43713
OID01107	FKBP1B	3.98614	2.0747	1.2352	1.77569	1.33102	0.57501	2.30437	3.23471	3.65112	2.76631	0.36636	1.55389	4.80963	5.61293	5.72737	3.41935	3.35539	1.87866	2.27511	1.13245	3.3575	3.2296	1.36444	2.68945	1.01097	1.15629	6.63344	2.42842	2.72011	6.68917	6.57584	1.85547	5.37834	2.38775	3.50598	3.24048	2.51037	2.91701	5.83587	5.91654	2.04096	3.15775	5.389	3.86821	5.36482	0.79372	3.75084	2.84352
OID01108	CNTN2	4.96904	4.24432	4.57177	3.38528	5.02334	4.98731	5.34516	4.0187	4.33167	4.32776	5.44439	3.00478	4.5591	4.47378	4.48989	4.34255	3.56317	3.51112	4.23136	4.00866	4.66861	4.56467	4.53215	5.5753	3.99776	4.22639	4.72092	4.45405	3.73657	4.45501	4.45375	4.01674	4.53081	3.90355	4.14133	5.50761	5.36687	5.24203	4.33583	4.02165	4.1989	4.67701	3.74757	4.56635	4.73212	4.64828	4.66801	4.93959
OID01109	WAS	2.41486	2.29212	2.67965	1.54887	0.6519	0.63551	1.3443	2.73949	2.48679	2.88878	0.98244	1.2298	2.62401	5.6601	4.55641	2.73626	2.14082	1.72617	1.81197	3.06502	5.04341	2.99855	3.50475	1.7348	1.58812	1.3641	5.68666	2.21114	2.77061	5.66936	5.84365	2.33616	2.89017	2.202	2.69735	1.80056	1.47641	1.50921	5.93218	4.38193	1.5884	1.51879	3.67143	1.49702	3.03493	1.59871	1.95497	1.25006
OID01110	PTPRJ	3.31458	2.92384	1.61782	3.04367	0.48453	1.39317	2.50485	4.11244	3.24654	2.9045	1.23889	2.28244	3.32349	4.5302	3.86883	4.05648	3.4552	2.55296	2.62476	3.09852	4.37167	2.98403	3.57259	3.02484	3.27247	2.19981	4.31137	2.34841	3.38089	4.87576	5.65683	2.69782	3.03504	2.4899	2.62279	2.64407	2.90322	2.6367	4.75465	5.06111	2.46904	2.41856	3.88453	2.8425	2.9322	1.49927	2.84969	2.43198
OID01111	RRM2B	2.23965	2.84029	1.74401	3.05945	1.29738	1.94683	4.54735	3.86662	2.5995	5.15119	1.25503	2.73392	2.56766	3.93458	2.49634	3.87206	4.75887	4.24026	2.97835	2.76203	3.26224	2.90907	3.31919	2.94145	2.43431	1.54	3.83082	4.10058	2.53169	4.13079	3.66558	3.95169	4.33307	2.16483	1.86043	3.19431	4.04184	2.37802	4.29289	4.26712	2.73032	2.82688	3.42373	1.90299	2.18631	2.08739	2.08117	1.13421
OID01112	PTK7	2.22306	3.24213	1.5741	1.80695	3.14742	2.47733	1.82725	3.55441	3.47984	3.29067	1.86906	1.48705	2.03723	2.63698	2.61456	3.41477	1.56643	3.36984	3.99181	3.82172	3.74489	2.04228	5.20284	2.24085	1.32391	3.02986	2.56066	2.63981	3.43705	2.10431	2.23945	2.7772	2.21686	2.6525	1.56147	2.4049	2.13099	1.73847	2.62015	1.75329	2.50143	2.81542	1.90168	1.99722	2.93374	1.53128	2.47709	2.26976
OID01113	PVALB	9.44188	6.51173	5.6431	6.63702	5.3746	6.08986	7.26216	9.58813	8.76857	7.80217	4.28458	7.29908	9.28998	9.86263	10.0008	10.5338	10.3783	6.42282	7.70285	7.6764	9.8518	8.89147	9.39316	6.4455	6.43987	5.55011	11.3988	8.21685	8.588	11.4011	11.4091	7.23995	10.1511	6.95962	8.25317	7.41859	8.95923	8.12911	10.8005	9.19425	8.43256	8.51093	10.3497	8.68071	9.59295	6.0344	8.03673	5.93928
OID01114	EGFL7	7.32027	7.84566	5.9832	6.51124	6.7812	6.90143	6.37807	6.68591	7.26784	5.88246	7.27803	5.24033	6.6129	6.81617	6.44437	6.30971	6.40997	6.19268	6.44879	6.56502	6.83006	6.52419	7.95874	6.7107	6.15883	6.82019	7.43346	6.97214	7.10537	6.8744	6.96258	6.78997	6.14433	6.82595	6.4071	6.63717	6.17367	6.35187	6.25292	6.91316	6.96279	6.35972	6.56719	6.07724	6.09267	6.53533	6.44028	5.79812
OID01115	FABP9	2.48482	1.01805	1.92082	1.16827	2.46726	3.04984	1.95978	2.18971	2.22583	0.93041	1.70093	1.59998	2.15763	2.34184	3.41441	1.92157	1.80909	1.29402	1.12676	0.88333	1.81272	1.81227	1.85745	2.20806	1.10572	1.22284	1.98137	2.17885	1.42376	1.85959	1.95193	1.13152	1.82447	1.70733	2.76442	1.56769	2.77993	3.18089	3.36567	2.10454	1.89752	1.71417	1.58485	1.89201	2.06575	2.26299	2.50004	1.45977
OID01116	TMPRSS15	0.75946	1.68426	5.07586	1.15346	3.59656	3.7806	3.77166	1.67836	3.7202	4.45015	3.63459	0.71048	2.17771	1.07043	3.58543	4.33045	0.74907	1.84116	5.31767	6.6591	6.74825	3.35689	4.21442	3.64615	3.5334	1.28333	4.09788	1.20639	1.19115	3.24328	3.09562	0.46695	3.89303	2.90315	3.25276	2.64056	2.94527	2.78053	2.56936	2.26895	1.51514	2.59602	1.02426	3.33463	3.8245	3.59092	4.2489	2.7813
OID01117	LHB	4.41631	1.82837	0.82863	1.85352	1.57623	2.38493	3.81582	1.24822	2.95419	2.06779	1.80924	1.85483	0.81335	1.52175	1.90255	1.1155	0.95077	3.5846	1.17045	2.55997	2.95733	0.93606	2.35046	1.21334	0.7352	0.88273	1.58401	1.65403	1.68233	1.05791	1.18776	1.88471	3.15322	5.49776	1.70617	1.83296	2.64238	2.53461	4.83417	1.46305	2.52791	1.70047	6.4394	2.42971	3.42025	0.81184	3.42434	1.71598
OID01118	FOSB	1.42693	1.01823	1.40709	3.30415	2.10454	1.27841	1.62784	2.74614	2.21794	2.47727	0.15492	1.83593	0.88125	1.75343	0.83227	2.82289	1.81161	2.14541	3.02268	2.29916	3.16695	1.05961	3.20131	1.42329	1.2471	0.66004	2.46541	3.21918	1.94133	1.87737	1.89546	2.71668	2.03604	1.30597	1.44006	2.22295	2.18587	1.28104	1.94591	2.51509	2.30837	2.11342	2.158	0.61288	0.77354	0.6729	1.14639	0.05128
OID01119	CALR	1.76121	1.57292	1.56852	2.23567	1.55542	1.1091	1.50647	2.45495	1.54467	2.19235	0.70651	1.38669	1.523	3.41385	2.5591	2.08722	2.46656	1.85431	1.89139	2.40331	2.55468	2.26616	3.50656	1.37733	1.21347	1.07994	3.49739	1.72726	1.60951	2.73889	3.02096	2.32512	2.45318	1.68443	1.439	1.35269	1.62161	1.15783	3.01632	2.99616	1.8356	1.69816	2.3645	1.63571	2.11825	0.79227	1.39309	0.203
OID01213	DNER	9.83614	9.24457	9.97814	8.83669	9.66302	9.62185	9.43383	9.30029	9.37706	9.62041	10.0177	8.98469	9.99087	9.41222	9.74733	9.12407	8.8284	9.03466	9.23203	9.17169	8.99289	9.14735	9.02881	9.84303	8.63044	9.17402	9.51995	9.2539	8.69643	9.51285	9.46192	8.84128	9.1953	9.47207	9.59854	9.73288	9.45991	9.44072	9.05044	9.33656	9.20835	8.93207	9.20414	9.19893	9.50529	9.67026	9.51786	9.56845
OID01493	PGF	8.37336	8.37284	8.36594	8.39912	9.08824	9.21198	8.36003	8.82188	9.26159	9.60373	8.06415	7.49447	8.70698	8.59386	8.19911	8.67869	8.70006	8.75622	10.0217	9.8199	9.73829	8.74082	10.4831	8.64908	8.38707	8.66164	8.80192	9.24561	9.11549	8.88141	9.17849	8.99362	8.90302	8.33905	8.20936	8.41658	8.82244	7.93061	9.30219	8.58564	8.67905	9.04391	8.41482	8.55113	8.59671	8.67102	8.93633	8.05561
OID05124	CD8A	9.69647	8.79248	8.59841	10.1262	9.78977	10.5127	9.44758	10.1529	10.0606	5.37539	8.77507	9.25671	9.02927	9.22687	9.30867	8.90828	7.78155	8.73007	7.70178	9.46433	7.22004	10.5506	11.6259	10.4475	8.47467	10.2878	10.6796	8.62564	7.47606	9.3124	9.44011	11.6932	9.51243	9.41754	9.94884	9.78164	9.51747	9.45473	9.13007	12.3151	9.00877	11.2232	9.39837	9.48109	9.75573	9.74264	10.9924	9.98706
OID05125	KIR3DL1	1.21208	3.977	2.78881	3.0682	4.47454	3.4224	0.96854	0.99954	1.12031	2.56492	2.22558	1.26048	2.7812	3.02671	0.88816	1.15919	1.06245	1.30162	2.5112	3.042	4.08869	1.70688	1.83164	2.5092	0.65474	1.63629	2.46872	2.07734	1.3073	2.81451	2.8413	1.58783	0.16669	-0.45484	3.58893	3.24551	1.7122	3.32355	3.84987	3.59038	2.07441	0.97975	0.31097	2.76388	2.18579	0.05197	-0.21437	1.27646
OID05547	IFN-gamma	6.77946	5.68182	7.91981	13.0046	7.88352	7.30853	11.7295	9.20245	9.28505	4.83491	6.46931	8.21653	11.8598	11.4423	6.61777	8.90122	9.14226	7.59236	5.40101	7.09637	7.84775	13.2954	9.80829	7.49915	10.0457	5.19027	4.81799	11.1525	7.95246	10.9968	13.9371	13.0817	14.4893	8.38888	6.87437	10.327	10.3322	9.36647	15.2406	11.2197	12.0105	10.523	9.93004	10.6508	9.38063	7.16953	9.58972	7.62057
OID05548	TNF	3.59906	2.88398	2.46003	3.57047	3.49924	2.99217	4.04401	3.73592	4.19515	2.58391	2.59989	3.03282	3.58496	3.61857	2.7576	3.40179	3.1697	3.57482	2.61775	4.06642	3.97366	3.94416	5.5489	3.73281	2.98512	3.32719	3.42178	4.0336	3.44677	3.98909	3.85536	3.83826	4.52172	3.60906	2.65923	3.45136	4.55587	4.51829	4.30419	4.70376	3.44476	3.79857	3.1963	3.58823	3.33537	3.2205	4.1609	2.68311
[truncated: 41 more columns]
