# Supplementary material for: Integrating longitudinal clinical laboratory tests with targeted proteomic and transcriptomic analyses reveal the landscape of host responses in COVID-19
Source: Cell Discov. 2021 Jun 8;7:42. doi: 10.1038/s41421-021-00274-1 (PMC8185699; doi:10.1038/s41421-021-00274-1)
Supplement: Supplementary file 7 — Supplementary Table S6 [file 41421_2021_274_MOESM7_ESM.xlsx]

## Sheet: Sheet1
Table S6. Differentially expressed genes between BALF and PBMC of COVID-19.
ID	baseMean	log2FoldChange	lfcSE	stat	pvalue	padj	hgnc_symbol
ENSG00000162896	894.767	7.78622	0.254451	30.6001	1.21997e-205	2.74348e-201	PIGR
ENSG00000130203	541.723	8.74195	0.308328	28.3528	7.73402e-177	8.69613e-173	APOE
ENSG00000143322	1325.3	3.20105	0.135225	23.6721	6.99773e-124	5.2455e-120	ABL2
ENSG00000168878	195.968	6.33156	0.272309	23.2513	1.37854e-119	7.75013e-116	SFTPB
ENSG00000160401	122.545	5.146	0.234553	21.9396	1.08833e-106	4.89486e-103	CFAP157
ENSG00000125999	593.463	9.80956	0.449019	21.8466	8.36605e-106	3.1356e-102	BPIFB1
ENSG00000181019	182.703	5.37547	0.246248	21.8295	1.21667e-105	3.90865e-102	NQO1
ENSG00000137491	493.372	9.56909	0.451129	21.2114	7.49077e-100	2.10566e-96	SLCO2B1
ENSG00000115009	149.365	7.61534	0.368276	20.6784	5.42389e-95	1.35525e-91	CCL20
ENSG00000111057	90.5062	6.07585	0.295043	20.5931	3.16535e-94	7.11825e-91	KRT18
ENSG00000105519	398.636	4.45043	0.216607	20.5461	8.34065e-94	1.70513e-90	CAPS
ENSG00000163435	477.691	6.64486	0.325077	20.4409	7.24146e-93	1.35705e-89	ELF3
ENSG00000121039	232.85	4.20215	0.206341	20.365	3.41523e-92	5.90782e-89	RDH10
ENSG00000118492	66.396	7.24771	0.359023	20.1873	1.26593e-90	2.03344e-87	ADGB
ENSG00000103534	187.751	6.63865	0.338358	19.6202	1.03941e-85	1.55829e-82	TMC5
ENSG00000183644	95.3554	6.09234	0.316048	19.2767	8.43489e-83	1.18552e-79	C11orf88
ENSG00000018408	55.3875	4.24033	0.22021	19.2558	1.26223e-82	1.66971e-79	WWTR1
ENSG00000141294	41.6824	7.00317	0.366496	19.1085	2.14737e-81	2.68278e-78	LRRC46
ENSG00000153789	48.8655	8.41956	0.441033	19.0906	3.02529e-81	3.58067e-78	CIBAR2
ENSG00000281614	4715.7	-2.05471	0.107709	-19.0765	3.96154e-81	4.45435e-78	INPP5D
ENSG00000157227	229.71	6.2459	0.329934	18.9307	6.36503e-80	6.81604e-77	MMP14
ENSG00000170421	184.293	6.11357	0.326052	18.7503	1.92496e-78	1.96766e-75	KRT8
ENSG00000188010	34.1612	5.12658	0.276753	18.5241	1.32114e-76	1.29173e-73	MORN2
ENSG00000162543	87.2821	5.84833	0.31812	18.384	1.76368e-75	1.65257e-72	UBXN10
ENSG00000170959	63.3124	5.65008	0.308985	18.2859	1.07126e-74	9.63616e-72	DCDC1
ENSG00000188817	89.7321	5.50292	0.301914	18.2268	3.165e-74	2.73748e-71	SNTN
ENSG00000166347	637.759	2.98952	0.166076	18.0009	1.91837e-72	1.59779e-69	CYB5A
ENSG00000171595	36.9284	6.4395	0.363189	17.7304	2.44199e-70	1.96127e-67	DNAI2
ENSG00000100979	81.8044	6.8159	0.388643	17.5377	7.38572e-69	5.72724e-66	PLTP
ENSG00000256612	132.874	4.69818	0.269022	17.4639	2.69735e-68	2.02194e-65	CYP2B7P
ENSG00000137880	75.195	4.53191	0.259816	17.4428	3.90545e-68	2.83309e-65	GCHFR
ENSG00000111834	72.6372	5.31387	0.305471	17.3956	8.90434e-68	6.25752e-65	RSPH4A
ENSG00000102575	473.868	5.39531	0.312213	17.2809	6.55385e-67	4.46615e-64	ACP5
ENSG00000025434	98.7673	5.59771	0.325494	17.1976	2.7686e-66	1.83119e-63	NR1H3
ENSG00000100804	104.426	2.41219	0.140732	17.1403	7.43176e-66	4.77501e-63	PSMB5
ENSG00000172361	23.3362	5.71491	0.333806	17.1205	1.0445e-65	6.52465e-63	CFAP53
ENSG00000154080	195.066	9.33518	0.547497	17.0506	3.45701e-65	2.10112e-62	CHST9
ENSG00000163075	94.0207	5.07065	0.298279	16.9997	8.25348e-65	4.88433e-62	CFAP221
ENSG00000263264	804.415	-3.57463	0.210471	-16.9839	1.07983e-64	6.22645e-62
ENSG00000181143	1206.24	9.32102	0.549147	16.9736	1.28738e-64	7.23767e-62	MUC16
ENSG00000203734	42.8285	7.99731	0.471382	16.9657	1.47424e-64	8.08605e-62	ECT2L
ENSG00000101443	120.573	11.9485	0.710193	16.8243	1.62043e-63	8.67627e-61	WFDC2
ENSG00000163879	64.6869	8.71359	0.518348	16.8103	2.05088e-63	1.07256e-60	DNALI1
ENSG00000181885	46.2706	5.78224	0.344257	16.7963	2.59701e-63	1.32731e-60	CLDN7
ENSG00000143819	121.051	5.32777	0.320183	16.6397	3.59128e-62	1.79468e-59	EPHX1
ENSG00000143153	149.898	4.4418	0.267681	16.5936	7.74847e-62	3.78799e-59	ATP1B1
ENSG00000112378	112.994	5.16878	0.311597	16.588	8.50381e-62	4.0688e-59	PERP
ENSG00000170017	653.324	3.93579	0.238449	16.5058	3.3338e-61	1.56189e-58	ALCAM
ENSG00000136235	247.957	5.66772	0.343913	16.4801	5.10068e-61	2.3409e-58	GPNMB
ENSG00000126861	162.813	7.05367	0.42809	16.4771	5.36163e-61	2.41145e-58	OMG
ENSG00000148735	91.9243	7.97526	0.48567	16.4212	1.34955e-60	5.95071e-58	PLEKHS1
ENSG00000064199	105.948	5.31694	0.324324	16.3939	2.11458e-60	9.14473e-58	SPA17
ENSG00000156042	177.79	4.49251	0.279156	16.0932	2.84717e-58	1.20806e-55	CFAP70
ENSG00000103021	148.544	4.3667	0.27165	16.0747	3.83661e-58	1.59773e-55	CCDC113
ENSG00000162004	59.5332	5.17594	0.322288	16.06	4.86867e-58	1.98925e-55	CCDC78
ENSG00000205084	119.639	5.05241	0.314618	16.0589	4.95366e-58	1.98925e-55	TMEM231
ENSG00000077044	2978.54	-1.96479	0.122631	-16.022	8.9761e-58	3.54131e-55	DGKD
ENSG00000135373	47.739	9.22811	0.576656	16.0028	1.22158e-57	4.73635e-55	EHF
ENSG00000161249	52.7891	5.25999	0.329346	15.971	2.03487e-57	7.75598e-55	DMKN
ENSG00000064787	54.5578	4.05992	0.255516	15.8891	7.53907e-57	2.82564e-54	BCAS1
ENSG00000203985	47.3006	9.89649	0.623229	15.8794	8.80383e-57	3.24558e-54	LDLRAD1
ENSG00000118407	21.4439	7.22921	0.458251	15.7757	4.57633e-56	1.65988e-53	FILIP1
ENSG00000187079	26.2168	8.32715	0.527907	15.7739	4.70688e-56	1.68013e-53	TEAD1
ENSG00000128595	957.106	2.34778	0.149297	15.7256	1.00986e-55	3.54838e-53	CALU
ENSG00000115414	2905.02	8.80246	0.560294	15.7104	1.28343e-55	4.44027e-53	FN1
ENSG00000101871	22.1004	5.13786	0.327442	15.6909	1.74556e-55	5.94761e-53	MID1
ENSG00000164687	235.335	4.45032	0.28545	15.5905	8.4412e-55	2.83322e-52	FABP5
ENSG00000100351	2771.56	-5.05156	0.324263	-15.5786	1.01747e-54	3.36484e-52	GRAP2
ENSG00000065320	19.4422	6.75359	0.435608	15.5038	3.26887e-54	1.06537e-51	NTN1
ENSG00000178104	1340.04	2.74802	0.177555	15.477	4.9592e-54	1.59318e-51	PDE4DIP
ENSG00000068831	2782.28	-2.50243	0.161974	-15.4496	7.59139e-54	2.40444e-51	RASGRP2
ENSG00000128536	304.483	4.69096	0.303836	15.4391	8.92997e-54	2.78913e-51	CDHR3
ENSG00000004838	34.3385	5.57019	0.361809	15.3954	1.75778e-53	5.41493e-51	ZMYND10
ENSG00000102359	38.68	7.52099	0.488723	15.3891	1.93789e-53	5.81056e-51	SRPX2
ENSG00000235098	15.9516	5.73466	0.372628	15.3898	1.91763e-53	5.81056e-51	ANKRD65
ENSG00000268104	48.9262	6.85195	0.446595	15.3426	3.96676e-53	1.17374e-50	SLC6A14
ENSG00000052795	730.572	3.15717	0.206153	15.3147	6.10127e-53	1.78189e-50	FNIP2
ENSG00000163082	129.45	4.38668	0.287549	15.2554	1.51523e-52	4.36853e-50	SGPP2
ENSG00000133665	51.2974	4.83454	0.317841	15.2105	3.01019e-52	8.56875e-50	DYDC2
ENSG00000164733	5131.26	4.44376	0.294304	15.0992	1.63905e-51	4.60736e-49	CTSB
ENSG00000113552	218.056	3.178	0.210588	15.0911	1.85396e-51	5.14713e-49	GNPDA1
ENSG00000105948	88.4353	3.54769	0.235752	15.0484	3.53642e-51	9.69842e-49	TTC26
ENSG00000105357	65.6275	7.09891	0.474209	14.97	1.15316e-50	3.12437e-48	MYH14
ENSG00000160188	93.6067	8.81265	0.589117	14.9591	1.35877e-50	3.63762e-48	RSPH1
ENSG00000168778	94.7105	3.19334	0.214063	14.9178	2.52645e-50	6.6841e-48	TCTN2
ENSG00000085063	692.869	4.14741	0.278255	14.9051	3.05334e-50	7.98414e-48	CD59
ENSG00000129654	94.7843	8.54538	0.575414	14.8508	6.87114e-50	1.77607e-47	FOXJ1
ENSG00000181378	26.2337	9.17028	0.617901	14.841	7.95202e-50	2.0321e-47	CFAP65
ENSG00000047457	40.4639	7.92604	0.534868	14.8187	1.10929e-49	2.80289e-47	CP
ENSG00000198003	17.5418	5.79562	0.391814	14.7918	1.65499e-49	4.13528e-47	CCDC151
ENSG00000196476	48.3958	3.54602	0.239823	14.786	1.80341e-49	4.45661e-47	C20orf96
ENSG00000117450	757.987	3.79811	0.259038	14.6623	1.12337e-48	2.74591e-46	PRDX1
ENSG00000104814	950.439	-2.30916	0.157689	-14.6437	1.47769e-48	3.53514e-46	MAP4K1
ENSG00000159588	221.215	3.90399	0.266594	14.644	1.47198e-48	3.53514e-46	CCDC17
ENSG00000175267	50.9711	7.9643	0.545073	14.6114	2.37514e-48	5.62232e-46	VWA3A
ENSG00000115183	35.6092	4.37158	0.30105	14.5211	8.90757e-48	2.06509e-45	TANC1
ENSG00000163491	69.8947	5.78867	0.398624	14.5216	8.83807e-48	2.06509e-45	NEK10
ENSG00000138400	19.9477	7.65756	0.527571	14.5148	9.77106e-48	2.24216e-45	MDH1B
ENSG00000079841	31.0847	8.26534	0.569723	14.5076	1.08371e-47	2.46167e-45	RIMS1
ENSG00000114473	162.621	3.2179	0.222262	14.478	1.66957e-47	3.75453e-45	IQCG
ENSG00000204104	210.697	2.68048	0.185282	14.467	1.95863e-47	4.36095e-45	TRAF3IP1
ENSG00000130208	348.304	11.8699	0.82162	14.447	2.61977e-47	5.77582e-45	APOC1
ENSG00000106991	339.585	3.67285	0.254513	14.4309	3.30697e-47	7.22012e-45	ENG
ENSG00000106125	32.626	4.03371	0.279779	14.4175	4.01711e-47	8.68623e-45	MINDY4
ENSG00000166068	703.123	3.01739	0.209695	14.3894	6.02757e-47	1.29093e-44	SPRED1
ENSG00000106853	128.111	2.55127	0.177458	14.3768	7.23467e-47	1.53484e-44	PTGR1
ENSG00000108641	32.8756	4.07964	0.284159	14.3569	9.64255e-47	2.02656e-44	B9D1
ENSG00000115085	2093.05	-3.77539	0.263017	-14.3541	1.00375e-46	2.09002e-44	ZAP70
ENSG00000163737	2685.59	-7.41456	0.518012	-14.3135	1.80253e-46	3.71883e-44	PF4
ENSG00000224383	41.1148	5.45558	0.38129	14.3082	1.94444e-46	3.97514e-44	PRR29
ENSG00000243710	30.927	9.85474	0.691064	14.2602	3.87148e-46	7.84341e-44	CFAP57
ENSG00000285132	1522.52	4.36703	0.306304	14.2572	4.04305e-46	8.11787e-44	CTSB
ENSG00000137648	165.394	4.97032	0.349147	14.2356	5.50794e-46	1.09613e-43	TMPRSS4
ENSG00000050730	62.2682	4.9268	0.346363	14.2244	6.46966e-46	1.27622e-43	TNIP3
ENSG00000185896	2700.76	2.26697	0.159457	14.2168	7.205e-46	1.40892e-43	LAMP1
ENSG00000160345	26.0123	7.60454	0.536057	14.1861	1.11776e-45	2.16691e-43	C9orf116
ENSG00000109654	78.1251	4.70841	0.332434	14.1635	1.54229e-45	2.96436e-43	TRIM2
ENSG00000023892	1334.57	-1.78824	0.126986	-14.0822	4.88696e-45	9.31338e-43	DEF6
ENSG00000143653	227.958	2.78126	0.197668	14.0704	5.77703e-45	1.09171e-42	SCCPDH
ENSG00000174307	32.0678	5.48507	0.390261	14.0549	7.19234e-45	1.34784e-42	PHLDA3
ENSG00000135426	1134.3	-4.28766	0.305906	-14.0163	1.2399e-44	2.30438e-42	TESPA1
ENSG00000117472	148.906	12.7489	0.912082	13.9778	2.12989e-44	3.92599e-42	TSPAN1
ENSG00000117308	96.509	2.16484	0.154955	13.9707	2.35138e-44	4.29902e-42	GALE
ENSG00000115232	6085.55	-2.5398	0.181995	-13.9553	2.91973e-44	5.29508e-42	ITGA4
ENSG00000120256	146.985	3.39038	0.243402	13.9291	4.21479e-44	7.58257e-42	LRP11
ENSG00000167653	18.165	8.00377	0.574692	13.927	4.33918e-44	7.7444e-42	PSCA
ENSG00000172301	61.8137	3.02389	0.217549	13.8998	6.34948e-44	1.12431e-41	COPRS
ENSG00000111860	1797.4	-2.39015	0.172924	-13.8219	1.87926e-43	3.30162e-41	CEP85L
ENSG00000142621	79.0299	6.20202	0.450622	13.7632	4.24169e-43	7.33746e-41	FHAD1
ENSG00000151474	134.153	6.24705	0.453876	13.7638	4.20966e-43	7.33746e-41	FRMD4A
ENSG00000078401	161.625	6.98362	0.50794	13.7489	5.17082e-43	8.87645e-41	EDN1
ENSG00000136490	3220.76	-2.24787	0.163732	-13.7289	6.81271e-43	1.16064e-40	LIMD2
ENSG00000135678	510.903	4.10717	0.299646	13.7068	9.2498e-43	1.56398e-40	CPM
ENSG00000010810	3608.9	-2.7806	0.203014	-13.6966	1.0641e-42	1.78579e-40	FYN
ENSG00000134398	34.6133	6.87014	0.502042	13.6844	1.25861e-42	2.09657e-40	ERN2
ENSG00000057252	1338.19	2.12565	0.155526	13.6675	1.58784e-42	2.62554e-40	SOAT1
ENSG00000128524	514.276	2.58109	0.188933	13.6614	1.7252e-42	2.83185e-40	ATP6V1F
ENSG00000198771	3040.84	-2.1862	0.160234	-13.6438	2.19694e-42	3.58006e-40	RCSD1
ENSG00000187474	125.962	6.8076	0.499364	13.6325	2.56557e-42	4.15069e-40	FPR3
ENSG00000173372	354.915	7.44006	0.545957	13.6275	2.74679e-42	4.41212e-40	C1QA
ENSG00000000003	49.5099	4.98955	0.366448	13.616	3.21721e-42	5.13111e-40	TSPAN6
ENSG00000158486	65.5232	7.94892	0.584114	13.6085	3.56414e-42	5.64439e-40	DNAH3
ENSG00000206199	27.7728	7.4654	0.552141	13.5208	1.17838e-41	1.8531e-39	ANKUB1
ENSG00000101363	115.536	1.7651	0.130666	13.5085	1.39326e-41	2.1758e-39	MANBAL
ENSG00000091986	118.952	6.11797	0.454215	13.4693	2.37045e-41	3.67632e-39	CCDC80
ENSG00000159212	44.835	8.29994	0.616683	13.459	2.72524e-41	4.19761e-39	CLIC6
ENSG00000137098	25.8003	4.7563	0.353542	13.4533	2.94438e-41	4.5043e-39	SPAG8
ENSG00000157827	212.526	4.80043	0.356852	13.4522	2.98922e-41	4.542e-39	FMNL2
ENSG00000185567	85.1367	9.64065	0.71775	13.4318	3.93827e-41	5.94388e-39	AHNAK2
ENSG00000268861	749.062	-2.86415	0.213331	-13.4259	4.26571e-41	6.39516e-39
ENSG00000168497	4078.82	-5.86302	0.438634	-13.3665	9.4853e-41	1.41262e-38	CAVIN2
ENSG00000198246	130.885	2.7534	0.20612	13.3582	1.06044e-40	1.56889e-38	SLC29A3
ENSG00000121769	16.1502	10.2021	0.765118	13.3341	1.46668e-40	2.15573e-38	FABP3
ENSG00000234906	20.3237	6.80372	0.510806	13.3196	1.78079e-40	2.60042e-38	APOC2
ENSG00000250722	27.3979	5.55377	0.418048	13.285	2.82822e-40	4.10329e-38	SELENOP
ENSG00000186976	35.7377	5.64078	0.424688	13.2822	2.93788e-40	4.23507e-38	EFCAB6
ENSG00000170004	5267.19	-1.54382	0.116305	-13.2739	3.28155e-40	4.70035e-38	CHD3
ENSG00000087842	10.3746	5.30932	0.400447	13.2585	4.0291e-40	5.73458e-38	PIR
ENSG00000081059	4952.22	-5.08692	0.383825	-13.2532	4.32228e-40	6.11317e-38	TCF7
ENSG00000187535	119.283	3.31395	0.250101	13.2505	4.48483e-40	6.30343e-38	IFT140
ENSG00000064201	685.442	-3.38913	0.2561	-13.2336	5.61174e-40	7.78992e-38	TSPAN32
ENSG00000125454	105.523	2.64377	0.199773	13.2339	5.59374e-40	7.78992e-38	SLC25A19
ENSG00000117525	219.653	6.70023	0.506365	13.232	5.7326e-40	7.90887e-38	F3
ENSG00000127920	684.658	-7.25443	0.548748	-13.22	6.72841e-40	9.22613e-38	GNG11
ENSG00000146070	182.128	4.19174	0.317312	13.2101	7.66762e-40	1.04503e-37	PLA2G7
ENSG00000180096	865.6	-3.15091	0.238938	-13.1872	1.04019e-39	1.40915e-37	SEPTIN1
ENSG00000159189	352.462	8.88043	0.67387	13.1782	1.1709e-39	1.57672e-37	C1QC
ENSG00000112379	90.772	5.90053	0.44792	13.1732	1.25212e-39	1.67605e-37	ARFGEF3
ENSG00000128833	109.345	3.75618	0.285313	13.1651	1.39335e-39	1.85406e-37	MYO5C
ENSG00000186638	38.0945	4.02093	0.305524	13.1608	1.47568e-39	1.95207e-37	KIF24
ENSG00000019169	597.922	6.5113	0.494932	13.156	1.57263e-39	2.06815e-37	MARCO
ENSG00000058085	62.6435	5.24264	0.398617	13.1521	1.65591e-39	2.16501e-37	LAMC2
ENSG00000158023	326.365	4.11281	0.31329	13.1278	2.28101e-39	2.96506e-37	CFAP251
ENSG00000203780	20.6194	6.78749	0.517312	13.1207	2.50628e-39	3.23915e-37	FANK1
ENSG00000189171	39.0219	3.54431	0.270929	13.082	4.17078e-39	5.35957e-37	S100A13
ENSG00000163040	12.0219	6.52797	0.499103	13.0794	4.31713e-39	5.51611e-37	CCDC74A
ENSG00000118096	75.9548	2.94421	0.225484	13.0573	5.77525e-39	7.3375e-37	IFT46
ENSG00000143198	410.27	2.39526	0.183464	13.0557	5.89402e-39	7.44634e-37	MGST3
ENSG00000198553	23.6883	4.13622	0.316957	13.0498	6.37233e-39	8.00564e-37	KCNRG
ENSG00000102755	93.7524	4.34031	0.332709	13.0453	6.7547e-39	8.43887e-37	FLT1
ENSG00000005810	9005.49	-1.49276	0.114587	-13.0273	8.55691e-39	1.06314e-36	MYCBP2
ENSG00000186094	39.303	3.84212	0.29537	13.0078	1.10435e-38	1.36454e-36	AGBL4
ENSG00000173369	461.1	8.42685	0.647888	13.0066	1.12159e-38	1.37826e-36	C1QB
ENSG00000277639	40.3158	9.92664	0.763488	13.0017	1.19654e-38	1.46237e-36
ENSG00000099194	744.993	5.69163	0.43818	12.9893	1.40793e-38	1.71144e-36	SCD
ENSG00000117595	50.9982	5.96224	0.459736	12.9688	1.83825e-38	2.2225e-36	IRF6
ENSG00000118971	3298.94	-2.23075	0.172105	-12.9616	2.02061e-38	2.42991e-36	CCND2
ENSG00000105612	307.558	2.54408	0.196379	12.9549	2.20296e-38	2.63511e-36	DNASE2
ENSG00000163736	8927.94	-6.56602	0.508167	-12.921	3.42772e-38	4.07845e-36	PPBP
ENSG00000133313	1457.58	1.79245	0.138921	12.9027	4.34398e-38	5.14144e-36	CNDP2
ENSG00000091592	6312.26	-1.90917	0.148054	-12.8951	4.79498e-38	5.64552e-36	NLRP1
ENSG00000090273	612.152	1.21767	0.0945409	12.8798	5.85062e-38	6.85254e-36	NUDC
ENSG00000214814	17.3429	9.94244	0.772068	12.8777	6.01197e-38	7.00504e-36	FER1L6
ENSG00000108602	38.2883	10.9953	0.855091	12.8586	7.69585e-38	8.92084e-36	ALDH3A1
ENSG00000172824	122.717	2.49577	0.19423	12.8495	8.65156e-38	9.97725e-36	CES4A
ENSG00000077585	224.011	2.78823	0.217069	12.8449	9.18321e-38	1.05363e-35	GPR137B
ENSG00000203778	46.4758	5.58345	0.434746	12.843	9.41381e-38	1.07461e-35	FAM229B
ENSG00000138821	486.123	3.35671	0.261497	12.8365	1.02405e-37	1.16307e-35	SLC39A8
ENSG00000134575	196.696	2.97675	0.232271	12.8159	1.33599e-37	1.50974e-35	ACP2
ENSG00000274205	14.0632	8.94468	0.69882	12.7997	1.64581e-37	1.85055e-35	MAPK15
ENSG00000165164	43.3129	11.8674	0.92729	12.798	1.68235e-37	1.88223e-35	CFAP47
ENSG00000101160	2787.54	3.17501	0.248396	12.7821	2.0651e-37	2.29901e-35	CTSZ
ENSG00000099814	70.9266	4.62487	0.362087	12.7728	2.32546e-37	2.57611e-35	CEP170B
ENSG00000122729	310.956	2.69397	0.211269	12.7514	3.06338e-37	3.37693e-35	ACO1
ENSG00000120055	8.86999	6.2555	0.491019	12.7398	3.55157e-37	3.89598e-35	C10orf95
ENSG00000215187	13.6623	8.1538	0.641707	12.7064	5.44644e-37	5.94561e-35	FAM166B
ENSG00000166228	71.359	2.8782	0.226666	12.698	6.06711e-37	6.59117e-35	PCBD1
ENSG00000126106	27.5154	3.3153	0.261121	12.6964	6.18935e-37	6.69164e-35	TMEM53
ENSG00000161055	53.0562	10.7098	0.843583	12.6956	6.25627e-37	6.73163e-35	SCGB3A1
ENSG00000140403	417.186	2.60612	0.205303	12.694	6.38127e-37	6.83343e-35	DNAJA4
ENSG00000164266	14.7762	7.34889	0.579697	12.6771	7.91717e-37	8.41241e-35	SPINK1
ENSG00000176624	1856.65	-1.74988	0.138036	-12.677	7.93059e-37	8.41241e-35	MEX3C
ENSG00000042286	82.4131	2.2107	0.174627	12.6596	9.90365e-37	1.0456e-34	AIFM2
ENSG00000139644	5756.27	1.37005	0.108297	12.6508	1.10672e-36	1.16299e-34	TMBIM6
ENSG00000135480	21.7496	8.10695	0.641533	12.6368	1.32256e-36	1.38334e-34	KRT7
ENSG00000119778	2200.22	-1.247	0.098683	-12.6364	1.3298e-36	1.38447e-34	ATAD2B
ENSG00000132259	10.4529	5.53605	0.438132	12.6356	1.34391e-36	1.39271e-34	CNGA4
ENSG00000100346	290.703	-4.93675	0.391008	-12.6257	1.52382e-36	1.57191e-34	CACNA1I
ENSG00000159214	53.5983	2.94649	0.233901	12.5972	2.18826e-36	2.24701e-34	CCDC24
ENSG00000275947	87.1834	3.21104	0.255287	12.5781	2.78547e-36	2.84725e-34	TMEM251
ENSG00000173947	96.893	8.92752	0.710641	12.5626	3.38837e-36	3.44786e-34	PIFO
ENSG00000150637	2625.83	-4.23576	0.337341	-12.5563	3.6696e-36	3.71721e-34	CD226
ENSG00000105792	220.059	3.25303	0.259277	12.5465	4.15392e-36	4.18894e-34	CFAP69
ENSG00000166596	17.0584	9.16349	0.731242	12.5314	5.02664e-36	5.04638e-34	CFAP52
ENSG00000122224	843.206	-3.35803	0.268104	-12.5251	5.44168e-36	5.43878e-34	LY9
ENSG00000189143	49.6837	7.29883	0.583589	12.5068	6.85217e-36	6.81821e-34	CLDN4
ENSG00000159713	167.783	5.5332	0.442535	12.5034	7.15257e-36	7.08577e-34	TPPP3
ENSG00000145107	125.585	2.75546	0.22084	12.4772	9.94628e-36	9.81017e-34	TM4SF19
ENSG00000197696	15.229	3.88874	0.312084	12.4605	1.22531e-35	1.20327e-33	NMB
ENSG00000110002	194.22	3.41663	0.274521	12.4458	1.47376e-35	1.44096e-33	VWA5A
ENSG00000162894	1626.9	-3.94078	0.316748	-12.4414	1.55779e-35	1.51652e-33	FCMR
ENSG00000164972	30.0908	9.06653	0.730331	12.4143	2.18682e-35	2.1197e-33	C9orf24
ENSG00000174628	29.0799	4.23719	0.34143	12.4101	2.30223e-35	2.222e-33	IQCK
ENSG00000166578	18.2972	5.07	0.409625	12.3772	3.47317e-35	3.3378e-33	IQCD
ENSG00000118257	152.795	4.20182	0.339807	12.3653	4.02651e-35	3.85312e-33	NRP2
ENSG00000213614	1199.34	2.04396	0.165325	12.3633	4.13026e-35	3.93565e-33	HEXA
ENSG00000087086	25706.7	3.35012	0.271049	12.3598	4.31112e-35	4.09065e-33	FTL
ENSG00000084764	64.8213	3.41293	0.276178	12.3577	4.42531e-35	4.18136e-33	MAPRE3
ENSG00000172508	161.303	-4.56917	0.36977	-12.3568	4.47635e-35	4.21189e-33	CARNS1
ENSG00000198286	1553.34	-2.84112	0.230102	-12.3472	5.04205e-35	4.7244e-33	CARD11
ENSG00000121797	288.086	5.25661	0.425755	12.3466	5.08364e-35	4.7436e-33	CCRL2
ENSG00000164675	26.2161	6.58216	0.533495	12.3378	5.66703e-35	5.26613e-33	IQUB
ENSG00000038945	504.81	6.02836	0.488746	12.3343	5.91762e-35	5.46769e-33	MSR1
ENSG00000229754	1052.33	-5.9057	0.47881	-12.3341	5.93256e-35	5.46769e-33	CXCR2P1
ENSG00000071553	1391.18	2.52277	0.204636	12.3281	6.39715e-35	5.8718e-33	ATP6AP1
ENSG00000065413	6092.74	-2.16393	0.175732	-12.3138	7.62985e-35	6.95171e-33	ANKRD44
ENSG00000138439	1469.95	-2.47469	0.200969	-12.3138	7.6355e-35	6.95171e-33	FAM117B
ENSG00000134874	39.4781	3.83378	0.311511	12.3071	8.29913e-35	7.52544e-33	DZIP1
ENSG00000163492	760.248	-4.62426	0.37579	-12.3054	8.4674e-35	7.64719e-33	CCDC141
ENSG00000127152	3968.49	-4.13935	0.337467	-12.2659	1.37999e-34	1.24133e-32	BCL11B
ENSG00000178965	119.037	8.12541	0.66271	12.2609	1.46889e-34	1.31603e-32	ERICH3
ENSG00000162522	96.5727	5.33387	0.435082	12.2595	1.49505e-34	1.33416e-32	KIAA1522
ENSG00000198945	431.594	-2.59706	0.212214	-12.2379	1.94932e-34	1.73266e-32	L3MBTL3
ENSG00000127948	512.165	2.60739	0.213132	12.2337	2.0541e-34	1.8186e-32	POR
ENSG00000001084	601.497	2.08243	0.171125	12.169	4.54342e-34	3.99577e-32	GCLC
ENSG00000169239	1440.4	-1.68136	0.138168	-12.169	4.54873e-34	3.99577e-32	CA5B
ENSG00000141934	212.812	4.05545	0.333306	12.1673	4.64035e-34	4.0604e-32	PLPP2
ENSG00000188215	264.768	3.23885	0.266476	12.1544	5.43722e-34	4.73923e-32	DCUN1D3
ENSG00000076716	23.0028	5.25302	0.43239	12.1488	5.81973e-34	5.05305e-32	GPC4
ENSG00000226690	27.1273	4.71805	0.388379	12.1481	5.87472e-34	5.08118e-32
ENSG00000134028	18.2755	5.80303	0.477838	12.1444	6.14687e-34	5.2962e-32	ADAMDEC1
ENSG00000049860	1155.9	2.15956	0.177853	12.1424	6.2972e-34	5.40502e-32	HEXB
ENSG00000100583	18.7037	4.85533	0.399879	12.142	6.32586e-34	5.40897e-32	SAMD15
ENSG00000124406	2435.56	-3.08133	0.253871	-12.1374	6.69586e-34	5.70366e-32	ATP8A1
ENSG00000083307	26.0895	3.33359	0.275107	12.1174	8.54048e-34	7.24748e-32	GRHL2
ENSG00000160113	27.0388	3.69393	0.305044	12.1095	9.4072e-34	7.95297e-32	NR2F6
ENSG00000147676	22.159	10.3034	0.851032	12.107	9.70345e-34	8.1727e-32	MAL2
ENSG00000107742	5617.98	-3.72904	0.308321	-12.0947	1.12709e-33	9.45743e-32	SPOCK2
ENSG00000005844	7395.81	-1.98764	0.16445	-12.0866	1.24353e-33	1.03957e-31	ITGAL
ENSG00000110911	687.708	1.73329	0.143478	12.0805	1.3394e-33	1.11557e-31	SLC11A2
ENSG00000132004	27.0758	2.96952	0.246034	12.0696	1.52963e-33	1.2678e-31	FBXW9
ENSG00000183914	84.8152	5.12572	0.424689	12.0693	1.53345e-33	1.2678e-31	DNAH2
ENSG00000134013	81.944	-2.40047	0.199033	-12.0607	1.70413e-33	1.40375e-31	LOXL2
ENSG00000140391	509.817	2.61938	0.217192	12.0602	1.71375e-33	1.40653e-31	TSPAN3
ENSG00000006747	140.218	3.37128	0.280098	12.0361	2.29616e-33	1.87767e-31	SCIN
ENSG00000159753	566.213	-3.32353	0.276334	-12.0272	2.55533e-33	2.08204e-31	CARMIL2
ENSG00000157856	28.8484	9.05488	0.753012	12.0249	2.62968e-33	2.13488e-31	DRC1
ENSG00000138448	358.325	2.51189	0.208909	12.0238	2.66384e-33	2.15484e-31	ITGAV
ENSG00000160613	5645.38	-1.61533	0.134385	-12.0202	2.78379e-33	2.24379e-31	PCSK7
ENSG00000117479	109.413	2.39419	0.199214	12.0181	2.85289e-33	2.29127e-31	SLC19A2
ENSG00000244274	113.151	2.39516	0.199379	12.0131	3.03365e-33	2.42778e-31	DBNDD2
ENSG00000099377	60.9104	5.36651	0.446772	12.0117	3.08311e-33	2.45861e-31	HSD3B7
ENSG00000102172	591.844	1.70751	0.1422	12.0078	3.23385e-33	2.56971e-31	SMS
ENSG00000172771	193.859	2.78145	0.231679	12.0056	3.31991e-33	2.62881e-31	EFCAB12
ENSG00000114670	64.6144	3.82007	0.318237	12.0039	3.39049e-33	2.67528e-31	NEK11
ENSG00000138002	294.383	2.30587	0.192239	11.9948	3.78272e-33	2.97433e-31	IFT172
ENSG00000131981	1778.39	3.37905	0.281747	11.9932	3.85786e-33	3.02284e-31	LGALS3
ENSG00000138795	2561.44	-5.31687	0.443405	-11.991	3.96065e-33	3.09261e-31	LEF1
ENSG00000185811	6120.61	-1.87391	0.156374	-11.9835	4.33487e-33	3.3731e-31	IKZF1
ENSG00000165383	4.47533	7.4787	0.624283	11.9797	4.54137e-33	3.5216e-31	LRRC18
ENSG00000213585	793.986	1.78394	0.148937	11.9778	4.6455e-33	3.58996e-31	VDAC1
ENSG00000100941	2893.63	-1.35066	0.112796	-11.9743	4.84236e-33	3.72928e-31	PNN
ENSG00000123342	320.51	8.20417	0.685223	11.973	4.9217e-33	3.77744e-31	MMP19
ENSG00000181322	14.0174	5.86622	0.490916	11.9495	6.52932e-33	4.99426e-31	NME9
ENSG00000119650	76.8926	2.01841	0.168933	11.948	6.64811e-33	5.06789e-31	IFT43
ENSG00000152076	21.048	7.1278	0.596666	11.946	6.80892e-33	5.17294e-31	CCDC74B
ENSG00000198821	1889.25	-3.93485	0.330324	-11.9121	1.02375e-32	7.75152e-31	CD247
ENSG00000152763	88.8547	3.7148	0.313202	11.8607	1.89308e-32	1.42858e-30	WDR78
ENSG00000161405	5076.57	-2.55596	0.215617	-11.8542	2.04675e-32	1.53938e-30	IKZF3
ENSG00000132359	2474.67	-2.34988	0.198269	-11.852	2.1016e-32	1.57536e-30	RAP1GAP2
ENSG00000116133	209.657	5.11949	0.432663	11.8325	2.65067e-32	1.98034e-30	DHCR24
ENSG00000181449	20.6812	10.38	0.877489	11.8292	2.75913e-32	2.05455e-30	SOX2
ENSG00000074706	1462.68	-2.71838	0.2299	-11.8242	2.92784e-32	2.17298e-30	IPCEF1
ENSG00000086570	12.1557	9.12225	0.771973	11.8168	3.19674e-32	2.36474e-30	FAT2
ENSG00000086544	206.015	3.46551	0.293436	11.8101	3.46212e-32	2.55266e-30	ITPKC
ENSG00000137693	51.8665	5.50904	0.466551	11.808	3.54885e-32	2.60806e-30	YAP1
ENSG00000135338	28.0362	4.99952	0.423552	11.8038	3.73065e-32	2.73273e-30	LCA5
ENSG00000163624	46.0577	6.25806	0.530202	11.8032	3.75881e-32	2.74442e-30	CDS1
ENSG00000147799	18.8951	5.84613	0.495417	11.8004	3.88391e-32	2.82658e-30	ARHGAP39
ENSG00000172426	32.0781	4.16388	0.353	11.7957	4.1088e-32	2.9806e-30	RSPH9
ENSG00000278801	340.516	-6.57268	0.557829	-11.7826	4.79874e-32	3.4699e-30	IGHD
ENSG00000142303	329.958	-4.14373	0.352393	-11.7588	6.36108e-32	4.58487e-30	ADAMTS10
ENSG00000153446	7.766	7.17621	0.611527	11.7349	8.44282e-32	6.06588e-30	C16orf89
ENSG00000114529	31.8482	4.22026	0.359715	11.7322	8.71459e-32	6.22139e-30	C3orf52
ENSG00000226321	28.5645	8.28245	0.705946	11.7324	8.69375e-32	6.22139e-30	CROCC2
ENSG00000256061	60.7929	3.0184	0.257404	11.7263	9.34127e-32	6.64767e-30	DNAAF4
ENSG00000006453	34.0893	5.38342	0.460586	11.6882	1.4646e-31	1.03899e-29	BAIAP2L1
ENSG00000171729	35.1207	5.09746	0.436206	11.6859	1.50477e-31	1.06413e-29	TMEM51
ENSG00000167291	78.3734	4.13352	0.354088	11.6737	1.73686e-31	1.2244e-29	TBC1D16
ENSG00000188211	275.561	3.13668	0.268996	11.6607	2.02334e-31	1.4219e-29	NCR3LG1
ENSG00000243955	49.6007	9.40984	0.807161	11.658	2.09006e-31	1.46421e-29	GSTA1
ENSG00000167984	1605.23	-2.73696	0.234867	-11.6533	2.20869e-31	1.54251e-29	NLRC3
ENSG00000008226	166.991	4.00082	0.343421	11.6499	2.29743e-31	1.59952e-29	DLEC1
ENSG00000136810	476.986	3.24864	0.278885	11.6487	2.33027e-31	1.61738e-29	TXN
ENSG00000182866	1388.8	-3.10174	0.266611	-11.634	2.76845e-31	1.9156e-29	LCK
ENSG00000147133	2279.81	-1.23234	0.106072	-11.618	3.33811e-31	2.30268e-29	TAF1
ENSG00000163347	30.5867	10.2392	0.881832	11.6113	3.61273e-31	2.48449e-29	CLDN1
ENSG00000162520	35.2057	3.80054	0.327717	11.597	4.2657e-31	2.92461e-29	SYNC
ENSG00000165923	62.6348	3.28468	0.283564	11.5836	4.99253e-31	3.41252e-29	AGBL2
ENSG00000187134	86.5681	5.6279	0.486089	11.5779	5.33282e-31	3.63407e-29	AKR1C1
ENSG00000159023	8493.71	-1.9097	0.164985	-11.575	5.51411e-31	3.74626e-29	EPB41
ENSG00000074966	1038.16	-3.97096	0.343085	-11.5743	5.56263e-31	3.76742e-29	TXK
ENSG00000198959	364.288	6.26765	0.541526	11.574	5.57876e-31	3.76742e-29	TGM2
ENSG00000115107	118.111	4.62711	0.400022	11.5671	6.04673e-31	4.07122e-29	STEAP3
ENSG00000148339	376.415	2.68935	0.232579	11.5632	6.3341e-31	4.25198e-29	SLC25A25
ENSG00000154914	20.0064	4.95266	0.428354	11.5621	6.41487e-31	4.29338e-29	USP43
ENSG00000136244	134.207	5.92244	0.512257	11.5615	6.4597e-31	4.31055e-29	IL6
ENSG00000116885	18.3592	5.84806	0.505962	11.5583	6.70268e-31	4.45946e-29	OSCP1
ENSG00000166348	164.053	3.00584	0.260238	11.5503	7.35234e-31	4.87727e-29	USP54
ENSG00000118523	123.398	10.6423	0.922128	11.541	8.19608e-31	5.42098e-29	CCN2
ENSG00000169126	24.0427	7.0643	0.612428	11.5349	8.79801e-31	5.80204e-29	ARMC4
ENSG00000141013	53.3234	3.22995	0.280195	11.5275	9.5846e-31	6.3023e-29	GAS8
ENSG00000261040	11.6505	6.65744	0.57821	11.5139	1.12313e-30	7.36351e-29	WFDC21P
ENSG00000110448	1343.35	-3.82756	0.33253	-11.5104	1.16909e-30	7.64257e-29	CD5
ENSG00000159640	90.8939	3.89372	0.338449	11.5046	1.25073e-30	8.15257e-29	ACE
ENSG00000142959	23.6185	4.93092	0.428618	11.5042	1.25602e-30	8.16341e-29	BEST4
ENSG00000110665	377.331	-3.06816	0.266712	-11.5036	1.26489e-30	8.19737e-29	C11orf21
ENSG00000140104	43.7514	3.45892	0.301246	11.482	1.62391e-30	1.04938e-28	CLBA1
ENSG00000095203	21.996	10.7283	0.935269	11.4709	1.8483e-30	1.19096e-28	EPB41L4B
ENSG00000284862	76.3434	2.78448	0.242875	11.4647	1.98541e-30	1.27566e-28	CCDC39
ENSG00000109814	188.683	2.57119	0.224301	11.4631	2.02052e-30	1.29451e-28	UGDH
ENSG00000131037	27.4398	3.82021	0.333312	11.4614	2.06232e-30	1.31754e-28	EPS8L1
ENSG00000142973	21.7979	7.91946	0.691205	11.4575	2.15734e-30	1.37434e-28	CYP4B1
ENSG00000106701	98.9526	2.67597	0.233871	11.4421	2.57642e-30	1.63668e-28	FSD1L
ENSG00000137070	489.826	-3.11158	0.27201	-11.4392	2.66309e-30	1.68698e-28	IL11RA
ENSG00000162148	41.2179	2.80701	0.245591	11.4296	2.97369e-30	1.87844e-28	PPP1R32
ENSG00000139263	8.01637	9.18494	0.803664	11.4288	3.00134e-30	1.89059e-28	LRIG3
ENSG00000165359	899.197	-1.66278	0.14555	-11.4241	3.17009e-30	1.99131e-28	INTS6L
ENSG00000065675	1006.4	-3.58517	0.313849	-11.4232	3.20101e-30	2.00514e-28	PRKCQ
ENSG00000167588	12.6327	6.4539	0.565838	11.4059	3.90654e-30	2.44028e-28	GPD1
ENSG00000187699	1149.31	-5.57924	0.489197	-11.4049	3.95333e-30	2.46267e-28	C2orf88
ENSG00000143369	37.6099	5.29698	0.464788	11.3965	4.35087e-30	2.70283e-28	ECM1
ENSG00000034053	455.744	-3.83387	0.336747	-11.385	4.96492e-30	3.07579e-28	APBA2
ENSG00000196092	1029.71	-4.90557	0.431171	-11.3773	5.42471e-30	3.3514e-28	PAX5
ENSG00000142627	52.6154	6.59167	0.579935	11.3662	6.15902e-30	3.79463e-28	EPHA2
ENSG00000134954	10977.4	-3.02349	0.266147	-11.3602	6.59775e-30	4.05383e-28	ETS1
ENSG00000165698	106.921	3.34098	0.294122	11.3592	6.6769e-30	4.09129e-28	SPACA9
ENSG00000109861	2659.46	2.72973	0.240438	11.3532	7.15301e-30	4.37111e-28	CTSC
ENSG00000198932	1043.45	-4.25509	0.375013	-11.3465	7.71842e-30	4.70384e-28	GPRASP1
ENSG00000197496	17.732	6.67501	0.588441	11.3436	7.98349e-30	4.85224e-28	SLC2A10
ENSG00000134802	566.223	3.17924	0.28029	11.3427	8.06319e-30	4.88747e-28	SLC43A3
ENSG00000170323	34.2848	10.9132	0.962932	11.3333	8.9718e-30	5.4236e-28	FABP4
ENSG00000139626	1246.38	-2.49603	0.220425	-11.3237	1.00106e-29	6.03532e-28	ITGB7
ENSG00000182795	60.4113	4.2858	0.378675	11.3179	1.07021e-29	6.43498e-28	C1orf116
ENSG00000010626	88.8784	3.98303	0.352082	11.3128	1.13419e-29	6.8015e-28	LRRC23
ENSG00000177324	337.555	-5.08816	0.450312	-11.2992	1.32432e-29	7.92056e-28	BEND2
ENSG00000167601	143.679	3.71252	0.328775	11.292	1.43753e-29	8.57488e-28	AXL
ENSG00000053254	3664.07	-0.799114	0.0707787	-11.2903	1.46502e-29	8.71571e-28	FOXN3
ENSG00000164185	16.1174	6.89977	0.611232	11.2883	1.49915e-29	8.89519e-28	ZNF474
ENSG00000150760	92.2449	4.81325	0.42642	11.2876	1.5114e-29	8.94429e-28	DOCK1
ENSG00000186854	1590.01	-2.91861	0.258577	-11.2872	1.51814e-29	8.96064e-28	TRABD2A
ENSG00000113851	1405.87	-2.10284	0.186427	-11.2797	1.65327e-29	9.73268e-28	CRBN
ENSG00000174898	10.6627	7.68093	0.681469	11.2711	1.82197e-29	1.06978e-27	CATSPERD
ENSG00000160856	652.872	-4.97265	0.44144	-11.2646	1.96181e-29	1.14889e-27	FCRL3
ENSG00000232587	288.888	-1.69489	0.150469	-11.264	1.97507e-29	1.15365e-27	EEF1A1P3
ENSG00000137824	434.84	2.52338	0.224234	11.2533	2.23061e-29	1.29953e-27	RMDN3
ENSG00000075826	812.419	-1.80489	0.160431	-11.2502	2.30973e-29	1.34215e-27	SEC31B
ENSG00000113263	1749.58	-3.67075	0.326399	-11.2462	2.41768e-29	1.40126e-27	ITK
ENSG00000162757	27.732	3.16139	0.281138	11.245	2.45142e-29	1.41716e-27	C1orf74
ENSG00000179913	10.3755	6.58382	0.585801	11.239	2.62328e-29	1.51262e-27	B3GNT3
ENSG00000169242	17.5209	5.51859	0.491055	11.2382	2.64621e-29	1.52195e-27	EFNA1
ENSG00000090554	508.532	-2.2566	0.200938	-11.2303	2.89385e-29	1.66012e-27	FLT3LG
ENSG00000118849	6.92482	8.27543	0.738096	11.2118	3.56662e-29	2.04087e-27	RARRES1
ENSG00000121101	45.2106	4.6744	0.416985	11.21	3.6418e-29	2.0786e-27	TEX14
ENSG00000088367	47.6455	8.03664	0.717346	11.2033	3.92795e-29	2.23625e-27	EPB41L1
ENSG00000137691	72.438	3.8887	0.347125	11.2026	3.95946e-29	2.24849e-27	CFAP300
ENSG00000172578	1163.98	1.47438	0.13169	11.1959	4.27184e-29	2.41977e-27	KLHL6
ENSG00000072201	12.1146	5.66739	0.506438	11.1907	4.52883e-29	2.5589e-27	LNX1
ENSG00000213859	70.7109	2.43948	0.218013	11.1896	4.58378e-29	2.58346e-27	KCTD11
ENSG00000179902	23.3938	10.7552	0.961412	11.1869	4.72615e-29	2.65704e-27	C1orf194
ENSG00000160683	248.874	-4.54516	0.406405	-11.1838	4.89428e-29	2.7447e-27	CXCR5
ENSG00000136573	313.309	-4.73155	0.423182	-11.1809	5.05886e-29	2.82994e-27	BLK
ENSG00000185043	630.262	1.29523	0.115849	11.1804	5.08877e-29	2.83847e-27	CIB1
ENSG00000185245	433.646	-5.33908	0.477549	-11.1802	5.09935e-29	2.83847e-27	GP1BA
ENSG00000180739	481.048	-5.18679	0.464028	-11.1778	5.2393e-29	2.90917e-27	S1PR5
ENSG00000144366	12.3819	5.35206	0.478843	11.1771	5.27978e-29	2.92443e-27	GULP1
ENSG00000141519	58.1963	4.81725	0.431169	11.1725	5.55663e-29	3.06294e-27	CCDC40
ENSG00000162493	10.6909	7.58939	0.67929	11.1725	5.5571e-29	3.06294e-27	PDPN
ENSG00000009790	2748.59	-2.65029	0.23757	-11.1558	6.70738e-29	3.67892e-27	TRAF3IP3
ENSG00000157570	359.98	-3.58611	0.321456	-11.1558	6.70688e-29	3.67892e-27	TSPAN18
ENSG00000128422	29.4192	8.34229	0.748337	11.1478	7.34166e-29	4.01701e-27	KRT17
ENSG00000100600	330.821	4.16426	0.373781	11.1409	7.93162e-29	4.32928e-27	LGMN
ENSG00000118922	2695.5	-3.80151	0.341553	-11.1301	8.95512e-29	4.8761e-27	KLF12
ENSG00000197168	136.663	2.77426	0.249354	11.1258	9.39344e-29	5.10241e-27	NEK5
ENSG00000205155	241.483	2.56514	0.230641	11.1218	9.8254e-29	5.32418e-27	PSENEN
ENSG00000104237	55.7309	4.07715	0.366685	11.1189	1.01472e-28	5.48532e-27	RP1
ENSG00000171533	29.4882	9.95814	0.896253	11.1109	1.11078e-28	5.99024e-27	MAP6
ENSG00000153237	30.1961	2.62323	0.236108	11.1103	1.11777e-28	6.01351e-27	CCDC148
ENSG00000198729	16.8745	6.02481	0.542322	11.1093	1.13055e-28	6.06771e-27	PPP1R14C
ENSG00000173013	48.0849	3.2568	0.293368	11.1014	1.23467e-28	6.61077e-27	CCDC96
ENSG00000186952	18.6115	5.07821	0.458112	11.0851	1.4819e-28	7.91568e-27	TMEM232
ENSG00000140853	5360.54	-1.72804	0.15593	-11.0821	1.5315e-28	8.16123e-27	NLRC5
ENSG00000099341	659.879	1.16696	0.105325	11.0796	1.57611e-28	8.37907e-27	PSMD8
ENSG00000213123	35.8066	2.61109	0.235736	11.0763	1.63403e-28	8.66652e-27	TCTEX1D2
ENSG00000198948	899.042	-5.16384	0.466461	-11.0703	1.74901e-28	9.25451e-27	MFAP3L
ENSG00000015133	4484.22	-1.74232	0.157413	-11.0685	1.7845e-28	9.42018e-27	CCDC88C
ENSG00000185697	921.117	-4.12946	0.373207	-11.0648	1.85866e-28	9.78867e-27	MYBL1
ENSG00000128284	954.953	-2.63423	0.238477	-11.046	2.2911e-28	1.20379e-26	APOL3
ENSG00000092068	100.407	5.56284	0.50381	11.0416	2.40816e-28	1.26235e-26	SLC7A8
ENSG00000198185	11.3382	4.57367	0.414498	11.0342	2.61244e-28	1.36624e-26	ZNF334
ENSG00000205978	27.3736	5.56024	0.503955	11.0332	2.64268e-28	1.37886e-26	NYNRIN
ENSG00000096093	345.205	2.56256	0.232299	11.0313	2.69825e-28	1.40459e-26	EFHC1
ENSG00000257108	13.157	4.03294	0.365935	11.0209	3.02952e-28	1.57339e-26	NHLRC4
ENSG00000155876	332.711	1.42568	0.129427	11.0153	3.22294e-28	1.66999e-26	RRAGA
ENSG00000100926	243.369	2.15276	0.195479	11.0128	3.31595e-28	1.71423e-26	TM9SF1
ENSG00000130204	317.561	2.01204	0.182773	11.0084	3.48162e-28	1.79575e-26	TOMM40
ENSG00000007171	15.7533	7.73036	0.702705	11.0009	3.78485e-28	1.94768e-26	NOS2
ENSG00000124203	1101.44	-3.36825	0.306403	-10.9929	4.13495e-28	2.12299e-26	ZNF831
ENSG00000240247	249.414	-25.1052	2.28511	-10.9864	4.441e-28	2.27492e-26	DEFA1B
ENSG00000163870	166.823	2.26016	0.205733	10.9859	4.468e-28	2.28356e-26	TPRA1
ENSG00000166086	498.583	-5.18347	0.472363	-10.9735	5.125e-28	2.6134e-26	JAM3
ENSG00000114455	60.5384	3.13367	0.285656	10.9701	5.32243e-28	2.70794e-26	HHLA2
ENSG00000138755	21.4024	5.44429	0.496515	10.965	5.62995e-28	2.85793e-26	CXCL9
ENSG00000087077	83.8031	2.34175	0.213577	10.9644	5.66721e-28	2.87037e-26	TRIP6
ENSG00000087076	10.5372	6.19294	0.564838	10.9641	5.68741e-28	2.87412e-26	HSD17B14
ENSG00000103489	1160.01	-1.63939	0.14961	-10.9578	6.09865e-28	3.07503e-26	XYLT1
ENSG00000007062	41.2709	7.3193	0.668226	10.9533	6.40431e-28	3.22193e-26	PROM1
ENSG00000143344	166.875	4.19658	0.383227	10.9506	6.59978e-28	3.31285e-26	RGL1
ENSG00000090975	668.812	-2.8268	0.258251	-10.946	6.94733e-28	3.47954e-26	PITPNM2
ENSG00000157483	500.047	3.09142	0.282556	10.9409	7.34617e-28	3.67113e-26	MYO1E
ENSG00000005001	9.77919	6.33093	0.578948	10.9352	7.82136e-28	3.89993e-26	PRSS22
ENSG00000168386	18.8167	3.13106	0.286688	10.9215	9.10033e-28	4.52762e-26	FILIP1L
ENSG00000118785	209.728	10.5045	0.96207	10.9187	9.38624e-28	4.65955e-26	SPP1
ENSG00000138760	1572.68	1.70516	0.15626	10.9123	1.00637e-27	4.98484e-26	SCARB2
ENSG00000124222	3438.84	-1.0171	0.0933084	-10.9004	1.14769e-27	5.67236e-26	STX16
ENSG00000158714	81.6355	5.76632	0.529068	10.899	1.16523e-27	5.7464e-26	SLAMF8
ENSG00000055163	4604.32	-1.77242	0.162824	-10.8855	1.35203e-27	6.65305e-26	CYFIP2
ENSG00000156265	1918.06	-4.50204	0.413622	-10.8844	1.36749e-27	6.71441e-26	MAP3K7CL
ENSG00000159079	485.635	2.03819	0.187682	10.8598	1.79198e-27	8.77953e-26	CFAP298
ENSG00000110079	109.365	4.30168	0.396322	10.854	1.90873e-27	9.33118e-26	MS4A4A
ENSG00000186522	47.9979	3.31643	0.305593	10.8524	1.94154e-27	9.47099e-26	SEPTIN10
ENSG00000149089	215.373	2.14966	0.19814	10.8492	2.01246e-27	9.79573e-26	APIP
ENSG00000177106	38.8937	3.31498	0.305777	10.8412	2.19637e-27	1.06678e-25	EPS8L2
ENSG00000108848	3258.61	-1.64351	0.151722	-10.8324	2.41749e-27	1.17165e-25	LUC7L3
ENSG00000188706	88.129	2.55754	0.236111	10.832	2.42872e-27	1.17456e-25	ZDHHC9
ENSG00000072736	3688.36	-1.49568	0.138091	-10.8311	2.45195e-27	1.18325e-25	NFATC3
ENSG00000102904	9.98501	5.53116	0.511248	10.8189	2.80037e-27	1.3485e-25	TSNAXIP1
ENSG00000178562	1326.71	-4.02979	0.372653	-10.8138	2.96153e-27	1.42305e-25	CD28
ENSG00000105697	79.5797	3.63069	0.335898	10.8089	3.1246e-27	1.49821e-25	HAMP
ENSG00000132623	77.6983	3.4652	0.320777	10.8025	3.34899e-27	1.60238e-25	ANKEF1
ENSG00000101350	733.961	1.28682	0.119125	10.8023	3.35804e-27	1.6033e-25	KIF3B
ENSG00000076351	69.1087	3.55561	0.329456	10.7924	3.73985e-27	1.78182e-25	SLC46A1
ENSG00000105223	924.608	2.25651	0.209176	10.7876	3.93828e-27	1.87239e-25	PLD3
ENSG00000100997	319.86	1.67666	0.155439	10.7866	3.98114e-27	1.88877e-25	ABHD12
ENSG00000197540	181.806	-3.62821	0.336769	-10.7736	4.5873e-27	2.17177e-25	GZMM
ENSG00000114857	7693.51	-1.79612	0.166775	-10.7697	4.78356e-27	2.25993e-25	NKTR
ENSG00000121104	750.049	-2.08341	0.193678	-10.7571	5.48721e-27	2.58692e-25	FAM117A
ENSG00000162643	25.0892	6.08569	0.565863	10.7547	5.63127e-27	2.64929e-25	WDR63
ENSG00000117983	444.519	11.6019	1.07916	10.7508	5.87305e-27	2.75727e-25	MUC5B
ENSG00000148090	110.212	-2.15305	0.200415	-10.743	6.39589e-27	2.99648e-25	AUH
ENSG00000197826	34.6688	6.79731	0.633261	10.7338	7.06191e-27	3.30163e-25	CFAP299
ENSG00000114315	33.5028	5.06822	0.472288	10.7312	7.26405e-27	3.38909e-25	HES1
ENSG00000163519	437.636	-4.55778	0.425216	-10.7187	8.31335e-27	3.87061e-25	TRAT1
ENSG00000092850	21.5708	6.07338	0.566847	10.7143	8.71892e-27	4.05106e-25	TEKT2
ENSG00000122735	32.6405	10.8921	1.01701	10.71	9.13753e-27	4.2368e-25	DNAI1
ENSG00000065054	22.4772	3.45467	0.322583	10.7094	9.19635e-27	4.2553e-25	SLC9A3R2
ENSG00000048740	7794.07	-1.40437	0.131226	-10.7019	9.97021e-27	4.6039e-25	CELF2
ENSG00000163257	1307.41	-1.42693	0.133389	-10.6976	1.04491e-26	4.81516e-25	DCAF16
ENSG00000106078	22.1052	7.77461	0.726878	10.6959	1.0639e-26	4.89265e-25	COBL
ENSG00000107537	102.696	1.83512	0.171656	10.6907	1.12515e-26	5.16374e-25	PHYH
ENSG00000006210	36.7832	4.12725	0.386206	10.6867	1.17523e-26	5.38261e-25	CX3CL1
ENSG00000124429	11.5764	5.20633	0.487205	10.6861	1.1823e-26	5.40399e-25	POF1B
ENSG00000114554	252.532	2.86193	0.26792	10.682	1.23567e-26	5.63647e-25	PLXNA1
ENSG00000116983	133.403	-5.38477	0.505136	-10.66	1.56536e-26	7.12589e-25	HPCAL4
ENSG00000130707	14.9588	4.75615	0.446177	10.6598	1.56972e-26	7.13129e-25	ASS1
ENSG00000136367	29.8589	4.5941	0.431967	10.6353	2.0419e-26	9.25771e-25	ZFHX2
ENSG00000118898	30.7271	8.66541	0.814949	10.6331	2.09136e-26	9.46288e-25	PPL
ENSG00000272514	23.6537	7.17294	0.674742	10.6306	2.14622e-26	9.69161e-25	CFAP206
ENSG00000065357	3299.1	-2.26765	0.213345	-10.629	2.18377e-26	9.84141e-25	DGKA
ENSG00000152495	2497.12	-4.25839	0.400997	-10.6195	2.41844e-26	1.08772e-24	CAMK4
ENSG00000187240	323.475	3.31645	0.312369	10.6171	2.48154e-26	1.11343e-24	DYNC2H1
ENSG00000188039	104.516	4.31573	0.406494	10.6169	2.48552e-26	1.11343e-24	NWD1
ENSG00000167136	38.5596	2.11327	0.199163	10.6107	2.6563e-26	1.18757e-24	ENDOG
ENSG00000149970	351.171	-3.89304	0.367487	-10.5937	3.1882e-26	1.42254e-24	CNKSR2
ENSG00000088298	390.637	1.59208	0.150493	10.5791	3.7233e-26	1.65801e-24	EDEM2
ENSG00000162105	22.683	4.80376	0.454233	10.5756	3.86899e-26	1.71948e-24	SHANK2
ENSG00000182162	2158.01	-2.5375	0.240233	-10.5626	4.44031e-26	1.9695e-24	P2RY8
ENSG00000132698	5.6985	6.10445	0.578271	10.5564	4.74596e-26	2.10093e-24	RAB25
ENSG00000099250	203.2	4.91539	0.465946	10.5493	5.11972e-26	2.26193e-24	NRP1
ENSG00000103351	297.234	2.49381	0.236447	10.547	5.24456e-26	2.31254e-24	CLUAP1
ENSG00000179163	246.326	2.98225	0.282939	10.5403	5.63403e-26	2.47941e-24	FUCA1
ENSG00000157765	40.7794	9.29984	0.882932	10.5329	6.09279e-26	2.67607e-24	SLC34A2
ENSG00000123353	197.583	2.12692	0.202035	10.5275	6.45486e-26	2.82957e-24	ORMDL2
ENSG00000144476	43.2232	4.30209	0.408729	10.5255	6.58955e-26	2.88299e-24	ACKR3
ENSG00000095380	593.605	1.78089	0.16925	10.5223	6.82212e-26	2.97895e-24	NANS
ENSG00000128039	106.655	3.05274	0.290307	10.5156	7.32512e-26	3.19239e-24	SRD5A3
ENSG00000149201	45.1406	3.25543	0.309625	10.5141	7.4377e-26	3.23518e-24	CCDC81
ENSG00000188229	1472.41	2.89984	0.27582	10.5135	7.48487e-26	3.24942e-24	TUBB4B
ENSG00000173418	238.944	1.75238	0.1667	10.5122	7.59361e-26	3.29027e-24	NAA20
ENSG00000198752	589.957	2.41521	0.229865	10.5071	8.01076e-26	3.46435e-24	CDC42BPB
ENSG00000155324	140.266	3.07165	0.292347	10.5069	8.03271e-26	3.46717e-24	GRAMD2B
ENSG00000188452	15.5243	6.5323	0.621746	10.5064	8.07346e-26	3.47808e-24	CERKL
ENSG00000181634	101.256	3.32419	0.316656	10.4978	8.84186e-26	3.80183e-24	TNFSF15
ENSG00000133624	545.726	-1.66754	0.158898	-10.4944	9.16608e-26	3.93372e-24	ZNF767P
ENSG00000206113	18.6447	6.52382	0.621778	10.4922	9.38135e-26	4.01843e-24	CFAP99
ENSG00000134339	27.2782	5.28667	0.504015	10.4891	9.69346e-26	4.14423e-24	SAA2
ENSG00000167757	23.0659	5.84172	0.557513	10.4782	1.0884e-25	4.6444e-24	KLK11
ENSG00000103043	651.004	1.38854	0.132611	10.4707	1.17708e-25	5.01329e-24	VAC14
ENSG00000132323	1104.64	-1.6106	0.153824	-10.4705	1.18079e-25	5.01959e-24	ILKAP
ENSG00000163071	53.2592	9.12028	0.871134	10.4694	1.19359e-25	5.06441e-24	SPATA18
ENSG00000198643	13.6108	8.25238	0.788508	10.4658	1.23999e-25	5.25139e-24	FAM3D
ENSG00000154146	4365.73	-5.07635	0.485083	-10.4649	1.252e-25	5.2923e-24	NRGN
ENSG00000185860	20.0291	10.9212	1.04414	10.4595	1.32535e-25	5.59182e-24	CCDC190
ENSG00000177575	2422.5	3.96423	0.379109	10.4567	1.36532e-25	5.74966e-24	CD163
ENSG00000025772	120.53	1.66852	0.159569	10.4564	1.36946e-25	5.75635e-24	TOMM34
ENSG00000140263	85.7048	2.48407	0.237685	10.4511	1.44832e-25	6.07647e-24	SORD
ENSG00000185499	85.2621	5.38336	0.515182	10.4494	1.47416e-25	6.17335e-24	MUC1
ENSG00000158987	2616.18	-1.44128	0.137983	-10.4454	1.53868e-25	6.43158e-24	RAPGEF6
ENSG00000112530	11.7721	6.36808	0.609762	10.4436	1.5683e-25	6.54321e-24	PACRG
ENSG00000116863	134.556	1.67309	0.160431	10.4287	1.8339e-25	7.63719e-24	ADPRS
ENSG00000113319	619.448	-4.08188	0.391423	-10.4283	1.84163e-25	7.6552e-24	RASGRF2
ENSG00000205045	1089.73	-2.92233	0.280388	-10.4224	1.95861e-25	8.12642e-24	SLFN12L
ENSG00000169224	136.988	-4.88124	0.468372	-10.4217	1.97332e-25	8.17236e-24	GCSAML
ENSG00000155657	10315.8	-4.24759	0.407963	-10.4117	2.19236e-25	9.06282e-24	TTN
ENSG00000174175	463.589	-5.48541	0.527205	-10.4047	2.36005e-25	9.73814e-24	SELP
ENSG00000124496	1166.85	-1.38608	0.133287	-10.3992	2.49954e-25	1.02948e-23	TRERF1
ENSG00000153292	252.172	3.81413	0.366934	10.3946	2.62444e-25	1.07895e-23	ADGRF1
ENSG00000156650	3579.86	-1.36041	0.130917	-10.3914	2.71212e-25	1.11296e-23	KAT6B
ENSG00000198431	1343.13	2.74332	0.264132	10.3862	2.86675e-25	1.17427e-23	TXNRD1
ENSG00000131400	28.8922	4.89446	0.471281	10.3854	2.88828e-25	1.18094e-23	NAPSA
ENSG00000170348	1991.86	1.28516	0.123804	10.3807	3.03673e-25	1.23938e-23	TMED10
ENSG00000015153	1625.6	-1.48712	0.143264	-10.3803	3.04924e-25	1.24223e-23	YAF2
ENSG00000169402	15.6826	5.73206	0.552284	10.3788	3.0958e-25	1.25892e-23	RSPH10B2
ENSG00000035681	942.627	1.76034	0.169631	10.3775	3.14012e-25	1.27464e-23	NSMAF
ENSG00000163482	146.408	2.56752	0.247498	10.3739	3.25869e-25	1.32038e-23	STK36
ENSG00000188322	397.199	-3.29839	0.318048	-10.3707	3.36958e-25	1.36286e-23	SBK1
ENSG00000172575	1515.05	-3.19215	0.308098	-10.3608	3.73779e-25	1.50907e-23	RASGRP1
ENSG00000123094	16.2592	4.2452	0.409944	10.3556	3.94861e-25	1.59133e-23	RASSF8
ENSG00000063660	13.7455	4.66473	0.450563	10.3531	4.05122e-25	1.62976e-23	GPC1
ENSG00000176153	5.55033	6.47875	0.625849	10.3519	4.10122e-25	1.64693e-23	GPX2
ENSG00000213402	504.639	-2.79321	0.269945	-10.3473	4.30418e-25	1.72228e-23	PTPRCAP
ENSG00000277893	12.7209	9.95215	0.961809	10.3473	4.30362e-25	1.72228e-23	SRD5A2
ENSG00000167858	26.5027	11.0945	1.07239	10.3456	4.38212e-25	1.75036e-23	TEKT1
ENSG00000166246	15.1378	7.16354	0.693757	10.3257	5.39136e-25	2.14966e-23	C16orf71
ENSG00000181896	1794.68	-2.04298	0.197858	-10.3255	5.40354e-25	2.1507e-23	ZNF101
ENSG00000182118	38.0447	3.26553	0.316364	10.3221	5.59996e-25	2.22494e-23	FAM89A
ENSG00000197446	15.8871	6.12372	0.593464	10.3186	5.80593e-25	2.30271e-23	CYP2F1
ENSG00000205744	1183.5	-1.17997	0.114368	-10.3173	5.88261e-25	2.32902e-23	DENND1C
ENSG00000239388	6.93903	6.9325	0.672033	10.3157	5.98384e-25	2.36493e-23	ASB14
ENSG00000150782	113.443	3.11707	0.302216	10.314	6.08895e-25	2.40225e-23	IL18
ENSG00000125991	1100.03	1.10554	0.1072	10.313	6.15751e-25	2.42505e-23	ERGIC3
ENSG00000225528	240.659	-4.09883	0.397551	-10.3102	6.33639e-25	2.49113e-23
ENSG00000114999	792.501	1.70472	0.165411	10.306	6.6202e-25	2.59817e-23	TTL
ENSG00000211899	2209.17	-4.53748	0.440405	-10.303	6.83256e-25	2.67684e-23	IGHM
ENSG00000125775	16.221	3.02482	0.293633	10.3014	6.94697e-25	2.71693e-23	SDCBP2
ENSG00000116016	282.085	4.93976	0.479594	10.2999	7.05467e-25	2.74949e-23	EPAS1
ENSG00000154380	504.848	3.64562	0.353944	10.3	7.04782e-25	2.74949e-23	ENAH
ENSG00000006740	15.5097	4.41541	0.429257	10.2862	8.13593e-25	3.16541e-23	ARHGAP44
ENSG00000007174	74.2817	6.20808	0.603579	10.2854	8.19586e-25	3.18322e-23	DNAH9
ENSG00000151692	665.007	-2.77042	0.269555	-10.2777	8.87792e-25	3.44219e-23	RNF144A
ENSG00000156738	146.389	-5.07278	0.494017	-10.2684	9.77836e-25	3.78478e-23	MS4A1
ENSG00000105258	91.5287	1.83058	0.1785	10.2554	1.11964e-24	4.31878e-23	POLR2I
ENSG00000118058	4070.36	-1.77156	0.172743	-10.2555	1.11831e-24	4.31878e-23	KMT2A
ENSG00000256937	132.368	-4.90351	0.478258	-10.2529	1.14884e-24	4.42384e-23	KRT17P8
ENSG00000123095	84.9631	5.82489	0.568628	10.2438	1.26235e-24	4.8526e-23	BHLHE41
ENSG00000224393	1461.5	-5.85223	0.571334	-10.2431	1.27106e-24	4.87775e-23	MPIG6B
ENSG00000150893	22.4742	4.57172	0.446487	10.2393	1.32183e-24	5.06395e-23	FREM2
ENSG00000143612	915.276	1.5283	0.149307	10.236	1.36808e-24	5.2322e-23	C1orf43
ENSG00000164442	851.459	2.214	0.216322	10.2348	1.3854e-24	5.28943e-23	CITED2
ENSG00000059145	310.954	-2.4532	0.239747	-10.2325	1.4186e-24	5.40703e-23	UNKL
ENSG00000135452	314.378	1.55407	0.151885	10.2319	1.42655e-24	5.42814e-23	TSPAN31
ENSG00000130396	496.135	2.78179	0.272008	10.2269	1.5031e-24	5.70974e-23	AFDN
ENSG00000106397	301.247	1.9793	0.1936	10.2237	1.55371e-24	5.89206e-23	PLOD3
ENSG00000106211	266.16	3.40831	0.333649	10.2153	1.69404e-24	6.4134e-23	HSPB1
ENSG00000184058	7.08264	4.73348	0.463501	10.2124	1.74423e-24	6.59229e-23	TBX1
ENSG00000260220	45.2123	7.1208	0.697374	10.2109	1.77243e-24	6.68766e-23	CCDC187
ENSG00000187510	51.9402	5.19177	0.508754	10.2049	1.88588e-24	7.10379e-23	PLEKHG7
ENSG00000118997	80.3424	5.68891	0.557516	10.204	1.90212e-24	7.15298e-23	DNAH7
ENSG00000179639	319.757	-5.19404	0.50938	-10.1968	2.04944e-24	7.69413e-23	FCER1A
ENSG00000196459	915.014	-1.28847	0.126393	-10.1941	2.10672e-24	7.896e-23	TRAPPC2
ENSG00000185658	3807.67	-1.37482	0.134948	-10.1878	2.24901e-24	8.41526e-23	BRWD1
ENSG00000120549	30.9552	6.97004	0.684955	10.1759	2.54014e-24	9.48882e-23	KIAA1217
ENSG00000117448	474.252	2.04595	0.20114	10.1718	2.65011e-24	9.88318e-23	AKR1A1
ENSG00000150764	51.7452	3.97031	0.390403	10.1698	2.70518e-24	1.00719e-22	DIXDC1
ENSG00000213699	674.463	1.58007	0.155382	10.1689	2.72961e-24	1.0146e-22	SLC35F6
ENSG00000154099	418.927	3.66111	0.360109	10.1667	2.79267e-24	1.03633e-22	DNAAF1
ENSG00000181790	57.1665	3.32569	0.327149	10.1657	2.82184e-24	1.04543e-22	ADGRB1
ENSG00000153283	1968.07	-2.9349	0.288977	-10.1562	3.11101e-24	1.15066e-22	CD96
ENSG00000173838	15.7657	7.61927	0.750227	10.1559	3.11772e-24	1.15125e-22	MARCHF10
ENSG00000141576	518.18	-2.65714	0.261711	-10.1529	3.21509e-24	1.18526e-22	RNF157
ENSG00000144218	1118.52	-3.80124	0.374467	-10.151	3.27842e-24	1.20663e-22	AFF3
ENSG00000173451	96.8198	2.82344	0.278185	10.1495	3.33011e-24	1.22365e-22	THAP2
ENSG00000155849	2169.96	-1.23701	0.121897	-10.148	3.3817e-24	1.24058e-22	ELMO1
ENSG00000182621	627.868	-2.71079	0.267489	-10.1342	3.8952e-24	1.42663e-22	PLCB1
ENSG00000175445	121.413	7.4743	0.737918	10.1289	4.11228e-24	1.50369e-22	LPL
ENSG00000160213	195.458	2.72783	0.269618	10.1174	4.62619e-24	1.68886e-22	CSTB
ENSG00000277585	388.525	12.2223	1.20872	10.1118	4.89937e-24	1.78569e-22	MUC4
ENSG00000175279	18.9056	2.86015	0.283077	10.1038	5.31442e-24	1.93383e-22	CENPS
ENSG00000105479	23.8595	4.90742	0.485843	10.1008	5.47762e-24	1.98994e-22	CCDC114
ENSG00000214765	431.418	-1.72157	0.170441	-10.1007	5.48632e-24	1.98994e-22	SEPTIN7P2
ENSG00000136205	1265.38	2.41441	0.23917	10.095	5.81419e-24	2.10547e-22	TNS3
ENSG00000140254	11.9196	6.23779	0.618235	10.0897	6.13782e-24	2.21909e-22	DUOXA1
ENSG00000164111	2284.71	2.46771	0.24472	10.0838	6.5153e-24	2.35178e-22	ANXA5
ENSG00000185055	32.7429	4.03352	0.400016	10.0834	6.54357e-24	2.3582e-22	EFCAB10
ENSG00000165807	5.29324	5.82307	0.577629	10.081	6.70563e-24	2.41274e-22	PPP1R36
ENSG00000248283	143.249	-3.71138	0.368179	-10.0804	6.74715e-24	2.4238e-22	CCNL2P1
ENSG00000170921	840.222	2.00028	0.19846	10.079	6.84108e-24	2.45363e-22	TANC2
ENSG00000099260	7.0942	8.4378	0.838383	10.0644	7.93916e-24	2.84293e-22	PALMD
ENSG00000166501	6050.69	-1.48176	0.147436	-10.0502	9.16891e-24	3.27807e-22	PRKCB
ENSG00000081803	8.7353	8.95864	0.891597	10.0479	9.38836e-24	3.3512e-22	CADPS2
ENSG00000148700	4354.5	-2.07899	0.206924	-10.0471	9.45957e-24	3.37127e-22	ADD3
ENSG00000148488	109.121	-4.55085	0.452977	-10.0465	9.51658e-24	3.38621e-22	ST8SIA6
ENSG00000244607	20.3227	4.04574	0.402826	10.0434	9.82233e-24	3.48949e-22	CCDC13
ENSG00000133265	103.406	2.36749	0.235968	10.0331	1.09027e-23	3.86719e-22	HSPBP1
ENSG00000100360	196.402	2.17073	0.216634	10.0202	1.24207e-23	4.39868e-22	IFT27
ENSG00000189350	974.418	1.90906	0.190566	10.0179	1.27202e-23	4.49768e-22	TOGARAM2
ENSG00000052126	412.433	2.16019	0.215665	10.0164	1.29068e-23	4.55648e-22	PLEKHA5
ENSG00000188659	58.0806	6.51649	0.650623	10.0158	1.29944e-23	4.58021e-22	SAXO2
ENSG00000178053	42.1379	4.57733	0.457347	10.0084	1.3993e-23	4.92448e-22	MLF1
ENSG00000143479	124.017	3.26898	0.326718	10.0055	1.4417e-23	5.06576e-22	DYRK3
ENSG00000104695	257.725	1.82763	0.18275	10.0007	1.51253e-23	5.30637e-22	PPP2CB
ENSG00000147138	1207.18	-3.7442	0.374453	-9.99912	1.53762e-23	5.38599e-22	GPR174
ENSG00000186166	993.714	-1.22678	0.122741	-9.99485	1.60525e-23	5.61413e-22	CCDC84
ENSG00000263639	143.056	13.1797	1.31892	9.99278	1.63924e-23	5.72411e-22	MSMB
ENSG00000223804	336.309	-1.41644	0.14178	-9.99041	1.67888e-23	5.85345e-22
ENSG00000171428	52.1232	3.14909	0.31554	9.98001	1.86444e-23	6.49033e-22	NAT1
ENSG00000255150	165.712	2.14674	0.215176	9.97669	1.92794e-23	6.70101e-22	EID3
ENSG00000136052	103.772	3.21993	0.322825	9.97424	1.97612e-23	6.85786e-22	SLC41A2
ENSG00000138413	365.169	3.55102	0.356044	9.97356	1.98963e-23	6.89412e-22	IDH1
ENSG00000069702	1358.8	-3.73129	0.374152	-9.97267	2.00757e-23	6.94558e-22	TGFBR3
ENSG00000042493	1048.18	2.95894	0.297068	9.96048	2.26973e-23	7.84049e-22	CAPG
ENSG00000164483	771.937	-3.76309	0.377859	-9.95897	2.30445e-23	7.94825e-22	SAMD3
ENSG00000276141	1359.41	-1.97699	0.198584	-9.95545	2.38739e-23	8.22169e-22	WHAMMP3
ENSG00000101222	10.8267	8.58242	0.862895	9.94608	2.62323e-23	9.02005e-22	SPEF1
ENSG00000140961	95.9395	2.74737	0.276321	9.94267	2.71445e-23	9.31947e-22	OSGIN1
ENSG00000116237	547.025	1.65086	0.166214	9.93218	3.01597e-23	1.03389e-21	ICMT
ENSG00000253958	22.1772	5.78442	0.582441	9.93135	3.04125e-23	1.04097e-21	CLDN23
ENSG00000170027	1052.17	2.16486	0.218356	9.91435	3.60608e-23	1.23243e-21	YWHAG
ENSG00000140284	46.3593	4.85478	0.489698	9.91384	3.62433e-23	1.23678e-21	SLC27A2
ENSG00000229077	92.6522	6.36423	0.642429	9.90651	3.90028e-23	1.32893e-21	SLC44A4
ENSG00000127884	228.935	1.7882	0.180569	9.90318	4.03255e-23	1.37192e-21	ECHS1
ENSG00000158423	20.2355	3.93146	0.397037	9.90198	4.081e-23	1.38631e-21	RIBC1
ENSG00000041982	24.1454	8.2525	0.833748	9.89808	4.24351e-23	1.43934e-21	TNC
ENSG00000184949	202.073	4.12897	0.417239	9.89594	4.33503e-23	1.46816e-21	FAM227A
ENSG00000151276	9.91922	6.56326	0.663298	9.89489	4.38085e-23	1.48145e-21	MAGI1
ENSG00000165092	533.233	3.85388	0.389567	9.89273	4.47671e-23	1.51159e-21	ALDH1A1
ENSG00000186665	27.1345	2.47458	0.25016	9.892	4.50938e-23	1.52034e-21	C17orf58
ENSG00000159788	302.195	2.09677	0.21218	9.88201	4.98239e-23	1.6773e-21	RGS12
ENSG00000155761	47.5106	8.49939	0.86011	9.88175	4.99513e-23	1.67908e-21	SPAG17
ENSG00000172716	859.36	2.14953	0.217531	9.88147	5.00906e-23	1.68125e-21	SLFN11
ENSG00000186710	12.3085	8.54249	0.86451	9.88131	5.01748e-23	1.68157e-21	CFAP73
ENSG00000150045	303.874	-5.64183	0.57099	-9.8808	5.04306e-23	1.68762e-21	KLRF1
ENSG00000141293	840.355	-3.1343	0.317257	-9.87936	5.11595e-23	1.70947e-21	SKAP1
ENSG00000151491	134.908	2.82803	0.286368	9.87551	5.31624e-23	1.77376e-21	EPS8
ENSG00000198954	107.575	1.77181	0.17945	9.87355	5.42102e-23	1.80604e-21	KIFBP
ENSG00000166402	10.1832	5.93936	0.601672	9.87142	5.5377e-23	1.84219e-21	TUB
ENSG00000183421	19.0551	5.85328	0.59302	9.87029	5.60036e-23	1.86028e-21	RIPK4
ENSG00000173905	216.278	2.10659	0.213512	9.86638	5.8229e-23	1.93135e-21	GOLIM4
ENSG00000125430	297.744	2.60424	0.264038	9.86315	6.01333e-23	1.99157e-21	HS3ST3B1
ENSG00000248144	16.9166	10.1815	1.03258	9.8602	6.19251e-23	2.0479e-21	ADH1C
ENSG00000107819	703.143	1.52755	0.155048	9.85212	6.71129e-23	2.2145e-21	SFXN3
ENSG00000122378	218.18	1.93183	0.196084	9.85205	6.71597e-23	2.2145e-21	PRXL2A
ENSG00000165816	17.5704	3.89124	0.394984	9.85164	6.74313e-23	2.2202e-21	VWA2
ENSG00000163263	6.72328	5.82428	0.591434	9.84772	7.01181e-23	2.30529e-21	C1orf189
ENSG00000146648	21.2246	10.9672	1.11462	9.83943	7.61407e-23	2.49964e-21	EGFR
ENSG00000222046	10.185	8.40315	0.854545	9.83347	8.07849e-23	2.64824e-21	DCDC2B
ENSG00000198265	4639.49	-1.54921	0.157551	-9.83306	8.11194e-23	2.65533e-21	HELZ
ENSG00000206053	255.971	3.23283	0.328883	9.82974	8.38332e-23	2.74017e-21	JPT2
ENSG00000105523	12.7841	4.34723	0.442332	9.82797	8.53189e-23	2.78469e-21	FAM83E
ENSG00000261884	763.698	-1.57379	0.160152	-9.82687	8.62605e-23	2.81134e-21
ENSG00000143801	65.3635	2.54889	0.259533	9.82108	9.13623e-23	2.97331e-21	PSEN2
ENSG00000135047	1180.44	6.24401	0.635943	9.81851	9.37202e-23	3.04564e-21	CTSL
ENSG00000197183	1667.46	-1.63295	0.166322	-9.81802	9.41714e-23	3.05588e-21	NOL4L
ENSG00000143079	93.4091	3.00838	0.306977	9.80001	1.12573e-22	3.64776e-21	CTTNBP2NL
ENSG00000149564	217.811	-4.67727	0.477312	-9.79919	1.13487e-22	3.67208e-21	ESAM
ENSG00000186081	21.6	6.41032	0.654218	9.79844	1.1434e-22	3.69437e-21	KRT5
ENSG00000172543	919.511	-3.681	0.376307	-9.78191	1.34648e-22	4.34428e-21	CTSW
ENSG00000164746	10.3619	7.28297	0.744642	9.7805	1.3654e-22	4.39903e-21	C7orf57
ENSG00000275302	1205.91	6.74462	0.689615	9.78027	1.36852e-22	4.40275e-21	CCL4
ENSG00000248712	18.2252	3.66639	0.375002	9.77699	1.41352e-22	4.54104e-21	CCDC153
ENSG00000278303	61.4337	10.0932	1.03295	9.77133	1.49482e-22	4.79535e-21	MUC4
ENSG00000181036	378.941	-4.64269	0.475771	-9.75824	1.70085e-22	5.44853e-21	FCRL6
ENSG00000166171	25.7696	3.68612	0.378002	9.75158	1.81617e-22	5.80969e-21	DPCD
ENSG00000165533	81.9644	2.27827	0.23375	9.7466	1.90757e-22	6.09338e-21	TTC8
ENSG00000115825	1489.64	-1.2869	0.132057	-9.74505	1.93688e-22	6.17824e-21	PRKD3
ENSG00000176842	6.76209	7.95226	0.816304	9.74179	2.00002e-22	6.3706e-21	IRX5
ENSG00000091622	30.7704	3.20281	0.328885	9.73841	2.06766e-22	6.5688e-21	PITPNM3
ENSG00000138722	386.941	-6.26843	0.643682	-9.73839	2.06808e-22	6.5688e-21	MMRN1
ENSG00000278468	99.8153	10.9881	1.12941	9.72907	2.26652e-22	7.18892e-21	MUC4
ENSG00000157510	50.8511	3.37769	0.347305	9.72542	2.34938e-22	7.44126e-21	AFAP1L1
ENSG00000167216	26.0525	3.41733	0.351674	9.71732	2.54383e-22	8.04579e-21	KATNAL2
ENSG00000114812	315.546	-2.56926	0.264516	-9.71305	2.65289e-22	8.37796e-21	VIPR1
ENSG00000178531	11.3355	8.94575	0.921016	9.71291	2.6563e-22	8.37796e-21	CTXN1
ENSG00000126947	19.8519	2.93859	0.302641	9.7098	2.73873e-22	8.62584e-21	ARMCX1
ENSG00000105289	67.3715	4.13358	0.425799	9.70781	2.7927e-22	8.78353e-21	TJP3
ENSG00000179630	98.7382	2.9731	0.306366	9.7044	2.88781e-22	9.06997e-21	LACC1
ENSG00000109670	2813.54	-1.2978	0.133756	-9.70275	2.9348e-22	9.20471e-21	FBXW7
ENSG00000160298	64.4532	3.53278	0.364161	9.70112	2.98194e-22	9.33954e-21	C21orf58
ENSG00000117984	6752.55	3.83521	0.395445	9.69845	3.06119e-22	9.5611e-21	CTSD
ENSG00000196139	80.0078	3.84034	0.395972	9.69851	3.05923e-22	9.5611e-21	AKR1C3
ENSG00000170482	15.8267	5.44626	0.561604	9.69768	3.08423e-22	9.61972e-21	SLC23A1
ENSG00000065621	55.1763	2.42164	0.249839	9.69283	3.23431e-22	1.00739e-20	GSTO2
ENSG00000160185	281.595	-3.00518	0.310143	-9.68965	3.33665e-22	1.03782e-20	UBASH3A
ENSG00000128266	432.061	-4.55216	0.469846	-9.68861	3.37072e-22	1.04697e-20	GNAZ
ENSG00000088836	19.6952	5.94949	0.614923	9.67518	3.84419e-22	1.19239e-20	SLC4A11
ENSG00000215861	14.1397	5.10511	0.527909	9.67043	4.02687e-22	1.24733e-20
ENSG00000133612	454.38	2.15949	0.223423	9.66549	4.22585e-22	1.30717e-20	AGAP3
ENSG00000164050	68.6299	4.0733	0.421573	9.66213	4.36686e-22	1.34893e-20	PLXNB1
ENSG00000162367	482.106	-4.92743	0.510013	-9.66138	4.39901e-22	1.35699e-20	TAL1
ENSG00000159958	1062.79	-3.42079	0.354256	-9.65627	4.62388e-22	1.42441e-20	TNFRSF13C
ENSG00000167895	965.953	-2.45868	0.254632	-9.65582	4.64412e-22	1.42869e-20	TMC8
ENSG00000007312	159.407	-3.89547	0.403465	-9.65504	4.67989e-22	1.43772e-20	CD79B
ENSG00000135446	235.142	1.47458	0.152824	9.64892	4.9675e-22	1.524e-20	CDK4
ENSG00000143570	319.153	2.39981	0.249045	9.63608	5.62989e-22	1.72486e-20	SLC39A1
ENSG00000105246	9.82166	4.98689	0.517579	9.63503	5.68778e-22	1.74023e-20	EBI3
ENSG00000114861	5016.6	-1.98774	0.206429	-9.62917	6.02124e-22	1.83975e-20	FOXP1
ENSG00000140259	181.39	1.33649	0.138873	9.62385	6.34144e-22	1.93496e-20	MFAP1
ENSG00000163734	435.147	7.07007	0.734897	9.62049	6.55175e-22	1.99642e-20	CXCL3
ENSG00000156345	49.1724	2.92038	0.303566	9.62023	6.5682e-22	1.99872e-20	CDK20
ENSG00000182704	199.561	1.12997	0.117495	9.61719	6.76564e-22	2.05602e-20	TSKU
ENSG00000249850	265.728	-1.47942	0.153854	-9.61579	6.85818e-22	2.08133e-20	KRT18P31
ENSG00000102962	67.1751	3.52784	0.367014	9.61226	7.09728e-22	2.15099e-20	CCL22
ENSG00000162745	29.8177	5.66833	0.589895	9.60904	7.32271e-22	2.21633e-20	OLFML2B
ENSG00000005961	1971.09	-5.96231	0.620536	-9.60834	7.37313e-22	2.22859e-20	ITGA2B
ENSG00000049759	227.929	2.63693	0.274494	9.60651	7.50475e-22	2.26533e-20	NEDD4L
ENSG00000115112	61.2789	4.31682	0.450013	9.59267	8.58381e-22	2.58757e-20	TFCP2L1
ENSG00000117519	38.1898	4.16634	0.434565	9.58738	9.03541e-22	2.72006e-20	CNN3
ENSG00000143222	688.079	1.24593	0.130004	9.5838	9.35401e-22	2.8122e-20	UFC1
ENSG00000198894	384.909	1.73123	0.180651	9.58331	9.39838e-22	2.82177e-20	CIPC
ENSG00000124215	57.4516	3.1179	0.325377	9.58244	9.47819e-22	2.84194e-20	CDH26
ENSG00000119147	13.0362	5.91021	0.616927	9.58008	9.69726e-22	2.90058e-20	ECRG4
ENSG00000168447	7.62392	9.01102	0.940603	9.58005	9.69954e-22	2.90058e-20	SCNN1B
ENSG00000106948	8606.31	-1.3807	0.144136	-9.57914	9.78579e-22	2.92248e-20	AKNA
ENSG00000166145	144.866	3.22825	0.337073	9.57731	9.96031e-22	2.97065e-20	SPINT1
ENSG00000234420	1099.73	-1.91609	0.200072	-9.57701	9.98967e-22	2.97547e-20	ZNF37BP
ENSG00000164855	27.3362	4.47488	0.467342	9.57517	1.01693e-21	3.02496e-20	TMEM184A
ENSG00000129226	4244.56	2.89264	0.302459	9.56375	1.13565e-21	3.37365e-20	CD68
ENSG00000164171	93.0211	3.84337	0.401876	9.56356	1.13771e-21	3.3753e-20	ITGA2
ENSG00000115461	57.8223	11.2457	1.1761	9.56183	1.15697e-21	3.42792e-20	IGFBP5
ENSG00000140396	2923.57	-1.07361	0.112324	-9.55816	1.19869e-21	3.54685e-20	NCOA2
ENSG00000164309	38.5252	3.4385	0.359811	9.55641	1.21908e-21	3.60246e-20	CMYA5
ENSG00000085978	1221.56	-1.64366	0.172045	-9.55367	1.25179e-21	3.69426e-20	ATG16L1
ENSG00000131876	1161.72	-1.46607	0.153559	-9.54729	1.33134e-21	3.92387e-20	SNRPA1
ENSG00000164930	49.7514	3.38659	0.354771	9.54587	1.34976e-21	3.97297e-20	FZD6
ENSG00000164287	21.5596	4.64064	0.486209	9.54455	1.36694e-21	4.01828e-20	CDC20B
ENSG00000107731	27.4374	5.38892	0.564728	9.54251	1.3941e-21	4.09275e-20	UNC5B
ENSG00000102879	2067.84	-2.33666	0.244878	-9.54211	1.39954e-21	4.10337e-20	CORO1A
ENSG00000139055	196.493	-2.86523	0.30031	-9.54089	1.41617e-21	4.14673e-20	ERP27
ENSG00000130513	26.8697	6.29104	0.659465	9.53961	1.43376e-21	4.19277e-20	GDF15
ENSG00000159200	191.097	2.16663	0.227166	9.53764	1.46123e-21	4.26755e-20	RCAN1
ENSG00000135525	57.4526	3.67005	0.384968	9.5334	1.52211e-21	4.43958e-20	MAP7
ENSG00000175463	1335.39	-1.67464	0.175895	-9.52069	1.72027e-21	5.01106e-20	TBC1D10C
ENSG00000120053	73.7794	2.06301	0.216744	9.51818	1.76243e-21	5.12724e-20	GOT1
ENSG00000111371	5524.12	-2.34752	0.246815	-9.51124	1.88403e-21	5.47391e-20	SLC38A1
ENSG00000183207	238.428	1.81489	0.190819	9.51106	1.88737e-21	5.47655e-20	RUVBL2
ENSG00000188959	5.47875	7.79391	0.819605	9.50934	1.91876e-21	5.56045e-20	C9orf152
ENSG00000137502	841.144	-3.2788	0.34495	-9.50515	1.99753e-21	5.78127e-20	RAB30
ENSG00000134899	1253.79	-1.57532	0.16578	-9.50248	2.04944e-21	5.92388e-20	ERCC5
ENSG00000276849	2200.59	-3.23048	0.339971	-9.50225	2.05407e-21	5.92964e-20	TRBC2
ENSG00000198807	10.3966	8.53713	0.898936	9.49693	2.16173e-21	6.23243e-20	PAX9
ENSG00000155368	558.996	1.84675	0.194504	9.49467	2.20916e-21	6.36103e-20	DBI
ENSG00000132613	237.746	3.09467	0.326052	9.49134	2.28088e-21	6.55915e-20	MTSS2
ENSG00000143375	28.523	6.34258	0.668504	9.48771	2.36159e-21	6.78257e-20	CGN
ENSG00000134910	714.791	1.38728	0.146236	9.48658	2.38739e-21	6.84791e-20	STT3A
ENSG00000205593	141.213	2.61026	0.275464	9.47586	2.64565e-21	7.57903e-20	DENND6B
ENSG00000187098	193.791	2.97137	0.313592	9.47526	2.66101e-21	7.61333e-20	MITF
ENSG00000116209	1622	1.20636	0.127322	9.47485	2.67153e-21	7.63371e-20	TMEM59
ENSG00000075391	281.992	3.82733	0.403959	9.47456	2.67886e-21	7.64495e-20	RASAL2
ENSG00000153246	25.9081	3.94534	0.416631	9.46963	2.80848e-21	8.00471e-20	PLA2R1
ENSG00000177830	205.355	1.74164	0.183926	9.46928	2.81769e-21	8.02079e-20	CHID1
ENSG00000111276	2388.15	-1.51499	0.160004	-9.46844	2.84044e-21	8.07531e-20	CDKN1B
ENSG00000189079	2343.18	-1.18702	0.125404	-9.46558	2.91941e-21	8.28935e-20	ARID2
ENSG00000126838	15.6126	7.11562	0.752331	9.4581	3.13598e-21	8.89305e-20	PZP
ENSG00000125354	3131.4	-1.71567	0.181501	-9.45271	3.30172e-21	9.35128e-20	SEPTIN6
ENSG00000165272	527.784	3.27102	0.346232	9.44748	3.47085e-21	9.81793e-20	AQP3
ENSG00000177459	7.51252	8.75936	0.927312	9.44598	3.52107e-21	9.94748e-20	ERICH5
ENSG00000114439	2189.26	-1.55815	0.165014	-9.44252	3.63917e-21	1.02682e-19	BBX
ENSG00000138162	179.067	3.23423	0.34265	9.43888	3.76784e-21	1.06179e-19	TACC2
ENSG00000168589	7.14393	8.2856	0.877998	9.43693	3.83863e-21	1.08039e-19	DYNLRB2
ENSG00000116525	307.394	-1.30194	0.137967	-9.43661	3.85029e-21	1.08232e-19	TRIM62
ENSG00000060982	234.384	3.88612	0.411897	9.4347	3.92107e-21	1.10084e-19	BCAT1
ENSG00000039068	92.1714	3.48649	0.369547	9.4345	3.92851e-21	1.10155e-19	CDH1
ENSG00000144451	73.6366	3.29697	0.349641	9.42961	4.11633e-21	1.15278e-19	SPAG16
ENSG00000008394	311.271	2.6639	0.2827	9.42306	4.3815e-21	1.22551e-19	MGST1
ENSG00000115457	554.526	3.3956	0.360396	9.42187	4.43115e-21	1.23786e-19	IGFBP2
ENSG00000002587	60.1421	4.33316	0.459959	9.42075	4.47862e-21	1.24957e-19	HS3ST1
ENSG00000119899	260.051	1.76076	0.186978	9.41696	4.64356e-21	1.29398e-19	SLC17A5
ENSG00000189058	7.21553	8.46494	0.899356	9.41222	4.85773e-21	1.35199e-19	APOD
ENSG00000196743	1399.25	2.3712	0.252001	9.4095	4.98497e-21	1.38569e-19	GM2A
ENSG00000110492	59.9403	3.00594	0.319472	9.40909	5.00436e-21	1.38936e-19	MDK
ENSG00000101843	169.807	1.43808	0.152884	9.40636	5.13623e-21	1.42395e-19	PSMD10
ENSG00000184863	4170.66	-1.1377	0.120951	-9.40625	5.1416e-21	1.42395e-19	RBM33
ENSG00000136504	3470.93	-1.55443	0.16535	-9.40082	5.41372e-21	1.49746e-19	KAT7
ENSG00000173486	129.682	1.93819	0.206181	9.40045	5.43286e-21	1.50091e-19	FKBP2
ENSG00000101695	2041.17	-2.08683	0.222055	-9.39779	5.57229e-21	1.53566e-19	RNF125
ENSG00000229419	72.0268	2.39508	0.254853	9.39788	5.56718e-21	1.53566e-19	RALGAPA1P1
ENSG00000100167	7.72952	3.92181	0.417794	9.38693	6.1773e-21	1.70031e-19	SEPTIN3
ENSG00000089737	4756.99	-1.75781	0.187279	-9.38602	6.231e-21	1.71299e-19	DDX24
ENSG00000138735	994.461	-4.5146	0.481023	-9.3854	6.26791e-21	1.72091e-19	PDE5A
ENSG00000145685	562.67	3.83163	0.40826	9.38528	6.2751e-21	1.72091e-19	LHFPL2
ENSG00000174844	81.8191	6.52942	0.695854	9.38332	6.39268e-21	1.75102e-19	DNAH12
ENSG00000183833	32.2878	5.94049	0.633325	9.37986	6.60629e-21	1.80733e-19	CFAP91
ENSG00000073861	623.836	-3.30251	0.352232	-9.37597	6.85451e-21	1.87068e-19	TBX21
ENSG00000165682	210.1	-5.52573	0.589346	-9.37605	6.84912e-21	1.87068e-19	CLEC1B
ENSG00000115648	20.5901	5.32679	0.568487	9.37013	7.24406e-21	1.9746e-19	MLPH
ENSG00000149212	2562.52	-2.29894	0.245635	-9.35916	8.03732e-21	2.18817e-19	SESN3
ENSG00000101182	995.473	1.16982	0.125	9.35856	8.08342e-21	2.19807e-19	PSMA7
ENSG00000108829	961.433	1.05458	0.112701	9.3574	8.17219e-21	2.21952e-19	LRRC59
ENSG00000235944	185.015	-2.75012	0.293904	-9.3572	8.18795e-21	2.22112e-19	ZNF815P
ENSG00000121390	1399.36	-0.778206	0.0831734	-9.35643	8.2473e-21	2.23452e-19	PSPC1
ENSG00000277753	66.832	4.5711	0.48872	9.35322	8.50216e-21	2.3008e-19	MUC20
ENSG00000143772	3767.11	-1.83484	0.196185	-9.35262	8.55066e-21	2.31115e-19	ITPKB
ENSG00000102471	33.7454	3.83078	0.40961	9.35225	8.57991e-21	2.31627e-19	NDFIP2
ENSG00000140859	200.854	3.58733	0.383643	9.35069	8.70761e-21	2.34792e-19	KIFC3
ENSG00000168350	19.8528	5.28898	0.565806	9.3477	8.95753e-21	2.41242e-19	DEGS2
ENSG00000167113	413.053	1.12008	0.119851	9.34565	9.13297e-21	2.45672e-19	COQ4
ENSG00000163788	3882.69	-1.71	0.182997	-9.34441	9.24059e-21	2.4827e-19	SNRK
ENSG00000131871	403.51	1.4093	0.150865	9.34148	9.49953e-21	2.54923e-19	SELENOS
ENSG00000089050	250.71	1.01242	0.108405	9.33922	9.70432e-21	2.60108e-19	RBBP9
ENSG00000124145	360.498	4.46684	0.478381	9.33741	9.87172e-21	2.6428e-19	SDC4
ENSG00000146285	1390	-3.00512	0.322097	-9.32988	1.05994e-20	2.83424e-19	SCML4
ENSG00000147854	1828.26	-1.60818	0.172419	-9.3272	1.08708e-20	2.90337e-19	UHRF2
ENSG00000175866	108.893	2.84297	0.304818	9.32678	1.09139e-20	2.91141e-19	BAIAP2
ENSG00000169704	182.303	-5.91195	0.633913	-9.32611	1.0983e-20	2.92638e-19	GP9
ENSG00000143816	8.17547	7.73839	0.829768	9.32597	1.09971e-20	2.92666e-19	WNT9A
ENSG00000049283	7.05079	9.16744	0.983849	9.31793	1.18629e-20	3.15335e-19	EPN3
ENSG00000186105	91.2316	3.68931	0.396186	9.31206	1.25382e-20	3.32891e-19	LRRC70
ENSG00000006704	162.841	2.26831	0.243606	9.31141	1.26146e-20	3.34525e-19	GTF2IRD1
ENSG00000112110	172.911	1.50864	0.162047	9.30988	1.27982e-20	3.38995e-19	MRPL18
ENSG00000077684	1079.97	-1.09615	0.117746	-9.3095	1.28432e-20	3.39786e-19	JADE1
ENSG00000162433	90.1205	3.32058	0.356693	9.30934	1.28635e-20	3.39923e-19	AK4
ENSG00000157423	167.657	7.08563	0.761215	9.30832	1.29875e-20	3.42797e-19	HYDIN
ENSG00000019102	6.06811	5.28576	0.567876	9.30794	1.30335e-20	3.43608e-19	VSIG2
ENSG00000135404	2629.84	2.99476	0.321875	9.3041	1.35134e-20	3.55842e-19	CD63
ENSG00000140527	16.1218	4.21943	0.453553	9.30306	1.36455e-20	3.589e-19	WDR93
ENSG00000109919	377.963	1.68907	0.181608	9.30067	1.39564e-20	3.66648e-19	MTCH2
ENSG00000116954	470.13	1.75003	0.188175	9.30004	1.40387e-20	3.68381e-19	RRAGC
ENSG00000171522	1776.63	2.43944	0.262345	9.29859	1.42324e-20	3.73028e-19	PTGER4
ENSG00000130413	630.816	1.92904	0.207526	9.29542	1.46628e-20	3.8386e-19	STK33
ENSG00000197457	308.866	-3.11765	0.335643	-9.28859	1.56343e-20	4.0882e-19	STMN3
ENSG00000011275	1912.65	-1.26516	0.136222	-9.28748	1.57991e-20	4.12648e-19	RNF216
ENSG00000196659	43.5789	3.07797	0.331709	9.27912	1.70878e-20	4.45791e-19	TTC30B
ENSG00000243910	9.89611	8.6077	0.928209	9.27345	1.80222e-20	4.69622e-19	TUBA4B
ENSG00000079215	80.0763	4.67119	0.503759	9.27267	1.81542e-20	4.72514e-19	SLC1A3
ENSG00000158985	4769.92	-2.02405	0.218318	-9.2711	1.84239e-20	4.78979e-19	CDC42SE2
ENSG00000075142	307.491	1.46037	0.157527	9.27057	1.85156e-20	4.80808e-19	SRI
ENSG00000106686	114.65	2.40179	0.259092	9.27004	1.86079e-20	4.82646e-19	SPATA6L
ENSG00000100246	51.6028	2.32862	0.25121	9.26961	1.86825e-20	4.84023e-19	DNAL4
ENSG00000162755	4.55362	5.64341	0.609097	9.26521	1.9469e-20	5.03819e-19	KLHDC9
ENSG00000131100	706.691	1.29442	0.139812	9.2583	2.07717e-20	5.36914e-19	ATP6V1E1
ENSG00000166352	24.0865	3.36271	0.363484	9.25133	2.2172e-20	5.72449e-19	IFTAP
ENSG00000186566	2491.03	-1.31205	0.14188	-9.24764	2.29515e-20	5.91895e-19	GPATCH8
ENSG00000032219	2009.75	-1.61157	0.174354	-9.24311	2.39431e-20	6.16761e-19	ARID4A
ENSG00000177469	17.9024	4.03485	0.436554	9.24251	2.4079e-20	6.19553e-19	CAVIN1
ENSG00000272419	979.375	-1.6263	0.176125	-9.23376	2.61285e-20	6.71517e-19	LINC01145
ENSG00000168066	8890.63	-1.49312	0.161887	-9.22327	2.88176e-20	7.39784e-19	SF1
ENSG00000179918	473.532	1.70812	0.185293	9.21851	3.01254e-20	7.72474e-19	SEPHS2
ENSG00000073803	246.923	1.75141	0.190034	9.21629	3.07557e-20	7.87738e-19	MAP3K13
ENSG00000069966	906.783	-1.95522	0.212302	-9.20963	3.2726e-20	8.3725e-19	GNB5
ENSG00000102287	10.3643	5.32234	0.578174	9.20542	3.40327e-20	8.69691e-19	GABRE
ENSG00000130706	407.637	1.28421	0.13952	9.20449	3.43313e-20	8.76325e-19	ADRM1
ENSG00000112182	1404.43	-3.22947	0.351272	-9.19366	3.79701e-20	9.68109e-19	BACH2
ENSG00000162407	112.197	5.69923	0.620057	9.19146	3.8753e-20	9.86952e-19	PLPP3
ENSG00000158296	8.14202	4.85617	0.528395	9.19042	3.91297e-20	9.94292e-19	SLC13A3
ENSG00000176533	293.489	-2.83196	0.308139	-9.19053	3.90896e-20	9.94292e-19	GNG7
ENSG00000171517	29.6081	3.90344	0.425005	9.18445	4.13644e-20	1.04989e-18	LPAR3
ENSG00000131797	951.479	-2.90263	0.316048	-9.18412	4.14907e-20	1.05191e-18	CLUHP3
ENSG00000119333	58.0614	3.08081	0.335531	9.1819	4.23568e-20	1.07266e-18	WDR34
ENSG00000050405	232.183	2.15075	0.234257	9.18117	4.2645e-20	1.07874e-18	LIMA1
ENSG00000173511	149.068	2.10832	0.229728	9.17746	4.41367e-20	1.11522e-18	VEGFB
ENSG00000169045	14075.7	-0.978942	0.106702	-9.17455	4.53454e-20	1.14448e-18	HNRNPH1
ENSG00000128573	19.5212	6.99922	0.762984	9.17349	4.57964e-20	1.15456e-18	FOXP2
ENSG00000198873	623.477	-2.05257	0.223868	-9.16867	4.78913e-20	1.20602e-18	GRK5
ENSG00000129538	61.7396	6.67677	0.728356	9.1669	4.86817e-20	1.22456e-18	RNASE1
ENSG00000066322	382.217	1.43945	0.1571	9.16264	5.06411e-20	1.27242e-18	ELOVL1
ENSG00000096384	5267.86	1.28308	0.140079	9.15965	5.20673e-20	1.3068e-18	HSP90AB1
ENSG00000158234	75.8511	2.07805	0.226912	9.15798	5.28783e-20	1.32567e-18	FAIM
ENSG00000079616	316.281	-2.04668	0.223518	-9.15667	5.3525e-20	1.34039e-18	KIF22
ENSG00000122257	3462.11	-1.42259	0.15544	-9.15197	5.59053e-20	1.39844e-18	RBBP6
ENSG00000103042	237.593	1.8044	0.197231	9.14866	5.76451e-20	1.44036e-18	SLC38A7
ENSG00000174950	10.1921	7.08186	0.774144	9.14798	5.8006e-20	1.44777e-18	CD164L2
ENSG00000138942	367.416	1.46788	0.160498	9.14581	5.9186e-20	1.47558e-18	RNF185
ENSG00000147383	75.5277	1.45981	0.159648	9.14391	6.02337e-20	1.50004e-18	NSDHL
ENSG00000171295	531.424	1.53499	0.167967	9.13863	6.32482e-20	1.57337e-18	ZNF440
ENSG00000206075	7.9571	7.87387	0.862386	9.13033	6.82937e-20	1.697e-18	SERPINB5
ENSG00000213809	1499.08	-4.04335	0.443851	-9.1097	8.26082e-20	2.05043e-18	KLRK1
ENSG00000155530	42.3859	3.49521	0.383757	9.10789	8.39997e-20	2.08267e-18	LRGUK
ENSG00000153933	585.093	-2.16251	0.237448	-9.1073	8.44558e-20	2.09168e-18	DGKE
ENSG00000085491	520.098	1.96556	0.215867	9.10539	8.59544e-20	2.12645e-18	SLC25A24
ENSG00000031081	754.709	2.44981	0.269373	9.09448	9.50417e-20	2.34868e-18	ARHGAP31
ENSG00000069849	684.397	1.95347	0.214806	9.0941	9.53708e-20	2.35423e-18	ATP1B3
ENSG00000278742	24.9688	-22.0549	2.42532	-9.09362	9.57936e-20	2.36207e-18	LRRC37A
ENSG00000276600	22.0614	7.27155	0.799653	9.09339	9.60021e-20	2.36462e-18	RAB7B
ENSG00000237344	118.331	-24.0283	2.64244	-9.0932	9.61633e-20	2.366e-18	PBX2
ENSG00000168246	101.88	2.52467	0.277764	9.08927	9.97085e-20	2.45054e-18	UBTD2
ENSG00000167306	45.7762	7.20658	0.793148	9.08606	1.02697e-19	2.52124e-18	MYO5B
ENSG00000277072	504.958	-1.24637	0.137258	-9.08048	1.08098e-19	2.65095e-18	STAG3L2
ENSG00000132481	17.2518	4.05374	0.446646	9.07595	1.12686e-19	2.76043e-18	TRIM47
ENSG00000171811	35.5383	8.88977	0.979628	9.07464	1.14053e-19	2.79089e-18	CFAP46
ENSG00000159625	26.0179	5.87312	0.647458	9.07104	1.17885e-19	2.88151e-18	DRC7
ENSG00000182224	175.858	3.07832	0.339384	9.07033	1.18656e-19	2.89722e-18	CYB5D1
ENSG00000004142	418.003	1.07663	0.118722	9.06853	1.20631e-19	2.94224e-18	POLDIP2
ENSG00000163564	765.362	-3.17525	0.350165	-9.06787	1.21363e-19	2.9569e-18	PYHIN1
ENSG00000171843	716.974	-2.77687	0.306423	-9.06222	1.27821e-19	3.11086e-18	MLLT3
ENSG00000100292	1002.02	3.71975	0.410674	9.05769	1.33247e-19	3.23942e-18	HMOX1
ENSG00000124181	1979.04	-2.57748	0.284572	-9.05739	1.33605e-19	3.24462e-18	PLCG1
ENSG00000077327	29.7073	6.84839	0.756155	9.05686	1.34258e-19	3.25696e-18	SPAG6
ENSG00000183742	561.214	3.24579	0.358438	9.05537	1.36109e-19	3.2983e-18	MACC1
ENSG00000119673	93.9249	2.40656	0.265924	9.04982	1.43204e-19	3.4665e-18	ACOT2
ENSG00000116151	128.496	1.74663	0.193042	9.04791	1.45735e-19	3.52397e-18	MORN1
ENSG00000156049	11.9825	6.35823	0.702858	9.04624	1.47975e-19	3.57428e-18	GNA14
ENSG00000170786	7.82277	7.60795	0.84108	9.04544	1.49058e-19	3.59658e-18	SDR16C5
ENSG00000058262	1798.8	0.912095	0.100864	9.04283	1.52668e-19	3.67974e-18	SEC61A1
ENSG00000172794	1222	-2.66849	0.295148	-9.04119	1.54968e-19	3.73119e-18	RAB37
ENSG00000152611	22.8729	10.7824	1.19262	9.04089	1.55404e-19	3.73768e-18	CAPSL
ENSG00000133142	110.119	1.76943	0.195741	9.03963	1.57198e-19	3.77679e-18	TCEAL4
ENSG00000131941	23.2348	4.72516	0.523047	9.0339	1.65663e-19	3.9759e-18	RHPN2
ENSG00000070526	26.2515	5.04536	0.558736	9.02995	1.71748e-19	4.11755e-18	ST6GALNAC1
ENSG00000151136	431.563	-2.41212	0.267183	-9.02797	1.74887e-19	4.18835e-18	BTBD11
ENSG00000226479	395.639	1.66354	0.184277	9.02739	1.75817e-19	4.20613e-18	TMEM185B
ENSG00000204052	6.96157	4.28947	0.475414	9.0226	1.83675e-19	4.38947e-18	LRRC73
ENSG00000185291	217.698	2.95338	0.327351	9.02206	1.84592e-19	4.4067e-18	IL3RA
ENSG00000049323	691.763	-3.9595	0.438888	-9.02166	1.85253e-19	4.41778e-18	LTBP1
ENSG00000161544	5.30834	4.33854	0.481059	9.01874	1.90259e-19	4.53235e-18	CYGB
ENSG00000227507	121.18	-4.05232	0.449337	-9.01845	1.90777e-19	4.53989e-18	LTB
ENSG00000171596	141.506	-3.2173	0.356771	-9.01783	1.91848e-19	4.55698e-18	NMUR1
ENSG00000233261	110.629	-2.47732	0.274714	-9.0178	1.91901e-19	4.55698e-18	FAM238A
ENSG00000007392	1426.53	-1.13972	0.126398	-9.01693	1.93441e-19	4.58872e-18	LUC7L
ENSG00000153064	1060.47	-3.10951	0.344965	-9.01398	1.98713e-19	4.7088e-18	BANK1
ENSG00000157224	31.6879	3.64014	0.40394	9.01156	2.03139e-19	4.80862e-18	CLDN12
ENSG00000187905	80.8302	3.74079	0.415154	9.0106	2.04926e-19	4.84582e-18	LRRC74B
ENSG00000134278	133.499	2.73803	0.30388	9.01024	2.05614e-19	4.85697e-18	SPIRE1
ENSG00000108799	1641.8	-1.01549	0.112775	-9.00461	2.1644e-19	5.10735e-18	EZH1
ENSG00000154822	1866.18	-1.65996	0.184485	-8.99776	2.30364e-19	5.43022e-18	PLCL2
ENSG00000089876	142.015	2.09705	0.233157	8.99413	2.38103e-19	5.60678e-18	DHX32
ENSG00000134247	65.1555	3.33937	0.371475	8.9895	2.48367e-19	5.84233e-18	PTGFRN
ENSG00000124299	311.686	1.73463	0.192984	8.98847	2.50701e-19	5.89108e-18	PEPD
ENSG00000138495	196.047	1.17125	0.130317	8.98773	2.52394e-19	5.92467e-18	COX17
ENSG00000196975	513.591	2.24931	0.250317	8.98586	2.56726e-19	6.02008e-18	ANXA4
ENSG00000167468	1018.26	2.0836	0.231901	8.98486	2.59075e-19	6.06883e-18	GPX4
ENSG00000079459	678.829	-1.27645	0.142114	-8.98188	2.66177e-19	6.22872e-18	FDFT1
ENSG00000078589	637.039	-2.83061	0.31518	-8.98093	2.68485e-19	6.27619e-18	P2RY10
ENSG00000185825	841.225	1.78709	0.199057	8.97775	2.76369e-19	6.45377e-18	BCAP31
ENSG00000108828	655.423	3.57749	0.398491	8.9776	2.76739e-19	6.45572e-18	VAT1
ENSG00000109272	290.144	-6.83169	0.761218	-8.97469	2.84145e-19	6.6216e-18	PF4V1
ENSG00000150681	3296.68	-3.57606	0.398657	-8.97027	2.95801e-19	6.8861e-18	RGS18
ENSG00000185989	3334.55	-1.5301	0.170675	-8.965	3.10268e-19	7.2154e-18	RASA3
ENSG00000183785	196.948	-4.46981	0.498746	-8.9621	3.18542e-19	7.40019e-18	TUBA8
ENSG00000078900	27.7455	5.2094	0.581397	8.96014	3.24267e-19	7.5254e-18	TP73
ENSG00000132821	12.6622	9.29628	1.03786	8.9572	3.33021e-19	7.72059e-18	VSTM2L
ENSG00000100219	1676.37	1.59313	0.177962	8.95211	3.48765e-19	8.07728e-18	XBP1
ENSG00000010310	144.768	1.9252	0.215088	8.95077	3.53001e-19	8.16697e-18	GIPR
ENSG00000079974	473.826	1.5039	0.168068	8.94815	3.61492e-19	8.3548e-18	RABL2B
ENSG00000135926	1565.05	1.94606	0.217533	8.94606	3.68411e-19	8.50598e-18	TMBIM1
ENSG00000005448	97.414	2.15619	0.241187	8.93994	3.89395e-19	8.98126e-18	WDR54
ENSG00000188277	13.3301	2.50808	0.280554	8.93976	3.90031e-19	8.98671e-18	C15orf62
ENSG00000120756	28.9228	3.77723	0.422777	8.93434	4.09609e-19	9.42812e-18	PLS1
ENSG00000205730	323.054	2.5575	0.286334	8.93188	4.18811e-19	9.63008e-18	ITPRIPL2
ENSG00000177556	447.06	1.72478	0.19313	8.93065	4.23502e-19	9.728e-18	ATOX1
ENSG00000104883	3.90897	3.74501	0.419433	8.92874	4.30904e-19	9.88792e-18	PEX11G
ENSG00000153029	980.627	1.12651	0.126233	8.92409	4.4939e-19	1.03016e-17	MR1
ENSG00000159714	25.7704	3.86449	0.433192	8.92097	4.62218e-19	1.05849e-17	ZDHHC1
ENSG00000205583	153.684	-1.77882	0.199515	-8.91569	4.84768e-19	1.10887e-17	STAG3L1
ENSG00000220205	2467.61	-1.68687	0.189205	-8.9156	4.85202e-19	1.10887e-17	VAMP2
ENSG00000115677	2778.73	1.25058	0.140288	8.91434	4.90746e-19	1.1204e-17	HDLBP
ENSG00000085831	34.9114	3.95258	0.443548	8.91127	5.04514e-19	1.15066e-17	TTC39A
ENSG00000079335	1423.88	-1.80172	0.20223	-8.90926	5.1372e-19	1.17047e-17	CDC14A
ENSG00000171817	140.217	-2.9893	0.335572	-8.90806	5.19316e-19	1.18202e-17	ZNF540
ENSG00000100889	179.198	1.94187	0.218017	8.90698	5.24425e-19	1.19244e-17	PCK2
ENSG00000255819	254.893	-4.34223	0.48764	-8.90458	5.35869e-19	1.21723e-17	KLRC4-KLRK1
ENSG00000137440	5.5345	8.31587	0.933978	8.9037	5.40131e-19	1.22444e-17	FGFBP1
ENSG00000182329	395.681	2.08638	0.234326	8.90376	5.3984e-19	1.22444e-17	KIAA2012
ENSG00000155659	376.959	7.00798	0.787567	8.89827	5.67257e-19	1.28464e-17	VSIG4
ENSG00000141738	3.11775	6.89631	0.775823	8.88902	6.16493e-19	1.39474e-17	GRB7
ENSG00000178149	135.555	1.32449	0.149045	8.88646	6.30871e-19	1.42583e-17	DALRD3
ENSG00000183196	340.426	3.08867	0.347738	8.88217	6.55663e-19	1.48038e-17	CHST6
ENSG00000179088	78.4609	-5.75353	0.647773	-8.88202	6.56586e-19	1.48097e-17	C12orf42
ENSG00000198625	8104.17	-1.4914	0.16792	-8.88164	6.58846e-19	1.48458e-17	MDM4
ENSG00000169064	48.9222	11.4737	1.29218	8.8793	6.72831e-19	1.51458e-17	ZBBX
ENSG00000132321	17.022	5.35741	0.603402	8.87867	6.76632e-19	1.52161e-17	IQCA1
ENSG00000039139	104.612	12.1825	1.37224	8.8778	6.81979e-19	1.5321e-17	DNAH5
ENSG00000099282	34.5208	3.48181	0.392337	8.87454	7.02217e-19	1.57599e-17	TSPAN15
ENSG00000174353	1294.84	-1.18243	0.133255	-8.87339	7.09496e-19	1.59074e-17	STAG3L3
ENSG00000076108	5994.01	-1.46713	0.1654	-8.87022	7.3004e-19	1.63517e-17	BAZ2A
ENSG00000186049	98.001	-6.27607	0.707657	-8.86879	7.39428e-19	1.65455e-17	KRT73
ENSG00000075223	193.731	3.2251	0.363859	8.8636	7.74695e-19	1.73174e-17	SEMA3C
ENSG00000146038	15.9774	3.38602	0.382198	8.85934	8.04927e-19	1.79754e-17	DCDC2
ENSG00000156966	182.52	3.571	0.403398	8.8523	8.57303e-19	1.9126e-17	B3GNT7
ENSG00000197702	80.1084	3.35584	0.379122	8.85162	8.62617e-19	1.92255e-17	PARVA
ENSG00000089356	41.1215	10.231	1.15594	8.85082	8.68811e-19	1.93444e-17	FXYD3
ENSG00000116285	62.8885	3.83712	0.433545	8.85057	8.70721e-19	1.93677e-17	ERRFI1
ENSG00000165959	841.793	2.04962	0.231596	8.84996	8.75511e-19	1.9455e-17	CLMN
ENSG00000183918	81.7925	-3.86699	0.436961	-8.84973	8.77287e-19	1.94752e-17	SH2D1A
ENSG00000196754	5.86378	6.4379	0.727661	8.84739	8.9593e-19	1.98695e-17	S100A2
ENSG00000095383	485.637	2.82891	0.319802	8.84582	9.08576e-19	2.01301e-17	TBC1D2
ENSG00000225828	274.175	-1.66305	0.188018	-8.84516	9.13973e-19	2.02297e-17	FAM229A
ENSG00000007402	195.591	-3.38706	0.383037	-8.84266	9.34701e-19	2.06632e-17	CACNA2D2
ENSG00000118200	133.369	2.70762	0.306203	8.84257	9.35396e-19	2.06632e-17	CAMSAP2
ENSG00000101191	1699.85	-1.02348	0.115759	-8.84145	9.44865e-19	2.08519e-17	DIDO1
ENSG00000198855	67.9012	1.81195	0.205215	8.82951	1.05135e-18	2.31791e-17	FICD
ENSG00000180992	113.145	1.3517	0.153093	8.82928	1.05347e-18	2.32032e-17	MRPL14
ENSG00000034239	28.3231	9.5319	1.07963	8.82888	1.05727e-18	2.32641e-17	EFCAB1
ENSG00000282980	57.8635	-2.44662	0.27721	-8.82587	1.08612e-18	2.38755e-17
ENSG00000107317	198.845	-4.50075	0.509989	-8.82519	1.09271e-18	2.3997e-17	PTGDS
ENSG00000125733	94.8063	3.94906	0.447556	8.82362	1.1082e-18	2.43134e-17	TRIP10
ENSG00000174851	93.4133	1.53511	0.173991	8.82295	1.11485e-18	2.44354e-17	YIF1A
ENSG00000116096	14.022	4.44114	0.503383	8.82258	1.11852e-18	2.4492e-17	SPR
ENSG00000027001	116.474	2.07255	0.235049	8.81752	1.17025e-18	2.55997e-17	MIPEP
ENSG00000132003	114.6	2.30364	0.261282	8.81665	1.1793e-18	2.5759e-17	ZSWIM4
ENSG00000184227	23.8375	2.6691	0.302735	8.81661	1.17982e-18	2.5759e-17	ACOT1
ENSG00000101444	292.073	1.7879	0.202798	8.81616	1.18448e-18	2.58357e-17	AHCY
ENSG00000138696	9.41209	6.99863	0.794012	8.81427	1.2047e-18	2.62513e-17	BMPR1B
ENSG00000117281	137.071	-5.71682	0.648932	-8.80957	1.25622e-18	2.73474e-17	CD160
ENSG00000242294	805.581	-0.861505	0.0978009	-8.80877	1.26529e-18	2.75181e-17	STAG3L5P
ENSG00000105928	27.603	4.52546	0.513814	8.80758	1.27873e-18	2.77703e-17	GSDME
ENSG00000143162	995.039	2.49163	0.282897	8.80753	1.27935e-18	2.77703e-17	CREG1
ENSG00000135960	92.723	-5.29358	0.601063	-8.80703	1.28501e-18	2.78663e-17	EDAR
ENSG00000160271	1651.85	2.47873	0.281502	8.80535	1.30444e-18	2.82602e-17	RALGDS
ENSG00000123977	26.8071	6.6725	0.757914	8.80376	1.3231e-18	2.86371e-17	DAW1
ENSG00000122705	617.421	1.77771	0.201932	8.8035	1.32611e-18	2.86745e-17	CLTA
ENSG00000177426	459.416	2.23424	0.253821	8.80241	1.3391e-18	2.89276e-17	TGIF1
ENSG00000120262	144.943	4.45274	0.50591	8.80146	1.35044e-18	2.91445e-17	CCDC170
ENSG00000135929	378.706	4.36302	0.495766	8.80056	1.36139e-18	2.93529e-17	CYP27A1
ENSG00000119636	79.6364	3.45364	0.392689	8.79485	1.43238e-18	3.08243e-17	BBOF1
ENSG00000151575	222.741	2.00845	0.228367	8.79485	1.43238e-18	3.08243e-17	TEX9
ENSG00000234545	1365.6	-1.20463	0.136987	-8.79373	1.4467e-18	3.11028e-17	FAM133B
ENSG00000168970	678.85	-1.19288	0.135813	-8.78325	1.58814e-18	3.41109e-17	JMJD7-PLA2G4B
ENSG00000120896	316.383	2.10099	0.23924	8.78196	1.60657e-18	3.44738e-17	SORBS3
ENSG00000211829	340.619	-4.58322	0.522001	-8.7801	1.63333e-18	3.50146e-17	TRDC
ENSG00000128567	32.4198	3.6153	0.41179	8.77948	1.64232e-18	3.51737e-17	PODXL
ENSG00000137819	16.2138	5.8899	0.671342	8.77332	1.73471e-18	3.71171e-17	PAQR5
ENSG00000101187	39.3586	5.1262	0.584358	8.77237	1.7494e-18	3.7396e-17	SLCO4A1
ENSG00000129422	97.733	3.59684	0.41008	8.77106	1.76986e-18	3.77973e-17	MTUS1
ENSG00000052344	10.5596	5.27294	0.601209	8.77056	1.77773e-18	3.79294e-17	PRSS8
ENSG00000182718	2913.04	2.35279	0.268271	8.77022	1.78325e-18	3.80111e-17	ANXA2
ENSG00000145623	72.2057	3.20475	0.365519	8.76768	1.82384e-18	3.88394e-17	OSMR
ENSG00000196684	1222.79	-2.47194	0.281977	-8.76647	1.84359e-18	3.9223e-17	HSH2D
ENSG00000119537	341.137	1.52307	0.173746	8.76609	1.84982e-18	3.93183e-17	KDSR
ENSG00000175970	277.889	1.68171	0.191931	8.76206	1.91716e-18	4.07112e-17	UNC119B
ENSG00000010278	471.011	3.71074	0.423633	8.75934	1.96404e-18	4.16674e-17	CD9
ENSG00000284308	21.0526	4.37599	0.499729	8.75673	2.00992e-18	4.26004e-17	C2orf81
ENSG00000113645	62.6026	3.69534	0.422079	8.75508	2.03954e-18	4.31876e-17	WWC1
ENSG00000133640	59.0315	5.17399	0.591028	8.75423	2.05498e-18	4.34735e-17	LRRIQ1
ENSG00000127922	388.227	1.31919	0.150821	8.74673	2.19617e-18	4.64169e-17	SEM1
ENSG00000095970	5.4426	6.39949	0.731985	8.74265	2.27706e-18	4.80813e-17	TREM2
ENSG00000174776	104.979	3.72339	0.425904	8.74232	2.28371e-18	4.81764e-17	WDR49
ENSG00000089101	7.87235	7.89732	0.903651	8.73935	2.3445e-18	4.93892e-17	CFAP61
ENSG00000125245	149.602	-2.9504	0.337601	-8.7393	2.34559e-18	4.93892e-17	GPR18
ENSG00000140455	3767.23	-1.34489	0.153971	-8.7347	2.44304e-18	5.13929e-17	USP3
ENSG00000183542	166.605	-4.95925	0.567824	-8.73378	2.46294e-18	5.17631e-17	KLRC4
ENSG00000106305	85.2734	1.61266	0.184727	8.72993	2.54827e-18	5.35066e-17	AIMP2
ENSG00000186212	5.87168	8.67028	0.993279	8.72895	2.57047e-18	5.39224e-17	SOWAHB
ENSG00000173762	677.27	-2.35121	0.269369	-8.72859	2.57863e-18	5.40431e-17	CD7
ENSG00000168701	185.628	1.09281	0.125209	8.72789	2.59472e-18	5.43297e-17	TMEM208
ENSG00000110536	236.412	1.61948	0.185571	8.72702	2.61474e-18	5.4698e-17	PTPMT1
ENSG00000026508	13597.2	1.74663	0.200146	8.72677	2.62055e-18	5.47685e-17	CD44
ENSG00000072210	930.784	1.42802	0.163672	8.72487	2.6649e-18	5.56437e-17	ALDH3A2
ENSG00000065883	3333.2	-0.953823	0.10934	-8.72343	2.69891e-18	5.63015e-17	CDK13
ENSG00000131634	105.993	-3.33447	0.382304	-8.72204	2.73237e-18	5.69467e-17	TMEM204
ENSG00000103657	8419.41	-1.31043	0.150267	-8.72067	2.76556e-18	5.75851e-17	HERC1
ENSG00000148834	626.512	2.38081	0.273055	8.71918	2.80228e-18	5.82957e-17	GSTO1
ENSG00000118307	27.0916	5.50838	0.631931	8.71674	2.86333e-18	5.95106e-17	CASC1
ENSG00000102854	11.3514	8.00889	0.918853	8.71618	2.87739e-18	5.97477e-17	MSLN
ENSG00000133678	133.111	1.95855	0.224798	8.71253	2.97169e-18	6.15931e-17	TMEM254
ENSG00000163814	107.804	4.79078	0.549872	8.71253	2.97174e-18	6.15931e-17	CDCP1
ENSG00000133121	19.512	3.67582	0.422301	8.70426	3.19659e-18	6.61924e-17	STARD13
ENSG00000196507	74.0552	1.47557	0.169742	8.69304	3.5287e-18	7.30023e-17	TCEAL3
ENSG00000177150	147.213	1.52928	0.175962	8.69093	3.59487e-18	7.42346e-17	FAM210A
ENSG00000227129	502.829	2.87588	0.330905	8.69095	3.59419e-18	7.42346e-17	NEU1
ENSG00000003756	3975.4	-0.907545	0.104456	-8.68832	3.6783e-18	7.58876e-17	RBM5
ENSG00000112304	111.146	2.79458	0.321698	8.68696	3.72275e-18	7.67344e-17	ACOT13
ENSG00000230562	193.588	-3.77561	0.434655	-8.68646	3.73924e-18	7.70037e-17	FAM133DP
ENSG00000175115	2722.12	-1.42206	0.163747	-8.68451	3.80375e-18	7.82606e-17	PACS1
ENSG00000107485	584.714	-2.87003	0.330784	-8.67646	4.08261e-18	8.39212e-17	GATA3
ENSG00000174437	3176.43	1.24374	0.14336	8.67563	4.11257e-18	8.44597e-17	ATP2A2
ENSG00000250803	3.64994	6.7767	0.78118	8.67495	4.13715e-18	8.4887e-17
ENSG00000232280	24.6842	-22.0281	2.54006	-8.67228	4.23563e-18	8.68286e-17	FLOT1
ENSG00000205838	5.68893	6.85432	0.791095	8.66434	4.54133e-18	9.30105e-17	TTC23L
ENSG00000138131	2.67232	4.69016	0.541409	8.66288	4.6001e-18	9.41282e-17	LOXL4
ENSG00000108839	196.385	-5.6546	0.652971	-8.6598	4.72601e-18	9.66169e-17	ALOX12
ENSG00000082641	972.253	1.52596	0.176216	8.65962	4.73325e-18	9.66771e-17	NFE2L1
ENSG00000173391	245.295	5.69072	0.657379	8.65668	4.85718e-18	9.91182e-17	OLR1
ENSG00000103494	133.858	1.84486	0.213255	8.65092	5.1084e-18	1.0407e-16	RPGRIP1L
ENSG00000123213	260.151	2.28754	0.264428	8.65091	5.1091e-18	1.0407e-16	NLN
ENSG00000189157	228.213	1.57092	0.181595	8.65069	5.11897e-18	1.04177e-16	FAM47E
ENSG00000197580	110.89	1.8846	0.21786	8.65052	5.12644e-18	1.04235e-16	BCO2
ENSG00000084652	775.644	1.38828	0.160517	8.64881	5.20379e-18	1.05712e-16	TXLNA
ENSG00000118640	635.229	1.78598	0.206561	8.64626	5.32148e-18	1.08005e-16	VAMP8
ENSG00000213145	1067.1	2.36246	0.273244	8.64596	5.33539e-18	1.08189e-16	CRIP1
ENSG00000216490	7986.21	2.71453	0.31399	8.64527	5.36801e-18	1.08753e-16	IFI30
ENSG00000170074	534.217	-3.3318	0.385469	-8.6435	5.45177e-18	1.1035e-16	FAM153A
ENSG00000117682	309.569	0.977039	0.113059	8.64185	5.53088e-18	1.11851e-16	DHDDS
ENSG00000134548	84.4654	-6.85708	0.793874	-8.6375	5.74573e-18	1.16092e-16	SPX
ENSG00000153558	73.6078	2.88233	0.333746	8.63631	5.80568e-18	1.17198e-16	FBXL2
ENSG00000121864	897.389	-1.83042	0.211994	-8.63429	5.90911e-18	1.19179e-16	ZNF639
ENSG00000106266	175.576	2.41897	0.280169	8.63398	5.92539e-18	1.19293e-16	SNX8
ENSG00000134504	44.6563	3.07714	0.356398	8.63398	5.92513e-18	1.19293e-16	KCTD1
ENSG00000154217	1232.28	-1.70185	0.197139	-8.63273	5.9906e-18	1.20498e-16	PITPNC1
ENSG00000064042	16.7607	5.06806	0.587298	8.62944	6.16507e-18	1.23896e-16	LIMCH1
ENSG00000160183	26.1864	3.20169	0.371068	8.62831	6.22663e-18	1.25022e-16	TMPRSS3
ENSG00000203799	33.4228	4.6624	0.540638	8.62387	6.47268e-18	1.29846e-16	CCDC162P
ENSG00000151376	68.5228	2.66156	0.308666	8.62276	6.53606e-18	1.31001e-16	ME3
ENSG00000286030	296.353	-2.88553	0.334783	-8.61912	6.74733e-18	1.35115e-16
ENSG00000276975	11.7229	5.12768	0.59501	8.61781	6.82474e-18	1.36543e-16	HYDIN2
ENSG00000276070	241.653	6.56078	0.761635	8.61407	7.05114e-18	1.40948e-16	CCL4L2
ENSG00000211751	930.37	-2.99649	0.347976	-8.61121	7.2293e-18	1.44252e-16	TRBC1
ENSG00000228903	224.433	-1.63854	0.190278	-8.61129	7.22453e-18	1.44252e-16	RASA4CP
ENSG00000109079	146.157	1.74941	0.20323	8.60801	7.4338e-18	1.48201e-16	TNFAIP1
ENSG00000187957	7.71613	6.58008	0.764856	8.60303	7.76398e-18	1.54647e-16	DNER
ENSG00000115523	1203.48	-3.51936	0.409242	-8.59971	7.99186e-18	1.59045e-16	GNLY
ENSG00000105677	172.604	1.61616	0.188049	8.59436	8.37273e-18	1.66477e-16	TMEM147
ENSG00000069493	2643.37	-2.57249	0.299453	-8.59064	8.64834e-18	1.71805e-16	CLEC2D
ENSG00000112394	380.446	3.31395	0.385793	8.58997	8.69885e-18	1.72657e-16	SLC16A10
ENSG00000130038	1084.92	-1.19196	0.138769	-8.58955	8.73132e-18	1.72996e-16	CRACR2A
ENSG00000171227	6.01331	8.2685	0.962621	8.58958	8.72908e-18	1.72996e-16	TMEM37
ENSG00000166401	458.389	1.61468	0.188028	8.58746	8.89128e-18	1.7601e-16	SERPINB8
ENSG00000187889	5.35072	5.43898	0.633413	8.58678	8.94379e-18	1.76893e-16	FYB2
ENSG00000204580	19.0181	4.29923	0.500921	8.58265	9.27128e-18	1.8321e-16	DDR1
ENSG00000186654	453.729	-1.89143	0.220404	-8.58164	9.35276e-18	1.84658e-16	PRR5
ENSG00000111817	913.243	2.66025	0.310127	8.57795	9.65784e-18	1.90514e-16	DSE
ENSG00000181035	246.885	-1.81182	0.211272	-8.5758	9.83978e-18	1.93933e-16	SLC25A42
ENSG00000187650	269.146	-1.23316	0.143805	-8.57517	9.89441e-18	1.94838e-16	VMAC
ENSG00000154582	595.971	1.15676	0.134971	8.57045	1.03082e-17	2.0281e-16	ELOC
ENSG00000175334	311.536	1.52727	0.17821	8.57006	1.03434e-17	2.03325e-16	BANF1
ENSG00000169884	52.2678	-3.27666	0.382392	-8.56885	1.04527e-17	2.05293e-16	WNT10B
ENSG00000157613	7.83749	6.15306	0.718134	8.56812	1.05189e-17	2.06413e-16	CREB3L1
ENSG00000153904	17.2822	5.83362	0.68088	8.56776	1.05519e-17	2.0688e-16	DDAH1
ENSG00000170989	511.774	-3.219	0.375748	-8.56691	1.06299e-17	2.08227e-16	S1PR1
ENSG00000168710	742.628	1.47817	0.172596	8.56435	1.08684e-17	2.12715e-16	AHCYL1
ENSG00000115548	3475.3	-1.46053	0.170541	-8.5641	1.08922e-17	2.12996e-16	KDM3A
ENSG00000197959	656.663	-3.5179	0.410815	-8.56322	1.09757e-17	2.1444e-16	DNM3
ENSG00000160838	14.3075	10.3867	1.2134	8.56001	1.12856e-17	2.20304e-16	LRRC71
ENSG00000064655	10.8205	6.19397	0.723677	8.55902	1.13826e-17	2.22005e-16	EYA2
ENSG00000157110	11.5071	5.37871	0.62913	8.54945	1.23679e-17	2.41013e-16	RBPMS
ENSG00000101811	94.1625	1.31731	0.154115	8.5476	1.25676e-17	2.44692e-16	CSTF2
ENSG00000225151	181.368	3.21058	0.375625	8.5473	1.25997e-17	2.45106e-16	GOLGA2P7
ENSG00000173898	25.8853	6.0726	0.710492	8.54704	1.26286e-17	2.45456e-16	SPTBN2
ENSG00000198934	100.952	-3.16731	0.370581	-8.54688	1.26455e-17	2.45572e-16	MAGEE1
ENSG00000100196	1.99188	5.04999	0.591048	8.54413	1.29511e-17	2.5129e-16	KDELR3
ENSG00000214063	100.35	2.55362	0.29915	8.53625	1.38654e-17	2.68797e-16	TSPAN4
ENSG00000139636	1009.76	-1.69481	0.198592	-8.53413	1.41214e-17	2.73525e-16	LMBR1L
ENSG00000149418	334.028	3.21133	0.376304	8.53386	1.41546e-17	2.73932e-16	ST14
ENSG00000197408	8.58603	2.86407	0.335624	8.53356	1.41911e-17	2.74402e-16	CYP2B6
ENSG00000243406	287.487	-2.28107	0.267355	-8.53197	1.43879e-17	2.77968e-16	MRPS31P5
ENSG00000160972	99.2801	2.27436	0.266648	8.52944	1.47061e-17	2.83872e-16	PPP1R16A
ENSG00000150593	3967.92	-1.73151	0.203025	-8.52858	1.48161e-17	2.8575e-16	PDCD4
ENSG00000174231	6268.37	-1.09813	0.128792	-8.52638	1.50999e-17	2.90975e-16	PRPF8
ENSG00000089351	1190.4	1.87039	0.219475	8.5221	1.56679e-17	3.01469e-16	GRAMD1A
ENSG00000185187	769.745	-1.6463	0.19318	-8.52208	1.56713e-17	3.01469e-16	SIGIRR
ENSG00000172262	953.879	-0.937353	0.110018	-8.52001	1.5954e-17	3.06644e-16	ZNF131
ENSG00000173610	15.0426	7.29685	0.856686	8.51753	1.62992e-17	3.13011e-16	UGT2A1
ENSG00000100888	2905.95	-0.956943	0.112364	-8.51649	1.64461e-17	3.15562e-16	CHD8
ENSG00000197885	49.308	1.81227	0.212811	8.5159	1.65308e-17	3.16917e-16	NKIRAS1
ENSG00000277363	44.7592	3.5926	0.422032	8.51264	1.70018e-17	3.2567e-16	SRCIN1
ENSG00000177283	10.4463	3.24193	0.3809	8.51124	1.72081e-17	3.29341e-16	FZD8
ENSG00000152580	36.1311	6.07659	0.714259	8.50754	1.77658e-17	3.39726e-16	IGSF10
ENSG00000198682	130.47	4.31908	0.507826	8.50504	1.81526e-17	3.46828e-16	PAPSS2
ENSG00000110917	978.698	1.40745	0.165513	8.50353	1.83903e-17	3.51071e-16	MLEC
ENSG00000163818	196.877	1.7994	0.211734	8.49842	1.92195e-17	3.66588e-16	LZTFL1
ENSG00000127863	15.2212	5.05715	0.595174	8.49693	1.94675e-17	3.71005e-16	TNFRSF19
ENSG00000173702	12.1791	5.54791	0.653289	8.49227	2.02639e-17	3.85619e-16	MUC13
ENSG00000176601	16.7705	10.7294	1.26343	8.49224	2.02687e-17	3.85619e-16	MAP3K19
ENSG00000102053	139.772	-2.09903	0.247194	-8.49142	2.0413e-17	3.88036e-16	ZC3H12B
ENSG00000141543	865.357	2.00682	0.236391	8.48944	2.07641e-17	3.94378e-16	EIF4A3
ENSG00000267673	27.2148	2.09477	0.246889	8.48465	2.16369e-17	4.10609e-16	FDX2
ENSG00000111775	611.239	1.23183	0.1452	8.48367	2.18208e-17	4.13749e-16	COX6A1
ENSG00000147642	13.596	5.08958	0.600065	8.48173	2.21873e-17	4.20344e-16	SYBU
ENSG00000196118	47.5127	3.07	0.362036	8.47982	2.25548e-17	4.26947e-16	CCDC189
ENSG00000103855	411.913	2.82762	0.333482	8.47906	2.27026e-17	4.29383e-16	CD276
ENSG00000196421	114.331	-2.38206	0.280939	-8.47893	2.27267e-17	4.29478e-16	C20orf204
ENSG00000235109	12.9426	3.83227	0.452239	8.47399	2.37118e-17	4.47718e-16	ZSCAN31
ENSG00000103066	240.875	2.11749	0.249928	8.47238	2.40438e-17	4.53605e-16	PLA2G15
ENSG00000134070	506.869	3.67372	0.433682	8.47101	2.43284e-17	4.58589e-16	IRAK2
ENSG00000177465	16.7577	3.01736	0.356215	8.47063	2.44071e-17	4.59687e-16	ACOT4
ENSG00000153071	1055.74	3.05964	0.361314	8.4681	2.49428e-17	4.69384e-16	DAB2
ENSG00000122863	6.39795	5.36786	0.634024	8.46634	2.53231e-17	4.76142e-16	CHST3
ENSG00000121895	214.519	-2.6553	0.313784	-8.46219	2.6241e-17	4.92989e-16	TMEM156
ENSG00000172380	19.4357	9.9765	1.17911	8.46106	2.64968e-17	4.97378e-16	GNG12
ENSG00000101298	137.745	-2.90341	0.343401	-8.45488	2.79384e-17	5.24002e-16	SNPH
ENSG00000173599	59.4379	2.47921	0.293292	8.45304	2.83814e-17	5.31867e-16	PC
ENSG00000091073	397.182	1.59554	0.188823	8.44993	2.91483e-17	5.45784e-16	DTX2
ENSG00000169762	650.49	-1.45785	0.172595	-8.44663	2.99837e-17	5.6096e-16	TAPT1
ENSG00000078304	5001.39	-1.45329	0.172083	-8.44531	3.03227e-17	5.6683e-16	PPP2R5C
ENSG00000172175	2068.34	-1.61063	0.190758	-8.44333	3.08429e-17	5.76076e-16	MALT1
ENSG00000111802	614.673	1.52492	0.180619	8.44275	3.09962e-17	5.78458e-16	TDP2
ENSG00000171368	72.2593	3.85062	0.456117	8.44219	3.11454e-17	5.80761e-16	TPPP
ENSG00000072121	1338.83	1.11	0.131535	8.43879	3.20648e-17	5.9741e-16	ZFYVE26
ENSG00000132182	3368.5	-1.49411	0.177062	-8.43831	3.21967e-17	5.9937e-16	NUP210
ENSG00000151725	118.33	3.28855	0.389746	8.43766	3.23758e-17	6.02205e-16	CENPU
ENSG00000258947	14.3242	3.5066	0.415614	8.43716	3.25141e-17	6.04278e-16	TUBB3
ENSG00000110318	144.951	2.89094	0.342717	8.43536	3.30181e-17	6.13139e-16	CEP126
ENSG00000197217	3387.77	-1.07474	0.127423	-8.4344	3.32902e-17	6.17681e-16	ENTPD4
ENSG00000104951	74.5374	3.59715	0.426716	8.42984	3.46153e-17	6.41738e-16	IL4I1
ENSG00000123131	84.6284	2.22257	0.263733	8.42735	3.5358e-17	6.54968e-16	PRDX4
ENSG00000186352	42.2292	2.33452	0.277081	8.4254	3.59518e-17	6.6542e-16	ANKRD37
ENSG00000171621	68.7244	3.0227	0.358845	8.42341	3.65671e-17	6.76251e-16	SPSB1
ENSG00000116032	10.9302	5.25041	0.623435	8.42175	3.70916e-17	6.85388e-16	GRIN3B
ENSG00000244687	521.623	-1.17902	0.140003	-8.42138	3.72074e-17	6.86963e-16	UBE2V1
ENSG00000198483	8.90882	4.86148	0.57739	8.41975	3.77291e-17	6.96023e-16	ANKRD35
ENSG00000068796	2196.91	-2.22121	0.263876	-8.41763	3.8419e-17	7.08168e-16	KIF2A
ENSG00000126432	655.796	2.20383	0.261864	8.41592	3.89838e-17	7.17992e-16	PRDX5
ENSG00000027075	3733.1	-2.37339	0.28223	-8.40941	4.12065e-17	7.58308e-16	PRKCH
ENSG00000214447	23.8368	4.90425	0.583262	8.40832	4.15932e-17	7.64798e-16	FAM187A
ENSG00000007866	5.11526	6.15662	0.732305	8.40717	4.20005e-17	7.71656e-16	TEAD3
ENSG00000134900	3337.29	-1.55269	0.184846	-8.39992	4.46801e-17	8.20216e-16	TPP2
ENSG00000126814	70.2845	2.69017	0.320332	8.39809	4.53814e-17	8.32412e-16	TRMT5
ENSG00000108588	771.975	0.976196	0.11627	8.39591	4.623e-17	8.47287e-16	CCDC47
ENSG00000162775	1235.7	-0.882856	0.105164	-8.39501	4.65864e-17	8.53122e-16	RBM15
ENSG00000083799	6652.67	-1.53351	0.182683	-8.39438	4.68377e-17	8.57027e-16	CYLD
ENSG00000158555	402.737	-2.06242	0.245748	-8.3924	4.76324e-17	8.7086e-16	GDPD5
ENSG00000066923	536.469	-1.24088	0.147899	-8.39007	4.85854e-17	8.87562e-16	STAG3
ENSG00000241534	11.3515	5.70089	0.679782	8.38634	5.01494e-17	9.15389e-16	CFB
ENSG00000166091	135.62	-7.90766	0.943301	-8.38297	5.16077e-17	9.41244e-16	CMTM5
ENSG00000211898	154.858	-4.41985	0.527542	-8.37819	5.37493e-17	9.79509e-16	IGHD
ENSG00000044115	1627.63	2.00433	0.239433	8.37114	5.70648e-17	1.03909e-15	CTNNA1
ENSG00000141367	3814.14	1.2547	0.149899	8.37031	5.74675e-17	1.04557e-15	CLTC
ENSG00000088854	424.905	1.44905	0.173148	8.36886	5.81798e-17	1.05768e-15	C20orf194
ENSG00000178980	606.859	1.36075	0.162645	8.36639	5.94087e-17	1.07915e-15	SELENOW
ENSG00000174705	165.667	5.43377	0.649624	8.36448	6.03793e-17	1.09589e-15	SH3PXD2B
ENSG00000180448	6014.14	-1.68733	0.201791	-8.36179	6.1774e-17	1.1194e-15	ARHGAP45
ENSG00000184154	124.153	2.71561	0.324763	8.36181	6.17652e-17	1.1194e-15	LRTOMT
ENSG00000090971	37.9742	2.34131	0.280081	8.35941	6.30321e-17	1.14128e-15	NAT14
ENSG00000166927	774.826	2.88714	0.345503	8.35634	6.46926e-17	1.1704e-15	MS4A7
ENSG00000088256	110.912	2.43356	0.291243	8.35577	6.5007e-17	1.17514e-15	GNA11
ENSG00000141349	182.561	1.64445	0.196842	8.35416	6.59015e-17	1.19036e-15	G6PC3
ENSG00000105983	1021.99	-1.15517	0.13829	-8.35325	6.64094e-17	1.19857e-15	LMBR1
ENSG00000169813	1741.46	1.32244	0.158323	8.35278	6.66773e-17	1.20244e-15	HNRNPF
ENSG00000119661	408.908	2.31551	0.277233	8.35222	6.69929e-17	1.20716e-15	DNAL1
ENSG00000151632	18.2966	6.11667	0.732603	8.34923	6.87084e-17	1.23708e-15	AKR1C2
ENSG00000075340	257.506	-2.25115	0.269703	-8.34676	7.01584e-17	1.26218e-15	ADD2
ENSG00000003056	1681.17	1.41964	0.170137	8.34408	7.17684e-17	1.29011e-15	M6PR
ENSG00000170248	1966.65	0.957931	0.114856	8.34027	7.412e-17	1.33132e-15	PDCD6IP
ENSG00000185250	65.4669	4.21494	0.505392	8.33994	7.43251e-17	1.33394e-15	PPIL6
ENSG00000119703	6.5101	7.68517	0.921639	8.33859	7.518e-17	1.34713e-15	ZC2HC1C
ENSG00000154764	70.1252	-5.75365	0.690001	-8.33861	7.51689e-17	1.34713e-15	WNT7A
ENSG00000149289	140.611	2.86445	0.343581	8.33705	7.61699e-17	1.36378e-15	ZC3H12C
ENSG00000183718	744.826	-0.95505	0.114559	-8.33679	7.63356e-17	1.36566e-15	TRIM52
ENSG00000198561	529.766	1.92525	0.230981	8.33513	7.74147e-17	1.38386e-15	CTNND1
ENSG00000125266	16.4948	3.43511	0.412287	8.33186	7.95839e-17	1.42151e-15	EFNB2
ENSG00000105877	55.0128	6.8133	0.817814	8.33111	8.0089e-17	1.42826e-15	DNAH11
ENSG00000119408	781.229	2.36973	0.284443	8.33115	8.00633e-17	1.42826e-15	NEK6
ENSG00000182732	96.9795	-4.87167	0.584783	-8.33074	8.03403e-17	1.43161e-15	RGS6
ENSG00000139187	357.601	-3.43317	0.412173	-8.32945	8.12181e-17	1.44611e-15	KLRG1
ENSG00000165457	31.9096	3.03133	0.364056	8.32655	8.3231e-17	1.48077e-15	FOLR2
ENSG00000112576	1380.64	-2.16817	0.260399	-8.32635	8.33718e-17	1.48211e-15	CCND3
ENSG00000285369	69.1189	-5.84635	0.702267	-8.32496	8.43538e-17	1.49838e-15
ENSG00000139675	158.348	-1.98563	0.238568	-8.32314	8.56619e-17	1.52041e-15	HNRNPA1L2
ENSG00000154358	1749.39	-2.9146	0.350189	-8.32294	8.5811e-17	1.52186e-15	OBSCN
ENSG00000229677	60.0252	-2.88483	0.346644	-8.32218	8.63626e-17	1.53044e-15
ENSG00000152936	24.9756	3.89048	0.467897	8.31483	9.18869e-17	1.62705e-15	LMNTD1
ENSG00000181004	22.5592	2.59678	0.312315	8.31462	9.20502e-17	1.62866e-15	BBS12
ENSG00000215018	238.482	1.29212	0.155432	8.31313	9.32124e-17	1.64792e-15	COL28A1
ENSG00000173546	5.61122	5.56599	0.669716	8.31097	9.49214e-17	1.67682e-15	CSPG4
ENSG00000170502	164.768	1.71252	0.206069	8.31042	9.53656e-17	1.68335e-15	NUDT9
ENSG00000076928	4756.51	-1.68414	0.202665	-8.30998	9.57193e-17	1.68826e-15	ARHGEF1
ENSG00000154016	190.28	-2.58083	0.310636	-8.3082	9.71638e-17	1.7124e-15	GRAP
ENSG00000132793	31.5324	2.62443	0.315944	8.30664	9.84494e-17	1.7337e-15	LPIN3
ENSG00000136943	15.9988	2.42589	0.292173	8.3029	1.01597e-16	1.78773e-15	CTSV
ENSG00000101082	816.894	-2.64414	0.31847	-8.30265	1.01818e-16	1.79021e-15	SLA2
ENSG00000183943	1669.98	-1.36313	0.1642	-8.30167	1.0266e-16	1.8036e-15	PRKX
ENSG00000125730	285.085	2.42373	0.291975	8.30114	1.03115e-16	1.81019e-15	C3
ENSG00000149260	86.6715	2.47047	0.297709	8.29826	1.05644e-16	1.85314e-15	CAPN5
ENSG00000159228	139.272	2.26293	0.272725	8.29749	1.06337e-16	1.86384e-15	CBR1
ENSG00000135205	241.719	2.38667	0.287667	8.29664	1.07097e-16	1.8757e-15	CCDC146
ENSG00000167996	50594	2.70268	0.32601	8.29018	1.13075e-16	1.97886e-15	FTH1
ENSG00000165730	23.8415	5.4527	0.657759	8.28982	1.13424e-16	1.98343e-15	STOX1
ENSG00000138175	93.4946	1.84569	0.222665	8.28913	1.14084e-16	1.99342e-15	ARL3
ENSG00000167085	305.538	1.3383	0.161499	8.28671	1.16422e-16	2.03269e-15	PHB
ENSG00000154102	55.6678	-3.09543	0.373658	-8.28413	1.18977e-16	2.07568e-15	C16orf74
ENSG00000152520	2433.06	-0.939519	0.113457	-8.28087	1.22279e-16	2.13164e-15	PAN3
ENSG00000182853	12.6309	6.04115	0.729633	8.27972	1.23467e-16	2.15068e-15	VMO1
ENSG00000111652	243.357	1.45991	0.176404	8.27592	1.27471e-16	2.2187e-15	COPS7A
ENSG00000237763	4.00038	6.61923	0.799957	8.27449	1.29009e-16	2.24373e-15	AMY1A
ENSG00000153208	155.978	3.38022	0.408547	8.27376	1.29798e-16	2.25572e-15	MERTK
ENSG00000117009	138.289	2.80849	0.339568	8.27077	1.33094e-16	2.31121e-15	KMO
ENSG00000198408	8156.51	-1.50372	0.181848	-8.2691	1.34978e-16	2.34212e-15	OGA
ENSG00000204020	50.8731	3.6307	0.439143	8.26768	1.36587e-16	2.36821e-15	LIPN
ENSG00000239291	87.7121	-1.83647	0.222157	-8.26655	1.37889e-16	2.38894e-15
ENSG00000174839	1576.26	-1.33603	0.161625	-8.26624	1.38256e-16	2.39345e-15	DENND6A
ENSG00000184831	38.3476	2.46008	0.297745	8.26238	1.42794e-16	2.47012e-15	APOO
ENSG00000138134	335.553	-2.05235	0.2484	-8.26226	1.42942e-16	2.47077e-15	STAMBPL1
ENSG00000256913	32.6031	-3.46283	0.419396	-8.25672	1.49734e-16	2.58619e-15
ENSG00000122223	516.539	-2.29	0.277365	-8.25629	1.50267e-16	2.5934e-15	CD244
ENSG00000113240	1119.83	-1.30825	0.158657	-8.24577	1.64103e-16	2.83002e-15	CLK4
ENSG00000170542	1858.23	1.81272	0.219871	8.24444	1.65938e-16	2.85947e-15	SERPINB9
ENSG00000146963	2296.22	-1.04233	0.126448	-8.24318	1.67687e-16	2.8874e-15	LUC7L2
ENSG00000205309	70.8043	-4.87119	0.590958	-8.24286	1.68141e-16	2.89301e-15	NT5M
ENSG00000125538	4085.76	5.19107	0.629882	8.24132	1.70314e-16	2.92815e-15	IL1B
ENSG00000158113	18.3727	3.84414	0.466731	8.23631	1.77602e-16	3.05096e-15	LRRC43
ENSG00000189366	5.81311	3.78236	0.459235	8.23623	1.77728e-16	3.05096e-15	ALG1L
ENSG00000164754	583.736	-1.51363	0.183801	-8.23515	1.79326e-16	3.07604e-15	RAD21
ENSG00000161791	1186.49	1.45011	0.176102	8.2345	1.8031e-16	3.09055e-15	FMNL3
ENSG00000157978	327.712	-3.05671	0.371242	-8.23372	1.81481e-16	3.10827e-15	LDLRAP1
ENSG00000197646	15.8638	3.66352	0.444976	8.23308	1.82455e-16	3.12256e-15	PDCD1LG2
ENSG00000162929	213.5	1.93435	0.234955	8.23285	1.82818e-16	3.12639e-15	KIAA1841
ENSG00000108826	199.729	1.49086	0.181181	8.22857	1.89462e-16	3.23755e-15	MRPL27
ENSG00000116044	1315	1.69371	0.205903	8.22576	1.93953e-16	3.31178e-15	NFE2L2
ENSG00000147162	12945.4	-1.44717	0.175993	-8.2229	1.98644e-16	3.3893e-15	OGT
ENSG00000183527	92.8618	1.47259	0.179099	8.22222	1.9977e-16	3.40593e-15	PSMG1
ENSG00000215788	735.322	-2.638	0.320968	-8.21888	2.05407e-16	3.49938e-15	TNFRSF25
ENSG00000148082	3.81612	4.56765	0.555904	8.21661	2.09328e-16	3.56349e-15	SHC3
ENSG00000113583	352.084	1.08777	0.132415	8.21484	2.1245e-16	3.61391e-15	C5orf15
ENSG00000171124	12.4946	5.60445	0.682432	8.21246	2.16705e-16	3.68349e-15	FUT3
ENSG00000114166	1768.82	-1.44646	0.176179	-8.21016	2.20888e-16	3.75176e-15	KAT2B
ENSG00000173156	2.34957	6.11967	0.745724	8.20635	2.2802e-16	3.86997e-15	RHOD
ENSG00000166557	368.366	1.45263	0.177073	8.2036	2.33302e-16	3.95663e-15	TMED3
ENSG00000149115	217.03	2.19903	0.268085	8.20274	2.34978e-16	3.98205e-15	TNKS1BP1
ENSG00000129007	147.519	2.25598	0.275071	8.20142	2.37559e-16	4.02277e-15	CALML4
ENSG00000112941	901.419	-0.927294	0.113085	-8.19996	2.40477e-16	4.06911e-15	TENT4A
ENSG00000163513	2937.05	-1.37718	0.167997	-8.1976	2.45228e-16	4.14637e-15	TGFBR2
ENSG00000025039	344.626	2.7494	0.335404	8.19726	2.45926e-16	4.15506e-15	RRAGD
ENSG00000026025	20011.7	2.27977	0.27817	8.19559	2.4937e-16	4.21009e-15	VIM
ENSG00000163444	1293.4	-1.04844	0.128022	-8.18952	2.62272e-16	4.42459e-15	TMEM183A
ENSG00000187764	5458.45	-1.43827	0.175678	-8.18697	2.67879e-16	4.51579e-15	SEMA4D
ENSG00000158186	140.372	3.26944	0.399744	8.17883	2.86605e-16	4.82784e-15	MRAS
ENSG00000072858	757.874	-2.19922	0.268895	-8.17872	2.86882e-16	4.82889e-15	SIDT1
ENSG00000184840	601.693	1.5702	0.192079	8.17478	2.96406e-16	4.98548e-15	TMED9
ENSG00000215158	787.932	-1.71588	0.209926	-8.17374	2.9897e-16	5.02485e-15
ENSG00000116731	5535.95	-1.32482	0.162085	-8.17363	2.99235e-16	5.02554e-15	PRDM2
ENSG00000145103	14.3761	3.28184	0.401536	8.17321	3.00292e-16	5.03737e-15	ILDR1
ENSG00000177628	427.829	2.68553	0.328579	8.17317	3.00388e-16	5.03737e-15	GBA
ENSG00000165702	368.541	-4.04221	0.495039	-8.16543	3.20285e-16	5.36704e-15	GFI1B
ENSG00000176563	3.48908	5.36022	0.656643	8.16308	3.26601e-16	5.4688e-15	CNTD1
ENSG00000111796	614.003	-3.81673	0.467621	-8.16203	3.29446e-16	5.51234e-15	KLRB1
ENSG00000137168	73.3008	1.98922	0.243755	8.16076	3.32934e-16	5.56656e-15	PPIL1
ENSG00000036672	21.0883	4.83754	0.592902	8.15909	3.37544e-16	5.63945e-15	USP2
ENSG00000216809	99.2902	-2.84109	0.348297	-8.1571	3.43176e-16	5.72929e-15
ENSG00000137266	150.593	2.57495	0.315703	8.15624	3.45613e-16	5.76569e-15	SLC22A23
ENSG00000141582	1309.84	-1.60602	0.196997	-8.15252	3.56431e-16	5.94175e-15	CBX4
ENSG00000144134	230.51	1.94557	0.238651	8.15234	3.56943e-16	5.94588e-15	RABL2A
ENSG00000066422	1708.34	-1.64441	0.201731	-8.1515	3.5945e-16	5.9832e-15	ZBTB11
ENSG00000149043	4.07866	7.25332	0.890092	8.14895	3.67111e-16	6.1062e-15	SYT8
ENSG00000123892	21.6875	2.26461	0.278053	8.1445	3.80841e-16	6.3299e-15	RAB38
ENSG00000109099	62.4621	5.22161	0.641136	8.1443	3.81479e-16	6.33582e-15	PMP22
ENSG00000163576	111.939	2.55757	0.314114	8.14219	3.88182e-16	6.44239e-15	EFHB
ENSG00000149428	1088.09	1.57459	0.193434	8.14016	3.94763e-16	6.54678e-15	HYOU1
ENSG00000167664	94.7693	-2.52894	0.310751	-8.13818	4.0128e-16	6.64996e-15	TMIGD2
ENSG00000196169	53.3732	3.26256	0.401218	8.13164	4.2352e-16	7.01335e-15	KIF19
ENSG00000083168	7147.28	-1.21255	0.149129	-8.13089	4.26148e-16	7.05166e-15	KAT6A
ENSG00000088986	555.15	2.2559	0.277451	8.1308	4.26472e-16	7.05184e-15	DYNLL1
ENSG00000060656	16.186	5.59004	0.68779	8.12754	4.38094e-16	7.2387e-15	PTPRU
ENSG00000064012	2081.56	-1.40541	0.17302	-8.12279	4.55571e-16	7.52193e-15	CASP8
ENSG00000179813	96.6497	13.0646	1.60863	8.12156	4.60227e-16	7.59323e-15	FAM216B
ENSG00000134780	82.0129	2.63711	0.32473	8.12094	4.62595e-16	7.62671e-15	DAGLA
ENSG00000139567	39.2559	4.95498	0.610258	8.11949	4.68162e-16	7.71285e-15	ACVRL1
ENSG00000132819	1891.61	-2.30447	0.283947	-8.11585	4.82404e-16	7.94165e-15	RBM38
ENSG00000144908	69.7912	3.52453	0.434397	8.11362	4.9134e-16	8.08285e-15	ALDH1L1
ENSG00000149311	13346.6	-2.56325	0.315983	-8.11199	4.97987e-16	8.1862e-15	ATM
ENSG00000196872	61.0005	5.78682	0.713454	8.11099	5.021e-16	8.24779e-15	CRACDL
ENSG00000173457	195.918	1.4497	0.178832	8.10649	5.21013e-16	8.55222e-15	PPP1R14B
ENSG00000128641	51.7955	3.6628	0.451845	8.10633	5.21703e-16	8.5573e-15	MYO1B
ENSG00000172673	529.941	-3.22219	0.397546	-8.10521	5.26566e-16	8.63077e-15	THEMIS
ENSG00000128408	9.11538	5.95597	0.73509	8.10236	5.39011e-16	8.82832e-15	RIBC2
ENSG00000146411	5.23174	5.40433	0.667026	8.10213	5.40039e-16	8.83872e-15	SLC2A12
ENSG00000113761	345	-1.30904	0.161617	-8.09967	5.51081e-16	9.01288e-15	ZNF346
ENSG00000151176	834.769	1.99988	0.24701	8.09637	5.66215e-16	9.25367e-15	PLBD2
ENSG00000248472	112.625	-6.49219	0.802016	-8.09484	5.73409e-16	9.36443e-15	DDX11L9
ENSG00000134716	10.8808	4.01815	0.496496	8.09303	5.82004e-16	9.49789e-15	CYP2J2
ENSG00000197142	757.861	1.62608	0.201057	8.08763	6.0839e-16	9.9213e-15	ACSL5
ENSG00000157916	884.578	1.11825	0.138311	8.08509	6.21197e-16	1.01228e-14	RER1
ENSG00000147570	41.5174	3.1939	0.395097	8.08383	6.27613e-16	1.022e-14	DNAJC5B
ENSG00000128886	15.4064	3.05792	0.378436	8.08042	6.45439e-16	1.05026e-14	ELL3
ENSG00000100307	922.798	-1.69535	0.209812	-8.08033	6.45916e-16	1.05028e-14	CBX7
ENSG00000160654	403.33	-3.33868	0.41323	-8.07946	6.50521e-16	1.057e-14	CD3G
ENSG00000156475	361.63	-3.70918	0.459113	-8.07901	6.52932e-16	1.06015e-14	PPP2R2B
ENSG00000163251	69.4064	3.03364	0.375518	8.07854	6.55469e-16	1.06351e-14	FZD5
ENSG00000136960	42.1176	2.6618	0.329502	8.07825	6.57025e-16	1.06526e-14	ENPP2
ENSG00000054277	180.11	1.96879	0.24381	8.07509	6.74296e-16	1.09248e-14	OPN3
ENSG00000150753	964.814	1.50415	0.186321	8.07286	6.86689e-16	1.11175e-14	CCT5
ENSG00000243649	4.85922	5.25775	0.6513	8.0727	6.87631e-16	1.11248e-14	CFB
ENSG00000100320	27.9629	4.4725	0.554051	8.07236	6.89538e-16	1.11476e-14	RBFOX2
ENSG00000156113	51.3582	5.22313	0.647173	8.07069	6.99023e-16	1.12928e-14	KCNMA1
ENSG00000187726	14.8041	5.9228	0.734025	8.06893	7.09156e-16	1.14483e-14	DNAJB13
ENSG00000160606	4.86435	3.95946	0.49086	8.06639	7.241e-16	1.16812e-14	TLCD1
ENSG00000205129	7.0612	4.86591	0.603406	8.06407	7.37963e-16	1.18963e-14	C4orf47
ENSG00000162598	17.101	7.75364	0.961662	8.06275	7.45977e-16	1.20168e-14	C1orf87
ENSG00000166595	168.693	1.02922	0.127769	8.05535	7.92501e-16	1.27572e-14	CIAO2B
ENSG00000105855	592.134	2.87731	0.357343	8.05196	8.14771e-16	1.30973e-14	ITGB8
ENSG00000169908	17.1928	6.70345	0.832524	8.05196	8.14798e-16	1.30973e-14	TM4SF1
ENSG00000010322	1602.28	-1.1764	0.14613	-8.05039	8.25315e-16	1.32569e-14	NISCH
ENSG00000130762	1.84427	6.54715	0.813518	8.04795	8.41938e-16	1.35143e-14	ARHGEF16
ENSG00000167553	645.12	2.39525	0.297731	8.04501	8.62358e-16	1.38322e-14	TUBA1C
ENSG00000132554	5.41545	5.38512	0.669497	8.04353	8.72879e-16	1.39909e-14	RGS22
ENSG00000075420	3039.38	1.92728	0.239743	8.03897	9.05985e-16	1.45112e-14	FNDC3B
ENSG00000211445	44.0417	3.77009	0.469162	8.03581	9.2965e-16	1.48797e-14	GPX3
ENSG00000069122	8.6591	9.5076	1.18321	8.03545	9.32367e-16	1.49126e-14	ADGRF5
ENSG00000163378	188.882	1.36964	0.170487	8.0337	9.45777e-16	1.51163e-14	EOGT
ENSG00000106278	4.61613	8.26819	1.02924	8.03329	9.48903e-16	1.51555e-14	PTPRZ1
ENSG00000196344	11.0663	4.84933	0.603721	8.0324	9.55819e-16	1.52551e-14	ADH7
ENSG00000138207	14.4332	9.08784	1.13162	8.03085	9.67969e-16	1.54381e-14	RBP4
ENSG00000156535	227.572	2.99356	0.372797	8.02999	9.74806e-16	1.55361e-14	CD109
ENSG00000177981	730.052	-1.06921	0.133196	-8.02738	9.9573e-16	1.58583e-14	ASB8
ENSG00000102081	1651.03	-1.30868	0.16313	-8.02226	1.03816e-15	1.65224e-14	FMR1
ENSG00000072818	2309.35	-1.60544	0.200131	-8.02194	1.04088e-15	1.65452e-14	ACAP1
ENSG00000155893	290.286	-2.17386	0.27099	-8.02192	1.04106e-15	1.65452e-14	PXYLP1
ENSG00000135094	29.3249	5.78199	0.720831	8.02128	1.0465e-15	1.66198e-14	SDS
ENSG00000039560	16.6368	4.84595	0.604783	8.01271	1.12208e-15	1.78075e-14	RAI14
ENSG00000198203	71.8541	3.33621	0.416429	8.01146	1.1335e-15	1.79762e-14	SULT1C2
ENSG00000102780	1162.17	1.54939	0.193422	8.01041	1.14329e-15	1.81186e-14	DGKH
ENSG00000204950	25.0455	11.1306	1.38977	8.00892	1.15721e-15	1.83264e-14	LRRC10B
ENSG00000177700	192.183	1.44132	0.180004	8.00712	1.17429e-15	1.85838e-14	POLR2L
ENSG00000068078	6.6207	8.54537	1.06746	8.0053	1.19173e-15	1.88464e-14	FGFR3
ENSG00000068912	342.164	1.23957	0.154887	8.00307	1.21358e-15	1.91785e-14	ERLEC1
ENSG00000246922	315.916	-1.49417	0.18683	-7.99745	1.27026e-15	2.00601e-14	UBAP1L
ENSG00000122085	914.187	-1.7131	0.2143	-7.99392	1.30718e-15	2.06286e-14	MTERF4
ENSG00000197747	1955.38	1.89924	0.237738	7.98881	1.36247e-15	2.14862e-14	S100A10
ENSG00000163635	2957.14	-1.48058	0.185392	-7.9862	1.39164e-15	2.19307e-14	ATXN7
ENSG00000198814	918.419	3.78845	0.474408	7.98563	1.39803e-15	2.20161e-14	GK
ENSG00000150779	128.761	1.65503	0.207264	7.98514	1.40363e-15	2.20887e-14	TIMM8B
ENSG00000075673	14.8032	10.4795	1.31273	7.98302	1.42796e-15	2.24559e-14	ATP12A
ENSG00000105438	613.222	1.30482	0.163579	7.97669	1.50316e-15	2.36219e-14	KDELR1
ENSG00000073008	233.389	2.67674	0.335589	7.97623	1.50865e-15	2.36809e-14	PVR
ENSG00000164440	35.6412	2.64789	0.331974	7.9762	1.50902e-15	2.36809e-14	TXLNB
ENSG00000170324	41.1149	6.68997	0.838874	7.97494	1.52457e-15	2.39083e-14	FRMPD2
ENSG00000124107	520.296	7.00246	0.878178	7.97386	1.538e-15	2.41021e-14	SLPI
ENSG00000130309	1514.17	1.92026	0.240858	7.97257	1.55412e-15	2.43378e-14	COLGALT1
ENSG00000137575	4708.03	2.1307	0.267263	7.9723	1.55752e-15	2.4374e-14	SDCBP
ENSG00000197557	50.2372	2.87962	0.361448	7.96688	1.62728e-15	2.54481e-14	TTC30A
ENSG00000116117	23.1435	3.92644	0.492933	7.96547	1.64603e-15	2.57234e-14	PARD3B
ENSG00000182841	477.316	-1.38301	0.173678	-7.96305	1.67849e-15	2.62125e-14	RRP7BP
ENSG00000267554	196.124	-3.12489	0.392504	-7.96144	1.70052e-15	2.65381e-14
ENSG00000204815	23.6476	4.99145	0.627051	7.96019	1.71775e-15	2.67883e-14	TTC25
ENSG00000204852	563.636	1.43071	0.179767	7.95867	1.73896e-15	2.71004e-14	TCTN1
ENSG00000136153	400.117	2.77343	0.348577	7.95642	1.77095e-15	2.75797e-14	LMO7
ENSG00000122254	12.227	10.0166	1.25928	7.95423	1.80254e-15	2.80522e-14	HS3ST2
ENSG00000221886	5.4644	3.30412	0.415441	7.95328	1.81641e-15	2.82485e-14	ZBED8
ENSG00000124664	8.23142	3.68263	0.463827	7.93966	2.02737e-15	3.15077e-14	SPDEF
ENSG00000182021	17.2406	3.9086	0.49254	7.9356	2.09474e-15	3.25321e-14
ENSG00000108639	1137.18	1.51893	0.19141	7.93548	2.09678e-15	3.25413e-14	SYNGR2
ENSG00000151012	207.15	3.58234	0.451452	7.93515	2.10233e-15	3.26049e-14	SLC7A11
ENSG00000203499	106.114	2.83337	0.35727	7.93059	2.18102e-15	3.3802e-14	IQANK1
ENSG00000117395	184.44	1.29816	0.163708	7.92973	2.19629e-15	3.40153e-14	EBNA1BP2
ENSG00000004961	119.565	1.56078	0.196831	7.92955	2.1995e-15	3.40415e-14	HCCS
ENSG00000006062	698.28	-1.39694	0.176178	-7.92912	2.20711e-15	3.41359e-14	MAP3K14
ENSG00000181555	4853.6	-0.982051	0.123884	-7.92717	2.2419e-15	3.46501e-14	SETD2
ENSG00000120509	69.5333	1.65597	0.208912	7.92664	2.25153e-15	3.4775e-14	PDZD11
ENSG00000163399	3800.11	1.03087	0.130056	7.9263	2.2577e-15	3.48464e-14	ATP1A1
ENSG00000162512	98.4054	4.38431	0.553142	7.92619	2.25979e-15	3.48547e-14	SDC3
ENSG00000170486	84.0876	-6.83954	0.86302	-7.92512	2.27927e-15	3.51311e-14	KRT72
ENSG00000081923	20.1297	5.51026	0.695308	7.92491	2.28313e-15	3.51665e-14	ATP8B1
ENSG00000117586	317.683	-3.31584	0.41845	-7.9241	2.29806e-15	3.53722e-14	TNFSF4
ENSG00000077092	4.08068	8.08779	1.02074	7.92349	2.30926e-15	3.55203e-14	RARB
ENSG00000118705	1523.01	1.04248	0.13157	7.92338	2.31141e-15	3.5529e-14	RPN2
ENSG00000137441	574.434	-3.92113	0.494925	-7.92267	2.32461e-15	3.57076e-14	FGFBP2
ENSG00000081189	1136.85	-1.96675	0.248397	-7.91774	2.4186e-15	3.71259e-14	MEF2C
ENSG00000164327	5046.54	-1.68739	0.213193	-7.91482	2.47617e-15	3.79837e-14	RICTOR
ENSG00000114120	1596.35	-1.46931	0.185668	-7.91368	2.49898e-15	3.83075e-14	SLC25A36
ENSG00000123159	193.237	1.86643	0.235855	7.91345	2.50346e-15	3.83287e-14	GIPC1
ENSG00000151748	329.674	1.44554	0.182669	7.91344	2.50377e-15	3.83287e-14	SAV1
ENSG00000078596	435.488	-2.62964	0.33231	-7.91322	2.50807e-15	3.83683e-14	ITM2A
ENSG00000119523	290.592	1.27265	0.160845	7.91229	2.52697e-15	3.86312e-14	ALG2
ENSG00000132386	133.929	2.15166	0.271945	7.91214	2.52997e-15	3.86507e-14	SERPINF1
ENSG00000164294	22.281	3.60262	0.455586	7.90768	2.62237e-15	4.00353e-14	GPX8
ENSG00000224442	111.32	-2.25936	0.285846	-7.90413	2.69814e-15	4.11639e-14	RPL4P7
ENSG00000108784	166.753	1.54146	0.195145	7.89906	2.81014e-15	4.28437e-14	NAGLU
ENSG00000136280	825.495	-1.34306	0.170054	-7.89785	2.83749e-15	4.32313e-14	CCM2
ENSG00000229320	24.6692	1.90227	0.240896	7.89666	2.86473e-15	4.36168e-14	KRT8P12
ENSG00000176920	159.981	2.40169	0.304154	7.89629	2.87324e-15	4.37168e-14	FUT2
ENSG00000214194	91.4425	2.26439	0.286787	7.89571	2.88659e-15	4.38903e-14	SMIM30
ENSG00000099800	138.172	1.50167	0.190194	7.89547	2.89235e-15	4.3948e-14	TIMM13
ENSG00000122126	189.912	1.93724	0.245402	7.89414	2.92319e-15	4.43867e-14	OCRL
ENSG00000013016	379.267	-2.78135	0.352413	-7.89229	2.96693e-15	4.50204e-14	EHD3
ENSG00000197124	155.259	-2.46624	0.312581	-7.88993	3.02347e-15	4.58474e-14	ZNF682
ENSG00000275824	194.123	3.59595	0.455893	7.8877	3.07818e-15	4.66456e-14	CCL4
ENSG00000187862	50.7461	-3.90694	0.495379	-7.88677	3.10104e-15	4.69603e-14	TTC24
ENSG00000196220	191.959	2.0028	0.253986	7.8855	3.1328e-15	4.74094e-14	SRGAP3
ENSG00000107798	1613.76	2.51247	0.318673	7.88416	3.16657e-15	4.78882e-14	LIPA
ENSG00000284922	10.2171	6.75685	0.857476	7.87993	3.27567e-15	4.95049e-14
ENSG00000068028	750.349	-1.35357	0.171817	-7.87798	3.32726e-15	5.02508e-14	RASSF1
ENSG00000163902	1882.27	0.975982	0.123931	7.87518	3.40262e-15	5.13545e-14	RPN1
ENSG00000169715	59.6702	3.12063	0.396393	7.87257	3.47436e-15	5.2402e-14	MT1E
ENSG00000112200	3333.58	-1.43677	0.18255	-7.87053	3.53133e-15	5.32256e-14	ZNF451
ENSG00000130770	381.044	1.3951	0.17728	7.86947	3.56137e-15	5.36423e-14	ATP5IF1
ENSG00000196277	82.3382	2.99822	0.381111	7.86706	3.63065e-15	5.46493e-14	GRM7
ENSG00000155660	995.619	1.79268	0.2279	7.86608	3.6594e-15	5.50452e-14	PDIA4
ENSG00000148459	68.1857	2.17574	0.276639	7.86489	3.69419e-15	5.55313e-14	PDSS1
ENSG00000178467	389.495	1.38286	0.175854	7.86366	3.73065e-15	5.6042e-14	P4HTM
ENSG00000137288	117.968	1.99293	0.25345	7.86321	3.74423e-15	5.61977e-14	UQCC2
ENSG00000188785	716.751	-1.53238	0.194881	-7.86315	3.74601e-15	5.61977e-14	ZNF548
ENSG00000256720	72.9426	-5.02869	0.639811	-7.85965	3.85211e-15	5.77509e-14	BTG1P1
ENSG00000158125	4.24433	4.99536	0.635735	7.85761	3.91517e-15	5.86571e-14	XDH
ENSG00000154639	46.0135	3.55622	0.452733	7.85502	3.99712e-15	5.98451e-14	CXADR
ENSG00000043143	1784.59	-1.58888	0.202396	-7.85032	4.14971e-15	6.20882e-14	JADE2
ENSG00000145050	255.073	1.81191	0.230904	7.84703	4.25991e-15	6.36947e-14	MANF
ENSG00000078369	4026.45	1.12265	0.143111	7.84463	4.34245e-15	6.48572e-14	GNB1
ENSG00000204673	289.977	1.13175	0.144271	7.8446	4.34342e-15	6.48572e-14	AKT1S1
ENSG00000108344	670.297	0.934486	0.119191	7.84022	4.4977e-15	6.71163e-14	PSMD3
ENSG00000221866	144.103	-3.34752	0.427102	-7.83776	4.58641e-15	6.83947e-14	PLXNA4
ENSG00000156304	1586.56	-1.09401	0.139584	-7.83765	4.59061e-15	6.8412e-14	SCAF4
ENSG00000242259	595.916	-0.768701	0.0980868	-7.83694	4.61644e-15	6.87513e-14	C22orf39
ENSG00000178741	371.556	1.33337	0.170159	7.83603	4.65001e-15	6.92055e-14	COX5A
ENSG00000044574	5809.67	2.07758	0.265171	7.83487	4.6934e-15	6.98049e-14	HSPA5
ENSG00000137460	41.1574	2.88547	0.368327	7.83398	4.72654e-15	7.02515e-14	FHDC1
ENSG00000211584	196.722	1.74354	0.222653	7.83077	4.84884e-15	7.20217e-14	SLC48A1
ENSG00000242732	83.923	2.71851	0.34722	7.82936	4.90364e-15	7.27875e-14	RTL5
ENSG00000136059	288.447	1.38236	0.176589	7.82812	4.9521e-15	7.34583e-14	VILL
ENSG00000037897	53.4603	2.02527	0.258837	7.82447	5.09799e-15	7.55726e-14	METTL1
ENSG00000185467	4.12674	7.06594	0.903096	7.82413	5.11198e-15	7.57301e-14	KPNA7
ENSG00000171812	84.5598	3.43922	0.439658	7.82249	5.17874e-15	7.66686e-14	COL8A2
ENSG00000005249	2019.2	-3.72173	0.475817	-7.82177	5.20851e-15	7.70585e-14	PRKAR2B
ENSG00000183723	182.077	2.69884	0.345161	7.81908	5.32095e-15	7.86702e-14	CMTM4
ENSG00000128965	3.97974	3.71512	0.475187	7.81823	5.35707e-15	7.91523e-14	CHAC1
ENSG00000146085	185.698	1.2514	0.160151	7.81388	5.5455e-15	8.18826e-14	MMUT
ENSG00000158427	59.1209	-2.70271	0.345921	-7.81308	5.5806e-15	8.23469e-14	TMSB15B
ENSG00000120071	4803.09	-0.959051	0.122755	-7.81274	5.5957e-15	8.25155e-14	KANSL1
ENSG00000087008	140.84	1.53231	0.196155	7.81177	5.6392e-15	8.31024e-14	ACOX3
ENSG00000153253	86.1532	-5.04565	0.646291	-7.80709	5.85253e-15	8.61898e-14	SCN3A
ENSG00000148671	1.85453	6.17782	0.791398	7.80621	5.89314e-15	8.6731e-14	ADIRF
ENSG00000198909	1281.76	-1.36445	0.174824	-7.80472	5.96317e-15	8.77043e-14	MAP3K3
ENSG00000096696	88.7127	4.93734	0.63332	7.79596	6.39184e-15	9.39475e-14	DSP
ENSG00000166707	49.4985	-3.2577	0.417877	-7.79583	6.39882e-15	9.39887e-14	ZCCHC18
ENSG00000135535	4239.67	1.06591	0.136731	7.7957	6.40544e-15	9.40246e-14	CD164
ENSG00000203896	227.446	-2.6106	0.334993	-7.79302	6.54272e-15	9.5977e-14	LIME1
ENSG00000146221	34.3171	3.50391	0.449969	7.787	6.86202e-15	1.00595e-13	TCTE1
ENSG00000133134	89.8464	-2.81098	0.361043	-7.78571	6.93244e-15	1.01561e-13	BEX2
ENSG00000141424	443.439	1.02747	0.132009	7.78337	7.06198e-15	1.03392e-13	SLC39A6
ENSG00000120805	329.585	1.14757	0.147467	7.78183	7.14855e-15	1.04591e-13	ARL1
ENSG00000147234	89.5442	-2.53517	0.325827	-7.78071	7.21165e-15	1.05446e-13	FRMPD3
ENSG00000166394	35.978	4.0741	0.523629	7.78051	7.22311e-15	1.05545e-13	CYB5R2
ENSG00000277726	99.8754	-2.74893	0.353341	-7.77982	7.26279e-15	1.06056e-13
ENSG00000078967	225.106	1.26322	0.162374	7.7797	7.26939e-15	1.06083e-13	UBE2D4
ENSG00000155097	641.307	2.26913	0.291692	7.77918	7.29974e-15	1.06457e-13	ATP6V1C1
ENSG00000266946	178.065	-2.50293	0.321824	-7.77733	7.40688e-15	1.07949e-13	MRPL37P1
ENSG00000239672	136.511	1.73186	0.222758	7.77463	7.56703e-15	1.10212e-13	NME1
ENSG00000165506	97.3302	1.56077	0.200833	7.77149	7.75678e-15	1.12903e-13	DNAAF2
ENSG00000185813	100.274	1.40001	0.180167	7.77061	7.81072e-15	1.13614e-13	PCYT2
ENSG00000167767	12.3791	7.52861	0.968912	7.77017	7.83797e-15	1.13937e-13	KRT80
ENSG00000268041	34.227	-3.77491	0.486028	-7.76686	8.04549e-15	1.16878e-13	ERFL
ENSG00000109390	105.209	1.26716	0.163172	7.76578	8.11423e-15	1.178e-13	NDUFC1
ENSG00000083454	289.419	-2.89014	0.372302	-7.7629	8.30076e-15	1.20431e-13	P2RX5
ENSG00000107249	50.8553	3.06578	0.395025	7.76099	8.42715e-15	1.22125e-13	GLIS3
ENSG00000234062	113.2	1.38924	0.179004	7.76097	8.4284e-15	1.22125e-13
ENSG00000023608	104	1.91405	0.246666	7.75971	8.51212e-15	1.23259e-13	SNAPC1
ENSG00000132963	434.871	1.60127	0.206432	7.75687	8.70483e-15	1.25968e-13	POMP
ENSG00000172269	164.488	1.47779	0.190542	7.75572	8.78468e-15	1.27042e-13	DPAGT1
ENSG00000233614	189.616	-6.20575	0.800292	-7.75436	8.87933e-15	1.28328e-13	DDX11L10
ENSG00000233586	12.4909	2.83459	0.365582	7.75364	8.92974e-15	1.28974e-13
ENSG00000137831	112.729	2.77599	0.358065	7.75275	8.99218e-15	1.29792e-13	UACA
ENSG00000042429	1231.73	-0.870474	0.112288	-7.75218	9.03248e-15	1.3029e-13	MED17
ENSG00000170412	40.8955	3.31489	0.427731	7.74995	9.19305e-15	1.32521e-13	GPRC5C
ENSG00000142675	30.4718	2.71994	0.350995	7.74924	9.24412e-15	1.33172e-13	CNKSR1
ENSG00000168275	55.8898	1.92989	0.249282	7.74179	9.80245e-15	1.41125e-13	COA6
ENSG00000119411	11.4025	3.79482	0.490184	7.74162	9.81549e-15	1.41223e-13	BSPRY
ENSG00000107186	15.0905	7.88248	1.01822	7.74145	9.82915e-15	1.41329e-13	MPDZ
ENSG00000065833	56.971	3.23933	0.418663	7.73732	1.01532e-14	1.45894e-13	ME1
ENSG00000125868	573.466	1.91017	0.246936	7.73547	1.03019e-14	1.47937e-13	DSTN
ENSG00000186010	510.414	1.13564	0.146842	7.73376	1.04416e-14	1.49847e-13	NDUFA13
ENSG00000181104	595.227	-2.14482	0.27735	-7.73326	1.04829e-14	1.50344e-13	F2R
ENSG00000162599	1215.28	1.47951	0.191486	7.72646	1.10579e-14	1.58489e-13	NFIA
ENSG00000112096	54872.8	3.57282	0.462481	7.72533	1.11562e-14	1.59797e-13	SOD2
ENSG00000160209	1674.01	1.88452	0.243958	7.7248	1.12029e-14	1.60363e-13	PDXK
ENSG00000104611	12.2105	6.0618	0.784781	7.72419	1.12565e-14	1.61028e-13	SH2D4A
ENSG00000277258	5.40232	3.79837	0.491823	7.72306	1.13572e-14	1.62365e-13	PCGF2
ENSG00000143815	2236.29	-1.49342	0.193412	-7.72145	1.15011e-14	1.64318e-13	LBR
ENSG00000114770	604.984	1.74754	0.226326	7.72133	1.15118e-14	1.64366e-13	ABCC5
ENSG00000143850	27.0721	4.15444	0.538635	7.71291	1.22983e-14	1.75485e-13	PLEKHA6
ENSG00000115233	334.421	1.20722	0.156547	7.71157	1.24277e-14	1.77219e-13	PSMD14
ENSG00000134508	26.0129	3.97935	0.516136	7.70987	1.25944e-14	1.79482e-13	CABLES1
ENSG00000109920	2987.69	-1.28121	0.166211	-7.70832	1.27482e-14	1.81559e-13	FNBP4
ENSG00000143013	293.34	1.12237	0.145647	7.70611	1.29706e-14	1.8461e-13	LMO4
ENSG00000172037	85.8794	3.08875	0.400834	7.70581	1.30012e-14	1.84928e-13	LAMB2
ENSG00000263482	49.1065	-4.54425	0.589763	-7.70522	1.3062e-14	1.85675e-13	ANTXRLP1
ENSG00000181588	29.0178	2.28335	0.29648	7.70151	1.3447e-14	1.91027e-13	MEX3D
ENSG00000156011	159.641	3.13146	0.406989	7.69422	1.42365e-14	2.02115e-13	PSD3
ENSG00000107077	2128.15	-1.19766	0.15572	-7.69114	1.45835e-14	2.06912e-13	KDM4C
ENSG00000131446	2818.21	2.0762	0.269957	7.69084	1.46174e-14	2.07231e-13	MGAT1
ENSG00000197980	22.4582	3.44292	0.447668	7.69078	1.46245e-14	2.07231e-13	LEKR1
ENSG00000106346	856.438	-1.36305	0.177248	-7.69005	1.47075e-14	2.08276e-13	USP42
ENSG00000182180	471.359	1.08917	0.141734	7.68462	1.53454e-14	2.17172e-13	MRPS16
ENSG00000152684	116.089	2.09298	0.272544	7.67941	1.59827e-14	2.26049e-13	PELO
ENSG00000139629	308.606	1.71276	0.223042	7.6791	1.60212e-14	2.26452e-13	GALNT6
ENSG00000164985	1694.11	-1.9544	0.254533	-7.67837	1.61128e-14	2.27461e-13	PSIP1
ENSG00000275079	957.419	2.33862	0.304571	7.67841	1.61081e-14	2.27461e-13	LPCAT1
ENSG00000106560	677.961	-0.987972	0.12871	-7.67594	1.64215e-14	2.31578e-13	GIMAP2
ENSG00000185495	459.069	-1.40185	0.18263	-7.67591	1.64251e-14	2.31578e-13
ENSG00000113593	944.472	-1.49222	0.194447	-7.67418	1.6648e-14	2.34575e-13	PPWD1
ENSG00000214367	957.809	-1.888	0.246061	-7.67287	1.68187e-14	2.3683e-13	HAUS3
ENSG00000115221	5.66572	4.23704	0.552257	7.67221	1.69055e-14	2.37905e-13	ITGB6
ENSG00000070087	65.7161	3.40592	0.443982	7.6713	1.70266e-14	2.3931e-13	PFN2
ENSG00000104140	3.84759	7.10951	0.926765	7.67132	1.70241e-14	2.3931e-13	RHOV
ENSG00000149294	315.533	-3.00374	0.391594	-7.67054	1.71279e-14	2.40582e-13	NCAM1
ENSG00000117593	148.713	1.7145	0.223557	7.66916	1.73126e-14	2.43024e-13	DARS2
ENSG00000074410	14.5938	5.42229	0.707378	7.66533	1.78366e-14	2.50225e-13	CA12
ENSG00000125531	12.858	2.97669	0.388699	7.6581	1.88709e-14	2.64569e-13	FNDC11
ENSG00000186265	247.001	-3.19321	0.41702	-7.65722	1.90008e-14	2.66224e-13	BTLA
ENSG00000179023	10.4446	5.09388	0.665287	7.65667	1.90814e-14	2.67187e-13	KLHDC7A
ENSG00000137767	750.699	1.85623	0.242466	7.65563	1.92367e-14	2.69195e-13	SQOR
ENSG00000227500	540.346	1.2199	0.159432	7.65152	1.9862e-14	2.77771e-13	SCAMP4
ENSG00000166535	19.4475	3.21419	0.420161	7.6499	2.0114e-14	2.81122e-13	A2ML1
ENSG00000171574	64.7512	1.90785	0.24943	7.64885	2.02782e-14	2.8324e-13	ZNF584
ENSG00000280663	539.224	-1.21514	0.15891	-7.6467	2.06203e-14	2.87839e-13	PCMTD2
ENSG00000066185	16.3328	3.77154	0.493254	7.64625	2.06933e-14	2.885e-13	ZMYND12
ENSG00000186471	7.00757	9.22636	1.20664	7.64631	2.06827e-14	2.885e-13	AKAP14
ENSG00000070778	5.98597	7.15063	0.935665	7.6423	2.13371e-14	2.97292e-13	PTPN21
ENSG00000114487	36.7049	-7.72055	1.01039	-7.64118	2.15237e-14	2.99705e-13	MORC1
ENSG00000140057	38.9091	3.0511	0.39958	7.63577	2.24473e-14	3.12372e-13	AK7
ENSG00000101096	1989.59	-2.03291	0.26636	-7.63221	2.30764e-14	3.20928e-13	NFATC2
ENSG00000102390	157.883	1.1815	0.154846	7.63016	2.34456e-14	3.25862e-13	PBDC1
ENSG00000089012	193.653	-3.10062	0.406549	-7.62668	2.40869e-14	3.34158e-13	SIRPG
ENSG00000152582	236.283	2.53134	0.331905	7.62668	2.40871e-14	3.34158e-13	SPEF2
ENSG00000176390	1236.45	-1.11486	0.146177	-7.62679	2.40674e-14	3.34158e-13	CRLF3
ENSG00000168280	133.762	-3.09985	0.406475	-7.62616	2.41846e-14	3.35304e-13	KIF5C
ENSG00000275313	519.266	6.86272	0.900231	7.62328	2.47304e-14	3.4266e-13	CCL4L2
ENSG00000035862	1710.98	2.19036	0.28744	7.62023	2.53219e-14	3.5064e-13	TIMP2
ENSG00000185760	134.513	-3.56566	0.467948	-7.61978	2.54103e-14	3.51647e-13	KCNQ5
ENSG00000067840	227.677	-3.09504	0.406211	-7.61929	2.55072e-14	3.52771e-13	PDZD4
ENSG00000125166	341.409	0.919206	0.12065	7.61877	2.56102e-14	3.53978e-13	GOT2
ENSG00000140365	270.136	1.61031	0.211375	7.61825	2.57143e-14	3.55199e-13	COMMD4
ENSG00000143641	737.83	1.26048	0.16546	7.61799	2.57647e-14	3.55676e-13	GALNT2
ENSG00000136811	539.84	0.845524	0.111007	7.61684	2.59959e-14	3.58647e-13	ODF2
ENSG00000100591	390.227	1.45116	0.190569	7.61484	2.64017e-14	3.64023e-13	AHSA1
ENSG00000183354	2147.48	-1.01976	0.133944	-7.61331	2.67166e-14	3.68139e-13	KIAA2026
ENSG00000197037	638.895	-1.25247	0.164521	-7.61286	2.68093e-14	3.6919e-13	ZSCAN25
ENSG00000133104	481.59	1.38459	0.181908	7.6115	2.70941e-14	3.72884e-13	SPART
ENSG00000187688	566.081	1.43501	0.18855	7.61074	2.72534e-14	3.74847e-13	TRPV2
ENSG00000103522	389.053	-1.82506	0.239809	-7.61046	2.73121e-14	3.75272e-13	IL21R
ENSG00000158158	290.377	1.18743	0.156026	7.61043	2.73177e-14	3.75272e-13	CNNM4
ENSG00000110934	4626.32	-1.24087	0.163091	-7.60844	2.7743e-14	3.80882e-13	BIN2
ENSG00000146376	824.173	2.57595	0.339154	7.59522	3.07259e-14	4.21577e-13	ARHGAP18
ENSG00000172478	3.89325	4.93124	0.649282	7.59492	3.07989e-14	4.22321e-13	MAB21L4
ENSG00000188725	258.818	1.4998	0.19754	7.59239	3.14048e-14	4.30367e-13	SMIM15
ENSG00000155508	1534.64	-1.212	0.159701	-7.58916	3.21991e-14	4.40983e-13	CNOT8
ENSG00000090266	313.782	1.38401	0.182447	7.5858	3.30444e-14	4.52284e-13	NDUFB2
ENSG00000155629	2978.29	2.04601	0.269723	7.5856	3.30953e-14	4.52705e-13	PIK3AP1
ENSG00000155760	7.51109	3.19017	0.420594	7.58491	3.32711e-14	4.54833e-13	FZD7
ENSG00000107104	342.61	2.10434	0.277527	7.58248	3.39001e-14	4.6315e-13	KANK1
ENSG00000124507	50.4154	-3.54176	0.467129	-7.58197	3.40352e-14	4.64714e-13	PACSIN1
ENSG00000171608	4091.64	-1.39356	0.183842	-7.58017	3.45106e-14	4.70918e-13	PIK3CD
ENSG00000118777	40.3301	4.44815	0.586981	7.57801	3.50892e-14	4.78524e-13	ABCG2
ENSG00000164078	7.63142	4.02357	0.531014	7.57716	3.53203e-14	4.81383e-13	MST1R
ENSG00000123612	67.9268	-4.25563	0.561787	-7.57517	3.58663e-14	4.88529e-13	ACVR1C
ENSG00000154556	36.3886	4.59406	0.606475	7.57503	3.59046e-14	4.88754e-13	SORBS2
ENSG00000225215	57.6993	-2.50707	0.331082	-7.57233	3.66576e-14	4.98702e-13	SMARCE1P1
ENSG00000138771	40.403	8.30281	1.09662	7.57129	3.69549e-14	5.02444e-13	SHROOM3
ENSG00000259660	413.798	-2.29349	0.302965	-7.57016	3.72772e-14	5.06519e-13	DNM1P47
ENSG00000213186	304.518	-1.6873	0.222935	-7.56857	3.77341e-14	5.12418e-13	TRIM59
ENSG00000165283	236.078	0.863722	0.114147	7.56674	3.82712e-14	5.19398e-13	STOML2
ENSG00000164713	1685.17	1.8137	0.239709	7.56627	3.84084e-14	5.20946e-13	BRI3
ENSG00000139973	5.31975	7.017	0.927438	7.566	3.84905e-14	5.21745e-13	SYT16
ENSG00000081041	696.427	5.35298	0.707553	7.56549	3.86406e-14	5.23464e-13	CXCL2
ENSG00000164405	321.455	1.33472	0.176516	7.56146	3.98585e-14	5.39637e-13	UQCRQ
ENSG00000139725	1685.46	-1.35453	0.179138	-7.56137	3.98837e-14	5.39654e-13	RHOF
ENSG00000008283	255.688	1.84287	0.243735	7.56096	4.00092e-14	5.40859e-13	CYB561
ENSG00000136048	288.929	2.29942	0.304118	7.56093	4.00209e-14	5.40859e-13	DRAM1
ENSG00000105939	5004.45	-1.18496	0.156725	-7.56077	4.00696e-14	5.41193e-13	ZC3HAV1
ENSG00000130475	651.838	-1.5992	0.211563	-7.55898	4.06227e-14	5.48333e-13	FCHO1
ENSG00000188739	1977.81	-1.0192	0.134893	-7.55564	4.16807e-14	5.62277e-13	RBM34
ENSG00000159618	258.018	-2.83068	0.374693	-7.55467	4.1993e-14	5.66151e-13	ADGRG5
ENSG00000151694	2232.83	1.42608	0.188795	7.55359	4.23423e-14	5.70518e-13	ADAM17
ENSG00000157445	49.6118	-4.07116	0.539005	-7.5531	4.25023e-14	5.72331e-13	CACNA2D3
ENSG00000242247	805.581	1.46209	0.193586	7.55266	4.2647e-14	5.73936e-13	ARFGAP3
ENSG00000103404	279.437	1.45102	0.192215	7.54895	4.3878e-14	5.90149e-13	USP31
ENSG00000129675	2767.15	-1.38072	0.182988	-7.54545	4.50744e-14	6.05659e-13	ARHGEF6
ENSG00000277632	812.306	4.98784	0.661042	7.54541	4.50851e-14	6.05659e-13	CCL3
ENSG00000143314	122.364	1.53548	0.203517	7.54471	4.53283e-14	6.08563e-13	MRPL24
ENSG00000149084	556.386	1.29796	0.17205	7.54411	4.5538e-14	6.11014e-13	HSD17B12
ENSG00000171467	1786.7	-0.969721	0.12856	-7.54292	4.59558e-14	6.16251e-13	ZNF318
ENSG00000158869	2463.42	2.26481	0.300325	7.54121	4.65614e-14	6.24e-13	FCER1G
ENSG00000203950	86.5718	1.31398	0.174333	7.5372	4.80151e-14	6.431e-13	RTL8A
ENSG00000001460	128.117	2.33906	0.310365	7.53648	4.82819e-14	6.46288e-13	STPG1
ENSG00000088179	1735.32	-2.19503	0.291303	-7.53522	4.8751e-14	6.52178e-13	PTPN4
ENSG00000111644	282.61	-2.78649	0.369824	-7.53463	4.8973e-14	6.54759e-13	ACRBP
ENSG00000124074	41.1002	2.17613	0.288911	7.53219	4.9896e-14	6.66702e-13	ENKD1
ENSG00000134744	2559.73	-1.68538	0.223766	-7.53191	5.00035e-14	6.67743e-13	TUT4
ENSG00000163060	10.7753	5.10988	0.678692	7.52901	5.11268e-14	6.82338e-13	TEKT4
ENSG00000197451	809.886	0.96313	0.127929	7.52862	5.12788e-14	6.8396e-13	HNRNPAB
ENSG00000187479	21.0378	5.07034	0.673704	7.52607	5.22906e-14	6.97043e-13	C11orf96
ENSG00000100033	25.3369	3.5936	0.477538	7.52526	5.26155e-14	7.00959e-13	PRODH
ENSG00000106144	1027.34	-1.2337	0.164033	-7.52106	5.43325e-14	7.23404e-13	CASP2
ENSG00000160285	270.09	1.73939	0.231316	7.51953	5.49722e-14	7.31488e-13	LSS
ENSG00000234465	16.8043	3.52887	0.469318	7.51915	5.51347e-14	7.33216e-13	PINLYP
ENSG00000263883	47.6852	-2.63171	0.350054	-7.51803	5.56085e-14	7.3908e-13	EEF1DP7
ENSG00000114127	3852.57	-1.22903	0.163499	-7.51703	5.60342e-14	7.44298e-13	XRN1
ENSG00000162552	3.1112	5.66381	0.753769	7.51398	5.73558e-14	7.61403e-13	WNT4
ENSG00000240695	177.753	-1.39397	0.185628	-7.50952	5.9346e-14	7.87358e-13
ENSG00000168000	119.036	2.23635	0.297834	7.50872	5.9707e-14	7.91214e-13	BSCL2
ENSG00000288218	75.3747	-4.85318	0.646336	-7.50876	5.96922e-14	7.91214e-13
ENSG00000063978	1351.46	-0.832967	0.110946	-7.50784	6.01121e-14	7.96114e-13	RNF4
ENSG00000105926	418.962	-1.98764	0.264793	-7.50639	6.07806e-14	8.04494e-13	MPP6
ENSG00000117411	22.6322	2.51787	0.335509	7.50464	6.15955e-14	8.148e-13	B4GALT2
ENSG00000139613	2448.1	-0.716024	0.0954303	-7.50311	6.23204e-14	8.23904e-13	SMARCC2
ENSG00000116580	2082.94	-0.831679	0.110851	-7.50267	6.2531e-14	8.26202e-13	GON4L
ENSG00000170242	1742.69	-1.089	0.14517	-7.50159	6.30496e-14	8.32566e-13	USP47
ENSG00000149573	52.4684	3.36116	0.4481	7.50091	6.33778e-14	8.36409e-13	MPZL2
ENSG00000169957	108.506	1.65861	0.22117	7.49926	6.41801e-14	8.465e-13	ZNF768
ENSG00000120802	1968.13	-1.30438	0.17405	-7.49426	6.66748e-14	8.78888e-13	TMPO
ENSG00000136160	15.0959	5.26693	0.702952	7.49259	6.75274e-14	8.89605e-13	EDNRB
ENSG00000147416	3162.56	2.02283	0.270013	7.49162	6.80265e-14	8.95655e-13	ATP6V1B2
ENSG00000272899	30.5899	1.7297	0.231003	7.48779	7.00441e-14	9.21681e-13	ATP6V1FNB
ENSG00000188779	46.4489	-2.42859	0.324344	-7.48771	7.0087e-14	9.21706e-13	SKOR1
ENSG00000103599	16.7149	3.65541	0.488216	7.48728	7.03166e-14	9.24184e-13	IQCH
ENSG00000142700	3.33791	5.55142	0.741538	7.48636	7.08083e-14	9.30104e-13	DMRTA2
ENSG00000168282	387.922	1.1966	0.159888	7.48396	7.21164e-14	9.46733e-13	MGAT2
ENSG00000140297	79.1577	2.70118	0.361009	7.48231	7.30296e-14	9.58162e-13	GCNT3
ENSG00000204544	5.82058	9.09841	1.21642	7.47966	7.45175e-14	9.77114e-13	MUC21
ENSG00000080503	5106.89	-0.866259	0.115832	-7.47858	7.51316e-14	9.84591e-13	SMARCA2
ENSG00000158717	1905.5	-1.50447	0.201191	-7.47781	7.55718e-14	9.89783e-13	RNF166
ENSG00000137960	4.59891	5.21714	0.697729	7.47732	7.58558e-14	9.92926e-13	GIPC2
ENSG00000170540	1696.36	0.921768	0.123311	7.47514	7.71204e-14	1.00889e-12	ARL6IP1
ENSG00000176160	59.6559	-2.62844	0.351915	-7.46897	8.08236e-14	1.05672e-12	HSF5
ENSG00000213443	286.186	-2.67575	0.35831	-7.46771	8.16006e-14	1.06626e-12
ENSG00000234473	43.0693	-3.50265	0.469118	-7.46646	8.23811e-14	1.07583e-12	ZNF101P2
ENSG00000159450	2.6161	5.37631	0.720399	7.46296	8.4598e-14	1.10414e-12	TCHH
ENSG00000012061	191.884	1.31017	0.175583	7.46178	8.53587e-14	1.11343e-12	ERCC1
ENSG00000102054	1039.65	-1.06827	0.14322	-7.45893	8.72262e-14	1.13713e-12	RBBP7
ENSG00000179071	8.29244	4.28016	0.573877	7.45832	8.76352e-14	1.1418e-12	CCDC89
ENSG00000183831	33.3256	3.33486	0.4472	7.4572	8.83824e-14	1.15087e-12	ANKRD45
ENSG00000086300	416.016	2.28378	0.306343	7.45498	8.98786e-14	1.16967e-12	SNX10
ENSG00000164008	467.406	-1.70058	0.228145	-7.45396	9.05776e-14	1.17809e-12	C1orf50
ENSG00000167977	249.171	1.29214	0.17336	7.45352	9.08834e-14	1.18138e-12	KCTD5
ENSG00000183273	3.88701	7.68295	1.03085	7.45303	9.12232e-14	1.18511e-12	CCDC60
ENSG00000162069	20.3286	5.81172	0.77988	7.45207	9.18863e-14	1.19304e-12	BICDL2
ENSG00000035928	1287.88	-1.68218	0.22576	-7.45119	9.25048e-14	1.20037e-12	RFC1
ENSG00000073060	217.511	1.95337	0.262202	7.44986	9.34371e-14	1.21177e-12	SCARB1
ENSG00000196090	54.7765	12.1767	1.63492	7.44786	9.48698e-14	1.22964e-12	PTPRT
ENSG00000114805	55.8823	3.9913	0.535954	7.4471	9.54168e-14	1.23602e-12	PLCH1
ENSG00000129028	2.10782	5.79659	0.77845	7.44633	9.5971e-14	1.24214e-12	THAP10
ENSG00000171174	108.766	2.95164	0.396391	7.44629	9.59993e-14	1.24214e-12	RBKS
ENSG00000115919	2421.71	2.32807	0.31266	7.44601	9.62085e-14	1.24413e-12	KYNU
ENSG00000103067	9.24325	5.406	0.726502	7.44113	9.98258e-14	1.29016e-12	ESRP2
ENSG00000272916	523.474	-1.34227	0.180423	-7.43958	1.01004e-13	1.30464e-12
ENSG00000054116	365.82	1.02449	0.137713	7.43929	1.01227e-13	1.30677e-12	TRAPPC3
ENSG00000124749	12.1114	9.73988	1.30952	7.43777	1.02397e-13	1.32111e-12	COL21A1
ENSG00000103496	728.443	1.6993	0.228509	7.43649	1.03395e-13	1.33323e-12	STX4
ENSG00000231259	333.472	-1.16339	0.156458	-7.43576	1.03967e-13	1.33983e-12	ANAPC1P2
ENSG00000232882	77.6241	-2.08535	0.280468	-7.43524	1.04382e-13	1.34441e-12	PHKA1P1
ENSG00000105771	372.792	1.24604	0.167608	7.43429	1.05131e-13	1.35328e-12	SMG9
ENSG00000137776	2396.91	-0.712031	0.0957784	-7.43415	1.05245e-13	1.35398e-12	SLTM
ENSG00000104808	3.61879	4.09669	0.551112	7.4335	1.05763e-13	1.35987e-12	DHDH
ENSG00000108551	37.1673	3.16328	0.425774	7.42949	1.09021e-13	1.40095e-12	RASD1
ENSG00000243678	888.947	1.10979	0.149395	7.42855	1.09795e-13	1.4101e-12	NME2
ENSG00000167286	589.644	-2.79103	0.37574	-7.4281	1.10165e-13	1.41404e-12	CD3D
ENSG00000118655	123.671	1.63679	0.220368	7.42751	1.10658e-13	1.41956e-12	DCLRE1B
ENSG00000147614	17.5971	4.22071	0.568349	7.42626	1.11713e-13	1.43227e-12	ATP6V0D2
ENSG00000164296	45.7859	1.88992	0.2545	7.42602	1.11915e-13	1.43405e-12	TIGD6
ENSG00000166165	63.6112	3.60133	0.485016	7.42518	1.12629e-13	1.44236e-12	CKB
ENSG00000152661	3.19967	6.13654	0.826465	7.42504	1.12743e-13	1.44301e-12	GJA1
ENSG00000106541	57.1657	12.235	1.64787	7.42476	1.12982e-13	1.44524e-12	AGR2
ENSG00000273540	4.70047	5.14479	0.692956	7.42441	1.13287e-13	1.44833e-12	AGBL1
ENSG00000080031	7.21095	5.19177	0.69936	7.4236	1.1398e-13	1.45635e-12	PTPRH
ENSG00000086598	1686.09	0.88339	0.119001	7.42337	1.14179e-13	1.45807e-12	TMED2
ENSG00000162408	1738.72	-1.14246	0.153973	-7.4199	1.17211e-13	1.49594e-12	NOL9
ENSG00000198258	712.635	1.27417	0.171831	7.41524	1.21401e-13	1.54854e-12	UBL5
ENSG00000109118	3801.81	-1.59737	0.21544	-7.41444	1.22139e-13	1.55706e-12	PHF12
ENSG00000119421	85.1683	1.9362	0.261152	7.41407	1.22484e-13	1.56057e-12	NDUFA8
ENSG00000137936	53.0391	2.41264	0.325483	7.41251	1.23936e-13	1.57818e-12	BCAR3
ENSG00000148803	54.4185	1.73218	0.233736	7.41085	1.25495e-13	1.59714e-12	FUOM
ENSG00000134121	31.7182	4.99927	0.674822	7.40829	1.27943e-13	1.62736e-12	CHL1
ENSG00000102890	26.7629	1.81534	0.245069	7.40747	1.28733e-13	1.63649e-12	ELMO3
ENSG00000063241	49.4458	2.21856	0.299615	7.4047	1.31447e-13	1.67004e-12	ISOC2
ENSG00000166592	41.5491	5.12492	0.692243	7.40335	1.32788e-13	1.68613e-12	RRAD
ENSG00000174500	109.492	-2.81673	0.380502	-7.40268	1.33464e-13	1.69376e-12	GCSAM
ENSG00000219085	99.2951	-2.12417	0.286983	-7.40172	1.34433e-13	1.70509e-12	NPM1P37
ENSG00000137699	30.3794	11.5505	1.56066	7.40105	1.35117e-13	1.7128e-12	TRIM29
ENSG00000171757	72.5815	2.44696	0.330641	7.40066	1.35508e-13	1.71679e-12	LRRC34
ENSG00000129048	5.69791	3.52293	0.4761	7.39955	1.36645e-13	1.73022e-12	ACKR4
ENSG00000163328	741.445	-1.68168	0.22728	-7.39913	1.37079e-13	1.73474e-12	GPR155
ENSG00000147164	307.606	1.16705	0.15775	7.39809	1.38156e-13	1.74739e-12	SNX12
ENSG00000028277	1826.92	-1.52765	0.206733	-7.3895	1.47386e-13	1.86308e-12	POU2F2
ENSG00000278167	312.974	13.5551	1.83442	7.38931	1.47588e-13	1.86459e-12	CCL18
ENSG00000197822	159.484	1.5707	0.212762	7.3824	1.55458e-13	1.9629e-12	OCLN
ENSG00000079999	219.51	1.68557	0.228395	7.38006	1.58216e-13	1.99661e-12	KEAP1
ENSG00000111907	39.482	2.20868	0.29932	7.37898	1.59503e-13	2.01172e-12	TPD52L1
ENSG00000178971	1990.36	-1.5825	0.214475	-7.37849	1.601e-13	2.01812e-12	CTC1
ENSG00000254995	405.732	-1.51293	0.205224	-7.3721	1.67958e-13	2.11599e-12	STX16-NPEPL1
ENSG00000101333	31.7285	4.3376	0.588562	7.36983	1.70847e-13	2.15118e-12	PLCB4
ENSG00000103811	1244.78	2.10509	0.285756	7.36672	1.74878e-13	2.20071e-12	CTSH
ENSG00000103061	645.464	-0.98652	0.133928	-7.36605	1.75761e-13	2.21058e-12	SLC7A6OS
ENSG00000172349	2765.1	-1.03454	0.140489	-7.36389	1.78623e-13	2.24532e-12	IL16
ENSG00000276495	347.843	-3.21991	0.43728	-7.3635	1.79144e-13	2.25061e-12	APBA2
ENSG00000147872	1252.94	2.74229	0.372876	7.35445	1.9172e-13	2.40726e-12	PLIN2
ENSG00000125618	22.1118	4.39764	0.598347	7.34964	1.98745e-13	2.49408e-12	PAX8
ENSG00000196586	244.261	3.06205	0.416666	7.34893	1.99793e-13	2.50582e-12	MYO6
ENSG00000188917	717.786	-0.892631	0.121483	-7.34776	2.01555e-13	2.52652e-12	TRMT2B
ENSG00000182606	1469.74	0.955148	0.130049	7.34451	2.0651e-13	2.58699e-12	TRAK1
ENSG00000188529	4003.68	-1.2916	0.17586	-7.34445	2.06609e-13	2.58699e-12	SRSF10
ENSG00000254726	4.04678	4.05505	0.552509	7.33933	2.14659e-13	2.68629e-12	MEX3A
ENSG00000163781	1313.69	-1.123	0.153028	-7.33852	2.15967e-13	2.70115e-12	TOPBP1
ENSG00000137078	85.9979	-2.42299	0.330204	-7.33787	2.17027e-13	2.71289e-12	SIT1
ENSG00000189241	283.248	-2.81359	0.383456	-7.33745	2.17698e-13	2.71977e-12	TSPYL1
ENSG00000073737	137.957	3.95417	0.538922	7.33718	2.18134e-13	2.72371e-12	DHRS9
ENSG00000165672	516.285	1.68505	0.229662	7.33708	2.18297e-13	2.72423e-12	PRDX3
ENSG00000069667	4023.34	-2.64271	0.360211	-7.33657	2.19131e-13	2.73312e-12	RORA
ENSG00000071575	957.973	-1.99023	0.271409	-7.33294	2.25153e-13	2.80668e-12	TRIB2
ENSG00000214517	213.189	1.11037	0.151435	7.33232	2.26196e-13	2.81812e-12	PPME1
ENSG00000117477	7.71533	8.56447	1.16806	7.33225	2.26326e-13	2.81817e-12	CCDC181
ENSG00000165806	79.9004	1.86703	0.254656	7.3316	2.27426e-13	2.82959e-12	CASP7
ENSG00000186310	33.6802	-3.99598	0.545039	-7.33156	2.27495e-13	2.82959e-12	NAP1L3
ENSG00000047249	495.81	1.00426	0.136981	7.33137	2.27818e-13	2.83205e-12	ATP6V1H
ENSG00000137714	257.746	1.26126	0.172039	7.33125	2.28021e-13	2.833e-12	FDX1
ENSG00000167535	48.2975	1.79582	0.244988	7.33022	2.29767e-13	2.85312e-12	CACNB3
ENSG00000164707	9.03444	4.22462	0.57637	7.3297	2.30666e-13	2.8627e-12	SLC13A4
ENSG00000112186	4.26639	8.22049	1.12154	7.32962	2.30811e-13	2.86293e-12	CAP2
ENSG00000184828	17.6791	6.53243	0.89154	7.32712	2.35144e-13	2.91506e-12	ZBTB7C
ENSG00000105371	51.907	2.86095	0.390478	7.32677	2.35761e-13	2.9211e-12	ICAM4
ENSG00000165449	5.20899	7.20875	0.983928	7.3265	2.36236e-13	2.92538e-12	SLC16A9
ENSG00000156453	64.249	3.74467	0.511129	7.32627	2.36649e-13	2.92887e-12	PCDH1
ENSG00000096092	25.1944	1.88664	0.257531	7.32585	2.3739e-13	2.93643e-12	TMEM14A
ENSG00000118690	118.11	1.70088	0.232206	7.3249	2.39083e-13	2.95575e-12	ARMC2
ENSG00000110723	597.223	1.91515	0.261506	7.32352	2.4155e-13	2.98461e-12	EXPH5
ENSG00000134283	1538.5	-1.10147	0.150405	-7.32337	2.41824e-13	2.98635e-12	PPHLN1
ENSG00000110328	4.46242	5.48079	0.748608	7.32131	2.45566e-13	3.03089e-12	GALNT18
ENSG00000221926	216.17	1.31741	0.180019	7.31817	2.51374e-13	3.10088e-12	TRIM16
ENSG00000157330	131.779	1.94564	0.265918	7.31672	2.54112e-13	3.13294e-12	C1orf158
ENSG00000128228	90.3097	2.0913	0.285895	7.31494	2.57493e-13	3.17287e-12	SDF2L1
ENSG00000216775	11.556	3.97401	0.543299	7.31458	2.5818e-13	3.1796e-12
ENSG00000117020	3574.27	-1.01824	0.139321	-7.30863	2.69878e-13	3.32185e-12	AKT3
ENSG00000120708	2830.13	2.22644	0.304672	7.30766	2.71832e-13	3.34407e-12	TGFBI
ENSG00000103253	89.0266	1.62822	0.222848	7.30642	2.74345e-13	3.37314e-12	HAGHL
ENSG00000275718	4.70112	7.08135	0.969311	7.30555	2.76129e-13	3.39321e-12	CCL15
ENSG00000042445	212.715	1.26438	0.173101	7.30426	2.78789e-13	3.4203e-12	RETSAT
ENSG00000103888	31.1865	5.23362	0.716511	7.30431	2.78683e-13	3.4203e-12	CEMIP
ENSG00000115423	13.858	6.11305	0.836904	7.30437	2.78571e-13	3.4203e-12	DNAH6
ENSG00000128346	3.04564	6.67285	0.913652	7.3035	2.80384e-13	3.43799e-12	C22orf23
ENSG00000065978	4941.91	1.16289	0.159314	7.29938	2.89097e-13	3.5429e-12	YBX1
ENSG00000123427	51.9946	1.7518	0.24002	7.29854	2.90899e-13	3.56304e-12	EEF1AKMT3
ENSG00000105507	56.9458	-6.13552	0.840983	-7.29565	2.9721e-13	3.63836e-12	CABP5
ENSG00000175175	3.01132	5.61222	0.769272	7.2955	2.97556e-13	3.6406e-12	PPM1E
ENSG00000165238	16.7181	4.94858	0.678368	7.29482	2.99048e-13	3.65688e-12	WNK2
ENSG00000008517	1011.15	-2.48314	0.340414	-7.29447	2.99839e-13	3.66456e-12	IL32
ENSG00000111412	556.304	1.55559	0.213276	7.29375	3.01439e-13	3.68211e-12	C12orf49
ENSG00000134152	387.937	2.0142	0.276168	7.2934	3.02221e-13	3.68966e-12	KATNBL1
ENSG00000099910	272.642	-1.19825	0.16436	-7.2904	3.09027e-13	3.7707e-12	KLHL22
ENSG00000100450	812.72	-3.50317	0.480554	-7.28985	3.10299e-13	3.78417e-12	GZMH
ENSG00000220517	44.2225	-2.56629	0.352125	-7.28802	3.14536e-13	3.83376e-12	ASS1P1
ENSG00000150995	3980.9	-1.28769	0.176691	-7.28779	3.15091e-13	3.83844e-12	ITPR1
ENSG00000163739	318.706	5.29748	0.727121	7.28556	3.20348e-13	3.90037e-12	CXCL1
ENSG00000162738	8.23238	4.60208	0.631693	7.28531	3.20927e-13	3.90531e-12	VANGL2
ENSG00000221944	1043.58	-1.03272	0.141759	-7.28504	3.2157e-13	3.91101e-12	TIGD1
ENSG00000166444	40.1167	4.63248	0.635916	7.28473	3.22307e-13	3.91786e-12	DENND2B
ENSG00000185404	1299.88	-1.15485	0.158552	-7.28374	3.24701e-13	3.94483e-12	SP140L
ENSG00000198018	303.83	1.71164	0.23502	7.28296	3.2658e-13	3.96552e-12	ENTPD7
ENSG00000128512	491.423	3.64876	0.501039	7.2824	3.27943e-13	3.97992e-12	DOCK4
ENSG00000107140	270.666	1.36051	0.186945	7.2776	3.39808e-13	4.12169e-12	TESK1
ENSG00000235106	196.375	1.69108	0.232396	7.27674	3.41982e-13	4.14582e-12	BRD3OS
ENSG00000229689	4.36204	3.50314	0.481854	7.27012	3.5916e-13	4.35172e-12
ENSG00000026751	902.13	2.4435	0.336123	7.26964	3.60449e-13	4.36498e-12	SLAMF7
ENSG00000183837	70.9526	-4.06632	0.559382	-7.26931	3.61339e-13	4.37341e-12	PNMA3
ENSG00000112320	13.6045	3.70334	0.50955	7.26787	3.65198e-13	4.41774e-12	SOBP
ENSG00000136689	2796.93	4.8987	0.674193	7.26603	3.70205e-13	4.4759e-12	IL1RN
ENSG00000120694	819.189	1.8918	0.260413	7.2646	3.7414e-13	4.52104e-12	HSPH1
ENSG00000237732	7.0191	5.42768	0.747382	7.26226	3.80678e-13	4.59758e-12	CT75
ENSG00000167065	271.673	1.42104	0.195682	7.26197	3.81499e-13	4.60501e-12	DUSP18
ENSG00000169495	71.7311	1.75957	0.242304	7.26182	3.81915e-13	4.60757e-12	HTRA4
ENSG00000104427	91.9029	2.15754	0.297201	7.25954	3.88405e-13	4.68336e-12	ZC2HC1A
ENSG00000213741	780.195	-1.4018	0.193115	-7.25892	3.9018e-13	4.70224e-12	RPS29
ENSG00000250539	128.395	-1.93809	0.267012	-7.25844	3.9159e-13	4.7167e-12	KRT8P33
ENSG00000164935	13.0363	5.70478	0.786043	7.25759	3.94048e-13	4.74377e-12	DCSTAMP
ENSG00000186318	116.237	2.30048	0.317027	7.25642	3.9747e-13	4.78056e-12	BACE1
ENSG00000214357	19.355	3.5984	0.495893	7.2564	3.9753e-13	4.78056e-12	NEURL1B
ENSG00000283268	4.43154	5.53301	0.76265	7.25498	4.01735e-13	4.82855e-12	TEX54
ENSG00000099812	7.90805	7.63059	1.05191	7.25402	4.04588e-13	4.86024e-12	MISP
ENSG00000134775	3.86654	6.45046	0.889476	7.25198	4.10737e-13	4.93147e-12	FHOD3
ENSG00000274221	882.959	6.93153	0.956041	7.25024	4.1603e-13	4.99236e-12	CCL3
ENSG00000135677	3102.56	1.84865	0.255254	7.24241	4.40792e-13	5.28668e-12	GNS
ENSG00000140450	681.659	2.08093	0.287439	7.23958	4.5008e-13	5.39232e-12	ARRDC4
ENSG00000163453	137.569	2.39016	0.330152	7.23958	4.50069e-13	5.39232e-12	IGFBP7
ENSG00000104763	5087.7	1.64309	0.226976	7.23904	4.51883e-13	5.41105e-12	ASAH1
ENSG00000121594	63.4728	2.62612	0.36282	7.2381	4.55017e-13	5.44568e-12	CD80
ENSG00000136250	2570.93	-1.51249	0.208983	-7.23738	4.57421e-13	5.47153e-12	AOAH
ENSG00000172116	646.14	-3.03667	0.419691	-7.23549	4.63856e-13	5.54556e-12	CD8B
ENSG00000102265	1196.39	3.30393	0.45666	7.23499	4.65547e-13	5.56282e-12	TIMP1
ENSG00000111843	172.31	1.75846	0.24307	7.23439	4.67624e-13	5.58467e-12	TMEM14C
ENSG00000198723	68.7727	-3.38661	0.468137	-7.23424	4.6813e-13	5.58774e-12	TEX45
ENSG00000178199	1262.84	-1.46138	0.202024	-7.2337	4.70011e-13	5.60722e-12	ZC3H12D
ENSG00000137547	128.845	2.01336	0.278343	7.23339	4.71079e-13	5.61698e-12	MRPL15
ENSG00000001036	345.696	1.65573	0.228911	7.23307	4.72186e-13	5.62719e-12	FUCA2
ENSG00000114204	11.0361	4.25763	0.588641	7.23299	4.72491e-13	5.62784e-12	SERPINI2
ENSG00000135905	4731.78	-1.51868	0.210018	-7.23116	4.78894e-13	5.70109e-12	DOCK10
ENSG00000214067	34.9072	-4.0956	0.56643	-7.23054	4.81068e-13	5.72395e-12
ENSG00000154229	1579.24	-1.40739	0.194685	-7.22908	4.86288e-13	5.783e-12	PRKCA
ENSG00000154803	760.896	1.70589	0.235996	7.22848	4.88441e-13	5.80553e-12	FLCN
ENSG00000168329	230.604	-4.34953	0.601744	-7.22821	4.89397e-13	5.81382e-12	CX3CR1
ENSG00000119777	413.785	1.07297	0.148454	7.22764	4.91455e-13	5.83518e-12	TMEM214
ENSG00000108312	1886.71	-1.1109	0.153736	-7.22604	4.97274e-13	5.90116e-12	UBTF
ENSG00000196935	372.07	2.98589	0.413217	7.22596	4.97564e-13	5.90149e-12	SRGAP1
ENSG00000170619	220.362	1.21534	0.168211	7.22506	5.00874e-13	5.93529e-12	COMMD5
ENSG00000205307	294.336	-1.899	0.262836	-7.22504	5.00942e-13	5.93529e-12	SAP25
ENSG00000086200	356.027	1.56804	0.217124	7.22184	5.12877e-13	6.0735e-12	IPO11
ENSG00000162961	122.26	1.69852	0.235242	7.22031	5.1869e-13	6.1391e-12	DPY30
ENSG00000127831	105.077	-4.28188	0.593064	-7.21994	5.201e-13	6.15256e-12	VIL1
ENSG00000172766	808.871	-1.69291	0.234498	-7.21929	5.22614e-13	6.17905e-12	NAA16
ENSG00000105374	1550.79	-2.76258	0.382724	-7.21821	5.26744e-13	6.2246e-12	NKG7
ENSG00000105708	474.655	-2.42445	0.336051	-7.21454	5.41185e-13	6.39189e-12	ZNF14
ENSG00000284773	59.6435	-2.73943	0.379779	-7.21321	5.46491e-13	6.45117e-12
ENSG00000132640	142.083	2.42548	0.336344	7.2113	5.54205e-13	6.5388e-12	BTBD3
ENSG00000211694	59.7808	-3.69675	0.512736	-7.20984	5.60156e-13	6.60555e-12	TRGV10
ENSG00000185100	58.7104	1.48411	0.205859	7.20935	5.6219e-13	6.62607e-12	ADSS1
ENSG00000147601	971.695	-1.08376	0.15038	-7.20681	5.7277e-13	6.74723e-12	TERF1
ENSG00000284161	592.929	1.01916	0.141428	7.20616	5.75535e-13	6.77624e-12	EEF2K
ENSG00000113163	1461.49	1.03116	0.143118	7.20496	5.80599e-13	6.83229e-12	CERT1
ENSG00000198624	2835.5	-1.01173	0.140484	-7.20175	5.94439e-13	6.9915e-12	CCDC69
ENSG00000181915	266.007	1.10582	0.1536	7.19937	6.04892e-13	7.11073e-12	ADO
ENSG00000130545	10.1671	2.97018	0.412573	7.19916	6.05856e-13	7.11833e-12	CRB3
ENSG00000165312	1753.09	1.7657	0.245279	7.19872	6.07806e-13	7.13751e-12	OTUD1
ENSG00000081148	88.6526	-1.45933	0.202738	-7.1981	6.10589e-13	7.16645e-12	IMPG2
ENSG00000214944	79.7416	3.99922	0.555862	7.19463	6.26317e-13	7.34722e-12	ARHGEF28
ENSG00000139572	307.072	4.44499	0.618009	7.19243	6.36467e-13	7.4624e-12	GPR84
ENSG00000185303	25.9288	11.2707	1.56726	7.19134	6.41571e-13	7.51831e-12	SFTPA2
ENSG00000138767	3489.34	-1.6197	0.225279	-7.18974	6.49167e-13	7.60337e-12	CNOT6L
ENSG00000095015	4509.48	-1.18703	0.165111	-7.18929	6.51281e-13	7.62416e-12	MAP3K1
ENSG00000118363	587.104	1.0065	0.140013	7.18863	6.54466e-13	7.65746e-12	SPCS2
ENSG00000078246	79.8401	1.83994	0.256049	7.18589	6.67701e-13	7.80825e-12	TULP3
ENSG00000138757	3175.04	-0.85447	0.118932	-7.18452	6.7445e-13	7.88307e-12	G3BP2
ENSG00000102580	1677.67	1.34683	0.18751	7.18271	6.83441e-13	7.97986e-12	DNAJC3
ENSG00000169604	6.8612	7.81563	1.08811	7.18276	6.83173e-13	7.97986e-12	ANTXR1
ENSG00000171345	105.916	13.0679	1.81943	7.18239	6.85045e-13	7.99444e-12	KRT19
ENSG00000178860	65.1087	4.17958	0.582021	7.18115	6.91253e-13	8.06271e-12	MSC
ENSG00000148600	44.9059	-3.57536	0.4979	-7.18087	6.92677e-13	8.07513e-12	CDHR1
ENSG00000118308	1433.25	-1.56156	0.217499	-7.17961	6.99088e-13	8.14564e-12	IRAG2
ENSG00000183960	89.5856	-4.01264	0.558969	-7.17865	7.04027e-13	8.19894e-12	KCNH8
ENSG00000070159	22.931	2.46539	0.343456	7.17819	7.06406e-13	8.21894e-12	PTPN3
ENSG00000122971	90.4589	1.43975	0.200573	7.17818	7.06475e-13	8.21894e-12	ACADS
ENSG00000100218	7.94841	4.39141	0.611957	7.17601	7.17735e-13	8.34473e-12	RSPH14
ENSG00000223599	151.682	-1.40277	0.195482	-7.17596	7.18029e-13	8.34473e-12
ENSG00000164082	68.7703	-2.69873	0.376088	-7.17581	7.18817e-13	8.34525e-12	GRM2
ENSG00000188994	3864.25	-1.17156	0.163264	-7.17586	7.18564e-13	8.34525e-12	ZNF292
ENSG00000114547	2.43198	6.54525	0.912211	7.17515	7.22283e-13	8.38116e-12	ROPN1B
ENSG00000083896	3586.69	-1.48697	0.207287	-7.1735	7.31036e-13	8.47836e-12	YTHDC1
ENSG00000138641	2057.47	-0.855558	0.119278	-7.17278	7.34904e-13	8.51882e-12	HERC3
ENSG00000127993	532.661	-1.02193	0.142536	-7.16958	7.52255e-13	8.71546e-12	RBM48
ENSG00000183828	64.1034	1.81658	0.253377	7.16947	7.52865e-13	8.71804e-12	NUDT14
ENSG00000154518	679.048	1.36406	0.190264	7.16927	7.53962e-13	8.72625e-12	ATP5MC3
ENSG00000140511	310.167	-2.3136	0.322759	-7.16818	7.60011e-13	8.79173e-12	HAPLN3
ENSG00000112282	1334.54	-1.39599	0.194847	-7.16456	7.80349e-13	9.02235e-12	MED23
ENSG00000077458	735.994	-1.20582	0.168319	-7.16392	7.84013e-13	9.06006e-12	FAM76B
ENSG00000138600	1560.89	1.25667	0.175461	7.16211	7.94443e-13	9.17588e-12	SPPL2A
ENSG00000134873	11.0141	3.48136	0.486104	7.16177	7.96416e-13	9.19394e-12	CLDN10
ENSG00000071205	483.298	1.77892	0.248396	7.16163	7.97248e-13	9.19882e-12	ARHGAP10
ENSG00000013619	29.5108	3.23553	0.451847	7.16067	8.02835e-13	9.25855e-12	MAMLD1
ENSG00000223519	36.9076	-6.92734	0.967589	-7.15938	8.10406e-13	9.34106e-12	KIF28P
ENSG00000107938	896.322	-1.11212	0.155349	-7.15884	8.13605e-13	9.37313e-12	EDRF1
ENSG00000156413	6.09245	5.23195	0.730959	7.15765	8.20724e-13	9.4493e-12	FUT6
ENSG00000267312	51.4007	-3.34234	0.466965	-7.15759	8.21057e-13	9.4493e-12
ENSG00000277734	1439.64	-2.8025	0.391548	-7.15749	8.21702e-13	9.45189e-12	TRAC
ENSG00000104218	426.327	1.50989	0.210969	7.15691	8.25158e-13	9.48246e-12	CSPP1
ENSG00000258890	1553.71	-1.93779	0.270759	-7.1569	8.25204e-13	9.48246e-12	CEP95
ENSG00000150907	1959.68	-1.43965	0.201262	-7.15311	8.48329e-13	9.74322e-12	FOXO1
ENSG00000103091	772.105	-0.700486	0.0979487	-7.15156	8.57976e-13	9.84899e-12	WDR59
ENSG00000112232	35.9069	-3.57969	0.500695	-7.14944	8.71355e-13	9.99747e-12	KHDRBS2
ENSG00000104413	5.84962	6.44267	0.901546	7.14625	8.91783e-13	1.02266e-11	ESRP1
ENSG00000064309	37.29	3.06605	0.429079	7.14566	8.95628e-13	1.02655e-11	CDON
ENSG00000147883	37.641	3.38394	0.473654	7.14434	9.04296e-13	1.03596e-11	CDKN2B
ENSG00000277147	708.027	-1.15567	0.161778	-7.14354	9.09552e-13	1.04145e-11	LINC00869
ENSG00000100744	157.693	1.46903	0.205763	7.13941	9.37309e-13	1.07268e-11	GSKIP
ENSG00000085552	3.68125	4.2267	0.592107	7.13841	9.44191e-13	1.08001e-11	IGSF9
ENSG00000136848	19.0286	3.80625	0.533229	7.13811	9.46204e-13	1.08176e-11	DAB2IP
ENSG00000285277	184.255	-2.6432	0.370315	-7.13771	9.49001e-13	1.08441e-11
ENSG00000144843	205.876	2.01102	0.281776	7.13694	9.54313e-13	1.08992e-11	ADPRH
ENSG00000148516	1102.03	-2.24847	0.315069	-7.13644	9.57818e-13	1.09337e-11	ZEB1
ENSG00000124839	6.02192	6.46875	0.906451	7.13635	9.58428e-13	1.09351e-11	RAB17
ENSG00000139514	503.622	1.55908	0.218487	7.1358	9.62243e-13	1.09731e-11	SLC7A1
ENSG00000152217	788.402	-1.86726	0.261693	-7.13533	9.65575e-13	1.10055e-11	SETBP1
ENSG00000010270	360.641	1.23308	0.172913	7.13125	9.94597e-13	1.13305e-11	STARD3NL
ENSG00000243477	109.081	-1.35135	0.1895	-7.13114	9.95381e-13	1.13337e-11	NAA80
ENSG00000172586	84.5079	1.62857	0.228393	7.13055	9.99672e-13	1.13768e-11	CHCHD1
ENSG00000138801	508.019	1.83977	0.258183	7.12583	1.03457e-12	1.1768e-11	PAPSS1
ENSG00000214265	202.254	-2.62761	0.368765	-7.12542	1.0376e-12	1.17966e-11
ENSG00000109794	9.36792	4.60285	0.64609	7.12416	1.04716e-12	1.18993e-11	FAM149A
ENSG00000197956	3839.65	1.64732	0.231293	7.12221	1.06214e-12	1.20633e-11	S100A6
ENSG00000179958	74.6216	1.42658	0.200328	7.12125	1.06954e-12	1.21413e-11	DCTPP1
ENSG00000112874	19.189	3.48812	0.489848	7.12082	1.07287e-12	1.21729e-11	NUDT12
ENSG00000261349	37.34	-2.42461	0.340588	-7.11889	1.088e-12	1.23383e-11
ENSG00000101224	1747.19	-1.69581	0.238276	-7.11699	1.10309e-12	1.25032e-11	CDC25B
ENSG00000122778	17.389	3.96155	0.556911	7.11343	1.13194e-12	1.28238e-11	KIAA1549
ENSG00000164604	3.27074	5.05782	0.711034	7.11333	1.13272e-12	1.28261e-11	GPR85
ENSG00000122884	509.306	1.16754	0.1643	7.10613	1.1934e-12	1.35063e-11	P4HA1
ENSG00000143183	605.571	1.1682	0.164405	7.10565	1.1976e-12	1.35471e-11	TMCO1
ENSG00000124875	11.0658	5.96199	0.839189	7.10446	1.20791e-12	1.36569e-11	CXCL6
ENSG00000127952	141.932	1.29102	0.181778	7.10216	1.22819e-12	1.38791e-11	STYXL1
ENSG00000176532	21.3487	10.0345	1.41291	7.102	1.22961e-12	1.38882e-11	PRR15
ENSG00000196312	2288.69	-0.837735	0.11796	-7.10185	1.23101e-12	1.38971e-11	MFSD14C
ENSG00000135540	88.683	3.06	0.43095	7.10059	1.2423e-12	1.40175e-11	NHSL1
ENSG00000187566	11.9448	2.39036	0.336662	7.10017	1.24601e-12	1.40523e-11	NHLRC1
ENSG00000189152	120.244	-3.44758	0.485794	-7.09679	1.2769e-12	1.43934e-11	GRAPL
ENSG00000262943	100.103	2.07074	0.29181	7.0962	1.28233e-12	1.44474e-11	ALOX12P2
ENSG00000130669	304.166	1.4121	0.199013	7.09553	1.28857e-12	1.45104e-11	PAK4
ENSG00000224470	2487.41	-0.90224	0.12718	-7.09422	1.30082e-12	1.46411e-11	ATXN1L
[truncated: 20,495 more rows]
