# Supplementary material for: Integrating longitudinal clinical laboratory tests with targeted proteomic and transcriptomic analyses reveal the landscape of host responses in COVID-19
Source: Cell Discov. 2021 Jun 8;7:42. doi: 10.1038/s41421-021-00274-1 (PMC8185699; doi:10.1038/s41421-021-00274-1)
Supplement: Supplementary file 8 — Supplementary Table S7 [file 41421_2021_274_MOESM8_ESM.xlsx]

## Sheet: Sheet1
Table S7. Differentially expressed genes in BALF samples between COVID-19 and healthy donors.
GID	Symbol	HC_R1	HC_R2	HC_R3	COVID_R1	COVID_R2	COVID_R3	COVID_R4	COVID_R5	baseMean	log2FoldChange	lfcSE	stat	pvalue	padj
ENSG00000251562	MALAT1	20.3846	24.3408	22.0281	3172.54	2815.22	3029.56	1910.73	2994.12	826651	6.96736	0.270668	-25.7413	4.03e-146	1.44e-141
ENSG00000263934	SNORD3A	0.990348	0.121809	0.912607	5408.89	7289.39	5064.98	3139.36	7323.31	132064	13.0302	0.621803	-20.9555	1.67e-97	2.98e-93
ENSG00000269821	KCNQ1OT1	0.0052634	0.0113784	0.00827883	1.20632	0.74573	0.931947	0.874316	0.933322	2893.78	6.81986	0.352549	-19.3444	2.27e-83	2.7e-79
ENSG00000203814	HIST2H2BF	0.0853273	0.129875	0.189273	11.5104	9.00046	10.0542	9.72216	9.90802	1082.38	6.22032	0.331646	-18.7559	1.73e-78	1.55e-74
ENSG00000231329	AL031772.1	0.0753703	0.0702787	0.0662173	3.13209	3.15834	2.8288	2.34511	3.42639	520.477	5.39729	0.29225	-18.468	3.73e-76	2.66e-72
ENSG00000279602	AC109326.1	0.0714597	0.0886252	0.0749329	95.8185	285.587	68.5696	138.736	95.4248	6050.91	10.7702	0.595948	-18.0724	5.26e-73	3.13e-69
ENSG00000184260	HIST2H2AC	0.484093	0.2729	0.310214	74.5447	97.3307	48.2761	67.877	98.8838	1012.75	7.76308	0.439249	-17.6735	6.71e-70	3.42e-66
ENSG00000279166	AC009951.4	0.0521626	0.085503	0.0210377	54.3419	39.422	26.1379	21.6246	35.3686	3097.68	9.38258	0.531825	-17.6422	1.17e-69	5.21e-66
ENSG00000278771	RN7SL3	0	0.284765	0.0735685	474.208	236.688	425.474	406.508	491.236	4071.45	11.7345	0.672252	-17.4555	3.13e-68	1.24e-64
ENSG00000138061	CYP1B1	0.0508224	0.07291	0.0624809	12.599	17.1018	10.5862	5.94915	8.90004	2216.11	7.47272	0.436082	-17.136	7.99e-66	2.85e-62
ENSG00000276168	RN7SL1	5.61268	60.7261	14.4194	97225	160905	86602	63428.8	73902.5	964883	11.8063	0.707721	-16.6822	1.77e-62	5.73e-59
ENSG00000286242	AC018797.3	0.318225	0.245411	0.40043	19.7305	15.868	16.777	18.009	27.1924	543.464	5.92661	0.363993	-16.2822	1.32e-59	3.92e-56
ENSG00000287809	AC005632.6	0.0978537	0.0806765	0.0384787	9.6069	9.88741	7.8663	6.33156	11.5319	521.602	6.96183	0.435773	-15.9758	1.88e-57	5.17e-54
ENSG00000238741	SCARNA7	0.0317839	0.258014	0	497.419	432.993	329.799	344.329	189.688	3963.58	11.8531	0.750277	-15.7983	3.2e-56	8.15e-53
ENSG00000158373	HIST1H2BD	0.842949	1.34413	0.871292	36.681	26.6458	33.1051	39.1779	45.169	1071.71	5.14886	0.326872	-15.7519	6.66e-56	1.58e-52
ENSG00000021852	C8B	69.7314	53.6595	85.5321	0.207405	0.209385	0.0881792	0.291417	0.439829	3842.87	-8.12146	0.517689	15.6879	1.83e-55	4.08e-52
ENSG00000180596	HIST1H2BC	0.641395	0.191422	0.514318	35.0681	41.4969	38.7511	46.246	57.0211	1227.66	6.60545	0.433822	-15.2262	2.37e-52	4.97e-49
ENSG00000273802	HIST1H2BG	0.170937	0.22202	0.179245	7.75699	6.9787	7.69516	9.90432	13.3994	475.441	5.58568	0.376935	-14.8187	1.11e-49	2.2e-46
ENSG00000227028	SLC8A1-AS1	0.00866322	0.00879075	0.0103821	1.87205	1.01246	1.60276	2.36419	2.844	551.544	7.7097	0.52342	-14.7295	4.17e-49	7.83e-46
ENSG00000233559	LINC00513	0.0131989	0.0133931	0.0230673	28.3388	35.5126	14.5436	12.0039	9.84938	1600.39	10.2455	0.69869	-14.6638	1.1e-48	1.96e-45
ENSG00000287195	AC131568.1	0.0205862	0.0261116	0.0107934	13.8588	8.22012	10.2567	5.18701	12.5898	684.344	9.02591	0.619365	-14.5728	4.18e-48	7.1e-45
ENSG00000273319	AC058791.1	0.00327977	0.0166402	0.00343918	18.2225	25.2852	13.5188	8.67878	10.0742	1622.52	10.9231	0.751696	-14.5313	7.67e-48	1.24e-44
ENSG00000231721	LINC-PINT	0.426284	0.6565	0.438478	15.5619	18.5929	12.4485	12.4634	10.1696	4276.49	4.77092	0.331148	-14.4072	4.66e-47	7.23e-44
ENSG00000003436	TFPI	0.0196988	0.0127201	0.00469459	1.24279	1.67082	2.02492	1.09123	1.49041	592.513	6.92165	0.482334	-14.3503	1.06e-46	1.58e-43
ENSG00000204767	INSYN2B	0.00550587	0.0223477	0.0346409	5.27771	3.95374	3.41765	4.5972	7.69784	956.529	7.90859	0.556167	-14.2198	6.9e-46	9.85e-43
ENSG00000234925	ATP5PDP4	0.750769	0.717008	0.509403	18.9029	23.5698	16.3074	23.5121	15.089	315.882	4.88185	0.346906	-14.0725	5.6e-45	7.69e-42
ENSG00000252010	SCARNA5	0.15201	0	0	688.231	721.713	403.591	353.124	209.744	4390.19	13.1744	0.938271	-14.0411	8.73e-45	1.15e-41
ENSG00000087116	ADAMTS2	0.00718814	0.00486263	0	2.4793	2.4222	6.70128	3.92291	3.73478	1129.33	9.89447	0.70633	-14.0083	1.39e-44	1.77e-41
ENSG00000168298	HIST1H1E	0.0695536	0.0141155	0	34.9736	115.86	73.5841	100.37	140.279	2347.42	11.6876	0.836908	-13.9652	2.54e-44	3.13e-41
ENSG00000279862	AC092964.1	0.0224918	0.0304306	0.0157234	15.609	7.9734	8.43772	7.33489	9.44799	457.616	8.73178	0.625528	-13.9591	2.77e-44	3.29e-41
ENSG00000210135	MT-TN	500.727	926.386	753.622	0	0	0.507704	0	0.968261	1066.22	-10.8093	0.786609	13.7417	5.72e-43	6.58e-40
ENSG00000279133	AC018628.1	0.0741541	0.0947538	0.0777583	2.45383	1.52998	1.66436	2.06734	2.38757	264.549	4.61943	0.341163	-13.5402	9.05e-42	1.01e-38
ENSG00000249138	SLED1	0.0558652	0.0992032	0.0732256	67.847	64.7993	35.7052	12.9276	31.9062	1072.73	9.12977	0.681332	-13.3999	6.06e-41	6.55e-38
ENSG00000274210	U1	0.0635678	0.0645036	0.199972	304.844	803.828	156.336	220.349	359.327	2037.56	11.7301	0.89165	-13.1556	1.58e-39	1.66e-36
ENSG00000252835	SCARNA21	0.226375	0	0.158252	711.187	925.965	346.627	245.496	229.542	2287.89	11.9038	0.905942	-13.1397	1.95e-39	1.99e-36
ENSG00000280543	ASAP1-IT2	0.0154929	0.015721	0.0270765	4.29216	3.46033	2.50002	2.96178	2.48487	214.202	7.33692	0.561323	-13.0708	4.84e-39	4.79e-36
ENSG00000251139	AC084871.1	0.0668069	0.0677904	0.070054	333.565	236.637	92.3904	25.6721	84.3695	3248.44	11.1454	0.853516	-13.0582	5.71e-39	5.5e-36
ENSG00000235066	AC009303.2	0.00244948	0.00994216	0.00770562	4.12253	2.83406	2.34994	1.79732	2.1096	379.271	8.62621	0.662229	-13.026	8.7e-39	8.17e-36
ENSG00000212232	SNORD17	0.531073	1.34723	0.371257	1027.51	1894.39	336.533	734.845	190.695	6640.44	10.1233	0.778574	-13.0024	1.19e-38	1.08e-35
ENSG00000235385	LINC02154	42.5745	102.931	54.6745	0.447906	1.36463	0.6427	1.00847	0.917019	2131.76	-6.25157	0.481298	12.989	1.41e-38	1.26e-35
ENSG00000229473	RGS17P1	0.30347	0.307937	0.178999	11.8228	11.1571	7.30524	10.6777	8.10363	184.534	5.21164	0.402529	-12.9472	2.44e-38	2.12e-35
ENSG00000185567	AHNAK2	0.00725745	0.0300236	0.0111226	10.8898	3.23827	5.80653	6.92958	2.16624	3656.65	8.49105	0.662763	-12.8116	1.41e-37	1.2e-34
ENSG00000261592	AC010531.3	0.102229	0.103734	0.0857582	38.0642	18.2397	13.7268	18.2354	13.7233	351.188	7.70867	0.607204	-12.6954	6.27e-37	5.2e-34
ENSG00000286145	AC068282.1	0.0207903	0	0.00545019	13.8234	6.11483	8.92583	6.54254	9.13486	601.961	9.97975	0.789772	-12.6362	1.33e-36	1.08e-33
ENSG00000279801	AC111170.3	0.0170271	0.0345555	0.0446367	1.8574	1.95677	2.03061	3.32089	3.05222	203.082	6.25966	0.498183	-12.565	3.29e-36	2.61e-33
ENSG00000074181	NOTCH3	0.0111487	0.0158379	0.00701434	2.16359	2.38003	2.61383	0.719312	1.2036	573.918	7.32157	0.583357	-12.5508	3.94e-36	3.05e-33
ENSG00000242992	FTH1P4	0.30347	0.230953	0.298331	17.6554	9.90098	13.8733	12.4374	7.74574	231.128	5.46979	0.436807	-12.5222	5.64e-36	4.23e-33
ENSG00000272211	AC114760.2	0.0609512	0.154621	0.0532614	23.3871	14.8402	7.07147	8.31065	12.4457	916.678	7.20223	0.575191	-12.5215	5.7e-36	4.23e-33
ENSG00000198590	C3orf35	0.0421232	0.064115	0.0503054	0.773127	0.706527	0.622254	0.693263	0.887875	230.363	3.82	0.30547	-12.5053	6.98e-36	5.08e-33
ENSG00000240132	ETF1P2	0	0.0536852	0.00693473	5.35904	4.94649	4.55685	5.46608	5.98088	279.923	8.02268	0.645628	-12.4262	1.88e-35	1.34e-32
ENSG00000197837	HIST4H4	0.154604	0.322017	0.29864	7.21939	5.92772	6.20342	9.21329	11.0987	697.746	4.94149	0.400251	-12.346	5.12e-35	3.58e-32
ENSG00000226380	AC016831.1	0.0285234	0.041807	0.0232631	17.7601	22.1739	8.10232	3.9994	3.8999	2482.18	8.48541	0.690738	-12.2846	1.1e-34	7.52e-32
ENSG00000287555	AC023424.3	0.0161427	0.0225229	0.0275068	2.06279	1.24985	2.51337	1.14874	3.33426	360.96	6.5501	0.535332	-12.2356	2.01e-34	1.35e-31
ENSG00000251682	AC122718.2	0.0532421	0.216103	0.01861	26.9929	16.2472	16.9948	15.8662	14.615	359.977	7.55684	0.61925	-12.2032	2.99e-34	1.97e-31
ENSG00000254325	AC018607.1	0.03117	0.0474432	0	40.7372	38.5529	25.9932	11.7642	32.7684	675.192	10.1464	0.832674	-12.1853	3.72e-34	2.41e-31
ENSG00000286153	AP000331.1	0.386774	0.480256	0.432255	15.2269	6.34411	9.18018	9.14229	12.415	739.489	4.59421	0.377524	-12.1693	4.53e-34	2.89e-31
ENSG00000258667	HIF1A-AS3	0.203884	0.103443	0.148468	41.0216	30.976	31.2088	5.66019	32.7921	1761.59	7.5424	0.621331	-12.1391	6.55e-34	4.1e-31
ENSG00000232587	EEF1A1P3	0.0302922	0.0461072	0.0317646	3.02118	2.12413	3.22456	4.42307	3.11312	148.451	6.46644	0.532852	-12.1355	6.85e-34	4.21e-31
ENSG00000180747	SMG1P3	0.191857	0.271057	0.229038	3.17074	2.63891	5.17841	3.90838	3.7813	921.373	4.01877	0.331227	-12.133	7.07e-34	4.27e-31
ENSG00000229989	MIR181A1HG	0.0194559	0.00197423	0.00816063	1.24511	2.40264	2.33058	1.68193	3.49548	403.594	7.81841	0.646455	-12.0943	1.13e-33	6.73e-31
ENSG00000259924	AC011939.1	0.0326411	0.220811	0.0684553	14.6495	12.2071	9.91918	14.5677	8.81339	390.218	6.80784	0.565605	-12.0364	2.29e-33	1.34e-30
ENSG00000285646	AL021155.5	0.0614772	0.0346567	0.0214884	9.43838	59.8864	10.397	12.0623	16.1574	2221.1	9.10286	0.75703	-12.0244	2.64e-33	1.52e-30
ENSG00000279841	AC092135.3	0.0227274	0.0345929	0	2.97505	2.94387	2.15829	3.23464	2.32037	169.14	7.14254	0.594391	-12.0166	2.91e-33	1.65e-30
ENSG00000226648	PLCG1-AS1	0.0337096	0.0532091	0.0458216	0.985776	1.20134	1.18233	0.721295	0.721891	278.071	4.44155	0.369858	-12.0088	3.19e-33	1.78e-30
ENSG00000123243	ITIH5	25.1053	3.38472	17.2301	0.0238375	0.0670386	0.0278703	0.0619858	0.0154625	4495.5	-8.61269	0.719412	11.9718	4.99e-33	2.74e-30
ENSG00000276966	HIST1H4E	0.00705359	0.0357871	0.125739	15.3302	12.4201	23.8027	30.4439	40.2138	1217.99	8.77143	0.733157	-11.9639	5.49e-33	2.97e-30
ENSG00000197714	ZNF460	0.301173	0.398617	0.329543	19.3284	6.7947	12.951	9.28788	8.98319	1564.78	5.0626	0.42413	-11.9364	7.64e-33	4.07e-30
ENSG00000251441	RTEL1P1	0.00874422	0.0133094	0.0229231	1.27181	0.774961	1.29386	0.917247	1.78549	195.518	6.34143	0.532661	-11.9052	1.11e-32	5.83e-30
ENSG00000280383	Z95331.1	0.0167913	0.014736	0.0128487	0.173503	0.176791	0.229315	0.259313	0.216527	170.133	3.83951	0.323219	-11.879	1.52e-32	7.87e-30
ENSG00000267529	AP005131.4	0.0494167	0.018804	0.0388639	4.05579	2.02134	3.64512	3.25608	2.15629	173.22	6.40433	0.539616	-11.8683	1.73e-32	8.81e-30
ENSG00000279159	AC003681.1	0.0846978	0.141657	0.0988563	2.62032	1.51131	1.7081	1.41836	2.09524	3192.78	4.10894	0.348654	-11.7851	4.66e-32	2.34e-29
ENSG00000264853	AC011933.2	0.00751877	0.00381473	0.00788422	4.0931	4.12994	4.25752	2.7664	9.07986	454.631	9.57189	0.813903	-11.7605	6.24e-32	3.09e-29
ENSG00000283118	AC009951.5	0	0	0.0512352	29.6445	30.7719	20.4303	21.2225	29.2171	566.111	10.6203	0.905745	-11.7255	9.43e-32	4.61e-29
ENSG00000229894	GK3P	0.0449194	0.0911613	0.105981	4.87669	2.69046	4.49391	2.34413	3.78389	230.439	5.49683	0.469269	-11.7136	1.09e-31	5.23e-29
ENSG00000212195	U3	0.267569	0	0	148.551	529.93	107.594	184.257	280.713	1641.53	11.4373	0.976933	-11.7073	1.17e-31	5.56e-29
ENSG00000212443	SNORA53	0.547602	0.983096	0.618389	111.33	25.7632	50.905	56.3097	58.2497	507.818	6.3996	0.547413	-11.6906	1.42e-31	6.68e-29
ENSG00000013588	GPRC5A	0.00497094	0.0201765	0.0208502	18.669	15.5791	12.6996	9.40687	1.07197	3246.61	9.55019	0.818127	-11.6732	1.75e-31	8.09e-29
ENSG00000138131	LOXL4	0.0408234	0.0591776	0.0397499	2.4114	1.3745	1.20038	1.81989	1.19475	195.987	5.09765	0.437119	-11.6619	1.99e-31	9.12e-29
ENSG00000263740	RN7SL4P	0.0711098	0.396861	0	191.191	403.891	115.333	140.938	79.8839	1839.62	10.2177	0.877747	-11.6408	2.56e-31	1.15e-28
ENSG00000213891	RPL3P6	0	0.0176795	0.0182699	9.41245	6.48195	7.18776	5.91456	6.91567	289.689	9.23926	0.794275	-11.6323	2.82e-31	1.26e-28
ENSG00000264229	RNU4ATAC	0.743293	0.335215	0.433011	106.393	258.995	46.8387	110.925	84.0405	517.412	7.90973	0.681343	-11.609	3.71e-31	1.63e-28
ENSG00000210151	MT-TS1	274.53	321.144	367.413	0	0.592174	0	0	0.204878	445.144	-11.0894	0.958501	11.5695	5.88e-31	2.56e-28
ENSG00000286864	AC012076.1	0.213414	0.0509543	0.0263279	16.3809	12.3974	9.54839	17.0861	12.4277	761.99	7.12574	0.616749	-11.5537	7.07e-31	3.04e-28
ENSG00000277075	HIST1H2AE	0.0206065	0.146369	0.259296	18.2397	23.8417	27.815	43.4486	61.3512	596.604	7.94881	0.689116	-11.5348	8.81e-31	3.74e-28
ENSG00000287979	AC253572.2	0	0	0	29.1022	133.075	45.2545	77.7913	36.7315	2827.19	15.3883	1.34341	-11.4546	2.23e-30	9.36e-28
ENSG00000174038	C9orf131	0.00822642	0.00834752	0.0143771	0.809064	1.30325	0.949572	0.873049	0.702211	119.508	6.49107	0.567333	-11.4414	2.6e-30	1.08e-27
ENSG00000226334	AL359182.1	0.178912	0.340397	0.375215	53.1593	82.2428	18.1756	35.6957	21.431	664.222	7.1429	0.625273	-11.4236	3.19e-30	1.31e-27
ENSG00000287680	AC093330.3	0.0191866	0.0194691	0.0134128	6.24568	2.26723	5.11868	3.45215	8.0165	276.089	8.17492	0.717351	-11.396	4.38e-30	1.77e-27
ENSG00000179542	SLITRK4	1.57024	1.98391	3.05381	0.103801	0.0973069	0.0882629	0.148425	0.125482	443.403	-4.28122	0.375966	11.3873	4.84e-30	1.94e-27
ENSG00000288393	AP003086.3	0.0249582	0	0	15.9464	8.48314	8.6207	5.28873	11.7062	563.344	10.2099	0.900111	-11.3429	8.05e-30	3.19e-27
ENSG00000274963	RN7SL600P	0.105238	0.462743	0.220705	68.0772	73.5207	19.3989	29.4378	41.8898	466.514	7.46441	0.659839	-11.3125	1.14e-29	4.46e-27
ENSG00000265185	SNORD3B-1	0	0	0	159.397	579.318	61.0943	129.774	97.9492	5213.04	16.271	1.43866	-11.3099	1.17e-29	4.55e-27
ENSG00000279432	AC015799.1	0.0571133	0.0306815	0.0105687	2.84809	1.57053	3.31211	1.85593	3.06097	266.338	6.26552	0.554258	-11.3043	1.25e-29	4.79e-27
ENSG00000233912	AC026202.2	0.249731	0.110865	0.180035	5.90239	9.24215	5.18432	5.46301	5.23812	141.997	5.09958	0.451254	-11.3009	1.3e-29	4.93e-27
ENSG00000280080	TBC1D22A-AS1	0.0107521	0.0054552	0.0225494	2.45749	2.65978	1.86167	4.44347	3.19541	191.389	7.83273	0.695641	-11.2597	2.07e-29	7.79e-27
ENSG00000221962	TMEM14EP	0.00809312	0	0.0763784	8.30707	12.2328	5.60511	9.31711	10.0898	395.861	8.35321	0.742628	-11.2482	2.36e-29	8.79e-27
ENSG00000128594	LRRC4	0.102433	0.0652654	0.0674447	27.8766	10.6813	12.601	4.77165	4.83207	1797.59	7.27574	0.649952	-11.1943	4.35e-29	1.6e-26
ENSG00000099937	SERPIND1	0.0135688	0.00458952	0.0237139	1.2781	1.19814	1.35048	1.28744	1.76784	107.467	6.63711	0.593038	-11.1917	4.48e-29	1.63e-26
ENSG00000267262	AC011444.2	0.0369971	0.0938544	0.0969884	5.99608	13.2597	9.5434	6.86472	5.90896	158.633	6.77684	0.606814	-11.1679	5.85e-29	2.11e-26
ENSG00000279175	AL033543.1	0.00155919	0.00395536	0.00245246	0.301292	0.619552	0.274097	0.835037	0.566347	234.513	7.61297	0.682942	-11.1473	7.38e-29	2.63e-26
ENSG00000223599	AL513523.1	0.0400637	0.0243921	0.042011	2.66383	1.9041	1.58556	2.04427	2.3003	92.909	5.88426	0.527926	-11.146	7.49e-29	2.64e-26
ENSG00000251791	SCARNA6	0.3958	0.240976	0.0415037	104.773	125.355	57.0621	60.0869	21.7651	655.762	8.344	0.748965	-11.1407	7.95e-29	2.78e-26
ENSG00000245293	AC096564.1	0.151434	0.111755	0.155586	5.77175	4.27252	3.07817	4.78945	1.92969	929.839	4.82828	0.433745	-11.1316	8.8e-29	3.05e-26
ENSG00000279390	AF127577.6	0.138828	0.106868	0.215853	6.54499	3.43142	2.7911	5.60201	5.23268	352.884	4.93986	0.446876	-11.0542	2.09e-28	7.11e-26
ENSG00000279476	AC092139.3	0.003754	0.00380927	0.00393647	4.05604	3.45131	2.93156	5.09745	3.56704	357.458	9.96133	0.901086	-11.0548	2.08e-28	7.11e-26
ENSG00000210127	MT-TA	201.717	366.184	249.299	0	0	0	0	0.204878	377.497	-11.404	1.03291	11.0406	2.43e-28	8.19e-26
ENSG00000158406	HIST1H4H	0.116379	0.118093	0.132206	4.4937	3.64586	9.16707	11.8296	15.1823	646.915	6.1821	0.560694	-11.0258	2.87e-28	9.57e-26
ENSG00000236559	AL117381.1	0.0280446	0.0853724	0.147039	24.3574	13.3287	14.5673	8.75152	12.2467	184.016	7.40499	0.672431	-11.0123	3.34e-28	1.1e-25
ENSG00000200087	SNORA73B	2.67359	1.72168	2.58788	1363.8	1377.22	176.591	419.758	214.89	4859.76	8.25352	0.752804	-10.9637	5.71e-28	1.87e-25
ENSG00000249850	KRT18P31	0.0405909	0.0247131	0.0766148	3.3736	6.19858	2.35226	3.04685	4.49702	169.579	6.36568	0.581497	-10.9471	6.86e-28	2.23e-25
ENSG00000213073	AL353625.1	0.65659	0.618666	0.428558	6.90485	6.44678	7.29174	4.24507	6.4204	691.815	3.46211	0.316542	-10.9373	7.64e-28	2.46e-25
ENSG00000287124	AL512603.2	0.223596	0.0618784	0.149204	26.9462	9.58152	8.04455	19.6724	19.8625	291.976	6.85734	0.62751	-10.9279	8.48e-28	2.7e-25
ENSG00000258891	AC005480.1	0.00265335	0.00807722	0.00556463	1.52163	0.909609	0.871946	1.61124	1.06928	158.746	7.7853	0.712974	-10.9195	9.3e-28	2.94e-25
ENSG00000259657	PIGHP1	0.426973	0.56512	0.642389	9.48882	9.6907	5.96934	8.33728	6.80559	158.548	3.88138	0.355747	-10.9105	1.03e-27	3.21e-25
ENSG00000277452	RN7SL473P	0.666505	0.32036	0.367842	52.4792	66.0047	18.6551	20.8579	35.9798	390.904	6.42115	0.58866	-10.9081	1.05e-27	3.27e-25
ENSG00000278963	AC005921.3	0	0.0296878	0	2.00609	2.7354	2.09348	2.56007	2.36596	169.749	7.8863	0.723171	-10.9052	1.09e-27	3.35e-25
ENSG00000272533	SNORA28	1.41514	0.844689	0.872896	90.633	62.9115	30.4441	51.6024	36.5757	232.168	5.6979	0.522537	-10.9043	1.1e-27	3.35e-25
ENSG00000279608	AL353795.3	0.0165553	0.0298649	0.00578664	1.31479	0.66643	0.861236	0.810611	0.862775	174.335	5.69214	0.522771	-10.8884	1.31e-27	3.96e-25
ENSG00000287269	Z82215.1	0	0.0106325	0.04395	7.8378	4.69421	6.18323	4.52911	4.67455	187.416	8.28309	0.761848	-10.8724	1.56e-27	4.68e-25
ENSG00000234040	RPL10P12	0.1979	0.167344	0	31.9363	37.1338	15.734	31.2257	13.6032	276.689	7.72222	0.711043	-10.8604	1.78e-27	5.29e-25
ENSG00000136383	ALPK3	13.1636	8.61857	7.91911	0.689262	0.765659	0.953662	0.97639	0.57115	2464.48	-3.64475	0.336354	10.8361	2.32e-27	6.85e-25
ENSG00000283526	PRRT1B	0.0639554	0.0567848	0.0754469	2.82385	4.04863	2.3729	2.56214	1.64855	119.885	5.35633	0.495279	-10.8148	2.93e-27	8.57e-25
ENSG00000230068	CDC42-IT1	0.0757853	0.0153802	0.0158938	12.0305	15.0568	5.22194	7.35047	8.39617	223.072	8.05892	0.745699	-10.8072	3.18e-27	9.23e-25
ENSG00000146006	LRRTM2	0.00688121	0.00698251	0.00360784	1.57991	0.355188	1.63215	1.11719	1.34248	246.658	7.69071	0.713137	-10.7843	4.08e-27	1.17e-24
ENSG00000124635	HIST1H2BJ	0.121448	0.246471	0.138928	7.43271	6.58062	8.77793	17.6457	21.2942	395.736	6.19326	0.574628	-10.7778	4.38e-27	1.25e-24
ENSG00000104804	TULP2	0.144575	0.194027	0.312985	23.1791	37.9895	10.9177	10.5217	9.49774	1396.25	6.40615	0.594826	-10.7698	4.78e-27	1.35e-24
ENSG00000262074	SNORD3B-2	0	0	0	44.3032	89.1069	24.7161	29.4405	34.5105	1175.73	14.122	1.31173	-10.7659	4.99e-27	1.4e-24
ENSG00000260661	AC116903.2	0.0402174	0.0326475	0.0506065	1.73813	1.78606	1.37847	1.44157	2.01642	74.0476	5.34581	0.499562	-10.701	1.01e-26	2.81e-24
ENSG00000227063	RPL41P1	1.42439	1.31396	1.62941	32.8247	65.5778	79.6155	39.5892	80.282	163.866	5.35952	0.50105	-10.6966	1.06e-26	2.92e-24
ENSG00000202538	RNU4-2	0.0743879	0.377414	0	1544.09	1818.13	121.307	973.545	100.36	4301.39	12.5588	1.17731	-10.6674	1.45e-26	3.97e-24
ENSG00000197061	HIST1H4C	0	0	0	35.4707	32.3123	49.7999	47.0777	70.0331	683.309	13.341	1.25232	-10.653	1.69e-26	4.6e-24
ENSG00000232973	CYP1B1-AS1	0.015966	0.0101257	0.0136029	1.5426	2.93884	0.886803	0.715366	0.665743	477.617	6.67048	0.627566	-10.6291	2.18e-26	5.89e-24
ENSG00000228663	PSMD10P1	0.0154019	0.0156286	0.064602	3.90426	5.76	4.57157	5.45576	4.42158	110.344	7.25718	0.68298	-10.6258	2.26e-26	6.07e-24
ENSG00000286314	AC010359.3	0.00345819	0.0035091	0.00725254	5.5759	3.43531	4.14248	1.20311	3.39782	360.71	9.55554	0.903726	-10.5735	3.95e-26	1.05e-23
ENSG00000284669	AC092053.3	0.120172	0.265275	0.210021	76.8531	96.4215	18.9893	16.2075	14.5771	7446.92	7.81211	0.740911	-10.5439	5.42e-26	1.43e-23
ENSG00000259556	AC090971.3	0.141058	0.214702	0.116218	9.67202	3.45407	5.09118	4.52504	5.41836	199.498	5.15849	0.489406	-10.5403	5.63e-26	1.48e-23
ENSG00000125740	FOSB	0.362656	1.48731	2.04402	564.22	812.543	174.726	250.995	91.8893	70552.4	8.18931	0.777287	-10.5358	5.91e-26	1.54e-23
ENSG00000180846	CSNK1G2-AS1	0.0389624	0.0632576	0.0163425	1.55436	1.36605	1.74849	1.59375	1.58591	71.7749	5.30938	0.504018	-10.5341	6.02e-26	1.55e-23
ENSG00000270022	Z93241.1	0.0315924	0.0160287	0.016564	19.299	145.225	15.9078	32.7733	37.8325	1115.95	11.192	1.06252	-10.5334	6.06e-26	1.55e-23
ENSG00000099834	CDHR5	0.0243734	0.0384723	0.0113591	0.709004	0.833448	0.980866	1.46179	1.29942	138.911	5.41882	0.514768	-10.5267	6.51e-26	1.66e-23
ENSG00000271204	AC016831.5	0	0	0	20.899	18.3032	11.6678	6.74086	7.45745	870.145	13.6874	1.30515	-10.4872	9.89e-26	2.5e-23
ENSG00000279765	AC013394.1	0.0753307	0.121404	0.085962	1.72175	1.3292	3.10419	1.53695	2.32027	326.2	4.41201	0.42094	-10.4813	1.05e-25	2.64e-23
ENSG00000246422	AC008781.2	0.0169172	0	0.00443487	3.69082	1.38397	3.32515	2.7555	4.83951	265.853	8.80275	0.840862	-10.4687	1.2e-25	3e-23
ENSG00000273768	U1	0	0.0648969	0.0670639	100.994	250.641	101.696	134.58	144.642	804.244	11.7148	1.11987	-10.4609	1.31e-25	3.24e-23
ENSG00000196890	HIST3H2BB	0.124232	0.0945452	0.0651348	1.89909	1.17533	1.96757	1.55294	2.2365	144.227	4.22417	0.404157	-10.4518	1.44e-25	3.54e-23
ENSG00000184956	MUC6	0.00124303	0.00630664	0.00260689	0.439071	0.890999	0.700575	2.14915	1.01861	294.161	8.26434	0.791484	-10.4416	1.6e-25	3.91e-23
ENSG00000188886	ASTL	0.0253656	0.0450433	0.0797955	6.5881	27.6682	5.19859	9.29272	5.22217	599.129	7.75413	0.743073	-10.4352	1.71e-25	4.15e-23
ENSG00000121933	TMIGD3	0.194395	0.118354	0.117776	2.81843	4.13985	4.77781	2.34998	6.40456	339.986	4.83686	0.46408	-10.4225	1.96e-25	4.71e-23
ENSG00000228655	AC079793.1	0.0218384	0.0063314	0	11.0588	2.60085	4.09538	2.19706	4.89862	559.828	9.03678	0.867133	-10.4214	1.98e-25	4.71e-23
ENSG00000229456	RLIMP1	0.0312163	0.00633517	0.0130934	2.28312	2.14029	2.85689	6.4898	3.54257	195.24	7.67722	0.736666	-10.4216	1.98e-25	4.71e-23
ENSG00000119725	ZNF410	0.126136	0.152607	0.132267	2.20421	2.07891	1.17713	1.39116	1.41235	376.584	3.58882	0.344749	-10.4099	2.23e-25	5.28e-23
ENSG00000271383	NBPF19	0.00305037	0.00232145	0.00239897	0.526059	0.317873	0.35839	0.144713	0.266205	149.225	6.95509	0.668731	-10.4004	2.47e-25	5.79e-23
ENSG00000270640	AC104695.4	0.425217	0.575302	0.854612	49.0352	43.4828	30.9271	11.5807	31.4253	333.441	5.75008	0.553742	-10.384	2.93e-25	6.83e-23
ENSG00000086548	CEACAM6	0.191607	0.198028	0.0818561	29.402	26.0697	51.0799	30.0756	3.51502	2782.01	7.478	0.720898	-10.3732	3.28e-25	7.61e-23
ENSG00000173727	AP000769.1	0.0295956	0.0780813	0.0806887	2.36137	4.05833	2.69811	2.64585	1.49184	159.446	5.39917	0.521041	-10.3623	3.68e-25	8.47e-23
ENSG00000185565	LSAMP	12.6046	6.07896	13.5893	0.22035	0.0278067	0.0954844	0.161253	0.175917	2268.7	-6.3021	0.608475	10.3572	3.88e-25	8.76e-23
ENSG00000248483	POU5F2	0	0.00761944	0	2.00226	0.692295	1.20726	0.920922	1.8453	374.47	9.03145	0.871933	-10.358	3.85e-25	8.76e-23
ENSG00000279433	AC018529.3	0.0325736	0.0472187	0.0243977	2.35918	1.28707	3.69966	1.30494	3.11708	179.106	6.08402	0.587417	-10.3572	3.88e-25	8.76e-23
ENSG00000206652	RNU1-1	0	0	0	171.69	988.115	179.097	261.878	133.263	1903.4	14.8173	1.4312	-10.3531	4.05e-25	9.03e-23
ENSG00000285106	AC016831.7	0.0238001	0.0410557	0.024125	4.60562	7.01553	2.78788	1.15754	1.33443	1503.43	6.83175	0.659852	-10.3535	4.04e-25	9.03e-23
ENSG00000239503	MARK2P8	0	0.0111797	0	43.0832	28.3273	35.4078	32.0347	18.1014	1000.16	12.9268	1.25043	-10.3379	4.75e-25	1.05e-22
ENSG00000181800	CELF2-AS1	0.369589	0.366408	0.351916	3.21297	5.3454	4.40575	5.54451	7.95865	455.356	3.86969	0.374718	-10.3269	5.32e-25	1.17e-22
ENSG00000239300	AC080162.1	0.775572	0.505921	0.542179	9.13176	10.7905	12.2998	23.3613	14.6344	273.878	4.53201	0.439841	-10.3038	6.78e-25	1.48e-22
ENSG00000226312	CFLAR-AS1	0.116165	0.0933173	0.208093	9.78543	9.78604	8.64561	2.64323	4.48823	1037.5	5.66645	0.550356	-10.296	7.35e-25	1.6e-22
ENSG00000187837	HIST1H1C	3.12047	2.47012	2.604	35.6435	63.0085	95.8888	103.618	149.469	1958.65	5.03504	0.48945	-10.2871	8.05e-25	1.74e-22
ENSG00000276809	AL138955.1	0.151279	0.0614024	0.0846037	5.9932	5.38252	2.7084	2.82821	3.8332	146.475	5.37955	0.523199	-10.282	8.49e-25	1.82e-22
ENSG00000287643	AC004825.3	0.00895895	0.0159089	0.0140916	1.23789	0.506061	1.71343	0.637533	1.03542	162.025	6.30745	0.61349	-10.2813	8.56e-25	1.83e-22
ENSG00000241429	EEF1A1P25	0.0331135	0.0168005	0.0173615	6.2955	6.90138	2.36942	3.03715	2.53276	179.809	7.54876	0.740344	-10.1963	2.06e-24	4.37e-22
ENSG00000251288	AC018797.2	0.219747	0.137219	0.451992	14.5407	16.6601	6.07751	10.3359	8.56627	473.361	5.38068	0.528277	-10.1853	2.31e-24	4.87e-22
ENSG00000207205	RNVU1-15	0	0	0	69.739	408.105	80.3018	228.793	198.769	1088.58	14.0113	1.37608	-10.182	2.38e-24	5e-22
ENSG00000280035	AC011676.5	0.0552036	0.0640186	0.0661563	5.57126	4.33178	3.59477	1.25542	2.11518	303.619	5.7683	0.566712	-10.1785	2.47e-24	5.16e-22
ENSG00000287978	AC245407.2	0.832186	0.318655	0.642127	18.4004	44.2854	16.7557	22.2809	53.5837	702.388	5.69977	0.562306	-10.1364	3.81e-24	7.9e-22
ENSG00000275713	HIST1H2BH	0.0560076	0.0361658	0.0106781	3.02569	2.10251	4.92966	7.78331	11.3916	404.473	7.41141	0.731654	-10.1297	4.08e-24	8.41e-22
ENSG00000279339	AC100788.2	0.0181528	0.033156	0.0456843	0.995754	3.40854	2.06544	2.45726	5.23089	275.637	6.45711	0.639368	-10.0992	5.57e-24	1.14e-21
ENSG00000228817	BACH1-IT2	0.284356	0.197858	0.272619	9.58844	4.74749	5.71295	3.20338	6.34012	262.224	4.55395	0.451693	-10.082	6.64e-24	1.35e-21
ENSG00000197980	LEKR1	0.0805094	0.0474968	0.0765692	3.49349	2.83001	2.54382	1.51199	1.02454	435.254	5.06173	0.50258	-10.0715	7.39e-24	1.5e-21
ENSG00000278829	AC099811.5	0.0640335	0.103962	0	5.64128	10.1277	5.49827	3.72639	7.47394	178.896	6.84835	0.680989	-10.0565	8.6e-24	1.73e-21
ENSG00000178404	CEP295NL	0.0874374	0.0964397	0.135538	1.84837	7.56777	3.29115	5.106	8.03927	483.298	5.6031	0.558302	-10.036	1.06e-23	2.12e-21
ENSG00000230322	AL136320.1	0.121961	0.0247514	0.0511557	7.09554	22.8056	7.32628	15.4293	24.1966	221.756	7.86	0.78389	-10.0269	1.16e-23	2.31e-21
ENSG00000170962	PDGFD	25.5906	5.82212	22.4846	0.112469	0.105433	0.234737	0.337203	0.348193	1570.3	-6.28299	0.62723	10.017	1.28e-23	2.54e-21
ENSG00000286159	AL035106.1	0.0391787	0.00567934	0.0469519	5.55884	9.46278	3.38189	1.95899	3.45495	299.89	7.28216	0.72975	-9.97898	1.88e-23	3.71e-21
ENSG00000262202	AC007952.4	0.0164658	0	0	57.2035	178.642	24.5822	43.571	118.02	1799.35	13.7745	1.38233	-9.96466	2.18e-23	4.26e-21
ENSG00000252759	Y_RNA	0.7648	2.10644	0.91654	191.147	192.808	46.328	114.954	58.7553	390.521	6.57753	0.660673	-9.95579	2.38e-23	4.64e-21
ENSG00000266019	MIR3609	0	0	0	287.673	343.735	174.425	159.507	83.9362	561.832	13.0558	1.31432	-9.93355	2.97e-23	5.77e-21
ENSG00000117266	CDK18	13.9112	9.35457	7.78154	0.752928	0.771621	1.13395	1.24644	0.889876	1638.72	-3.42862	0.346081	9.90697	3.88e-23	7.49e-21
ENSG00000203804	ADAMTSL4-AS1	0.476031	0.466802	0.406885	23.0568	33.3955	8.55884	9.31172	13.3225	1561.8	5.28323	0.533923	-9.89511	4.37e-23	8.38e-21
ENSG00000237788	AL162615.1	0	0.00643865	0.019961	12.8414	11.9886	5.01116	2.80957	3.99383	405.715	9.71761	0.982381	-9.8919	4.51e-23	8.61e-21
ENSG00000261544	AC011939.2	0.0245063	0.0497341	0.0256974	12.2206	6.96912	7.6636	10.7993	7.26648	128.964	8.07064	0.818149	-9.8645	5.93e-23	1.13e-20
ENSG00000279544	AL133243.4	0.00674731	0.00684663	0.00707525	0.743038	0.814835	0.882154	1.10257	1.74605	110.48	7.27002	0.73719	-9.86181	6.09e-23	1.15e-20
ENSG00000235253	AC010240.2	0	0	0	8.82589	5.76449	6.85885	9.45178	6.25296	299.653	12.15	1.23328	-9.85178	6.73e-23	1.26e-20
ENSG00000144668	ITGA9	0.00887797	0.0102956	0.0132993	0.706244	1.59092	1.16072	0.46263	0.345296	237.918	6.29969	0.64114	-9.82576	8.72e-23	1.63e-20
ENSG00000143552	NUP210L	0.00356213	0.00361457	0.00186763	1.63571	1.03382	0.509773	0.724785	0.542516	175.622	8.19379	0.834062	-9.82397	8.88e-23	1.65e-20
ENSG00000243402	AC022973.2	0	0.111058	0.0382556	5.98846	4.97426	6.99351	3.61538	7.52314	112.547	6.87362	0.700206	-9.81656	9.55e-23	1.77e-20
ENSG00000279891	AC022498.2	0.0369645	0.00468858	0.00484515	2.78418	0.990001	2.08986	3.17603	2.6405	178.173	7.22674	0.736907	-9.80685	1.05e-22	1.93e-20
ENSG00000287201	AC009682.1	0	0	0	9.98629	9.97497	6.26577	5.02359	4.56764	367.274	12.4415	1.26902	-9.804	1.08e-22	1.98e-20
ENSG00000224959	AC017002.1	0.0476217	0.0120807	0	15.8813	9.64686	5.84753	3.84069	6.48263	246.235	8.69166	0.887897	-9.78904	1.25e-22	2.28e-20
ENSG00000012223	LTF	0.0420705	0.0693708	0.0523869	3.11413	3.1549	5.73264	0.853788	4.91185	478.738	6.02471	0.615698	-9.78518	1.3e-22	2.35e-20
ENSG00000259248	USP3-AS1	0.154473	0.0868134	0.104664	1.36286	1.39332	1.89784	1.87906	3.12457	591.012	4.06766	0.415687	-9.7854	1.3e-22	2.35e-20
ENSG00000227512	AL592301.1	0.218514	0.110865	0.0763784	3.32955	7.04646	6.17706	3.22515	7.29737	158.92	5.32155	0.543968	-9.78282	1.33e-22	2.39e-20
ENSG00000267136	AP005131.1	0.0397885	0.0336452	0.00463582	3.27016	0.869729	2.35887	2.73587	1.92163	356.788	6.4185	0.656121	-9.7825	1.34e-22	2.39e-20
ENSG00000166033	HTRA1	0.107218	0.104066	0.112429	3.83565	5.46616	6.69594	1.86752	2.24929	307.789	5.21959	0.534352	-9.76806	1.54e-22	2.74e-20
ENSG00000276216	AC245014.3	0	0.153359	0	22.1075	124.464	27.2894	34.607	82.2531	675.557	10.147	1.0407	-9.75013	1.84e-22	3.25e-20
ENSG00000110203	FOLR3	23.547	18.6406	31.6088	1.93581	1.99032	0.929214	0.839622	1.1848	753.802	-4.17673	0.428956	9.73698	2.1e-22	3.68e-20
ENSG00000246334	PRR7-AS1	0.295977	0.500557	0.226306	3.89489	4.03556	3.78032	5.22655	3.49052	244.215	3.58219	0.368084	-9.73198	2.2e-22	3.85e-20
ENSG00000110693	SOX6	0.011749	0.0167992	0.0134401	0.241903	0.241332	0.28495	0.126116	0.197222	149.003	3.96132	0.40712	-9.7301	2.24e-22	3.9e-20
ENSG00000253307	AC011676.1	0.237779	0.187661	0.360152	10.6497	10.9097	11.5762	4.12225	8.22559	122.944	5.11784	0.526072	-9.7284	2.28e-22	3.95e-20
ENSG00000240163	AC087385.1	0.369794	0.443462	0.45827	29.1976	19.6442	11.5226	17.0827	7.65733	180.374	5.3224	0.547523	-9.72086	2.46e-22	4.23e-20
ENSG00000103196	CRISPLD2	0.0144908	0.0120306	0.00414412	4.66416	3.46402	2.63002	0.266651	1.93886	692.475	7.98354	0.823693	-9.69238	3.25e-22	5.57e-20
ENSG00000274290	HIST1H2BE	0.0202876	0.0082345	0.00425473	1.6187	0.853556	3.0969	3.78998	5.41949	256.261	8.07482	0.833244	-9.69082	3.3e-22	5.63e-20
ENSG00000230454	U73166.1	0.0239741	0.0567631	0.0251394	0.830226	0.716023	0.833021	0.968862	1.28711	83.2984	4.72148	0.487359	-9.68789	3.39e-22	5.77e-20
ENSG00000226272	ARHGAP26-AS1	0	0	0	8.98154	9.08001	9.84586	5.49532	6.78272	266.275	11.9786	1.2384	-9.6726	3.94e-22	6.66e-20
ENSG00000234268	AP000936.3	0.0822642	0.0834752	0	13.5034	17.9464	9.59262	12.7488	12.3626	113.19	7.88201	0.815428	-9.6661	4.2e-22	7.07e-20
ENSG00000133026	MYH10	0.130367	0.141735	0.0915421	5.71259	2.64359	4.26108	2.33891	1.57509	1018.96	4.76869	0.49369	-9.65927	4.49e-22	7.48e-20
ENSG00000253720	AC022973.3	0.00430217	0	0	9.04633	9.10049	8.17865	3.38352	9.22533	635.391	12.2724	1.27053	-9.65931	4.49e-22	7.48e-20
ENSG00000245532	NEAT1	26.8015	30.1762	29.1679	345.437	297.542	380.591	159.448	316.807	241673	3.38491	0.350491	-9.6576	4.56e-22	7.57e-20
ENSG00000064763	FAR2	38.1109	30.4265	30.0156	4.63176	4.18341	3.30144	5.91404	5.14154	4408.44	-2.82523	0.292925	9.64487	5.17e-22	8.53e-20
ENSG00000147160	AWAT2	2.17214	3.89625	5.07105	0.0177688	0	0	0.0180312	0	183.477	-9.27991	0.962284	9.64363	5.23e-22	8.6e-20
ENSG00000286997	AC005856.1	0.0124244	0.0126073	0	1.83806	0.464649	2.28292	1.43558	1.35974	209.231	7.45921	0.774276	-9.63378	5.76e-22	9.42e-20
ENSG00000233009	NALCN-AS1	2.66455	1.64919	2.5506	0	0	0	0.00777067	0.00993438	131.093	-8.87309	0.921873	9.62507	6.27e-22	1.02e-19
ENSG00000286071	AL136171.2	0.00570761	0.00193054	0	0.706287	0.167996	0.593841	0.58434	0.966716	335.06	7.88183	0.819257	-9.62071	6.54e-22	1.06e-19
ENSG00000232878	DPYD-AS1	0.0496422	0.0143923	0.0371822	3.27123	1.07745	1.90449	1.82425	2.81012	108.779	6.01153	0.62512	-9.61661	6.8e-22	1.1e-19
ENSG00000265735	RN7SL5P	0	0	0	39.5133	59.5716	21.0713	31.8295	18.8048	366.941	12.4405	1.29766	-9.58686	9.08e-22	1.46e-19
ENSG00000231794	AC009542.1	0.075428	0.0212607	0.0439412	1.37569	1.35493	1.49553	0.901224	2.10101	123.452	4.94752	0.516406	-9.58067	9.64e-22	1.54e-19
ENSG00000277437	FP671120.2	0	0	0	182.922	505.727	179.236	512.278	93.8579	601.811	13.156	1.37426	-9.57314	1.04e-21	1.65e-19
ENSG00000236278	PEBP1P3	0.0382799	0.0194217	0.0200702	9.54457	9.46939	6.3236	3.75315	9.20944	140.763	8.19838	0.856707	-9.56964	1.07e-21	1.7e-19
ENSG00000169902	TPST1	0.145832	0.0569149	0.0392103	19.7345	41.4573	17.8243	2.79891	7.52441	1681.81	7.79004	0.814079	-9.56915	1.08e-21	1.7e-19
ENSG00000100652	SLC10A1	0.0261955	0	0.0549375	7.66363	14.6949	3.67477	4.93784	3.15638	458.381	7.9829	0.83437	-9.56757	1.09e-21	1.72e-19
ENSG00000234575	CTSLP8	9.09953	5.97717	6.78654	0	0	0	0.0908227	0.0870839	143.688	-7.39192	0.772754	9.56569	1.11e-21	1.74e-19
ENSG00000287920	AL022098.1	0.051912	0.0376258	0.0103686	8.43385	6.33653	4.29323	1.00074	2.79867	652.119	7.09817	0.743138	-9.55161	1.28e-21	1.99e-19
ENSG00000233822	HIST1H2BN	0.0153203	0.0408079	0.0542193	1.09027	1.04444	1.64436	2.59634	3.51286	366.53	5.75257	0.602947	-9.54075	1.42e-21	2.2e-19
ENSG00000275017	AL353748.2	0.111345	0.0677904	0.116757	2.86878	3.12306	3.18689	2.9581	3.99187	51.7776	5.04055	0.528578	-9.53606	1.48e-21	2.29e-19
ENSG00000200795	RNU4-1	0	0	0	652.876	988.175	65.1877	262.718	52.8369	1908.02	14.8208	1.55679	-9.52012	1.73e-21	2.66e-19
ENSG00000274618	HIST1H4F	0	0	0	21.7934	19.3823	43.4176	48.6254	87.5836	461.089	12.7738	1.3419	-9.51914	1.75e-21	2.67e-19
ENSG00000266891	AP000902.1	0.114007	0.260293	0.0298872	6.98811	9.10468	4.6328	10.2764	8.6049	98.5496	5.87139	0.617475	-9.50871	1.93e-21	2.94e-19
ENSG00000259453	AC087286.4	0.0140599	0.0142669	0.0147433	5.49218	10.0233	5.86241	14.8522	6.34821	212.811	9.21293	0.969186	-9.50584	1.98e-21	3.01e-19
ENSG00000124575	HIST1H1D	0	0	0.0990854	10.1441	10.0003	23.5118	30.2841	50.8366	556.647	9.57975	1.00785	-9.50511	2e-21	3.02e-19
ENSG00000286629	AC005803.1	0.0292572	0.0148439	0.00766979	1.55016	1.39619	1.34396	0.971594	1.32099	63.6789	6.23723	0.656847	-9.49572	2.19e-21	3.29e-19
ENSG00000227200	AL162724.1	0.112479	0.171202	0.0589731	4.79105	6.79175	4.71974	7.05556	11.4078	87.6494	5.92962	0.625042	-9.48676	2.38e-21	3.57e-19
ENSG00000169908	TM4SF1	0.0210074	0.0274071	0.00944076	7.66979	7.56407	6.08162	5.16973	0.368078	629.515	8.11888	0.855864	-9.48619	2.4e-21	3.58e-19
ENSG00000232373	MTCYBP3	0	0	0	9.81376	6.93578	4.15607	5.81573	6.21663	250.659	11.8898	1.25479	-9.47557	2.65e-21	3.93e-19
ENSG00000259276	AC087286.1	0	0	0	9.8224	26.6166	9.9181	36.794	27.8501	421.99	12.6448	1.33441	-9.476	2.64e-21	3.93e-19
ENSG00000235488	JARID2-AS1	0.0691562	0.0467828	0.0241725	34.3905	95.0108	12.2184	10.1585	14.1366	505.696	9.46622	0.999566	-9.47033	2.79e-21	4.11e-19
ENSG00000267430	AC036176.2	0.0545812	0.00923078	0	4.76318	3.43749	4.2109	1.87971	2.66058	131.312	7.29719	0.7707	-9.46827	2.85e-21	4.18e-19
ENSG00000200959	SNORA74A	0	0	0	91.3563	141.978	38.2791	82.9883	23.918	501.627	12.8924	1.36224	-9.46415	2.96e-21	4.32e-19
ENSG00000285994	AL731559.1	0.00281047	0.00285184	0	1.90371	2.05833	2.47778	3.64441	2.2008	307.004	10.3304	1.09156	-9.4639	2.97e-21	4.32e-19
ENSG00000285639	AL133259.1	0.00800358	0.0040607	0	2.51111	6.25138	3.46443	1.32473	2.6914	285.157	9.63911	1.01878	-9.46141	3.04e-21	4.41e-19
ENSG00000261150	EPPK1	0.00786553	0.00598599	0.00274928	3.0616	1.45801	2.5732	1.10701	0.115729	892.396	8.22925	0.870675	-9.45157	3.34e-21	4.82e-19
ENSG00000267710	EDDM13	0.0981502	0.0724327	0.0935643	1.96521	1.25135	3.23173	1.32636	1.69567	153.176	4.42983	0.46905	-9.44426	3.58e-21	5.15e-19
ENSG00000229951	AC104695.2	0.00699013	0.00709303	0.0146598	3.00649	4.60203	1.73518	0.6485	1.286	227.111	7.88084	0.835091	-9.4371	3.83e-21	5.49e-19
ENSG00000248643	RBM14-RBM4	0.101753	0.144551	0.0896268	1.04866	1.04647	0.884492	1.29585	1.13005	99.0292	3.27146	0.346736	-9.43502	3.91e-21	5.58e-19
ENSG00000146197	SCUBE3	0.0201215	0.0258625	0.0450123	1.1149	0.517348	1.96238	0.879635	0.829864	282.344	5.13121	0.544235	-9.4283	4.17e-21	5.92e-19
ENSG00000240695	AC117382.1	0.114945	0.0437387	0.225996	4.17956	6.38088	2.99545	6.78607	6.2937	132.02	5.38124	0.572052	-9.40691	5.11e-21	7.23e-19
ENSG00000258872	FDPSP3	0	0	0.0434294	44.8777	23.0317	7.26247	7.66286	9.8105	628.438	10.3419	1.09944	-9.40653	5.13e-21	7.23e-19
ENSG00000131188	PRR7	0.0538495	0.0546422	0.0376446	6.01713	7.50538	3.44619	2.23298	1.27415	241.957	6.38856	0.679867	-9.39677	5.63e-21	7.87e-19
ENSG00000184678	HIST2H2BE	2.67715	3.97297	3.00779	46.7059	38.6252	23.4638	26.3993	27.3647	2528.94	3.3356	0.354958	-9.39716	5.61e-21	7.87e-19
ENSG00000246273	SBF2-AS1	0.0911708	0.10896	0.0764816	0.75774	0.662979	0.683689	0.653592	0.963922	138.55	3.01597	0.320971	-9.39639	5.65e-21	7.87e-19
ENSG00000280138	AC027290.2	0.131516	0.158546	0.115513	16.7275	5.14527	6.34521	3.39634	3.14517	4392.35	5.6841	0.605308	-9.39043	5.98e-21	8.29e-19
ENSG00000254060	AC022778.1	0.134717	0.0195286	0.0403614	8.79735	6.52261	5.20233	2.92166	5.99185	108.084	6.49171	0.691414	-9.38904	6.05e-21	8.37e-19
ENSG00000287405	AC017028.2	0.0125163	0.00317514	0	1.79445	0.524159	1.65299	1.33273	1.19773	146.227	7.941	0.847092	-9.37442	6.96e-21	9.58e-19
ENSG00000279078	SND1-IT1	0	0	0	3.10958	1.51516	2.74868	2.70982	3.57831	226.858	11.7509	1.25467	-9.36573	7.55e-21	1.04e-18
ENSG00000103067	ESRP2	0.0404266	0.0615326	0.0339132	3.61194	1.66936	3.20698	2.28015	0.623875	400.379	5.65131	0.604613	-9.34697	9.02e-21	1.23e-18
ENSG00000157765	SLC34A2	0.224535	0.329102	0.0741226	38.3599	16.7895	32.4672	19.8753	4.02662	3786.8	6.73556	0.720596	-9.34722	9e-21	1.23e-18
ENSG00000279570	AC099804.1	0.0293801	0	0	9.52318	8.24068	10.0183	11.7701	10.454	239.113	9.97018	1.06759	-9.339	9.73e-21	1.32e-18
ENSG00000257802	AC089984.2	0	0	0.0183155	7.00439	6.15792	6.63481	4.87973	5.46161	242.412	9.98223	1.06915	-9.33662	9.95e-21	1.34e-18
ENSG00000196747	HIST1H2AI	0.0834091	0.0211592	0.0437315	3.55281	7.22971	13.6313	11.871	24.6758	205.731	7.94653	0.852096	-9.32586	1.1e-20	1.48e-18
ENSG00000255097	AP006259.1	0	0	0	42.4215	38.9663	8.88572	16.281	12.4483	446.835	12.7251	1.3645	-9.32582	1.1e-20	1.48e-18
ENSG00000257242	LINC01619	0.0217022	0.0418412	0.061444	2.11937	2.37568	1.12729	0.933484	0.877506	244.494	5.15514	0.553458	-9.31441	1.23e-20	1.64e-18
ENSG00000254263	AC022973.4	0.0449194	0.205113	0.0235514	17.5468	7.34956	10.6346	4.92504	14.5907	172.913	6.91142	0.742139	-9.31284	1.24e-20	1.66e-18
ENSG00000229337	AC079305.3	0.0310546	0.0709014	0.0691985	11.5984	9.23963	2.35926	2.22627	3.08159	518.604	6.64197	0.713835	-9.30464	1.34e-20	1.78e-18
ENSG00000250461	AC122718.1	0	0	0	15.0562	6.59033	7.39753	8.20407	8.11335	225.885	11.7403	1.26175	-9.30477	1.34e-20	1.78e-18
ENSG00000263069	RNF213-AS1	0.395078	0.64822	0.562954	3.09822	4.81582	4.64406	6.03939	5.5095	1133.11	3.17155	0.341111	-9.29772	1.43e-20	1.89e-18
ENSG00000259712	AC023906.5	0.132141	0.251411	0.0173204	4.80485	8.87982	6.91637	5.92064	5.32071	137.037	5.56911	0.599467	-9.29011	1.54e-20	2.02e-18
ENSG00000173714	WFIKKN2	1.05715	1.25196	1.55426	0	0.0322579	0.00975326	0.0465586	0.0111605	100.797	-6.01407	0.647634	9.28622	1.6e-20	2.09e-18
ENSG00000232406	AL121895.1	0.014839	0.0250957	0.0103735	1.10997	0.395016	1.14045	2.18494	0.95333	165.601	6.1086	0.657838	-9.28588	1.6e-20	2.09e-18
ENSG00000266397	AP000919.3	0.073864	0.0562135	0.0580906	2.22539	2.87747	2.8384	4.01035	4.9279	64.8858	5.75997	0.622442	-9.25384	2.17e-20	2.81e-18
ENSG00000012171	SEMA3B	0.0400054	0.0424395	0.0552975	1.17128	0.680056	0.674679	0.682477	0.45096	146.594	3.98858	0.431353	-9.24669	2.32e-20	2.99e-18
ENSG00000165029	ABCA1	6.06377	8.24877	7.02638	42.7588	76.6343	41.6689	62.647	64.3741	23327.6	3.01796	0.326565	-9.24152	2.43e-20	3.13e-18
ENSG00000260060	AC009088.1	0.0377744	0.178875	0.0528138	3.97671	7.55396	3.53717	4.27439	3.08867	126.562	5.63716	0.610417	-9.23494	2.58e-20	3.32e-18
ENSG00000260536	AL035071.2	0.0457023	0.139125	0.215657	3.03874	4.18392	4.64289	5.4927	6.06735	73.1968	5.14938	0.557759	-9.23228	2.65e-20	3.39e-18
ENSG00000233668	AL353662.2	0	0.0330018	0.0682077	11.1501	3.92763	6.03341	4.90309	3.72593	128.827	7.47284	0.809538	-9.231	2.68e-20	3.42e-18
ENSG00000259367	AC087286.2	0.015892	0.0322518	0.0999862	3.236	7.4291	3.65008	12.4315	6.85412	149.084	7.10063	0.769687	-9.22535	2.83e-20	3.59e-18
ENSG00000153234	NR4A2	0.606084	0.945336	1.14065	53.8154	112.713	24.0302	54.0801	16.0878	6987.11	5.86065	0.635754	-9.21843	3.01e-20	3.81e-18
ENSG00000262999	AC099489.3	0.00460232	0.0140102	0.00965203	4.37973	14.2176	7.75724	0.485198	5.56408	494.706	9.42725	1.02273	-9.21777	3.03e-20	3.82e-18
ENSG00000174611	KY	0.00116528	0.00118243	0.00244384	1.32683	6.03299	5.05022	0.108107	2.83643	925.318	10.9138	1.18706	-9.19401	3.78e-20	4.75e-18
ENSG00000237336	AL445489.1	0.0871636	0.0589645	0.0152334	3.74292	1.98075	2.66931	2.17478	2.34958	63.2016	5.57066	0.605928	-9.1936	3.8e-20	4.75e-18
ENSG00000252391	RNU6-638P	1.41194	1.6374	2.22085	30.1755	15.7154	21.9167	30.4086	28.1373	91.6208	3.85122	0.419026	-9.19087	3.9e-20	4.86e-18
ENSG00000229622	MTND5P2	0	0	0	7.48076	5.90359	3.94315	3.46641	4.84012	195.934	11.5335	1.25559	-9.18574	4.09e-20	5.08e-18
ENSG00000248905	FMN1	0.244876	0.427998	0.108804	10.7582	14.7922	7.72614	4.53749	6.90573	6157	5.10105	0.555463	-9.18343	4.18e-20	5.17e-18
ENSG00000280039	RN7SKP23	0.0414573	0.0272202	0.0230147	0.699255	0.313504	0.676447	0.653022	0.604775	87.4748	4.2711	0.465167	-9.18185	4.24e-20	5.23e-18
ENSG00000225572	DOCK4-AS1	0	0.00853495	0	7.27031	5.53757	3.85633	1.86216	4.21718	379.791	10.6339	1.15879	-9.17666	4.45e-20	5.47e-18
ENSG00000266127	ZNF415P1	0.00899544	0	0.028298	3.96244	1.78719	2.09787	3.18643	4.14642	118.761	7.95054	0.868042	-9.15917	5.23e-20	6.41e-18
ENSG00000141449	GREB1L	0.00099212	0.0100672	0.00832273	0.46176	0.28214	0.340054	0.198728	0.518824	128.845	5.80572	0.633917	-9.15848	5.26e-20	6.43e-18
ENSG00000163806	SPDYA	0.0813077	0.103895	0.0947328	2.57792	1.07928	1.92069	0.996872	1.44086	193.386	4.10068	0.44803	-9.15268	5.55e-20	6.74e-18
ENSG00000233334	FAM53B-AS1	0.00595948	0.030236	0.00624914	0.842019	1.06793	1.32666	1.68378	1.87953	80.602	6.59231	0.72025	-9.15281	5.55e-20	6.74e-18
ENSG00000100234	TIMP3	0.00911465	0.0300587	0.0167259	1.09843	0.861052	2.16593	2.36864	0.506744	217.405	6.23323	0.681113	-9.15154	5.61e-20	6.79e-18
ENSG00000120738	EGR1	2.96906	3.40633	5.67279	358.769	350.065	130.551	193.419	52.4096	23038.4	5.75603	0.629207	-9.14807	5.8e-20	6.97e-18
ENSG00000233884	AL772337.2	6.76594	5.87618	6.03109	0	0	0.0174002	0.145359	0.106191	135.022	-6.63261	0.725041	9.14791	5.8e-20	6.97e-18
ENSG00000267589	AC011444.4	0.0752777	0.12731	0.0263122	3.54534	5.76732	7.22628	3.65062	4.43037	69.5199	6.00799	0.656838	-9.14683	5.86e-20	7.02e-18
ENSG00000087245	MMP2	0.0579486	0.122126	0.0771249	1.59306	1.15478	2.87852	4.28114	3.59874	433.516	4.9797	0.544509	-9.1453	5.95e-20	7.09e-18
ENSG00000279957	AC110769.3	0	0	0	8.99235	7.59377	6.05068	2.37556	6.36328	246.33	11.8658	1.29783	-9.1428	6.09e-20	7.24e-18
ENSG00000259883	EHD4-AS1	0.178683	0.054394	0.177999	7.27686	3.68924	3.29899	3.57914	2.88994	166.153	4.91552	0.53836	-9.13054	6.82e-20	8.08e-18
ENSG00000269836	AC020913.3	0.503457	0.596013	0.703903	19.1782	14.7096	9.48797	24.0615	22.9579	77.1366	4.91415	0.538472	-9.12611	7.1e-20	8.39e-18
ENSG00000271500	AC005183.1	0.0212	0	0	2.64296	1.73433	2.33162	6.87263	5.71465	255.871	9.0757	0.994637	-9.12464	7.2e-20	8.47e-18
ENSG00000267491	AC100788.1	0.0665948	0.0337876	0.0814702	1.61433	4.15086	2.51004	3.51037	6.67188	117.893	5.9349	0.650959	-9.11716	7.71e-20	9.05e-18
ENSG00000262265	AC002558.3	0	0.0113647	0.0117442	1.30318	1.24347	1.68196	2.99909	2.97375	128.177	8.06642	0.884809	-9.11657	7.75e-20	9.07e-18
ENSG00000128422	KRT17	0.0175045	0.0106573	0.00734211	27.7001	40.5327	12.4696	4.19276	0.278391	1708.65	10.4888	1.151	-9.11274	8.03e-20	9.36e-18
ENSG00000212464	SNORA12	0.214055	1.01363	0.0748196	157.743	120.634	44.7522	47.5404	34.2356	399.662	7.53913	0.828202	-9.10301	8.79e-20	1.02e-17
ENSG00000267503	AP005131.3	0.0315449	0.0480139	0	6.16115	4.48539	3.06531	3.62492	2.69977	89.5349	7.21697	0.792868	-9.10236	8.84e-20	1.02e-17
ENSG00000255150	EID3	0.829371	0.573145	0.742229	14.4992	19.9426	36.9613	8.26121	14.6281	946.894	4.72152	0.518752	-9.10168	8.89e-20	1.03e-17
ENSG00000250659	AP001363.1	0.0397299	0.201574	0.0416609	15.3545	48.9082	10.5291	18.2619	12.2624	186.591	7.79727	0.856764	-9.10084	8.96e-20	1.03e-17
ENSG00000231006	RPL7P32	0	0.0286104	0.0591316	35.1507	12.3019	7.52207	5.64773	5.83325	331.364	8.83692	0.971536	-9.09582	9.39e-20	1.08e-17
ENSG00000115884	SDC1	0.0551578	0.0942648	0.021309	11.0023	6.15219	10.2991	4.248	1.11121	797.612	6.848	0.753321	-9.09042	9.87e-20	1.12e-17
ENSG00000279294	AC092135.1	0.0203763	0.00516906	0	1.12195	0.833473	1.08001	1.76149	1.47614	86.8017	7.1889	0.790824	-9.09038	9.87e-20	1.12e-17
ENSG00000285909	AP002762.2	0	0	0	1.95354	4.82805	3.37617	3.46276	7.38922	241.585	11.8416	1.30293	-9.08847	1e-19	1.14e-17
ENSG00000207005	RNU1-2	0	0	0	32.1586	211.525	54.6896	62.705	42.1513	442.612	12.7122	1.39993	-9.08062	1.08e-19	1.22e-17
ENSG00000135480	KRT7	0.0524566	0.0745202	0.0220025	16.2511	14.325	11.0149	6.23808	0.682262	1302.43	7.60895	0.838242	-9.07727	1.11e-19	1.26e-17
ENSG00000287214	AC021321.2	0.0620632	0.0989636	0	1.9896	2.45229	2.14605	2.37417	2.41386	91.3491	5.39882	0.594923	-9.07483	1.14e-19	1.28e-17
ENSG00000227008	AL009174.1	6.95884	9.36387	8.46037	0.314328	0.294664	0.133638	0.425295	0.101947	72.5399	-5.12669	0.565091	9.07234	1.16e-19	1.31e-17
ENSG00000124091	GCNT7	0.157534	0.0360957	0.106574	4.68812	3.06846	3.2681	1.71437	2.58897	215.897	4.9342	0.544171	-9.06738	1.22e-19	1.36e-17
ENSG00000275894	AL021578.1	0.192317	0.285217	0.093076	22.9308	34.463	9.61845	11.6971	4.7255	398.64	6.45159	0.712187	-9.05884	1.32e-19	1.47e-17
ENSG00000214650	AC073592.1	0.0244349	0.00619865	0.00640564	1.37082	0.785312	1.01452	1.66155	1.2844	70.7178	6.62266	0.731328	-9.05565	1.36e-19	1.51e-17
ENSG00000260735	AC139256.1	0.0201861	0.00819329	0.0127003	0.40265	1.77721	1.39804	2.86018	2.1983	150.889	6.97996	0.771291	-9.04971	1.43e-19	1.59e-17
ENSG00000246851	AL157938.3	0.027208	0.0138043	0.0142652	0.381597	0.953931	0.697023	0.623876	1.10013	78.6819	5.3516	0.592019	-9.03956	1.57e-19	1.74e-17
ENSG00000212743	LINC02656	0.0385771	0.0913383	0.0269681	3.79404	3.48988	4.08186	0.831471	2.64014	245.576	5.82414	0.644387	-9.03827	1.59e-19	1.75e-17
ENSG00000268257	AIRN	0	0.00243326	0	2.04282	1.67214	2.37677	1.4511	2.01998	280.028	11.0912	1.22727	-9.03728	1.61e-19	1.76e-17
ENSG00000228634	AL136115.1	0	0.0411725	0.148916	8.68365	5.92747	4.69552	3.72153	8.09369	108.35	6.63179	0.734494	-9.02906	1.73e-19	1.89e-17
ENSG00000258730	ITPK1-AS1	0.00892465	0.00452801	0.0140376	0.315242	0.660575	1.02097	1.24196	2.1441	170.232	6.88441	0.762849	-9.0246	1.8e-19	1.97e-17
ENSG00000258469	CHMP4BP1	0.0713516	0.036201	0.243164	10.3037	6.39307	6.61828	3.87394	4.85646	127.496	5.77992	0.640625	-9.02231	1.84e-19	2e-17
ENSG00000286676	AC008695.2	0.00980251	0.0198936	0.010279	4.52163	2.78765	3.3945	1.38479	3.21047	109.852	7.83871	0.869995	-9.01006	2.06e-19	2.23e-17
ENSG00000230732	AC016949.1	0.044538	0.030129	0.116757	1.17219	1.93745	2.03279	2.00337	2.74128	95.3159	4.96565	0.551208	-9.00866	2.09e-19	2.25e-17
ENSG00000234118	RPL13AP6	0.0171384	0.139125	0.0179714	3.1337	5.34118	3.84552	2.9993	5.08179	84.2817	6.13163	0.680962	-9.00436	2.17e-19	2.34e-17
ENSG00000270722	U1	0	0	0	16.7437	60.2935	29.4917	48.9504	56.8913	233.112	11.7891	1.30945	-9.00309	2.19e-19	2.36e-17
ENSG00000147896	IFNK	0.0828054	0.0653523	0.00964779	2.52345	2.58063	2.17823	4.22907	6.69629	140.131	6.1109	0.678835	-9.00203	2.22e-19	2.37e-17
ENSG00000279176	AC079316.2	0.00762814	0	0.0319956	1.04609	5.40838	5.86259	5.3881	9.55121	251.205	8.70526	0.967036	-9.002	2.22e-19	2.37e-17
ENSG00000235945	AC002543.1	0	0	0.0056287	7.29422	4.43313	3.90729	3.08981	6.16397	325.572	11.3069	1.25995	-8.97403	2.86e-19	3.04e-17
ENSG00000243398	RN7SL141P	0	0	0	36.5409	20.2764	16.4412	13.5519	17.8036	186.251	11.4603	1.27736	-8.97185	2.92e-19	3.1e-17
ENSG00000148926	ADM	0.270676	0.402835	0.302754	150.201	223.931	34.7589	8.71296	24.4731	6894.54	8.08573	0.901839	-8.96583	3.08e-19	3.24e-17
ENSG00000215244	LINC02649	0.0833381	0.12282	0.0665818	4.85673	4.70748	5.60563	0.928794	2.65028	672.98	5.36537	0.598423	-8.96585	3.08e-19	3.24e-17
ENSG00000227560	RPS15AP30	0.13447	0.0545799	0	8.04681	11.3151	3.56369	6.57789	9.5694	102.486	6.93653	0.773648	-8.96601	3.07e-19	3.24e-17
ENSG00000175106	TVP23C	0.12737	0.125328	0.161891	2.22145	1.28557	2.23329	1.00099	1.44617	312.917	3.56625	0.397878	-8.96317	3.15e-19	3.31e-17
ENSG00000286219	NOTCH2NLC	0.0961905	0.103582	0.156445	7.24409	2.59247	5.09148	1.32038	4.30475	747.744	5.11347	0.570581	-8.96186	3.19e-19	3.34e-17
ENSG00000228060	PABPC4-AS1	0.23093	0.257006	0.171851	4.33392	14.0456	4.48802	13.4137	4.51809	390.706	5.21225	0.582154	-8.95339	3.45e-19	3.6e-17
ENSG00000264940	SNORD3C	0	0	0	5.55151	16.8785	16.3304	6.8135	9.97593	216.016	11.6785	1.30494	-8.9495	3.57e-19	3.71e-17
ENSG00000287494	AC069368.2	0.612975	0.328277	0.285675	12.8072	24.6752	9.35584	5.78014	17.097	292.491	5.08873	0.568842	-8.94577	3.69e-19	3.83e-17
ENSG00000287351	AC092120.3	0	0	0	3.42184	2.24232	3.5311	3.43866	5.23658	156.927	11.2213	1.25445	-8.94524	3.71e-19	3.84e-17
ENSG00000245148	ARAP1-AS2	0.971814	1.10865	1.03714	10.3232	8.64691	5.90275	6.18356	10.9822	551.277	3.01551	0.33751	-8.9346	4.09e-19	4.21e-17
ENSG00000169429	CXCL8	6.68953	17.7543	5.80134	9069.57	6555.38	1691.53	281.326	900.469	277665	8.51948	0.953598	-8.93404	4.11e-19	4.22e-17
ENSG00000250069	AC011379.1	0.00693467	0	0.0145434	6.57045	1.41828	4.92531	1.08201	1.33655	310.868	8.74945	0.97943	-8.93321	4.14e-19	4.24e-17
ENSG00000135253	KCP	0.0279394	0.03866	0.0106536	0.343038	1.05378	0.632739	0.937204	0.826733	213.968	4.87996	0.547605	-8.91147	5.04e-19	5.15e-17
ENSG00000273691	AC087284.1	0.0299963	0.0101459	0	4.03044	2.02547	3.21513	4.21646	9.02911	158.372	8.38126	0.941508	-8.90196	5.49e-19	5.59e-17
ENSG00000287190	AC239799.2	0	0	0.00609672	2.27116	9.87526	6.32772	6.25212	8.95685	406.775	11.6299	1.30716	-8.89705	5.73e-19	5.83e-17
ENSG00000197461	PDGFA	0.0151607	0.0512796	0.013248	0.61952	0.846534	1.15625	0.921694	0.578951	116.762	4.95609	0.557187	-8.89484	5.85e-19	5.93e-17
ENSG00000267702	AP005131.6	0.121933	0.156553	0.227015	3.32977	1.37654	2.76539	3.89314	2.10288	394.204	3.99964	0.449711	-8.89378	5.91e-19	5.97e-17
ENSG00000248323	LUCAT1	0.0570106	0.179335	0.0445041	52.3395	52.1004	30.7469	1.35299	11.0101	16383.2	8.30014	0.934082	-8.88587	6.34e-19	6.39e-17
ENSG00000239948	RN7SL368P	0.56798	0.960567	0.55588	239.964	101.191	42.9495	18.1234	47.054	836.827	7.01371	0.789498	-8.88376	6.46e-19	6.48e-17
ENSG00000275379	HIST1H3I	0	0	0	6.15095	14.5148	13.9322	14.4745	27.0694	209.455	11.6368	1.30989	-8.88375	6.46e-19	6.48e-17
ENSG00000236977	ANKRD44-IT1	0.0490584	0.00995611	0.07202	1.71249	2.25514	3.10298	3.47556	6.59885	123.609	6.30477	0.709809	-8.88235	6.55e-19	6.54e-17
ENSG00000230946	HNRNPA1P68	0.0107137	0.0652283	0.0112344	2.31514	1.54425	1.5143	1.762	2.57029	64.17	6.05959	0.682302	-8.8811	6.62e-19	6.6e-17
ENSG00000261573	AL157402.2	0.0504264	0.17909	0	23.3651	11.4919	13.9429	4.62508	27.4237	225.748	7.71801	0.869098	-8.88048	6.66e-19	6.61e-17
ENSG00000272574	AL596325.2	0.0415394	0.105377	0.0653375	3.2798	3.15553	2.75216	5.56168	2.68736	59.6531	5.62452	0.633485	-8.8787	6.76e-19	6.7e-17
ENSG00000277610	RNVU1-4	0.0639554	0.0648969	0.469447	26.5774	136.781	21.0171	29.3972	70.5969	312.8	8.16466	0.91974	-8.87714	6.86e-19	6.78e-17
ENSG00000278705	HIST1H4B	0	0.0728979	0	10.3494	6.90329	35.6239	26.5586	45.3146	365.927	9.99991	1.12676	-8.87493	7e-19	6.9e-17
ENSG00000214353	VAC14-AS1	0.033261	0.0197849	0.00360803	0.605307	0.621055	0.733547	1.01085	1.37579	269.512	5.5234	0.622396	-8.87442	7.03e-19	6.91e-17
ENSG00000105388	CEACAM5	0.0187801	0.0222326	0	25.52	23.643	14.7542	6.8834	0.36702	1597.1	10.0202	1.12999	-8.86755	7.48e-19	7.33e-17
ENSG00000186815	TPCN1	0.391764	0.413383	0.657792	4.5145	5.74419	4.70286	4.0364	2.82473	1360.28	3.16146	0.356557	-8.86661	7.54e-19	7.37e-17
ENSG00000255092	AC010768.2	0.0554957	0.0375418	0.0775907	20.0638	22.9883	12.2234	1.67718	8.12793	247.627	7.83835	0.884074	-8.86617	7.57e-19	7.38e-17
ENSG00000177191	B3GNT8	0.117536	0.181739	0.152594	3.37252	3.16153	2.3337	1.16831	2.62516	164.476	4.06754	0.45887	-8.86425	7.7e-19	7.49e-17
ENSG00000088053	GP6	0.0232823	0.01575	0.020345	5.531	0.408147	1.74823	4.28725	2.61499	265.021	7.20319	0.81267	-8.86361	7.75e-19	7.51e-17
ENSG00000266965	AC090220.1	0	0	0	2.56544	3.79981	1.70151	2.79858	2.11342	147.589	11.1245	1.25564	-8.85963	8.03e-19	7.76e-17
ENSG00000277157	HIST1H4D	0	0	0.0352516	28.08	13.489	42.2297	51.248	61.304	410.102	11.6428	1.31598	-8.84723	8.97e-19	8.65e-17
ENSG00000261267	AC026470.2	0.335255	0.267292	0.577546	33.138	22.9488	15.8234	5.30162	14.6207	272.673	5.54375	0.62687	-8.84353	9.27e-19	8.92e-17
ENSG00000234185	AC068533.3	0.0778863	0.0263443	0.0544479	3.6682	3.64099	4.26584	3.22971	5.66864	55.7893	6.2809	0.710644	-8.83832	9.72e-19	9.32e-17
ENSG00000243609	RPS2P44	0	0	0	27.6153	18.0634	9.44083	2.84937	7.3858	370.062	12.4532	1.41206	-8.81915	1.15e-18	1.1e-16
ENSG00000234290	AC116366.1	0.832346	1.03007	0.763702	8.67063	9.70563	9.37986	7.48245	4.33194	1053.45	3.17563	0.360271	-8.81454	1.2e-18	1.15e-16
ENSG00000138829	FBN2	0.0182509	0.0201299	0.0241304	0.692483	0.414226	0.410776	0.250968	1.04276	254.236	4.75539	0.540116	-8.80439	1.32e-18	1.25e-16
ENSG00000213613	RPL11P3	0.0200549	0.14245	0.0210296	11.5009	9.60953	6.09439	2.79084	6.59529	128.729	6.89531	0.783223	-8.80376	1.32e-18	1.26e-16
ENSG00000228742	LINC02577	2.16983	1.18466	1.35103	0.077316	0.117778	0.15203	0.166723	0.137918	161.714	-3.55962	0.404358	8.80313	1.33e-18	1.26e-16
ENSG00000261253	AC137932.2	0.0154245	0.0078258	0	1.85885	1.68247	1.93487	3.00833	2.85851	103.463	8.17975	0.929204	-8.80296	1.33e-18	1.26e-16
ENSG00000148204	CRB2	0	0.00335268	0.00519695	0.418775	0.695052	0.256851	0.323945	0.347348	87.1357	7.16979	0.81512	-8.79599	1.42e-18	1.33e-16
ENSG00000181143	MUC16	0.0930892	0.0762475	0.0117939	74.4279	19.9574	34.1891	15.3783	0.897609	42546.1	8.90625	1.01256	-8.7958	1.42e-18	1.33e-16
ENSG00000279555	AC091181.1	0.00999875	0.0152189	0.0262118	1.89057	0.876407	2.47318	1.49684	0.592956	103.65	6.4235	0.730866	-8.78889	1.51e-18	1.41e-16
ENSG00000266598	AC037487.2	0	0.0198195	0.122888	8.68491	12.0982	6.24608	3.08873	11.2408	149.164	7.45768	0.848991	-8.78417	1.58e-18	1.47e-16
ENSG00000145623	OSMR	0.0116963	0.023737	0.0122648	3.36592	1.58337	3.23663	0.995714	0.271934	456.215	6.89275	0.784772	-8.78313	1.59e-18	1.48e-16
ENSG00000249252	AC098829.1	0.0925132	0.117344	0.0848836	3.36393	3.19853	2.24744	1.19476	3.50688	83.8129	4.77698	0.544351	-8.77555	1.7e-18	1.58e-16
ENSG00000260417	AC092127.1	0.0182148	0.00308049	0.00318335	0.479393	0.520359	1.13172	1.39541	0.801961	100.669	6.72462	0.766361	-8.77474	1.71e-18	1.59e-16
ENSG00000173210	ABLIM3	0.0101621	0.032408	0.0182674	0.699803	1.72489	1.69281	0.336704	1.01745	267.538	5.75406	0.656965	-8.75856	1.98e-18	1.83e-16
ENSG00000229023	AC067945.1	0.033944	0.0861091	0.0355938	1.69269	3.63641	6.23703	3.14911	4.62071	80.6237	6.22637	0.71094	-8.75794	1.99e-18	1.83e-16
ENSG00000063015	SEZ6	0.0042276	0.00214492	0.00221654	2.2136	1.61398	0.847759	0.369926	0.552701	186.2	8.60228	0.98226	-8.75764	1.99e-18	1.83e-16
ENSG00000225695	HNRNPA1P35	0.0435667	0.0994681	0.125632	1.62942	1.48505	1.40475	1.79127	2.23132	56.7875	4.26487	0.48734	-8.75132	2.11e-18	1.93e-16
ENSG00000091262	ABCC6	0.0291006	0.0239044	0.0203433	1.69879	0.690987	2.20102	0.721692	0.407158	293.473	5.54696	0.63403	-8.74873	2.16e-18	1.97e-16
ENSG00000274598	AC087893.2	0.0631849	0	0.016564	1.838	5.90747	5.72123	4.09666	4.96059	100.456	7.39699	0.845913	-8.74438	2.24e-18	2.05e-16
ENSG00000136542	GALNT5	0	0.000968346	0.00200136	1.98284	1.29	1.76528	1.01814	0.0926063	452.552	10.2924	1.17797	-8.73735	2.39e-18	2.17e-16
ENSG00000197149	AC107956.1	4.27717	3.75495	5.0394	0	0	0.021227	0.0253326	0	76.6498	-8.53344	0.977094	8.73349	2.47e-18	2.24e-16
ENSG00000148143	ZNF462	0.00688347	0.0026193	0.0108271	2.45288	0.982116	1.94585	1.08309	0.106691	537.748	7.6004	0.870436	-8.73172	2.51e-18	2.27e-16
ENSG00000231799	PA2G4P6	0.0438124	0.00889147	0	1.52936	2.25293	1.36236	1.23787	1.8778	66.6009	6.5327	0.748608	-8.72646	2.63e-18	2.37e-16
ENSG00000184270	HIST2H2AB	0	0.0200813	0	17.0236	16.1898	7.4824	14.2706	18.8044	261.761	10.9922	1.25999	-8.72405	2.68e-18	2.41e-16
ENSG00000274286	ADRA2B	0.00283785	0.0115185	0.0119031	1.98122	5.40599	1.09803	1.92671	0.405433	268.247	7.95101	0.911396	-8.72399	2.69e-18	2.41e-16
ENSG00000234358	AC003080.1	0	0	0	16.1391	15.7687	8.45621	3.60419	4.42345	248.423	11.8771	1.36211	-8.71958	2.79e-18	2.5e-16
ENSG00000218521	AL589655.1	0	0	0	9.40464	8.39241	8.6889	4.49648	8.41745	127.107	10.9111	1.25153	-8.71826	2.83e-18	2.53e-16
ENSG00000267519	AC020916.1	0.639265	1.27444	0.60567	53.6364	79.0174	27.2136	15.8391	16.4891	24825.5	5.51635	0.632975	-8.71495	2.91e-18	2.59e-16
ENSG00000279155	AC233300.1	0.320951	0.234487	0.403861	4.96154	5.00123	3.94667	2.49034	3.30489	112.996	3.61661	0.415013	-8.71446	2.92e-18	2.6e-16
ENSG00000244134	RPS12P20	0.772851	0.644187	0.839358	5.39101	6.55911	5.65689	6.22721	8.81678	88.7826	3.12554	0.358885	-8.70904	3.06e-18	2.72e-16
ENSG00000231105	AL031728.1	0.0244018	0.0165073	0.0298524	24.2863	18.917	5.00105	0.608836	2.84486	892.915	8.77485	1.00804	-8.7049	3.18e-18	2.81e-16
ENSG00000163703	CRELD1	14.6336	12.5362	14.1746	2.12281	3.22295	2.67814	3.41857	2.79889	1405.57	-2.27347	0.26121	8.70362	3.21e-18	2.84e-16
ENSG00000235090	RPL7L1P3	0.1979	0.0308943	0.143667	3.98545	6.9978	4.16885	2.56782	5.08836	106.899	5.19634	0.597485	-8.69702	3.41e-18	3e-16
ENSG00000235852	AC005540.1	0.0342395	0.0463246	0.0718073	8.15772	12.8049	2.03662	6.25678	2.01512	193.284	6.94326	0.798464	-8.69578	3.44e-18	3.03e-16
ENSG00000259146	AC005476.2	0.0271728	0.0367637	0.0759826	20.2878	20.8182	3.28056	4.96544	2.16078	400.339	7.78848	0.896623	-8.68645	3.74e-18	3.28e-16
ENSG00000214456	PLIN5	0.032675	0.0353664	0.0228421	4.96067	4.10722	4.61837	0.592498	0.854362	490.627	6.64091	0.764953	-8.68147	3.91e-18	3.42e-16
ENSG00000285366	AC008533.1	0	0	0	13.7985	7.68503	11.5949	3.95358	7.79225	161.107	11.2532	1.29715	-8.67527	4.13e-18	3.6e-16
ENSG00000112245	PTP4A1	0.0170949	0.0173466	0.00995879	0.907731	1.01373	0.446333	0.252312	0.48897	116.55	5.38312	0.620595	-8.67413	4.17e-18	3.63e-16
ENSG00000241112	RPL29P14	0	0	0	16.1923	14.6065	6.88425	9.40418	6.20954	152.676	11.1718	1.28877	-8.66862	4.37e-18	3.8e-16
ENSG00000224467	AC009313.1	0	0	0	12.9981	13.3222	19.1207	3.03371	14.5863	212.302	11.6534	1.34632	-8.65573	4.9e-18	4.24e-16
ENSG00000174501	ANKRD36C	0.354761	0.42329	0.325824	13.3851	4.16988	12.8015	6.75015	4.08732	2427.33	4.48469	0.518368	-8.65156	5.08e-18	4.39e-16
ENSG00000248476	BACH1-IT1	0.408816	0.738923	0.482272	12.4761	6.91784	6.77145	4.60624	7.64514	220.058	3.81847	0.441552	-8.64783	5.25e-18	4.52e-16
ENSG00000279021	AC092139.2	0	0	0.0113621	8.24008	4.47434	5.68571	10.0524	7.69628	234.279	10.834	1.25317	-8.64533	5.36e-18	4.61e-16
ENSG00000273345	AC104109.4	0.0360643	0.0731903	0.0378171	1.27389	0.608803	0.966383	1.0519	1.3286	62.7962	4.41916	0.511683	-8.63653	5.79e-18	4.97e-16
ENSG00000248318	AC104958.1	0	0.0107887	0	1.63478	3.99695	4.47078	11.3211	9.73012	411.542	10.7534	1.24538	-8.63465	5.89e-18	5.04e-16
ENSG00000213062	Z99572.1	0.138293	0.119204	0.118506	1.05051	1.22809	1.08242	2.21357	0.914917	648.237	3.3725	0.390658	-8.63288	5.98e-18	5.11e-16
ENSG00000227417	AC114402.2	0	0	0	8.47334	3.8763	5.33168	4.84955	5.21054	119.39	10.8198	1.25383	-8.62946	6.16e-18	5.25e-16
ENSG00000242522	KLHL6-AS1	0.271079	0.0423184	0.0437315	4.67931	6.49861	5.26831	3.69322	4.8621	85.3731	5.38236	0.62413	-8.62377	6.48e-18	5.5e-16
ENSG00000253372	AC016405.1	0.0206065	0.0104549	0	17.0837	14.891	7.77291	3.30209	2.19409	308.483	9.7543	1.13194	-8.61735	6.85e-18	5.81e-16
ENSG00000260279	AC137932.1	1.19903	1.37018	1.21618	4.68	5.04202	4.5932	6.09589	5.49002	371.956	2.03908	0.236821	-8.61021	7.29e-18	6.16e-16
ENSG00000231395	ARL4AP4	0.121491	0.102732	0.0424652	7.90959	5.60051	3.3628	2.7324	3.00198	79.3045	5.65133	0.656969	-8.60213	7.82e-18	6.6e-16
ENSG00000232564	MRTFA-AS1	0.00542893	0.00550884	0	1.53411	2.85513	2.28283	2.74725	2.67805	156.573	9.359	1.08863	-8.59704	8.18e-18	6.88e-16
ENSG00000130518	IQCN	0.0951017	0.118592	0.20906	2.84262	5.74915	3.97791	3.0803	1.28641	1063.57	4.587	0.533594	-8.59643	8.22e-18	6.9e-16
ENSG00000133401	PDZD2	0.0237152	0.0227274	0.0110524	0.892433	0.605638	0.924115	0.443084	0.19977	332.761	4.99707	0.581442	-8.59427	8.38e-18	7.02e-16
ENSG00000239351	NPM1P29	0	0	0	3.47392	5.13931	6.36938	3.71802	11.7072	163.428	11.2795	1.31258	-8.59343	8.44e-18	7.05e-16
ENSG00000269066	AC020908.3	0.154751	0.0697907	0.0180303	6.85957	7.03328	2.06577	4.06052	6.41941	108.933	6.01966	0.7008	-8.5897	8.72e-18	7.27e-16
ENSG00000286341	AP002762.3	0	0.0104191	0	1.5361	7.52001	3.37425	3.23665	6.55972	304.071	10.3153	1.20147	-8.58558	9.04e-18	7.51e-16
ENSG00000225364	ATP6V0E1P1	0	0	0	16.779	12.1134	13.6934	17.5161	10.1333	106.241	10.6519	1.24153	-8.57972	9.51e-18	7.89e-16
ENSG00000196935	SRGAP1	0.0207934	0.0190707	0.0117407	1.42243	2.198	1.21657	0.376036	0.27163	971.947	5.99372	0.699569	-8.56772	1.06e-17	8.74e-16
ENSG00000279191	AC068491.4	0.00310316	0.00629768	0.00325399	1.05743	0.942924	0.487951	0.52344	1.72316	107.402	7.81006	0.912724	-8.55688	1.16e-17	9.58e-16
ENSG00000228386	AL031668.1	0.0521825	0.0353005	0.127677	2.74677	2.30388	2.05902	4.29103	4.59499	65.4259	5.49378	0.642204	-8.55457	1.18e-17	9.75e-16
ENSG00000275708	MIR3648-1	0	0	0	68.7704	75.8181	8.44199	189.946	34.7132	455.024	12.7529	1.49117	-8.55227	1.21e-17	9.92e-16
ENSG00000133392	MYH11	0.00946579	0.0438234	0.0155092	0.577749	0.908052	0.647008	0.356759	0.804549	399.05	4.84406	0.566601	-8.54934	1.24e-17	1.02e-15
ENSG00000241560	ZBTB20-AS1	0.00540375	0.00365553	0.0056664	0.49403	0.14034	0.550557	0.736798	0.349592	89.0959	6.53663	0.765023	-8.54436	1.29e-17	1.06e-15
ENSG00000271428	AL031281.1	0.0859729	0.0436192	0	9.11037	2.76308	8.20233	4.2146	12.7461	121.393	7.41148	0.867588	-8.54262	1.31e-17	1.07e-15
ENSG00000251194	AL133330.1	0.610847	1.37574	0.671782	37.2717	35.3462	17.0308	12.1257	13.9961	558.03	4.70569	0.55114	-8.53811	1.36e-17	1.11e-15
ENSG00000279530	AC092881.1	0.218754	0.147983	0.277679	3.58838	1.3306	3.67505	3.35007	3.41389	292.72	3.84003	0.449984	-8.5337	1.42e-17	1.15e-15
ENSG00000258337	AC130895.1	0	0	0	5.65834	8.70244	7.17943	4.08214	8.43036	112.363	10.7356	1.25837	-8.53134	1.45e-17	1.17e-15
ENSG00000251586	TET2-AS1	0	0	0.0409627	13.8796	8.29375	7.24683	6.5893	11.9516	172.529	9.48932	1.11291	-8.52657	1.51e-17	1.22e-15
ENSG00000178803	ADORA2A-AS1	0.01301	0.0264031	0.0136424	24.7724	28.7571	4.37651	0.340151	2.51801	1640.84	9.42396	1.10565	-8.52347	1.55e-17	1.25e-15
ENSG00000182795	C1orf116	0.061014	0.0270866	0.0099968	8.49393	6.35815	7.08436	4.55895	0.377765	993.047	7.35896	0.863471	-8.52253	1.56e-17	1.26e-15
ENSG00000197822	OCLN	0.0139622	0.0157419	0.00325351	2.58517	0.91861	2.4531	1.26261	0.211182	337.744	7.07627	0.830483	-8.52067	1.59e-17	1.27e-15
ENSG00000123689	G0S2	1.35299	2.72152	1.05465	1576.79	1246.65	374.072	14.5921	241.194	20277.3	8.65799	1.01624	-8.51964	1.6e-17	1.28e-15
ENSG00000264773	MIR4420	2.99677	3.87021	3.85661	38.4923	37.6761	21.1785	37.3376	32.6794	91.7806	3.22075	0.37821	-8.51578	1.65e-17	1.32e-15
ENSG00000271064	AC027644.2	0.0437029	0.0443462	0	100.795	54.8205	20.5387	18.0608	26.0349	353.938	10.5345	1.23758	-8.51216	1.71e-17	1.36e-15
ENSG00000065618	COL17A1	0	0.00152283	0	1.9645	1.49666	0.981047	1.28787	0.447016	289.023	11.1336	1.30815	-8.51095	1.73e-17	1.37e-15
ENSG00000134962	KLB	0.00699013	0.00177326	0.0109948	0.326793	0.51058	0.302575	0.232134	0.207268	64.2392	5.57921	0.655514	-8.5112	1.72e-17	1.37e-15
ENSG00000259876	AC010333.1	0.05589	0.0378085	0.117213	2.09031	1.66924	2.27114	2.19975	2.15941	39.9459	4.90075	0.575841	-8.5106	1.73e-17	1.37e-15
ENSG00000287507	AP001053.1	0.193978	0.32337	0.0726452	5.64269	6.85499	3.10893	11.9195	7.37644	179.829	5.14806	0.60517	-8.50679	1.79e-17	1.41e-15
ENSG00000118898	PPL	0.0653925	0.0829439	0.0285712	8.0165	10.7364	6.55175	3.07357	0.648165	1504.85	6.6205	0.778431	-8.50493	1.82e-17	1.43e-15
ENSG00000261026	AC105046.1	0.00419799	0	0.0132061	19.8788	10.63	4.27215	0.376186	1.47392	1225.72	10.3077	1.21335	-8.49522	1.98e-17	1.56e-15
ENSG00000143257	NR1I3	0.0126943	0.0418639	0.0465896	8.03159	4.61143	2.82594	0.762828	1.61684	397.061	6.72609	0.791815	-8.49452	1.99e-17	1.56e-15
ENSG00000286522	HIST1H3B	0	0	0	3.79016	6.54084	27.5404	48.4702	72.3873	537.568	12.9944	1.53158	-8.48431	2.17e-17	1.7e-15
ENSG00000204464	C1orf195	0.0187633	0.0951976	0	2.10527	5.11664	3.91177	4.66835	6.57517	84.1493	6.87733	0.810789	-8.48226	2.21e-17	1.73e-15
ENSG00000287070	AL499604.1	0.0885869	0	0	12.7374	14.3562	5.54058	3.54891	6.30417	168.699	8.14836	0.960856	-8.48031	2.25e-17	1.75e-15
ENSG00000237892	KLF7-IT1	0.352292	0.194988	0.268665	19.4976	23.7674	6.39397	5.53727	6.62586	274.604	5.50256	0.648958	-8.47907	2.27e-17	1.77e-15
ENSG00000196787	HIST1H2AG	0.0372931	0.108796	0.0782114	1.66599	1.77968	5.69937	6.68374	11.2088	410.549	6.1789	0.728887	-8.47717	2.31e-17	1.79e-15
ENSG00000102452	NALCN	0.814489	0.399871	1.32015	0	0	0.00202394	0	0.00926384	156.012	-8.12434	0.958476	8.47631	2.32e-17	1.8e-15
ENSG00000169242	EFNA1	0.0387573	0.0491598	0.0254007	14.2739	7.24723	8.39681	4.21877	0.404836	502.168	7.51297	0.886345	-8.47635	2.32e-17	1.8e-15
ENSG00000207008	SNORA54	0.0852739	0	0	681.444	751.426	43.0888	351.148	20.3429	1520.98	13.5319	1.59692	-8.47374	2.38e-17	1.83e-15
ENSG00000265342	AC011933.3	0.0281954	0.0572209	0	5.97562	9.44614	7.77114	4.33984	8.93039	90.9997	7.98773	0.94272	-8.47307	2.39e-17	1.84e-15
ENSG00000236581	STARD13-AS	0.00723358	0.00183501	0	0.308114	0.479049	1.24287	0.808353	2.16924	194.748	8.36152	0.987386	-8.46834	2.49e-17	1.91e-15
ENSG00000271483	AC108676.2	0	0	0	66.5836	48.8816	18.0764	18.1807	18.8199	186.057	11.4585	1.354	-8.46272	2.61e-17	2e-15
ENSG00000287011	AC003077.1	0.00507681	0.0206062	0	1.68778	1.44375	1.00908	0.337189	1.29665	160.408	7.06856	0.835398	-8.46131	2.64e-17	2.02e-15
ENSG00000266498	AC055811.3	0.0152896	0.0620588	0.0480983	10.166	7.98141	4.75436	1.96652	2.47288	126.112	7.028	0.831684	-8.45033	2.9e-17	2.22e-15
ENSG00000234361	AL391863.2	0	0	0	14.721	8.52001	2.85723	5.71556	5.23117	168.851	11.3185	1.34204	-8.43382	3.35e-17	2.55e-15
ENSG00000261553	AL137782.1	0	0	0	3.78699	1.53543	3.71688	4.13935	0.206399	374.296	12.471	1.47946	-8.42945	3.47e-17	2.64e-15
ENSG00000269902	AC234772.2	0	0.100787	0.104152	29.1405	10.1376	7.89681	3.18327	14.9398	231.484	7.58245	0.899677	-8.42797	3.52e-17	2.67e-15
ENSG00000277895	AC135279.4	0.00800053	0.0243549	0.109062	23.5057	15.49	3.10973	4.82455	4.25932	450.409	7.76691	0.921608	-8.42756	3.53e-17	2.67e-15
ENSG00000117640	MTFR1L	5.43161	5.34816	5.633	1.64663	1.85375	1.79654	1.88459	1.95333	991.243	-1.58043	0.187538	8.42726	3.54e-17	2.67e-15
ENSG00000164199	ADGRV1	0.00837309	0.00314679	0.00487781	1.93823	0.520687	3.21071	0.847421	0.0677113	1494.33	7.91212	0.939522	-8.42144	3.72e-17	2.8e-15
ENSG00000230638	AL445933.1	0.00935655	0.00949428	0.0441509	1.78858	0.874791	0.644707	1.51907	0.907972	87.0061	5.77679	0.686208	-8.41842	3.82e-17	2.87e-15
ENSG00000224746	AC015987.1	0.0503055	0.0638075	0.072532	0.810068	0.808382	0.744358	0.623154	0.728866	43.5563	3.5727	0.424482	-8.4166	3.88e-17	2.91e-15
ENSG00000177688	SUMO4	0.0928203	0.0523259	0.0216293	4.1144	2.69186	1.76748	1.19601	2.48816	84.5732	5.44915	0.647509	-8.41556	3.91e-17	2.93e-15
ENSG00000229502	AL391863.1	0	0	0	7.18606	7.33796	2.47325	6.96665	1.77575	175.551	11.3757	1.35178	-8.4154	3.92e-17	2.93e-15
ENSG00000134871	COL4A2	0.0457189	0.0281665	0.0216876	0.655918	0.8884	0.373105	0.393625	0.345511	354.977	4.05615	0.482084	-8.4138	3.97e-17	2.96e-15
ENSG00000256249	AC026333.3	0.020074	0.0101848	0.0263122	13.1178	8.21111	2.37625	1.53432	0.859019	365.871	8.11235	0.964369	-8.41208	4.03e-17	2.99e-15
ENSG00000273797	AL133445.2	0.0796105	0.121174	0.06261	34.1582	10.3119	8.2986	1.97233	14.8877	246.528	7.30617	0.868518	-8.41223	4.02e-17	2.99e-15
ENSG00000252361	RNU6-118P	0.411321	0.626064	0.539141	15.3836	9.21354	10.5373	10.4072	11.3647	39.926	4.43092	0.527025	-8.40742	4.19e-17	3.11e-15
ENSG00000042832	TG	0.0169598	0.00764864	0.0118561	1.92641	4.74963	1.25017	0.194691	0.849568	671.084	7.20432	0.857486	-8.40168	4.4e-17	3.26e-15
ENSG00000252061	RNU6-415P	0.865047	0.329168	0.566932	11.2337	12.2159	13.7551	10.0317	12.9707	40.2317	4.3601	0.519109	-8.39919	4.5e-17	3.32e-15
ENSG00000154447	SH3RF1	0.0996732	0.188666	0.0984879	3.90306	1.85184	3.84373	1.88336	1.30464	482.473	4.30896	0.51316	-8.39692	4.58e-17	3.37e-15
ENSG00000258820	AF111167.1	0	0.0121774	0.0251682	20.4469	36.6525	5.17347	3.39068	4.70681	411.868	10.1549	1.20938	-8.39681	4.59e-17	3.37e-15
ENSG00000261329	AC016597.1	0.0315805	0.012017	0.00620916	0.943261	0.292187	0.927606	0.63258	0.561315	121.168	5.33341	0.635298	-8.39513	4.65e-17	3.42e-15
ENSG00000258413	AL158801.2	0.00809937	0.0082186	0.00849304	7.70764	9.05547	2.51852	1.63944	2.16143	200.284	9.12084	1.08725	-8.38887	4.91e-17	3.59e-15
ENSG00000272219	AC005072.1	0	0	0	3.50361	1.30917	1.35416	1.8274	1.80383	116.667	10.7853	1.2857	-8.38867	4.92e-17	3.59e-15
ENSG00000203697	CAPN8	0.0202016	0.0143493	0.0042367	1.97283	0.857809	3.35503	1.72084	0.258663	285.092	6.97746	0.83219	-8.38446	5.1e-17	3.72e-15
ENSG00000187229	AC100800.1	0	0	0.0267733	1.61276	0.934967	1.33526	0.979793	0.784603	78.006	7.00734	0.835871	-8.38328	5.15e-17	3.75e-15
ENSG00000090924	PLEKHG2	0.526966	0.65848	0.492253	28.6117	56.8168	13.8049	10.1455	9.65651	7365.21	5.41165	0.645954	-8.37777	5.39e-17	3.92e-15
ENSG00000154274	C4orf19	0.0234646	0.011905	0.00246051	2.34999	1.40771	1.54219	0.954868	0.287792	196.872	6.6891	0.798862	-8.37329	5.6e-17	4.05e-15
ENSG00000279129	AC046158.3	0.00410035	0	0.0171986	0.562301	0.51115	1.13737	1.1758	1.11081	77.3648	7.01189	0.837412	-8.37329	5.6e-17	4.05e-15
ENSG00000278588	HIST1H2BI	0	0	0	4.11845	9.65198	18.3366	35.0014	50.7211	300.474	12.1562	1.45209	-8.37147	5.69e-17	4.11e-15
ENSG00000135436	FAM186B	0.0110268	0.0156648	0.025438	0.45823	0.515476	0.241576	0.311549	0.312099	60.1969	4.39388	0.525015	-8.36905	5.81e-17	4.19e-15
ENSG00000279549	AP000437.1	0.0955804	0.0306276	0.0316503	1.12887	3.76265	1.2443	2.1638	1.65436	141.112	5.2362	0.62571	-8.36841	5.84e-17	4.2e-15
ENSG00000175920	DOK7	0.00779635	0.0105482	0.0218008	0.496778	0.556814	0.753002	0.942477	2.59545	145.458	6.32927	0.756406	-8.36756	5.88e-17	4.22e-15
ENSG00000259079	AC005476.1	0	0	0	39.4148	48.3733	8.16866	11.5869	5.94664	301.562	12.1573	1.45293	-8.36744	5.89e-17	4.22e-15
ENSG00000237758	BANF1P3	0.241119	0.122334	0.168559	3.50699	3.75724	5.75106	6.01605	6.82457	46.097	4.88165	0.583461	-8.36671	5.92e-17	4.24e-15
ENSG00000240853	RN7SL328P	0	0.035477	0	13.9478	26.9676	11.9835	23.3685	18.6603	190.679	10.5349	1.25952	-8.36419	6.05e-17	4.32e-15
ENSG00000259294	AC005096.1	0	0	0	8.33897	3.74441	4.23059	3.48441	5.95465	107.213	10.6645	1.27543	-8.36151	6.19e-17	4.41e-15
ENSG00000259207	ITGB3	0.00954819	0.00242219	0	0.565419	3.68242	1.07122	1.13747	0.591975	207.645	8.44936	1.01214	-8.34804	6.94e-17	4.93e-15
ENSG00000215867	KRT18P57	0	0	0	1.21654	2.67187	2.67476	2.45138	3.70889	106.79	10.6674	1.2783	-8.34503	7.12e-17	5.05e-15
ENSG00000239686	AL158801.1	0	0	0	10.6462	7.74932	10.2241	7.18113	5.07781	95.2142	10.4921	1.25766	-8.3425	7.27e-17	5.15e-15
ENSG00000261471	AC092145.1	0.0948033	0.0787081	0.0271121	1.21771	3.05527	2.3754	0.972202	2.93884	175.292	4.97942	0.597096	-8.3394	7.47e-17	5.27e-15
ENSG00000243243	AC073130.2	0.0228761	0.0232128	0.023988	4.23035	2.22792	1.4348	2.24288	1.26412	70.3988	6.59712	0.791228	-8.33782	7.57e-17	5.33e-15
ENSG00000224121	ATG12P2	0	0	0	10.5824	3.63419	6.41464	9.35648	9.27715	109.326	10.697	1.28318	-8.33632	7.66e-17	5.38e-15
ENSG00000277224	HIST1H2BF	0	0.0177978	0	3.06129	3.34806	5.67092	9.89273	15.6496	301.309	10.3043	1.23607	-8.33634	7.66e-17	5.38e-15
ENSG00000146648	EGFR	0.0125613	0.0110467	0.00351249	5.49142	1.73227	3.81572	1.39843	0.0869077	1052.24	8.11259	0.973226	-8.33577	7.7e-17	5.4e-15
ENSG00000137672	TRPC6	13.5199	10.5976	18.9928	0.0077612	0.109135	0.33987	0.157517	0.0553785	1645.62	-6.73055	0.807625	8.33376	7.83e-17	5.48e-15
ENSG00000174715	PPIAP72	0.0208109	0.0211172	0.0436448	4.15113	4.94536	2.02225	4.78288	3.70245	66.4194	7.10484	0.852587	-8.33327	7.86e-17	5.49e-15
ENSG00000217527	RPS16P5	0.103848	0	0.027224	5.39442	13.2492	5.87127	3.66764	6.01856	92.8344	7.27548	0.873798	-8.32626	8.34e-17	5.81e-15
ENSG00000185630	PBX1	0.00888495	0.0115201	0.005176	1.94048	0.469191	1.45902	0.496447	0.125739	642.337	6.7176	0.807059	-8.32356	8.54e-17	5.94e-15
ENSG00000234369	TATDN1P1	0.12949	0.0955608	0.012344	9.53922	1.92606	6.96739	3.42527	8.98016	185.32	6.28023	0.754846	-8.31988	8.81e-17	6.1e-15
ENSG00000287697	Z99127.4	0.0247569	0.0921117	0.043267	10.3566	10.8339	1.86624	2.47079	2.73612	241.798	6.72331	0.808106	-8.31984	8.81e-17	6.1e-15
ENSG00000266983	AC011444.1	0.0656569	0.19987	0.0688481	2.86487	6.20254	6.29306	5.226	2.03532	98.1809	5.34124	0.64217	-8.31748	8.99e-17	6.21e-15
ENSG00000236535	RC3H1-IT1	0	0	0	5.05919	5.38112	4.71553	5.13392	4.85946	75.41	10.1575	1.22168	-8.31439	9.22e-17	6.35e-15
ENSG00000244161	FLNB-AS1	0.0141395	0.0114781	0.0148268	1.05765	1.12368	1.2141	0.494897	0.232498	103.352	5.93022	0.713248	-8.31439	9.22e-17	6.35e-15
ENSG00000258581	AL157871.3	0.715951	1.48931	1.12612	9.52068	13.2481	7.96904	13.2088	10.325	112.964	3.28755	0.395433	-8.31379	9.27e-17	6.37e-15
ENSG00000099812	MISP	0.0281576	0.0321435	0.0147631	16.3378	10.736	10.7767	3.1095	0.203985	822.53	8.36049	1.00576	-8.31262	9.36e-17	6.42e-15
ENSG00000227383	AL353662.1	0.0320755	0	0	31.7238	15.9941	12.7508	18.3956	12.148	199.264	10.5956	1.2757	-8.30574	9.92e-17	6.79e-15
ENSG00000283646	LINC02009	0	0	0	3.81071	4.94308	3.50403	0.299767	1.68624	281.334	12.0581	1.45249	-8.3017	1.03e-16	7.01e-15
ENSG00000224083	MTCO1P11	0	0.00696537	0.00719796	2.99517	1.81838	1.91618	2.56179	2.63674	122.136	8.99477	1.08383	-8.29905	1.05e-16	7.16e-15
ENSG00000178127	NDUFV2	0.170233	0.227702	0.101425	10.5631	3.30076	3.42461	2.51255	3.8744	438.651	4.82793	0.581948	-8.29616	1.08e-16	7.32e-15
ENSG00000240809	AC026877.1	2.37129	1.93099	2.1046	0	0.0868746	0	0.0156735	0.0100189	61.5694	-6.93646	0.836215	8.29506	1.09e-16	7.37e-15
ENSG00000260229	PPIAP51	0.21104	0.064244	0	8.3315	3.28853	5.81663	10.6794	8.02118	121.125	6.29134	0.758573	-8.29365	1.1e-16	7.45e-15
ENSG00000240905	RN7SL798P	0.0348461	0.0353591	0.292319	26.0652	17.1042	11.1433	5.58394	8.78255	139.093	6.83558	0.824411	-8.29147	1.12e-16	7.57e-15
ENSG00000111087	GLI1	0.0437029	0.0280081	0.00964779	1.08011	1.22759	0.447024	0.717778	0.558024	125.497	4.88359	0.589202	-8.28847	1.15e-16	7.73e-15
ENSG00000260034	LCMT1-AS2	0.0328182	0.0346333	0.00688266	0.392773	0.48582	0.763049	0.97706	0.971339	195.963	4.85798	0.586106	-8.28856	1.15e-16	7.73e-15
ENSG00000107731	UNC5B	26.8511	17.3314	27.2157	2.899	1.57682	2.77656	3.88578	2.48801	3893.05	-3.12577	0.377231	8.28609	1.17e-16	7.88e-15
ENSG00000243404	RPL35AP32	0.129891	0.0659015	0.0681021	12.9546	14.5477	3.84393	8.35316	3.63263	94.2486	6.60969	0.797888	-8.28398	1.19e-16	8e-15
ENSG00000287613	AC069549.2	0.0863978	0.0526017	0.0951269	1.93879	1.21166	3.37347	8.1885	8.34922	378.576	5.88736	0.710917	-8.28136	1.22e-16	8.17e-15
ENSG00000184357	HIST1H1B	0	0	0.032301	4.16027	5.94	30.6948	54.785	69.1262	750.878	11.6045	1.40145	-8.28038	1.23e-16	8.22e-15
ENSG00000145555	MYO10	0.117775	0.148434	0.0479837	4.24584	3.65291	2.50096	1.21791	1.59039	1265.45	4.65576	0.562623	-8.2751	1.28e-16	8.57e-15
ENSG00000263642	MIR4802	0	0	0	35.9592	22.473	29.6499	29.8557	27.213	77.7206	10.2022	1.23342	-8.27152	1.32e-16	8.82e-15
ENSG00000236549	RPS27AP7	0	0	0	3.83181	6.55557	4.68371	5.54098	7.54989	85.7632	10.3495	1.2517	-8.26831	1.36e-16	9.04e-15
ENSG00000215022	AL008729.1	0.380489	0.287005	0.229503	16.4413	25.303	11.5649	2.88955	6.89359	1334.11	5.39851	0.652988	-8.2674	1.37e-16	9.09e-15
ENSG00000235740	PHACTR2-AS1	0.00991838	0.0201288	0.00520023	0.680079	0.69549	0.709705	2.13311	1.63089	83.3006	6.63974	0.803527	-8.26324	1.42e-16	9.4e-15
ENSG00000259118	AL139022.1	0.0990218	0.100479	0.199682	1.86756	3.41242	2.92031	1.23666	2.4639	113.362	4.16215	0.503721	-8.26281	1.42e-16	9.42e-15
ENSG00000266998	AC111182.1	0	0	0.00643374	1.17286	0.669249	1.29539	1.20958	1.54639	135.011	9.14185	1.10664	-8.26093	1.45e-16	9.55e-15
ENSG00000244232	RN7SL698P	0	0	0	14.1441	8.38848	7.977	8.78755	5.94487	91.4482	10.4306	1.26342	-8.25582	1.51e-16	9.95e-15
ENSG00000283122	HYMAI	0.00313376	0.00635978	0.00985822	0.58602	0.915597	0.426323	0.270908	0.701129	65.3981	6.49259	0.78683	-8.25159	1.56e-16	1.03e-14
ENSG00000113763	UNC5A	0.177363	0.170112	0.226747	2.52414	1.29669	1.33929	1.84422	2.94717	304.132	3.37937	0.409731	-8.24778	1.61e-16	1.06e-14
ENSG00000186472	PCLO	0.00962938	0.00325704	0.00769327	1.21763	0.225075	0.772065	0.309386	0.152651	412.964	6.28506	0.762134	-8.24666	1.63e-16	1.07e-14
ENSG00000223505	AC114402.1	0.127911	0.129794	0.100596	2.65774	2.61604	4.18082	4.45004	3.57725	39.1652	4.88554	0.592593	-8.24435	1.66e-16	1.09e-14
ENSG00000265727	RN7SL648P	0	0.176795	0	10.8605	4.47967	8.68072	12.1965	16.344	106.247	7.47678	0.9074	-8.23978	1.73e-16	1.13e-14
ENSG00000274997	HIST1H2AH	0	0	0	4.39248	6.01814	13.4076	19.6581	29.4056	188.781	11.4872	1.39453	-8.23734	1.76e-16	1.15e-14
ENSG00000275993	SIK1B	0.0735593	0.0395164	0.0589853	2.06786	8.04053	4.47225	1.53275	0.965186	559.75	5.89517	0.715691	-8.23704	1.77e-16	1.15e-14
ENSG00000177173	NAP1L4P1	0.788691	0.772705	0.64641	10.3976	19.4942	8.48879	6.57534	6.81783	418.028	3.81183	0.462969	-8.23344	1.82e-16	1.18e-14
ENSG00000199377	RNU5F-1	0.179294	0	0	34.646	80.6724	26.2921	34.9687	91.3443	209.949	9.78429	1.1892	-8.2276	1.91e-16	1.24e-14
ENSG00000269235	ZNF350-AS1	0.0722788	0.0481967	0.106109	0.635052	1.01366	0.948633	0.574763	0.720887	140.042	3.36618	0.409282	-8.2246	1.96e-16	1.27e-14
ENSG00000198523	PLN	0.0175455	0	0	0.495803	0.505795	0.452585	0.584513	0.633759	53.8152	6.4943	0.789721	-8.22353	1.98e-16	1.28e-14
ENSG00000226367	ST7-AS2	0.0203269	0.0206261	0.0182699	0.21721	0.418555	0.68235	0.691869	0.669258	66.2036	4.77514	0.580686	-8.22326	1.98e-16	1.28e-14
ENSG00000280163	AC040160.2	0.0187857	0.0127082	0.0393976	0.858727	0.683033	0.58636	0.607346	0.995893	42.6268	4.98934	0.606887	-8.22121	2.01e-16	1.3e-14
ENSG00000254879	PTPRJ-AS1	0.0348461	0.0353591	0	25.3412	19.5477	9.54264	9.18411	15.2168	158.959	9.37459	1.1408	-8.21752	2.08e-16	1.34e-14
ENSG00000231201	AF127577.2	0.063645	0.129164	0.0934337	2.32745	2.08267	1.16944	3.56959	3.0881	69.0684	4.68439	0.570459	-8.21161	2.18e-16	1.4e-14
ENSG00000235947	EGOT	0	0.0218096	0.00751263	0.893174	1.59086	1.77211	1.52572	0.87871	65.5521	7.09445	0.863959	-8.21156	2.18e-16	1.4e-14
ENSG00000188916	INSYN2A	0.00433417	0.00659695	0.0227241	0.396244	0.211054	0.359903	0.351835	0.394306	56.5932	4.94746	0.602591	-8.21032	2.21e-16	1.41e-14
ENSG00000149792	MRPL49	16.7853	16.3551	17.9761	5.63233	5.67795	4.69898	5.95247	5.20026	1613.69	-1.6503	0.201182	8.20299	2.34e-16	1.5e-14
ENSG00000230581	ACTG1P14	0.0280446	0.0379433	0.0490129	1.12658	1.42027	0.842327	2.30614	1.17175	52.4329	5.16692	0.63016	-8.19937	2.42e-16	1.54e-14
ENSG00000237483	RPS27AP8	0	0	0	24.6829	6.88652	6.87112	5.46671	7.08419	151.874	11.1658	1.36312	-8.19137	2.58e-16	1.64e-14
ENSG00000287458	AL033519.5	0.00820069	0.00832141	0	1.97657	7.25194	3.25998	2.76658	5.59275	178.608	9.54816	1.16564	-8.19134	2.58e-16	1.64e-14
ENSG00000270069	MIR222HG	0.350251	0.366871	0.33963	45.9971	34.5953	8.92292	4.99481	10.9895	1986.24	5.90401	0.720783	-8.19111	2.59e-16	1.64e-14
ENSG00000075275	CELSR1	0.24899	0.560162	0.280845	19.1795	8.38834	18.3706	8.34635	3.46626	5043.36	4.9904	0.60973	-8.1846	2.73e-16	1.73e-14
ENSG00000140563	MCTP2	0.041996	0.0659313	0.052346	32.5329	5.13644	6.003	1.11771	2.93476	4242.45	7.48096	0.914207	-8.183	2.77e-16	1.75e-14
ENSG00000264653	MIR5194	0	0	0	25.7889	46.6485	32.7384	9.9519	30.3937	116.879	10.7901	1.32008	-8.17383	2.99e-16	1.88e-14
ENSG00000236438	FAM157A	0.0207082	0.0135084	0.00775524	20.0139	6.02154	2.88774	0.20584	1.57694	1459.32	8.77648	1.07472	-8.1663	3.18e-16	2e-14
ENSG00000231047	GCNT1P3	0.0729648	0.0370194	0.0191278	7.12551	6.96397	4.09298	2.53845	1.72098	86.8651	6.68751	0.819281	-8.16265	3.28e-16	2.06e-14
ENSG00000024422	EHD2	0	0.00830626	0.00286121	0.895776	1.26492	1.13771	1.95034	0.235365	141.384	8.20419	1.00536	-8.16041	3.34e-16	2.09e-14
ENSG00000283994	AC092652.3	0.0069141	0.0491111	0.0217505	4.6259	1.50835	1.62469	0.889278	2.134	110.266	6.37468	0.781192	-8.1602	3.34e-16	2.09e-14
ENSG00000142871	CCN1	0	0.0261394	0	14.523	28.7509	15.9521	9.52326	0.277756	1129.1	10.6269	1.30341	-8.15316	3.55e-16	2.21e-14
ENSG00000279819	AL390318.1	0	0	0	2.91848	2.49799	3.18294	5.8266	5.49414	91.5959	10.4471	1.2817	-8.15094	3.61e-16	2.25e-14
ENSG00000149932	TMEM219	54.2747	48.7558	62.3309	8.98509	10.2795	11.4134	13.5278	14.3507	3562.42	-2.23332	0.274053	8.14923	3.66e-16	2.28e-14
ENSG00000231881	AL109615.2	0.000397389	0.000806478	0.00250022	1.48956	3.2231	0.0772308	0.189364	0.201921	915.948	9.71732	1.19284	-8.14636	3.75e-16	2.33e-14
ENSG00000236003	AC007731.3	0	0	0	2.87459	4.38681	3.52434	3.18841	2.6452	72.5251	10.0994	1.24017	-8.14355	3.84e-16	2.38e-14
ENSG00000249096	LINC02362	0.10147	0.0651403	0.0347435	2.83121	1.50855	2.86108	0.672411	1.50716	324.827	4.80308	0.589904	-8.14213	3.88e-16	2.41e-14
ENSG00000188396	TCTEX1D4	0.371159	0.516113	0.158563	57.3542	57.836	20.4256	10.6374	6.28088	784.306	6.44974	0.792563	-8.13782	4.02e-16	2.49e-14
ENSG00000125845	BMP2	0.00295873	0.00900684	0	1.91807	1.46381	0.737066	1.34751	0.271168	136.421	8.15525	1.00241	-8.13561	4.1e-16	2.53e-14
ENSG00000166816	LDHD	12.5651	10.6972	9.5718	1.10861	1.64549	1.54754	2.17497	2.14536	654.55	-2.65908	0.327049	8.13053	4.27e-16	2.63e-14
ENSG00000233877	AL606517.1	0	0	0	17.6825	11.2972	5.26726	4.62879	7.26922	119.526	10.8182	1.33101	-8.1278	4.37e-16	2.69e-14
ENSG00000111145	ELK3	2.06431	2.88308	2.02018	10.9249	10.5933	8.51541	9.95285	8.82169	1733.66	2.07082	0.254791	-8.12753	4.38e-16	2.69e-14
ENSG00000287581	AC016549.1	0	0	0	1.16862	1.00227	1.00426	1.61481	1.31447	71.6232	10.0894	1.24219	-8.12227	4.58e-16	2.8e-14
ENSG00000158315	RHBDL2	0.029692	0.0414274	0.0155676	3.36233	0.881975	1.50164	0.641704	0.965452	140.721	5.66302	0.697743	-8.1162	4.81e-16	2.94e-14
ENSG00000263847	AP005899.1	0.134965	0.195645	0.161742	12.3389	5.55817	3.33834	3.37421	3.84599	105.401	5.10688	0.629251	-8.11581	4.83e-16	2.95e-14
ENSG00000235903	CPB2-AS1	0.00820882	0.00388718	0.0109032	2.76995	1.21945	0.718391	0.0750024	0.803971	719.619	7.18718	0.885934	-8.11254	4.96e-16	3.02e-14
ENSG00000184305	CCSER1	0.015021	0.0172744	0.0252018	0.345399	0.198956	0.353851	0.363169	0.153864	103.244	3.88491	0.478948	-8.11134	5.01e-16	3.05e-14
ENSG00000085552	IGSF9	0.00474101	0.0144324	0.00497144	3.11945	3.70615	0.974444	0.336545	0.319496	376.709	7.71263	0.951121	-8.10898	5.1e-16	3.1e-14
ENSG00000223956	LINC01767	0.0285666	0.00966236	0	0.890336	1.35396	2.51513	0.582246	2.13686	110.834	6.86664	0.846858	-8.10836	5.13e-16	3.11e-14
ENSG00000255329	H2AFZP4	0.0278215	0.028231	0.0291737	3.23722	6.93645	4.5222	5.9248	6.82457	69.4675	7.59862	0.937269	-8.10719	5.18e-16	3.14e-14
ENSG00000279632	AP003108.4	0.0238922	0.0363659	0.0626337	3.57432	3.81608	2.02619	0.957155	1.7872	72.1864	5.88684	0.726255	-8.10575	5.24e-16	3.17e-14
ENSG00000275714	HIST1H3A	0	0	0.0535206	4.13598	12.8247	12.309	19.3173	19.3648	187.073	9.60794	1.18589	-8.10189	5.41e-16	3.27e-14
ENSG00000137261	KIAA0319	0.0451095	0.0236251	0.00152587	2.44299	1.32081	3.82553	0.948063	1.46897	486.135	6.41483	0.791955	-8.09999	5.5e-16	3.31e-14
ENSG00000164287	CDC20B	0.00233289	0.0189379	0	4.82791	3.34442	5.84458	2.89231	0.188656	515.151	8.91038	1.1002	-8.09886	5.55e-16	3.34e-14
ENSG00000200169	RNU5D-1	0.0904197	0	0	46.5929	27.4748	39.2989	46.5184	118.333	216.078	10.7192	1.32389	-8.09678	5.64e-16	3.39e-14
ENSG00000285879	AC018628.2	0	0	0	1.03924	1.86248	1.41648	1.47332	2.29001	77.133	10.1976	1.26006	-8.09299	5.82e-16	3.49e-14
ENSG00000239483	RPS15AP16	0.174327	0.117929	0.335134	4.22587	4.52743	6.82728	2.87928	4.38588	56.7159	4.45711	0.550943	-8.08996	5.97e-16	3.57e-14
ENSG00000133069	TMCC2	0.0180156	0.0274212	0.0510064	0.748658	0.456184	0.840301	0.376059	1.14608	142.765	4.47762	0.553751	-8.08599	6.17e-16	3.67e-14
ENSG00000188451	SRP72P2	0.00529999	0.0215121	0	1.73995	0.45423	1.41395	1.95563	3.07162	114.736	7.59047	0.938725	-8.08593	6.17e-16	3.67e-14
ENSG00000259379	MTND5P32	0.0873087	0.224438	0.195312	72.5158	30.3843	20.5468	2.2459	8.05677	1619.26	7.30608	0.903558	-8.0859	6.17e-16	3.67e-14
ENSG00000114638	UPK1B	0.00929848	0.00471768	0.0146256	19.2045	9.36376	11.4916	1.343	0.194253	628.533	9.76946	1.20866	-8.08288	6.33e-16	3.76e-14
ENSG00000285627	AC005343.1	0.00604535	0.018403	0.00950878	0.364271	0.447459	0.571423	1.59332	0.708868	86.3808	6.03091	0.746364	-8.08039	6.46e-16	3.83e-14
ENSG00000162779	AXDND1	0.00861282	0.020975	0.00541886	0.529714	0.496575	0.800411	0.326881	0.201985	97.4259	5.33118	0.659984	-8.07774	6.6e-16	3.91e-14
ENSG00000278818	Metazoa_SRP	0	0	0	9.05872	7.9997	6.86547	5.12916	4.68382	74.9669	10.142	1.2566	-8.07096	6.97e-16	4.13e-14
ENSG00000250893	AC098869.2	0.486714	0.271633	0.17863	5.461	2.60708	6.25589	3.84837	5.29713	140.812	3.91039	0.484585	-8.06957	7.05e-16	4.17e-14
ENSG00000102309	PIN4	2.83582	2.77008	3.26143	0.910353	0.834644	0.863399	0.893343	0.950661	388.427	-1.72895	0.214269	8.06907	7.08e-16	4.18e-14
ENSG00000093134	VNN3	0.237264	0.193712	0.117249	55.9286	17.0091	26.9247	6.23898	2.3267	2805.23	6.89041	0.854142	-8.06705	7.2e-16	4.24e-14
ENSG00000258968	AL049830.4	0	0	0	9.43761	5.82052	4.5932	8.19086	5.03441	77.706	10.197	1.26424	-8.0657	7.28e-16	4.28e-14
ENSG00000200488	RN7SKP203	0	0	0	26.3884	24.7375	8.53998	7.19414	4.85414	159.357	11.2347	1.39306	-8.0648	7.34e-16	4.3e-14
ENSG00000124134	KCNS1	0.0649857	0.0659423	0.0253107	1.84409	1.179	1.12191	0.434555	1.24374	226.082	4.47971	0.555601	-8.06283	7.45e-16	4.36e-14
ENSG00000253269	AC008680.1	0.0370625	0.18804	0.272047	7.23881	4.33145	3.73243	6.87685	9.04144	60.0787	5.24648	0.650704	-8.06278	7.46e-16	4.36e-14
ENSG00000175183	CSRP2	0.0125678	0.00182182	0	0.738634	0.342715	0.29183	0.29906	0.464606	84.1155	6.459	0.801468	-8.05895	7.7e-16	4.49e-14
ENSG00000053747	LAMA3	0.0150063	0.0116017	0.00374659	1.26799	0.71821	1.11228	1.40726	0.0866804	454.146	6.50224	0.80729	-8.0544	7.99e-16	4.65e-14
ENSG00000279636	AL132989.2	0.158355	0.189042	0.21489	2.4387	1.45151	3.45608	1.92478	3.90452	103.534	3.82242	0.474565	-8.05456	7.98e-16	4.65e-14
ENSG00000197632	SERPINB2	0.0229596	0	0	114.111	73.9088	4.03616	1.76697	2.91913	3609.81	12.3212	1.53015	-8.05231	8.12e-16	4.72e-14
ENSG00000225017	AP004289.1	0	0	0	1.30464	0.741225	0.672333	1.14338	1.36558	77.1437	10.1936	1.26654	-8.04839	8.39e-16	4.85e-14
ENSG00000227036	LINC00511	0.00530996	0.00500326	0.00159087	2.80712	0.778666	1.63306	0.53261	0.0301606	1072.33	8.18538	1.01701	-8.04849	8.38e-16	4.85e-14
ENSG00000272033	AL136984.1	0	0.0224894	0	0.967062	0.604374	1.17472	1.35519	1.58318	72.308	7.24577	0.900279	-8.04836	8.39e-16	4.85e-14
ENSG00000254649	AP003086.2	0.0287361	0	0	24.4803	18.8068	9.29098	7.63433	12.936	178.77	10.4384	1.29724	-8.04664	8.51e-16	4.9e-14
ENSG00000260033	AC023813.2	0	0	0	39.033	8.27655	11.3005	2.49917	12.1171	229.862	11.766	1.46223	-8.04665	8.51e-16	4.9e-14
ENSG00000100604	CHGA	0.00346848	0.00703908	0.0145483	0.331514	0.499941	0.465731	0.724014	1.1874	65.4489	6.28353	0.781123	-8.04423	8.68e-16	4.99e-14
ENSG00000109686	SH3D19	0.0552107	0.0560234	0.0155326	5.79181	1.94097	5.77895	2.19194	0.51726	852.246	6.26157	0.778473	-8.0434	8.74e-16	5.02e-14
ENSG00000279762	AC005899.8	0	0.00308585	0	1.60497	2.98542	0.827429	1.3786	1.10257	182.415	10.468	1.30156	-8.04263	8.79e-16	5.04e-14
ENSG00000172965	MIR4435-2HG	0.383384	0.266339	0.311548	2.08554	2.51603	1.54901	1.46428	2.54923	1285.46	2.66507	0.331477	-8.03999	8.98e-16	5.14e-14
ENSG00000286550	AL591002.1	0.183633	0.164414	0.192558	2.96265	1.13617	3.3589	4.1452	3.13015	99.2635	4.03791	0.502436	-8.03666	9.23e-16	5.28e-14
ENSG00000222043	AC079305.1	0.0630582	0	0.022041	19.042	29.5601	4.64208	5.18536	4.41946	210.19	8.78151	1.09287	-8.03525	9.34e-16	5.33e-14
ENSG00000258035	AC123567.2	0	0	0	5.31342	5.05986	4.6015	0.0853599	3.72854	390.97	12.5338	1.56011	-8.03391	9.44e-16	5.38e-14
ENSG00000221949	LINC01465	0.108131	0.131667	0.0907091	8.40283	16.8706	2.78923	2.15453	3.20624	438.281	5.92084	0.737395	-8.02941	9.79e-16	5.57e-14
ENSG00000279977	AC008764.10	0.00573152	0	0	1.69108	3.70643	1.75186	2.41698	2.03938	142.221	10.11	1.25922	-8.02882	9.84e-16	5.59e-14
ENSG00000146122	DAAM2	0.0032385	0.00492926	0.00679181	0.316261	0.123006	0.177373	0.0904757	0.401565	97.4297	5.4791	0.682699	-8.02564	1.01e-15	5.73e-14
ENSG00000229591	AC006017.1	0.140265	0.237216	0.179767	4.20973	2.00354	2.64338	1.87307	2.79371	63.4257	3.85805	0.480762	-8.02485	1.02e-15	5.76e-14
ENSG00000287937	AC079753.2	0.0122818	0.0747758	0.0214646	19.1054	19.9835	2.0759	2.5033	1.83743	782.175	7.97386	0.993846	-8.02324	1.03e-15	5.82e-14
ENSG00000286172	RNVU1-8	0	0	0	14.529	18.2566	11.5656	10.8224	16.4426	67.586	9.99754	1.24619	-8.02246	1.04e-15	5.85e-14
ENSG00000256325	AC025423.1	0.308491	0.0569149	0.0294077	5.36095	6.99209	4.11254	4.0801	6.04775	67.5574	5.32383	0.663646	-8.0221	1.04e-15	5.86e-14
ENSG00000258526	AL049828.1	0.0133538	0.01882	0.0186705	0.120235	0.0982629	0.140249	0.120447	0.127987	62.267	2.85028	0.355369	-8.02062	1.05e-15	5.92e-14
ENSG00000081041	CXCL2	3.60127	5.36722	4.64171	545.99	1153.67	101.166	200.272	94.8508	19739	6.52976	0.814497	-8.01692	1.08e-15	6.09e-14
ENSG00000226803	ZNF451-AS1	0.0341234	0.0692515	0.0447275	0.522901	0.357255	0.40318	0.386726	0.488659	75.9328	3.12836	0.390264	-8.01601	1.09e-15	6.13e-14
ENSG00000226457	RPL22P3	0.110117	0.139673	0.173204	3.88964	5.14772	3.84243	1.85746	5.67691	53.1361	4.85778	0.606025	-8.0158	1.09e-15	6.13e-14
ENSG00000117394	SLC2A1	0.413277	0.592889	0.530498	13.3347	8.35521	12.0226	5.02803	3.61098	1297.19	4.0471	0.504931	-8.01514	1.1e-15	6.15e-14
ENSG00000114019	AMOTL2	0.00350558	0.00177859	0	2.00307	3.61213	1.96956	0.8685	0.101583	342.845	9.9097	1.23721	-8.00971	1.15e-15	6.42e-14
ENSG00000260318	COX6CP1	0.0975692	0.297016	0.153467	4.25732	5.13126	4.82673	8.53754	5.65465	41.6675	4.96705	0.620629	-8.00326	1.21e-15	6.75e-14
ENSG00000280287	AC131212.3	0.198885	0.277492	0.172055	1.23973	2.81827	1.80524	1.90803	1.51117	280.429	3.10109	0.387596	-8.00085	1.24e-15	6.88e-14
ENSG00000271437	AL356423.1	0	0	0	5.34709	5.99989	3.1689	5.17943	2.44369	79.7199	10.2319	1.27977	-7.99507	1.3e-15	7.2e-14
ENSG00000279412	AC020763.3	0.350345	0.436132	0.249966	2.61161	3.1236	3.01834	6.43507	5.65173	425.213	3.59439	0.449601	-7.99463	1.3e-15	7.21e-14
ENSG00000226797	AC005828.1	0.0989499	0.215157	0.0444683	1.70353	2.80844	2.09787	2.20557	2.55297	58.2393	4.24756	0.531665	-7.98918	1.36e-15	7.52e-14
ENSG00000046604	DSG2	0.0294431	0.0369063	0.0454033	5.98096	1.70025	4.66952	2.03405	0.322136	600.651	6.30289	0.78901	-7.98835	1.37e-15	7.56e-14
ENSG00000197140	ADAM32	0.00834921	0.0105901	0.00328313	0.589832	0.154496	0.560545	0.204649	0.205368	116.848	5.52864	0.692139	-7.98775	1.37e-15	7.59e-14
ENSG00000007384	RHBDF1	0.00640335	0.0151611	0.0179055	0.647506	0.881393	0.724051	0.324034	0.204253	92.7726	5.39893	0.676035	-7.98617	1.39e-15	7.67e-14
ENSG00000233406	AL162430.1	0.0602798	0	0.0126419	2.90579	4.55566	2.04482	1.29642	2.22611	76.2912	6.72617	0.842268	-7.98578	1.4e-15	7.69e-14
ENSG00000274008	Metazoa_SRP	0	0.427147	0.25749	113.996	114.791	24.543	13.6094	21.8905	579.387	7.9842	1	-7.98417	1.41e-15	7.78e-14
ENSG00000002587	HS3ST1	0.0945181	0.0644168	0.08284	3.59365	3.13251	2.60708	0.681158	1.05906	563.081	4.7789	0.598671	-7.98252	1.43e-15	7.84e-14
ENSG00000264270	AC087749.1	0.197589	0	0.0690643	6.56882	10.0065	4.77098	3.78426	4.1278	125.88	6.0332	0.755775	-7.9828	1.43e-15	7.84e-14
ENSG00000274213	AC015912.3	1.23574	0.611672	0.821726	123.246	145.593	30.5126	22.6237	17.4677	796.846	6.25236	0.783257	-7.98252	1.43e-15	7.84e-14
ENSG00000266538	AC005838.2	0	0.0671488	0.104087	6.32491	4.64026	6.07963	5.37186	2.58651	53.4128	6.4619	0.809932	-7.97833	1.48e-15	8.1e-14
ENSG00000136156	ITM2B	110.309	131.117	138.772	37.4787	24.3259	26.7669	25.1108	31.5511	37492.2	-2.12538	0.266476	7.97588	1.51e-15	8.25e-14
ENSG00000287878	AC022382.2	1.18533	0.975364	1.19594	3.93234	4.13257	3.72208	3.49687	4.07451	320.183	1.78997	0.224612	-7.96914	1.6e-15	8.7e-14
ENSG00000183562	AC131971.1	0.113238	0.165176	0.155849	3.44107	1.40611	2.83845	1.19381	2.48965	117.079	3.9731	0.498758	-7.96599	1.64e-15	8.91e-14
ENSG00000258648	UBE2CP1	0.0378653	0.0192113	0.0198529	1.57353	3.90899	2.40839	4.47097	3.36829	58.6123	6.9376	0.871304	-7.96232	1.69e-15	9.17e-14
ENSG00000236709	DAPK1-IT1	0	0	0	10.9899	17.9854	1.63666	2.99281	7.6523	193.848	11.5195	1.44684	-7.96183	1.7e-15	9.19e-14
ENSG00000279748	AC008764.9	0.0586194	0.0212437	0.0439061	0.608998	1.15811	0.517838	0.732763	0.632056	63.2678	4.13633	0.519594	-7.96071	1.71e-15	9.26e-14
ENSG00000086065	CHMP5	49.0393	54.2793	52.8764	15.4769	14.6624	17.0509	14.947	19.174	3800.86	-1.67796	0.21081	7.95961	1.73e-15	9.32e-14
ENSG00000257315	ZBED6	0.0487416	0.0426372	0.048467	0.771789	1.08689	0.430578	0.430576	0.383969	270.963	3.73055	0.46869	-7.95953	1.73e-15	9.32e-14
ENSG00000279901	AC092117.2	0.113801	0.173215	0.139221	1.02465	2.04423	1.03882	1.71964	1.51677	86.2806	3.36873	0.423251	-7.95918	1.73e-15	9.33e-14
ENSG00000233783	AP001442.1	0	0	0.0032197	1.03353	0.753566	0.987317	0.958158	1.30772	115.313	9.81429	1.23327	-7.95796	1.75e-15	9.41e-14
ENSG00000283176	AC103706.2	0	0.177385	0	5.26675	8.17201	6.56313	7.27963	11.8983	63.2211	7.04959	0.885971	-7.95691	1.76e-15	9.48e-14
ENSG00000286634	AC146507.3	0.00856219	0.0347529	0.00897835	0.782785	1.53434	1.36148	2.59968	3.90055	83.8853	6.87287	0.863919	-7.95546	1.78e-15	9.57e-14
ENSG00000188112	C6orf132	0.048984	0.0403853	0.0144463	12.1372	8.71227	8.88426	2.74989	0.206314	1503.95	7.56079	0.950556	-7.95407	1.8e-15	9.67e-14
ENSG00000065621	GSTO2	0.0317007	0.0257338	0.0177288	5.1289	2.6263	1.6149	0.347571	0.666526	694.874	6.37162	0.801265	-7.95195	1.84e-15	9.82e-14
ENSG00000133872	SARAF	198.816	229.602	233.029	48.6737	67.9865	61.8716	68.1158	64.3572	19519.6	-1.82555	0.229617	7.95043	1.86e-15	9.92e-14
ENSG00000236194	AC099811.1	0.0420669	0.16363	0.0367596	3.96244	2.56741	2.53937	1.27134	4.71536	153.18	5.21837	0.656543	-7.94826	1.89e-15	1.01e-13
ENSG00000196739	COL27A1	0.00149721	0.000759624	0	0.164878	0.139982	0.194425	0.131009	0.0827352	67.0773	7.54362	0.949332	-7.94624	1.92e-15	1.02e-13
ENSG00000259209	AC004943.1	0.0618072	0.0501737	0.0583302	1.18149	0.457478	0.982797	0.925273	0.816375	51.4949	3.94368	0.496291	-7.94631	1.92e-15	1.02e-13
ENSG00000201801	RNU5E-4P	0	0	0	15.9819	47.67	18.0679	16.9551	81.2855	144.539	11.1004	1.39699	-7.94592	1.93e-15	1.02e-13
ENSG00000227006	AL136988.2	0.015832	0.0562276	0.0830074	3.45405	1.23351	1.03495	2.21988	1.67506	86.666	5.21789	0.657204	-7.93953	2.03e-15	1.08e-13
ENSG00000260971	AC119674.1	0.00798834	0.0229668	0.013961	0.154917	0.451234	0.583363	0.294759	0.574222	110.909	4.78699	0.602966	-7.93907	2.04e-15	1.08e-13
ENSG00000278637	HIST1H4A	0	0	0	2.93373	9.29828	10.8693	19.7762	26.778	145.458	11.1115	1.39992	-7.93722	2.07e-15	1.09e-13
ENSG00000163898	LIPH	0.056322	0.0571511	0.0161071	4.12783	2.38358	6.17857	2.47765	0.438211	431.49	6.17358	0.777949	-7.93571	2.09e-15	1.1e-13
ENSG00000279583	AC009086.2	0.11446	0.211172	0.130934	3.84844	5.95875	1.45235	6.09927	2.63659	137.982	4.71217	0.594006	-7.93287	2.14e-15	1.13e-13
ENSG00000162552	WNT4	0.0270676	0.0389102	0.0236527	2.00593	1.27413	0.7811	0.523158	0.398257	157.862	5.05295	0.637207	-7.92983	2.19e-15	1.15e-13
ENSG00000228686	AL590723.1	0.183427	0.0676826	0.314742	4.36562	2.33857	4.4192	5.41456	7.50657	103.609	4.68069	0.590626	-7.92496	2.28e-15	1.2e-13
ENSG00000255321	AC068389.3	0	0	0	2.40392	2.01632	2.60889	3.01719	4.02145	64.874	9.9523	1.25602	-7.92365	2.31e-15	1.21e-13
ENSG00000153721	CNKSR3	0.00097212	0.00098643	0	0.779672	0.306748	0.336634	0.169101	0.0327555	234.969	8.94708	1.1292	-7.92338	2.31e-15	1.21e-13
ENSG00000237711	MTCO3P11	0	0.0412523	0.0284199	1.85836	1.42535	2.08296	4.31449	2.06387	61.2055	6.67357	0.842291	-7.92311	2.32e-15	1.21e-13
ENSG00000197582	GPX1P1	0.709631	1.01865	0.78042	7.69603	28.3188	9.17386	18.028	32.1223	396.872	4.51174	0.569465	-7.92277	2.32e-15	1.21e-13
ENSG00000208892	SNORA49	0	0	0.404356	216.973	146.015	26.9792	68.4599	14.1366	430.524	9.46775	1.1951	-7.92212	2.34e-15	1.22e-13
ENSG00000250116	AC018682.1	0.545495	0.847803	0.695098	4.01722	7.6932	4.05027	5.44512	4.51367	282.717	2.88352	0.364052	-7.92061	2.36e-15	1.23e-13
ENSG00000287771	AC007271.1	0	0.00678768	0	35.0808	35.3877	19.5712	0.16925	8.8444	1039.61	12.9829	1.63945	-7.91903	2.39e-15	1.24e-13
ENSG00000164142	FAM160A1	0.0159416	0.0107842	0.00928691	2.81182	0.948789	3.17642	0.685327	0.113399	616.039	7.00898	0.885163	-7.9183	2.41e-15	1.25e-13
ENSG00000286108	AL359916.1	0	0	0	1.71545	3.4654	1.8901	0.747802	0.96386	106.044	10.6468	1.34469	-7.91765	2.42e-15	1.25e-13
ENSG00000229598	PRDX3P1	0.467386	0.613756	0.36037	22.2219	8.13988	7.60192	6.66648	6.07708	266.315	4.39548	0.555288	-7.91568	2.46e-15	1.27e-13
ENSG00000187244	BCAM	0.00837587	0.00849917	0.00439149	1.67073	0.938092	2.6489	1.4305	0.0762006	227.495	7.57369	0.957168	-7.9126	2.52e-15	1.3e-13
ENSG00000231508	RPL34P20	0	0	0	2.60776	8.03231	8.0249	6.80472	8.21615	79.1373	10.235	1.29406	-7.90917	2.59e-15	1.34e-13
ENSG00000241544	LINC02029	0	0.0200586	0.0207284	1.11719	1.98679	0.58674	0.833597	0.554168	90.9017	6.22287	0.786928	-7.9078	2.62e-15	1.35e-13
ENSG00000275056	AC020663.3	0.134594	0.14633	0.131054	1.4782	3.48303	1.74951	1.29732	2.04728	76.4341	3.866	0.489158	-7.90338	2.71e-15	1.4e-13
ENSG00000283208	AC001226.2	0.0102412	0.0190519	0.0161084	0.269536	0.212778	0.43727	0.644206	0.938607	104.789	5.05674	0.639841	-7.90311	2.72e-15	1.4e-13
ENSG00000232729	AC211433.1	0.0215373	0.0036424	0.00752805	0.835341	0.223737	1.14155	0.976344	1.52397	92.577	6.43067	0.813725	-7.90276	2.73e-15	1.4e-13
ENSG00000145113	MUC4	0.135219	0.0789839	0.0120339	54.8314	17.527	28.8921	9.19184	0.68864	15667.5	8.20308	1.03829	-7.90055	2.78e-15	1.42e-13
ENSG00000258230	AC063950.1	0.0163375	0.0663121	0.10279	3.12305	2.03664	1.38551	3.96147	2.26802	55.6892	5.3751	0.680437	-7.89949	2.8e-15	1.43e-13
ENSG00000287257	AC111182.2	0	0	0	1.71089	1.64204	1.195	2.91426	2.51024	71.4186	10.0856	1.2769	-7.8985	2.82e-15	1.44e-13
ENSG00000167676	PLIN4	0.0387156	0.0916661	0.030448	7.36056	8.62196	5.35244	0.714275	1.29582	1022.94	6.44367	0.815936	-7.89728	2.85e-15	1.45e-13
ENSG00000258928	AL358333.2	0	0	0.0623733	44.4108	24.0217	10.8245	2.75919	7.77647	318.145	9.77469	1.23786	-7.89641	2.87e-15	1.46e-13
ENSG00000181722	ZBTB20	0.0345542	0.069124	0.0531428	1.56859	0.348705	1.28553	1.22123	0.671968	1120.55	4.28524	0.542893	-7.89334	2.94e-15	1.5e-13
ENSG00000182022	CHST15	0.160304	0.304181	0.144562	42.3278	46.3992	17.3105	1.25736	12.2807	5263.23	6.88004	0.871929	-7.89059	3.01e-15	1.53e-13
ENSG00000228976	SUMO2P8	0.0366737	0	0	18.8978	12.1437	9.91354	11.8309	9.58917	119.47	9.8545	1.24908	-7.88937	3.04e-15	1.54e-13
ENSG00000225300	AL591623.1	0.00535137	0.0217206	0	1.77906	0.95896	1.46548	0.485183	0.858295	73.1228	6.92889	0.878489	-7.88728	3.09e-15	1.56e-13
ENSG00000151693	ASAP2	0.0433596	0.0278653	0.0454671	2.51659	1.91435	1.53724	0.941661	0.284408	355.105	5.20715	0.660481	-7.88388	3.17e-15	1.61e-13
ENSG00000115306	SPTBN1	0.446847	0.422313	0.796621	13.3807	6.20653	14.5908	6.86577	4.401	5824.82	4.03287	0.511563	-7.88343	3.19e-15	1.61e-13
ENSG00000253385	AP003696.1	0	0.0552888	0.0285675	10.0759	6.04941	4.8855	0.976521	3.72693	132.955	7.52339	0.954398	-7.88287	3.2e-15	1.61e-13
ENSG00000158793	NIT1	11.5475	11.4089	13.4249	3.73372	3.15551	3.42881	4.06866	3.99805	1390.71	-1.72034	0.218266	7.88187	3.23e-15	1.62e-13
ENSG00000164070	HSPA4L	0.0247569	0.0139563	0.0211528	1.81755	0.289331	2.53044	0.574198	0.533877	444.464	5.84756	0.742088	-7.87988	3.28e-15	1.65e-13
ENSG00000249786	EAF1-AS1	0.00728213	0.0270942	0.0178175	1.30125	1.40897	0.385977	0.332677	0.742655	122.154	5.5788	0.708091	-7.87864	3.31e-15	1.66e-13
ENSG00000287454	AC008149.2	0	0.0045232	0.00701136	0.342693	0.434127	0.200827	0.249068	0.25834	47.1391	6.27283	0.796756	-7.87296	3.46e-15	1.74e-13
ENSG00000187144	SPATA21	0.00232772	0	0.00976341	0.270846	0.680094	0.259091	0.36319	0.426671	60.6795	6.64659	0.844308	-7.87223	3.48e-15	1.75e-13
ENSG00000235527	HIPK1-AS1	0.0067888	0.0447767	0.0213563	2.9199	5.75214	0.605712	2.51929	0.855517	263.184	6.70022	0.851378	-7.86985	3.55e-15	1.78e-13
ENSG00000164220	F2RL2	0.00307767	0	0	1.17664	0.599472	0.984198	1.23944	1.06191	115.527	9.81502	1.24724	-7.86942	3.56e-15	1.78e-13
ENSG00000214359	RPL18P10	0	0	0	4.21286	3.6455	3.30668	2.54861	7.515	76.4419	10.1835	1.29426	-7.86819	3.6e-15	1.79e-13
ENSG00000226705	SDCBPP1	0	0	0	6.2197	5.00421	7.2459	0.795158	3.20854	133.871	10.9865	1.39629	-7.86831	3.59e-15	1.79e-13
ENSG00000119514	GALNT12	31.9862	29.5492	26.058	3.5657	1.26478	3.35388	3.21322	1.5628	2130.77	-3.4938	0.444263	7.86426	3.71e-15	1.84e-13
ENSG00000283199	C13orf46	0.0246278	0.0777476	0.0803437	1.61475	2.68634	1.10713	0.859688	0.940474	189.616	4.56212	0.580097	-7.86442	3.71e-15	1.84e-13
ENSG00000259651	MTCO3P23	0.435516	0.110482	0.0761141	142.374	81.8614	33.9204	5.28013	13.2561	536.409	8.05571	1.02458	-7.86245	3.77e-15	1.87e-13
ENSG00000234028	EIF2AK3-DT	0.0587739	0.0695789	0.10015	5.13924	8.23306	1.76961	1.87436	1.0496	524.436	5.56666	0.708064	-7.86181	3.79e-15	1.88e-13
ENSG00000206828	U1	2.04657	0.454278	0.603575	51.5601	215.761	21.3561	49.7595	76.5446	458.919	6.32323	0.804749	-7.85739	3.92e-15	1.94e-13
ENSG00000235419	AC010149.1	0.0454712	0.0615207	0.0476813	3.8422	1.94853	1.57997	1.11855	2.71701	52.6195	5.43302	0.691475	-7.85714	3.93e-15	1.94e-13
ENSG00000233436	BTBD18	0.00658011	0	0.0344996	1.59964	0.948445	0.906796	0.520279	0.922339	105.377	6.16805	0.785245	-7.85493	4e-15	1.97e-13
ENSG00000254177	AC079209.2	0.0243357	0	0	15.3717	9.29068	8.1692	4.8233	9.51188	136.133	10.0454	1.27905	-7.85375	4.04e-15	1.99e-13
ENSG00000236936	AL031005.1	0	0	0	18.749	13.1114	8.89395	0.88706	3.94965	220.62	11.7066	1.49115	-7.8507	4.14e-15	2.04e-13
ENSG00000164684	ZNF704	0.0160741	0.00496413	0.00732841	0.763816	0.318538	0.842102	0.498066	0.0989036	256.126	5.73496	0.730747	-7.84808	4.22e-15	2.08e-13
ENSG00000265100	AC005332.1	0.112093	0.170614	0.109145	2.19598	6.26936	1.73995	2.93746	1.84531	134.85	4.51467	0.575345	-7.84689	4.26e-15	2.09e-13
ENSG00000259398	AC090970.1	0	0.0279346	0	11.5545	13.5128	7.00391	7.0235	7.56921	119.067	9.84896	1.25675	-7.83686	4.62e-15	2.26e-13
ENSG00000110723	EXPH5	0.0383359	0.0350102	0.0180896	10.144	2.24387	8.67295	2.78867	0.19505	1767.94	7.30129	0.93178	-7.83585	4.66e-15	2.28e-13
ENSG00000250031	AC009927.1	0.1415	0.203409	0.160742	2.25407	3.03177	3.26041	0.957212	3.41694	159.864	3.93937	0.50281	-7.83472	4.7e-15	2.3e-13
ENSG00000280205	AC009716.2	0	0	0	0.532536	0.271315	0.762904	0.581519	1.08512	81.4799	10.2795	1.31225	-7.83353	4.74e-15	2.31e-13
ENSG00000135914	HTR2B	0.0338345	0	0	0.662842	1.05445	1.28096	1.74273	1.82408	95.8424	6.85214	0.874957	-7.83141	4.82e-15	2.35e-13
ENSG00000213440	H2AFZP1	0.0265536	0.134723	0	2.53797	4.65494	3.28401	6.10271	6.90726	62.5203	6.44789	0.823324	-7.83153	4.82e-15	2.35e-13
ENSG00000242197	AC098869.1	0	0	0	4.32883	4.61774	6.854	8.55833	9.2469	65.6786	9.97149	1.27334	-7.83094	4.84e-15	2.35e-13
ENSG00000062038	CDH3	0.0103575	0.00700664	0.0144812	4.08179	1.86278	2.20508	0.68064	0.104698	364.656	7.39508	0.944377	-7.83064	4.85e-15	2.35e-13
ENSG00000188153	COL4A5	0.00442001	0.00807314	0.00370787	3.39805	0.716299	2.62701	0.579677	0.0500411	586.65	8.09161	1.03334	-7.83057	4.86e-15	2.35e-13
ENSG00000212402	SNORA74B	0	0.0529507	0	54.4294	124.206	12.5385	48.0816	12.097	338.219	11.3613	1.45135	-7.82806	4.95e-15	2.4e-13
ENSG00000247925	AL139807.1	0	0	0	6.25323	5.57182	3.76415	1.47645	2.48997	92.1448	10.4421	1.33394	-7.82801	4.96e-15	2.4e-13
ENSG00000270124	AC092127.2	0.0698082	0	0	2.32077	2.17558	2.46671	4.08453	2.46979	54.6551	6.84135	0.873975	-7.82785	4.96e-15	2.4e-13
ENSG00000175793	SFN	0	0.0650953	0.0336345	16.9616	14.4947	10.0023	3.19556	0.875433	399.456	8.11276	1.03645	-7.82745	4.98e-15	2.4e-13
ENSG00000234193	AC013476.1	0.019532	0	0.0819254	1.78568	3.11967	2.3811	3.1711	2.02704	45.2366	6.22508	0.795719	-7.82322	5.15e-15	2.48e-13
ENSG00000041982	TNC	0.0304682	0.0253959	0.0159746	4.63498	1.53453	2.55119	0.718134	0.265456	630.704	6.33933	0.810685	-7.81972	5.29e-15	2.54e-13
ENSG00000259600	AC066616.2	0.120397	0.129356	0.245071	52.7104	19.892	14.5772	1.83672	6.86308	955.307	6.86111	0.877454	-7.81934	5.31e-15	2.55e-13
ENSG00000129048	ACKR4	0.0235789	0.0279137	0.0412083	0.653232	0.443964	1.26365	0.530304	0.540253	62.9541	4.48195	0.57322	-7.8189	5.33e-15	2.55e-13
ENSG00000153208	MERTK	0.192706	0.679742	0.298297	4.69998	18.8482	12.2893	6.23021	21.6904	1986.87	5.03027	0.643389	-7.8184	5.35e-15	2.56e-13
ENSG00000258365	AC073655.2	0.112782	0.0762945	0.0591316	12.3418	2.92903	4.08483	1.52588	2.82479	178.928	5.8352	0.746443	-7.81734	5.4e-15	2.58e-13
ENSG00000157388	CACNA1D	0.019136	0.0266299	0.0223593	1.06559	0.42811	0.93023	0.387341	0.186435	393.653	4.72144	0.604143	-7.8151	5.49e-15	2.62e-13
ENSG00000164855	TMEM184A	0.0234246	0.0810955	0.0216733	2.27325	1.54057	1.88671	1.41489	0.414144	390.045	5.16041	0.660349	-7.81467	5.51e-15	2.63e-13
ENSG00000233220	LINC00167	0	0.0375021	0.0310035	9.43	8.32174	1.50182	1.55851	1.92274	216.574	7.63865	0.977621	-7.81351	5.56e-15	2.65e-13
ENSG00000199568	RNU5A-1	0.0904197	0	0	156.687	31.7017	18.8507	51.094	59.5931	246.908	10.9069	1.39612	-7.81231	5.62e-15	2.67e-13
ENSG00000136244	IL6	0.212917	0.282924	0.287056	76.1559	131.566	3.23333	11.7685	16.8423	3328.35	7.52028	0.962698	-7.81167	5.64e-15	2.68e-13
ENSG00000253558	AC024568.1	0.00928203	0.00470933	0.00486659	0.617159	0.687027	0.393583	0.763272	1.20099	55.6785	6.86491	0.878984	-7.81005	5.72e-15	2.71e-13
ENSG00000265625	AC104564.5	0.299107	0.526084	0.439103	4.80616	3.26259	4.01627	2.22835	3.73572	135.988	3.09638	0.396509	-7.80911	5.76e-15	2.73e-13
ENSG00000143811	PYCR2	14.8973	12.1264	17.0748	3.00098	3.87955	3.39035	4.28554	3.7716	1505.01	-2.00265	0.256498	7.80768	5.82e-15	2.76e-13
ENSG00000231028	LINC00271	0.0130043	0.00659786	0.00833333	1.02377	0.439053	1.29685	0.342743	0.0983468	313.734	6.10198	0.781905	-7.80399	6e-15	2.83e-13
ENSG00000105514	RAB3D	0.157905	0.453982	0.248369	9.88261	6.06749	5.60078	2.42139	4.16295	850.8	4.29367	0.550238	-7.80329	6.03e-15	2.85e-13
ENSG00000177469	CAVIN1	0.0558222	0.0626064	0.0246465	1.52615	3.7312	2.08151	2.6018	0.399943	250.501	5.43567	0.69671	-7.80191	6.1e-15	2.87e-13
ENSG00000223584	TVP23CP1	0	0.0666234	0	10.5045	9.46367	1.97202	4.39538	3.82728	129.288	8.07551	1.03516	-7.80123	6.13e-15	2.88e-13
ENSG00000117983	MUC5B	0.103206	0.0188849	0.0212897	32.4523	13.081	78.6126	1.99178	0.844488	15824.3	9.05341	1.16062	-7.80052	6.17e-15	2.9e-13
ENSG00000085831	TTC39A	0.0380918	0.0181894	0.0317196	1.83435	0.912171	2.14765	0.744107	0.2567	374.898	5.32807	0.683634	-7.79374	6.51e-15	3.05e-13
ENSG00000108551	RASD1	0.0120008	0.0547985	0.0692124	5.5855	17.2042	5.19467	3.87145	0.655072	381.953	7.16499	0.919968	-7.7883	6.79e-15	3.18e-13
ENSG00000214199	EEF1A1P12	0.997438	1.15445	1.37277	0.0647651	0.0303566	0.0550704	0.0328608	0.0210054	33.5916	-4.93013	0.633037	7.78807	6.8e-15	3.19e-13
ENSG00000286581	AL450992.3	0	0	0	27.6951	35.4821	4.48561	2.97771	2.33115	322.837	12.2562	1.57444	-7.78448	7e-15	3.27e-13
ENSG00000275178	AC018529.1	0.0581091	0.0294822	0.0304667	4.46735	3.05601	5.23596	2.51171	6.53965	52.9844	6.79494	0.873047	-7.78302	7.08e-15	3.31e-13
ENSG00000197536	C5orf56	0.842071	1.12142	1.06616	4.16244	4.47747	4.83472	4.23756	3.14761	1555.45	2.04626	0.262956	-7.78176	7.15e-15	3.33e-13
ENSG00000235217	TSPY26P	0.049194	0.0656818	0.019005	2.04431	2.15849	1.31745	0.442197	0.994553	192.26	4.95744	0.637194	-7.7801	7.25e-15	3.37e-13
ENSG00000215595	C20orf202	1.51887	1.17081	1.19623	0.0270894	0	0	0.0412343	0.00878596	42.6785	-6.47041	0.831888	7.77799	7.37e-15	3.43e-13
ENSG00000201998	SNORA23	0.345781	0.175435	0.0604312	31.1335	25.5936	6.92374	20.5357	5.51483	109.978	6.519	0.838268	-7.77674	7.44e-15	3.46e-13
ENSG00000131171	SH3BGRL	249.005	261.423	287.576	35.2149	32.5547	32.8637	44.3131	65.4634	14477.5	-2.65981	0.342278	7.77092	7.79e-15	3.61e-13
ENSG00000202417	Y_RNA	0	0	0	14.2718	19.526	11.4795	14.0912	12.6354	54.4579	9.68119	1.24589	-7.77051	7.82e-15	3.62e-13
ENSG00000076864	RAP1GAP	0.0127577	0.0295898	0.0229334	5.52883	0.972689	2.28943	0.380437	0.859742	388.901	6.52574	0.840077	-7.76803	7.97e-15	3.69e-13
ENSG00000257169	AC125612.1	0	0	0	4.6246	4.01014	3.14588	8.74054	7.38704	70.4206	10.0661	1.29673	-7.76266	8.32e-15	3.84e-13
ENSG00000249870	AC005920.2	0	0	0	12.866	6.64591	10.2703	2.53127	7.11089	87.6051	10.3731	1.33667	-7.7604	8.47e-15	3.91e-13
ENSG00000142798	HSPG2	0.0248931	0.0146858	0.0151762	2.03765	0.949447	1.87787	1.27189	0.0920698	761.993	6.09223	0.785225	-7.75857	8.59e-15	3.96e-13
ENSG00000287736	AF305872.2	0.694516	0.780518	1.09241	47.4816	43.5802	15.391	7.68407	15.1381	2478.75	4.91667	0.633775	-7.75776	8.64e-15	3.98e-13
ENSG00000127540	UQCR11	12.1182	10.912	12.7638	2.34557	2.84892	3.24317	3.15638	3.65819	730.121	-1.96183	0.253009	7.75398	8.91e-15	4.09e-13
ENSG00000115221	ITGB6	0.00725234	0.00367955	0.00190121	0.519878	0.303713	1.33578	1.02453	0.129514	128.791	7.27085	0.937739	-7.7536	8.93e-15	4.1e-13
ENSG00000286307	AC017028.1	0	0.00423353	0	2.13253	1.64155	0.840316	1.16119	1.18086	117.123	9.82535	1.26742	-7.75225	9.03e-15	4.14e-13
ENSG00000105357	MYH14	0.0656174	0.0696564	0.0444597	16.6545	5.63546	9.71505	3.71853	0.299332	2517.57	6.90965	0.89158	-7.74989	9.2e-15	4.21e-13
ENSG00000269506	AC110792.2	0.0519885	0.0131885	0.047701	11.7474	3.26576	2.75557	0.575492	4.37061	246.6	6.91414	0.892409	-7.74773	9.36e-15	4.28e-13
ENSG00000172602	RND1	0.0345372	0.0161749	0.0139292	3.99657	2.73228	1.95263	0.789833	0.261391	258.888	6.49295	0.838347	-7.74494	9.56e-15	4.37e-13
ENSG00000100024	UPB1	0.00617617	0.0188013	0.00485727	16.394	15.1398	1.38309	0.110691	1.2528	1559.95	9.42825	1.21762	-7.74319	9.7e-15	4.42e-13
ENSG00000175928	LRRN1	0.0213018	0.00665089	0.0154642	1.19164	0.619188	2.13075	0.300583	0.357777	198.933	5.98977	0.773863	-7.74009	9.93e-15	4.53e-13
ENSG00000236583	AP004290.1	0	0	0	0.740853	1.47582	0.971181	1.62889	1.69199	61.5118	9.87168	1.27551	-7.73941	9.99e-15	4.54e-13
ENSG00000285921	AP000779.1	0.0116025	0	0	7.1359	2.30516	3.60784	3.05798	5.48889	130.737	9.99016	1.29097	-7.73852	1.01e-14	4.57e-13
ENSG00000232118	BACH1-AS1	0.107393	0.242164	0.0375375	7.73556	3.57932	3.56288	2.23921	3.66684	124.553	5.00311	0.64669	-7.73648	1.02e-14	4.64e-13
ENSG00000269688	AC008982.2	1.12759	1.53278	1.07085	11.4051	20.803	8.00638	17.6295	9.49132	234.497	3.43376	0.443943	-7.73468	1.04e-14	4.7e-13
ENSG00000267690	LDLRAD4-AS1	0	0	0	1.95046	0.98885	1.56542	2.27212	0.329209	104.16	10.6242	1.37407	-7.73195	1.06e-14	4.79e-13
ENSG00000280392	AC007496.3	0	0	0.00319445	1.26596	0.39163	1.74924	2.26742	1.31389	161.11	10.2954	1.33174	-7.73078	1.07e-14	4.83e-13
ENSG00000268056	AC020913.1	0.0211893	0.0430024	0	4.13855	6.60364	1.98415	3.52952	4.99779	70.6277	7.61614	0.985337	-7.72948	1.08e-14	4.88e-13
ENSG00000202502	RNA5SP151	0.179294	0.636766	0.752033	83.0758	76.4816	17.2641	23.0604	13.6533	168.446	6.35044	0.82178	-7.72767	1.1e-14	4.94e-13
ENSG00000258111	AC079316.1	0	0	0	1.59076	7.55563	6.98865	7.47939	13.036	100.82	10.5836	1.37052	-7.72236	1.14e-14	5.14e-13
ENSG00000286186	AC018445.5	0.0175749	0.00713344	0.0147433	0.598881	0.506642	0.32293	0.541025	0.232136	44.759	5.05021	0.654165	-7.72009	1.16e-14	5.23e-13
ENSG00000205420	KRT6A	0	0	0	14.1218	20.025	4.55996	0.725588	0.120784	774.609	13.5201	1.75156	-7.7189	1.17e-14	5.27e-13
ENSG00000171346	KRT15	0.0228435	0.0124814	0.0221112	2.70182	2.656	3.35915	1.06334	0.11368	397.57	6.69087	0.86755	-7.71237	1.24e-14	5.54e-13
ENSG00000254554	AC080023.1	0.0391856	0.0530166	0.0136967	13.2443	25.493	4.84626	0.798686	3.97867	260.488	8.09234	1.04964	-7.70963	1.26e-14	5.65e-13
ENSG00000258565	BLZF2P	0	0.0376746	0	1.92862	1.73565	1.04955	1.05684	2.32691	61.5285	7.00274	0.908338	-7.7094	1.26e-14	5.66e-13
ENSG00000165383	LRRC18	0.175136	0.13164	0.0204053	6.52321	1.94572	5.1571	3.40551	2.56155	215.592	5.16391	0.670276	-7.70415	1.32e-14	5.89e-13
ENSG00000280326	AC067931.2	0.00690954	0	0	8.78629	6.6485	2.29504	2.30186	1.33171	217.125	10.7198	1.39175	-7.70235	1.34e-14	5.96e-13
ENSG00000203395	AC015969.1	0.00740727	0	0	49.4046	25.9415	5.07776	0.968326	2.76543	797.667	12.6003	1.63631	-7.70043	1.36e-14	6.05e-13
ENSG00000270387	AC115621.1	0.0488983	0.0124045	0	1.62562	1.80965	2.05182	7.346	5.23945	104.137	7.45678	0.969035	-7.69506	1.41e-14	6.3e-13
ENSG00000205041	AC118344.1	0.0573936	0.0655183	0.0601832	1.19253	1.31356	1.07739	0.922732	0.502807	50.8064	4.02214	0.522724	-7.69457	1.42e-14	6.31e-13
ENSG00000249661	TNRC18P1	0.0114945	0.00291591	0.0572524	1.97037	3.17925	0.766633	2.50236	0.964388	230.975	6.29902	0.818777	-7.69321	1.43e-14	6.37e-13
ENSG00000206538	VGLL3	4.69356	1.00082	2.1643	0.133429	0.0609373	0.0829103	0.149287	0.0399465	709.889	-4.81646	0.626527	7.68755	1.5e-14	6.65e-13
ENSG00000286319	AL135978.2	0.00490584	0.0298683	0.0154329	1.52901	0.554229	2.03687	0.424101	1.88444	92.7113	6.26821	0.815483	-7.6865	1.51e-14	6.7e-13
ENSG00000124749	COL21A1	0.019727	0.0107786	0.00636486	5.05108	0.874897	5.58992	1.64137	0.106352	615.316	7.75207	1.00877	-7.68468	1.53e-14	6.78e-13
ENSG00000199627	RNU6-1010P	0	0	0	13.4427	10.6923	19.0508	38.0301	19.8177	72.3563	10.1068	1.3152	-7.68461	1.53e-14	6.78e-13
ENSG00000141579	ZNF750	0.0199278	0.0640338	0.00348274	7.71535	3.60986	3.70859	1.76474	0.662514	370.919	6.9015	0.898771	-7.67882	1.61e-14	7.09e-13
ENSG00000144724	PTPRG	0.00215153	0.00291093	0.000752033	0.303991	0.0838154	0.413071	0.332675	0.0512301	116.543	6.92967	0.902505	-7.67826	1.61e-14	7.11e-13
ENSG00000237263	MAPK6P3	0.00485138	0.00984559	0	1.8346	0.377984	1.92855	1.02291	1.0658	90.3614	7.98008	1.03951	-7.67673	1.63e-14	7.19e-13
ENSG00000254791	FAR1-IT1	0	0.0289214	0	6.63279	13.2129	6.24421	6.79085	10.9482	108.024	9.71424	1.26552	-7.67611	1.64e-14	7.21e-13
ENSG00000155966	AFF2	0.000736514	0	0.00463387	3.24124	2.91509	0.637616	0.0419292	0.546961	704.217	9.69513	1.26368	-7.67215	1.69e-14	7.43e-13
ENSG00000227714	MTND6P18	0	0	0	3.22866	2.07088	3.39558	2.54348	3.52726	50.6994	9.59354	1.25047	-7.67195	1.69e-14	7.43e-13
ENSG00000187109	NAP1L1	19.4255	22.2912	24.7469	6.55493	6.02899	7.11888	7.81497	7.26626	11711.3	-1.67087	0.217872	7.66903	1.73e-14	7.59e-13
ENSG00000232273	FTH1P1	0.0985779	0	0.124043	4.91581	6.45158	2.47315	3.6166	2.15238	70.6168	5.71843	0.745838	-7.66712	1.76e-14	7.7e-13
ENSG00000183779	ZNF703	0.0316305	0.131594	0.00995038	4.54797	5.56958	5.98519	1.90741	1.45374	435.831	6.07387	0.79233	-7.66584	1.78e-14	7.77e-13
ENSG00000274280	MIR6069	0.265536	0.53889	0.139221	23.1728	37.2395	26.2721	7.83834	17.3576	59.6561	6.14069	0.801129	-7.66504	1.79e-14	7.81e-13
ENSG00000169964	TMEM42	4.54248	4.40141	5.74099	1.05029	0.785002	1.15254	1.0658	1.31193	412.126	-2.18108	0.284636	7.66269	1.82e-14	7.94e-13
ENSG00000263466	AC006441.1	0.0480032	0.194839	0.151009	4.78757	1.58952	5.89436	3.69432	4.30245	60.4341	4.95711	0.647099	-7.6605	1.85e-14	8.07e-13
ENSG00000100003	SEC14L2	0.0498867	0.0506211	0.0298923	1.00693	1.65883	0.585494	0.540956	0.45145	172.348	4.28049	0.559143	-7.65545	1.93e-14	8.38e-13
ENSG00000285973	AC063960.2	0	0	0	2.52663	0.473713	1.94622	1.33728	0.12533	188.705	11.4823	1.50008	-7.65447	1.94e-14	8.43e-13
ENSG00000223724	RAD17P2	0.0106107	0.0161504	0	2.77792	0.475357	1.36851	0.626433	2.25957	99.6991	7.38513	0.965668	-7.64768	2.05e-14	8.88e-13
ENSG00000285441	SOD2	0.0287024	0.0208035	0.0128989	1.66986	3.99336	0.840351	0.414987	0.978179	136.268	6.23871	0.815988	-7.6456	2.08e-14	9.01e-13
ENSG00000163145	C1QTNF7	0	0.00381268	0	0.437196	0.783096	1.20488	0.316895	0.544398	122.949	9.00871	1.17866	-7.64315	2.12e-14	9.18e-13
ENSG00000229339	AC093414.1	0	0	0	2.88318	2.7823	2.12712	3.95839	2.83282	50.1719	9.57184	1.25249	-7.64223	2.13e-14	9.23e-13
ENSG00000250698	AC131182.1	0	0	0	7.03228	2.79863	2.84878	1.68305	2.7972	75.4585	10.1531	1.32892	-7.6401	2.17e-14	9.37e-13
ENSG00000130702	LAMA5	0.0286235	0.0417055	0.031554	4.47428	2.12434	3.95365	1.74094	0.154315	1200.36	6.19555	0.811071	-7.63873	2.19e-14	9.46e-13
ENSG00000221676	RNU6ATAC	0.0832436	0.0844689	0.261869	365.645	316.827	5.73584	116.369	5.83416	683.806	10.1492	1.32879	-7.63791	2.21e-14	9.51e-13
ENSG00000213137	ARF1P2	0	0	0	2.4305	2.81008	1.96334	4.19287	3.7575	54.5688	9.69834	1.27002	-7.63639	2.23e-14	9.61e-13
ENSG00000259151	CAP2P1	0.00754582	0.0076569	0	1.44244	1.58737	1.39984	3.0866	2.01371	88.8024	8.54235	1.11903	-7.63369	2.28e-14	9.8e-13
ENSG00000275576	AL049539.1	0.137107	0.0231876	0	4.46314	3.20471	4.07767	1.8309	3.41866	52.7035	5.97201	0.782485	-7.63211	2.31e-14	9.91e-13
ENSG00000228166	MTND1P11	0	0	0	3.43321	0.746302	2.24236	4.26654	3.3405	82.2536	10.2881	1.34832	-7.63031	2.34e-14	1e-12
ENSG00000253284	AC092828.1	0	0	0	1.69788	0.234958	2.7087	0.873783	0.180936	205.535	11.6066	1.52127	-7.62958	2.36e-14	1.01e-12
ENSG00000172543	CTSW	23.4274	27.3158	25.9775	1.39189	2.02971	1.03012	3.33495	0.810912	965.634	-3.89669	0.511019	7.62533	2.43e-14	1.04e-12
ENSG00000242170	RN7SL329P	0	0	0	4.81059	3.6897	5.76388	4.06804	5.579	47.8519	9.51138	1.2475	-7.62433	2.45e-14	1.05e-12
ENSG00000249042	AC008771.1	0.120392	0.115994	0.095639	1.54639	1.34068	1.34499	0.484614	0.986695	348.411	3.36336	0.4412	-7.62321	2.47e-14	1.06e-12
ENSG00000092445	TYRO3	0.0107127	0.0148232	0.0153182	0.125459	0.223839	0.19099	0.114991	0.119446	58.7907	3.50348	0.459943	-7.61721	2.59e-14	1.1e-12
ENSG00000246130	AC107959.2	0.00397902	0.0201879	0	0.992114	2.0461	0.421802	0.755076	0.659637	86.4312	6.90592	0.907386	-7.61079	2.72e-14	1.16e-12
ENSG00000205336	ADGRG1	0.0751009	0.0602277	0.0749406	6.7502	4.30354	6.06292	1.97426	0.378761	1140.56	5.79551	0.761796	-7.6077	2.79e-14	1.19e-12
ENSG00000207233	SNORA37	0.0813077	0.0825045	0.682077	129.071	118.779	10.4866	83.8325	12.2737	306.76	7.97974	1.049	-7.60698	2.81e-14	1.19e-12
ENSG00000161956	SENP3	15.8314	9.94706	13.3293	1.21476	2.30007	1.29882	1.58054	2.46143	1163.39	-2.87863	0.378458	7.6062	2.82e-14	1.2e-12
ENSG00000265432	MIR4308	0	0	0	52.1966	20.6822	17.1585	15.8357	22.8629	69.793	10.0397	1.32003	-7.60564	2.84e-14	1.2e-12
ENSG00000214761	HNRNPA1P15	0	0	0	1.67991	1.10663	1.25472	1.84294	2.47391	53.7039	9.67768	1.27257	-7.60485	2.85e-14	1.21e-12
ENSG00000273542	HIST1H4K	0	0.102337	0.0705031	2.23522	4.58366	5.28614	9.7109	6.88707	60.2998	6.65444	0.875135	-7.6039	2.87e-14	1.21e-12
ENSG00000223522	AC093690.1	0.0589804	0.00997478	0.0824629	1.56591	1.3403	1.03626	0.953426	0.772855	124.695	4.48707	0.590123	-7.60362	2.88e-14	1.22e-12
ENSG00000206650	SNORA70G	0	0	0.154908	30.0811	39.1336	13.8331	38.3125	11.3491	126.277	9.03336	1.18849	-7.60073	2.94e-14	1.24e-12
ENSG00000261158	AC109597.2	0	0	0	2.9152	1.01379	2.25893	1.35984	3.70571	69.8221	10.0527	1.3228	-7.59953	2.97e-14	1.25e-12
ENSG00000206199	ANKUB1	0.0897565	0.0374069	0.0151263	8.89854	1.44234	9.9169	2.26425	1.01531	1037.16	6.63204	0.87305	-7.59641	3.04e-14	1.28e-12
ENSG00000276410	HIST1H2BB	0	0	0	2.40243	3.86079	6.76072	19.5613	17.0307	126.524	10.9105	1.43775	-7.58857	3.23e-14	1.36e-12
ENSG00000196878	LAMB3	0.19411	0.212999	0.0994053	25.8782	37.5012	8.79304	4.14514	1.99257	2451.42	6.53503	0.861276	-7.58762	3.26e-14	1.37e-12
ENSG00000236567	TCF3P1	0	0.0109892	0.0056781	1.12511	0.759402	0.727088	1.47283	0.561962	60.4544	7.38859	0.97403	-7.58559	3.31e-14	1.39e-12
ENSG00000163531	NFASC	0.00542408	0.00150107	0.00310239	1.25201	0.430288	0.694342	0.186105	0.0352236	371.298	7.27819	0.959527	-7.58519	3.32e-14	1.39e-12
ENSG00000255933	AC117500.2	0.0629951	0.0319612	0.198171	1.5707	2.57676	2.22597	2.72291	3.58722	57.8448	4.71314	0.621537	-7.58304	3.38e-14	1.41e-12
ENSG00000242094	FOXP1-IT1	0.00592749	0.0150369	0.015539	0.96066	0.138548	0.90064	0.524919	1.04656	85.4582	5.88205	0.776085	-7.57914	3.48e-14	1.45e-12
ENSG00000236324	AL035634.1	0	0	0	9.37352	7.68872	3.83576	6.12333	2.2041	72.7663	10.0991	1.33254	-7.57884	3.49e-14	1.45e-12
ENSG00000274641	HIST1H2BO	0.0275294	0	0	3.77524	9.223	8.80353	23.3343	26.418	182.538	10.476	1.3825	-7.57761	3.52e-14	1.47e-12
ENSG00000279814	AC010997.6	0.0063761	0	0	1.45731	1.16743	2.56846	4.4634	8.25853	197.318	10.5886	1.39793	-7.57452	3.6e-14	1.5e-12
ENSG00000218313	AL139274.1	0	0	0	5.54149	2.31366	2.2768	0.803335	2.76389	85.8217	10.3415	1.36567	-7.57244	3.66e-14	1.52e-12
ENSG00000282977	PCBP2-OT1	0.159997	0.0541174	0.0186415	2.21628	2.35465	2.5127	2.36147	1.41366	43.7996	4.79241	0.633061	-7.57023	3.73e-14	1.55e-12
ENSG00000267234	AC092067.1	0.0429864	0	0.0225379	1.87566	4.10275	3.68345	2.76442	3.07066	50.8306	7.14626	0.944059	-7.56972	3.74e-14	1.55e-12
ENSG00000118113	MMP8	0.0030517	0	0	6.02379	2.24689	0.905802	0.366766	2.37324	274.199	11.0584	1.46097	-7.56921	3.76e-14	1.56e-12
ENSG00000148346	LCN2	1.26837	0.720209	0.392803	274.384	152.508	235.042	13.1777	9.823	7342.04	7.43089	0.981954	-7.56745	3.81e-14	1.58e-12
ENSG00000065534	MYLK	0.0151413	0.0120033	0.00694631	1.47079	0.285709	0.77579	0.730294	0.0950221	503.211	5.8835	0.777533	-7.56688	3.82e-14	1.58e-12
ENSG00000268061	NAPA-AS1	0.271355	0.17982	0.371649	3.03773	3.14972	1.89813	2.46375	1.59727	164.41	3.14137	0.415167	-7.56652	3.83e-14	1.58e-12
ENSG00000277918	U1	0	0	0	4.51815	7.97269	26.8928	28.8578	21.3773	98.3716	10.5491	1.39429	-7.56595	3.85e-14	1.59e-12
ENSG00000007171	NOS2	0.0166903	0.0217749	0.0200018	9.85882	3.66895	2.74661	1.78974	0.102835	536.609	7.54168	0.997061	-7.56392	3.91e-14	1.61e-12
ENSG00000091136	LAMB1	7.85352	4.42495	18.1873	0.788365	0.334088	0.573934	0.56439	0.81261	1812.01	-4.04516	0.534938	7.56193	3.97e-14	1.63e-12
ENSG00000259345	AC013652.1	0.0104947	0.00760655	0.0110048	1.20867	0.473079	0.497979	0.211796	0.163674	121.01	5.713	0.75548	-7.56208	3.97e-14	1.63e-12
ENSG00000198513	ATL1	6.35817	5.20437	6.71513	1.0097	0.787212	1.09232	1.59271	0.904614	690.566	-2.49659	0.330251	7.55968	4.04e-14	1.66e-12
ENSG00000235440	AC011742.3	0.102329	0.0648969	0.0402384	0.956785	1.09624	2.57629	2.02274	1.99981	48.623	4.65671	0.615997	-7.55963	4.04e-14	1.66e-12
ENSG00000257803	AC010200.1	0.288547	0.336714	0.242057	1.7087	2.83828	4.77936	6.47946	6.23217	222.909	3.93459	0.520569	-7.55825	4.09e-14	1.67e-12
ENSG00000232618	AL355304.1	0.0160427	0.00976729	0.0168224	5.72003	7.56204	1.32082	0.41944	0.419471	338.795	7.76222	1.02741	-7.55515	4.18e-14	1.71e-12
ENSG00000259626	MTND3P12	0.0639554	0.129794	0.134128	73.0878	23.0461	17.8532	2.09017	6.59421	270.024	7.81004	1.03398	-7.55335	4.24e-14	1.73e-12
ENSG00000237065	NANOGP4	0.0114882	0.0116573	0	2.29153	1.87965	2.47624	4.6992	2.61674	85.4687	8.48774	1.12387	-7.55228	4.28e-14	1.74e-12
ENSG00000266946	MRPL37P1	0	0	0	1.27142	1.55861	1.1504	1.60448	0.602683	55.3707	9.70731	1.28534	-7.55231	4.28e-14	1.74e-12
ENSG00000107566	ERLIN1	35.2067	29.661	35.3331	12.7227	11.9853	11.434	12.6192	10.8323	3733.69	-1.48711	0.197003	7.54866	4.4e-14	1.79e-12
ENSG00000073150	PANX2	0.0473225	0.0480191	0.0177223	4.00331	3.77919	2.32312	0.449006	0.824598	238.679	5.91178	0.783184	-7.5484	4.41e-14	1.79e-12
ENSG00000264829	AC087749.2	0	0.030236	0	13.3732	11.2597	6.79126	5.65449	6.30525	102.282	9.62826	1.27563	-7.54783	4.43e-14	1.8e-12
ENSG00000113758	DBN1	0.0922038	0.0478201	0.139656	1.47305	2.45048	1.65076	1.23991	0.687638	266.61	4.00671	0.530881	-7.54729	4.44e-14	1.8e-12
ENSG00000264937	AC100830.2	0.174811	0.399116	0.45827	6.71964	8.00176	4.55558	3.77803	5.18343	47.0187	4.02585	0.533593	-7.54479	4.53e-14	1.84e-12
ENSG00000254019	AC011676.2	0.0179601	0.0182245	0	5.00055	6.78668	4.56933	2.15852	4.38138	89.6383	8.54644	1.1328	-7.54452	4.54e-14	1.84e-12
ENSG00000241458	RPL7P19	0.033944	0.0172218	0	3.45592	6.87612	5.30748	12.4533	1.28099	121.711	8.41278	1.11523	-7.54357	4.57e-14	1.85e-12
ENSG00000286411	AC002458.1	0	0	0	1.10478	0.937963	0.478567	0.909573	0.507052	55.1125	9.69588	1.28533	-7.54349	4.58e-14	1.85e-12
ENSG00000239280	AC108693.1	0.0242794	0.0739103	0.101838	2.3206	1.89167	5.7481	7.9349	11.3224	85.0587	6.46809	0.857515	-7.54284	4.6e-14	1.86e-12
ENSG00000254911	SCARNA9	0.415982	0.0603008	0.0623144	30.128	18.2886	6.92951	11.4649	4.96584	170.857	6.31259	0.837022	-7.54172	4.64e-14	1.87e-12
ENSG00000264063	CR392039.1	0	0	0	49.3032	126.599	20.3539	70.6965	15.5271	115.33	10.7688	1.42842	-7.53895	4.74e-14	1.91e-12
ENSG00000273703	HIST1H2BM	0	0	0	3.20324	2.25213	9.87357	19.0389	28.5701	160.496	11.2528	1.49276	-7.5383	4.76e-14	1.91e-12
ENSG00000279416	AC099689.1	0	0.0326977	0.0506843	0.836922	1.41221	1.0817	1.73254	3.02927	71.2492	5.87971	0.780001	-7.53807	4.77e-14	1.92e-12
ENSG00000286715	AL589863.2	0	0.0133875	0.0415037	1.20618	2.62121	3.19343	8.40104	13.7276	155.397	8.33391	1.10579	-7.5366	4.82e-14	1.94e-12
ENSG00000253669	GASAL1	0.0166858	0.0304765	0.0209962	1.33132	3.36708	0.866715	0.351819	0.746636	141.611	5.86941	0.778833	-7.53615	4.84e-14	1.94e-12
ENSG00000256870	SLC5A8	0.00261629	0	0.0054869	7.88239	1.71227	6.66087	0.557158	0.155154	455.509	10.3026	1.36762	-7.5332	4.95e-14	1.98e-12
ENSG00000196549	MME	104.207	75.9797	58.5126	8.57239	2.1237	4.90826	8.11738	4.53929	17188.9	-3.8153	0.506671	7.53014	5.07e-14	2.03e-12
ENSG00000215196	BASP1-AS1	0	0.00618681	0.000913344	1.15102	0.644694	0.663257	0.165286	0.110351	220.977	7.84946	1.04261	-7.52867	5.13e-14	2.05e-12
ENSG00000233851	LATS2-AS1	0	0	0	2.6897	2.52143	1.75929	1.81962	1.83418	44.9408	9.39953	1.24984	-7.52058	5.45e-14	2.18e-12
ENSG00000237551	AC096775.1	0	0	0	6.03211	5.56353	5.791	1.6784	2.93461	65.966	9.96068	1.32462	-7.51967	5.49e-14	2.19e-12
ENSG00000280587	LINC01348	0.00643083	0.00978825	0.0033717	5.99954	5.84967	1.15891	0.284747	0.355366	298.408	8.70259	1.15751	-7.51838	5.55e-14	2.21e-12
ENSG00000267299	AC011444.3	0	0	0	4.0234	12.3209	5.18873	3.40236	5.43716	66.068	9.96338	1.32523	-7.51822	5.55e-14	2.21e-12
ENSG00000283849	AC092053.2	0	0.00585428	0	12.3952	19.1489	1.90612	1.30162	1.29858	438.734	11.7371	1.5613	-7.51753	5.58e-14	2.22e-12
ENSG00000261008	LINC01572	0.0133625	0.0127117	0.0105089	0.322763	0.087843	0.211001	0.144395	0.173345	82.0352	3.94153	0.524378	-7.51658	5.62e-14	2.23e-12
ENSG00000151692	RNF144A	0.104074	0.0957053	0.122774	0.418975	0.500456	0.522896	0.449164	0.611491	121.98	2.22601	0.296172	-7.51592	5.65e-14	2.24e-12
ENSG00000158874	APOA2	0.0887931	0.371663	0.0698316	29.5653	17.5979	8.03999	3.67419	5.4153	410.003	6.18244	0.82283	-7.51363	5.75e-14	2.28e-12
ENSG00000254865	AC100763.1	0	0	0	4.50899	1.56552	3.40803	2.33016	3.981	55.1799	9.71114	1.2931	-7.50999	5.91e-14	2.34e-12
ENSG00000203943	SAMD13	0.755914	1.22911	0.856322	0.0252312	0.035479	0.0750902	0.108816	0.045008	72.4027	-3.96741	0.528421	7.50804	6e-14	2.37e-12
ENSG00000132470	ITGB4	0.052746	0.058245	0.0146408	10.4567	6.21271	8.32136	2.24392	0.227909	1248.42	7.0343	0.937257	-7.5052	6.13e-14	2.42e-12
ENSG00000260231	KDM7A-DT	0.0896469	0.09963	0.129815	13.1098	10.4936	3.86915	1.60217	1.47868	507.695	5.8429	0.778588	-7.50449	6.17e-14	2.43e-12
ENSG00000172985	SH3RF3	0.0564287	0.025051	0.0147928	1.31171	0.74878	1.98148	0.382965	0.696373	207.715	4.9944	0.665536	-7.50432	6.17e-14	2.43e-12
ENSG00000039068	CDH1	0.230294	0.184855	0.0919093	20.8114	9.05174	17.5808	7.67496	0.850096	2306.93	6.04904	0.806147	-7.50365	6.21e-14	2.44e-12
ENSG00000239835	AC092910.1	0.00929025	0	0.00974179	1.35123	1.52004	2.15021	1.97843	2.56688	72.4352	8.25203	1.09976	-7.50347	6.22e-14	2.44e-12
ENSG00000230988	RPL23AP11	0	0	0	2.32339	2.35228	2.52878	4.4325	4.21989	49.7756	9.571	1.27585	-7.50164	6.3e-14	2.47e-12
ENSG00000255185	PDXDC2P	0.0464959	0.0314535	0.0243779	0.499148	1.20754	0.431276	0.620896	0.490891	60.7336	4.23912	0.565101	-7.50153	6.31e-14	2.47e-12
ENSG00000206737	RNVU1-18	0	0	0	8.50476	40.86	9.26559	7.14703	27.1526	102.006	10.5942	1.41238	-7.501	6.33e-14	2.48e-12
ENSG00000213592	PPIAP42	0.0861494	0.0218544	0.0225842	2.41652	3.43996	1.25571	2.49762	3.28016	42.441	5.87418	0.783176	-7.50046	6.36e-14	2.49e-12
ENSG00000273445	AC133644.2	0.407893	0.473026	0.101838	5.408	8.55034	3.70624	5.56979	4.63367	104.275	4.08112	0.544255	-7.49854	6.45e-14	2.52e-12
ENSG00000008118	CAMK1G	0.0220615	0.0287824	0.0099145	3.14328	6.07744	1.5257	0.618006	0.378053	262.913	6.85322	0.914057	-7.49758	6.5e-14	2.54e-12
ENSG00000259671	MTCYBP23	0.323607	0.395977	0.309395	87.8857	30.1445	26.6869	2.99018	9.46717	1166.87	6.51744	0.869289	-7.49744	6.51e-14	2.54e-12
ENSG00000200597	RNU1-87P	0	0	0	9.99934	7.93165	7.52148	5.3337	8.64828	44.8695	9.40498	1.2545	-7.49697	6.53e-14	2.54e-12
ENSG00000231393	AL357874.2	0.0772363	0.172421	0.113386	3.08125	8.60528	1.55564	4.36444	2.76903	94.2492	5.06768	0.676274	-7.49353	6.7e-14	2.61e-12
ENSG00000162896	PIGR	1.39385	1.11494	0.367287	548.525	116.374	236.514	47.4731	6.59623	28043.7	7.63895	1.01975	-7.49101	6.83e-14	2.66e-12
ENSG00000255040	MORF4L1P3	0	0.0336097	0	1.00938	1.89246	2.51634	4.35323	4.59812	91.5815	8.00308	1.06843	-7.49048	6.86e-14	2.66e-12
ENSG00000180221	TPT1P10	0	0.128747	0.0443487	3.7787	2.71851	3.54932	2.94277	1.51057	48.7109	5.64751	0.754216	-7.48792	7e-14	2.71e-12
ENSG00000187950	OVCH1	19.8458	6.86234	36.2772	0.0660741	0.0619404	0.0187278	0.329663	0.403597	1691.87	-6.88147	0.919191	7.48644	7.08e-14	2.74e-12
ENSG00000230071	RPL4P6	0.0884782	0.0816188	0.0927786	0.802212	1.31604	0.781607	0.746223	1.19251	44.5245	3.46292	0.462576	-7.48616	7.09e-14	2.74e-12
ENSG00000257979	SNRPGP18	0.0490126	0	0	15.4795	13.1745	9.179	8.06073	13.2778	84.8228	9.36085	1.25045	-7.48598	7.1e-14	2.74e-12
ENSG00000185499	MUC1	0.331315	0.171481	0.102593	21.4192	13.1147	21.5287	7.42647	1.16881	2060.45	6.00145	0.802044	-7.4827	7.28e-14	2.81e-12
ENSG00000224609	AC093425.1	0.0235203	0.0393096	0.0159588	5.58275	6.56477	1.49354	0.186701	1.45823	779.614	6.86187	0.917174	-7.48154	7.35e-14	2.83e-12
ENSG00000184292	TACSTD2	0.622406	0.701742	0.332372	195.207	119.886	84.9482	27.1946	2.10496	5250.16	7.28066	0.973455	-7.4792	7.48e-14	2.88e-12
ENSG00000239572	AC108749.1	1.19313	0.567925	0.814365	0.00901487	0	0.0344945	0.00457401	0.00292381	84.994	-6.28381	0.840388	7.47728	7.59e-14	2.92e-12
ENSG00000236478	AC012513.2	0	0	0	1.38006	0.718734	1.41795	1.36154	2.58612	56.8045	9.76089	1.30545	-7.47704	7.6e-14	2.92e-12
ENSG00000278576	AL162171.3	0.0132016	0.0200939	0.0276866	0.411456	0.218572	0.664744	0.521916	0.916345	59.4305	4.76588	0.637408	-7.47697	7.61e-14	2.92e-12
ENSG00000270072	AC090559.2	0	0.0247514	0.0255779	5.98053	9.40731	3.70624	3.96019	5.81903	83.243	8.43332	1.12797	-7.47658	7.63e-14	2.93e-12
ENSG00000231971	CT69	0.0181308	0.0245303	0.0443615	0.652987	1.47148	0.491175	0.369544	0.647572	86.4169	4.64204	0.621171	-7.47304	7.84e-14	3e-12
ENSG00000261336	EIF4BP5	0.0116866	0.0059293	0	0.801319	0.660134	0.536837	0.936359	1.14196	49.1884	7.10411	0.950928	-7.47072	7.98e-14	3.05e-12
ENSG00000184012	TMPRSS2	0.0805483	0.0220903	0.0319591	8.74813	9.12524	5.98475	3.18556	0.199521	882.861	6.92301	0.926728	-7.47038	8e-14	3.06e-12
ENSG00000267016	AC111170.1	0.00926563	0.00940202	0.00971597	1.30915	0.830195	1.11318	2.6765	1.83576	59.0456	7.36693	0.986209	-7.46995	8.02e-14	3.06e-12
ENSG00000223896	CCNJP2	0	0	0	1.01191	0.948599	1.21098	0.912756	1.58019	44.0923	9.39583	1.25796	-7.46908	8.08e-14	3.08e-12
ENSG00000172209	GPR22	0.00282638	0.00573597	0	0.622502	0.165158	0.689115	0.905829	1.26091	90.7103	7.99098	1.07033	-7.46588	8.27e-14	3.15e-12
ENSG00000253218	KLF3P1	0	0	0	6.09875	4.83764	1.50498	1.08196	1.2864	101.304	10.5789	1.41696	-7.46587	8.28e-14	3.15e-12
ENSG00000140279	DUOX2	0.00213315	0.00108227	0.00223683	2.50866	1.94868	0.672731	0.368814	0.0172503	363.43	9.24517	1.23858	-7.46433	8.37e-14	3.18e-12
ENSG00000279179	AL662907.2	0.0547553	0.0370409	0.0542269	0.303389	0.379211	0.440707	0.570842	0.426394	52.3073	3.1353	0.420058	-7.46396	8.4e-14	3.19e-12
ENSG00000253736	AC022217.3	0.0183529	0.130362	0.0577348	28.7528	40.717	3.19391	2.28312	3.7475	603.608	7.83669	1.05006	-7.46309	8.45e-14	3.2e-12
ENSG00000278881	FP325331.1	0.015201	0.0154248	0.00796992	0.505355	0.562566	1.50398	1.77884	1.40342	53.5046	6.49189	0.869861	-7.46313	8.45e-14	3.2e-12
ENSG00000270531	AC022001.1	0	0	0	3.9033	5.3362	3.66475	6.51907	5.11661	44.0185	9.38566	1.25764	-7.46292	8.46e-14	3.2e-12
ENSG00000232162	USP12-AS1	0.0391369	0.039713	0	8.61979	20.1251	4.97853	14.2759	8.75626	101.947	8.73433	1.17059	-7.46146	8.56e-14	3.24e-12
ENSG00000171124	FUT3	0.00337365	0.00342332	0	11.4961	6.46611	3.3498	1.20927	0.13641	471.62	10.9533	1.46854	-7.45865	8.74e-14	3.3e-12
ENSG00000238825	RNU1-13P	0	0	0	7.53353	6.81001	8.35047	8.87343	18.1507	53.9084	9.68654	1.29883	-7.4579	8.79e-14	3.32e-12
ENSG00000228481	U51244.1	0	0	0	2.09776	4.91631	3.02247	4.84881	5.48077	50.9808	9.6012	1.28833	-7.45247	9.16e-14	3.45e-12
ENSG00000157927	RADIL	0.00805212	0.00326826	0	0.187384	0.144293	0.199168	0.115449	0.238758	39.0748	5.54189	0.74378	-7.45098	9.26e-14	3.49e-12
ENSG00000144452	ABCA12	0.00327294	0.00110704	0.00114401	3.10558	0.263503	0.454895	0.483068	0.0823435	282.801	8.89065	1.19332	-7.45034	9.31e-14	3.5e-12
ENSG00000180769	WDFY3-AS2	0.0672567	0.0557349	0.0799291	2.09619	1.27074	0.752576	0.576695	0.616409	345.423	3.97025	0.53296	-7.44944	9.37e-14	3.52e-12
ENSG00000228816	AK3P5	0.0202094	0	0	6.55063	6.06209	3.2135	5.5821	3.54096	86.7369	9.39041	1.26129	-7.44508	9.69e-14	3.64e-12
ENSG00000215156	AC138409.1	0.00583029	0.00295806	0.00305683	0.242284	0.21577	0.921924	0.977303	1.40266	90.8312	7.57701	1.01791	-7.44372	9.79e-14	3.67e-12
ENSG00000237170	RPS7P15	0	0	0	2.16442	1.67918	2.41159	3.10523	1.81549	43.684	9.37668	1.2599	-7.44239	9.89e-14	3.7e-12
ENSG00000252904	AC010359.1	0	0	0	20.0436	11.3334	17.4491	4.84277	12.4856	60.6606	9.84236	1.32283	-7.44038	1e-13	3.76e-12
ENSG00000254197	AC011676.3	0	0.036201	0	10.2296	11.2574	10.085	4.28767	10.1938	90.6936	9.46063	1.27156	-7.44015	1.01e-13	3.76e-12
ENSG00000214595	EML6	0.107606	0.0833681	0.0609926	2.23282	0.994168	2.01677	0.764976	0.641861	666.474	3.98428	0.535524	-7.43996	1.01e-13	3.76e-12
ENSG00000270409	AC090950.1	0.00860434	0	0	2.8605	2.17875	2.96438	1.26995	1.66995	89.3572	9.43815	1.26906	-7.43709	1.03e-13	3.84e-12
ENSG00000203737	GPR52	0.0397801	0	0.0556181	1.01941	0.852327	2.95187	3.5228	2.18036	112.473	6.0565	0.814406	-7.43671	1.03e-13	3.85e-12
ENSG00000173933	RBM4	1.39446	1.31322	1.24357	3.51262	3.65254	4.27491	3.75917	4.4905	1042.59	1.58145	0.212663	-7.43641	1.03e-13	3.85e-12
ENSG00000234869	AL021392.1	0.00711339	0.0072181	0.0298365	1.30066	0.595789	1.70293	0.412459	0.421845	88.3836	5.91864	0.795943	-7.43601	1.04e-13	3.86e-12
ENSG00000263050	AC090617.5	0.686618	0.720751	0.868955	14.8569	17.0634	16.3978	7.48826	4.46755	185.464	3.98645	0.536124	-7.4357	1.04e-13	3.86e-12
ENSG00000276085	CCL3L1	0.514081	1.42729	0.83855	703.918	2192.06	126.867	17.3731	14.1655	30058.5	9.36463	1.25938	-7.4359	1.04e-13	3.86e-12
ENSG00000286281	AL353152.2	0.00352324	0.0178755	0.0332504	2.56221	10.6233	1.54997	0.542297	1.2014	329.443	7.50138	1.00884	-7.43564	1.04e-13	3.86e-12
ENSG00000259735	AC092868.2	0	0	0	10.524	3.45296	5.81663	1.9579	2.47462	80.5873	10.2499	1.37852	-7.43541	1.04e-13	3.86e-12
ENSG00000206885	SNORA75	0.842158	0.932241	0.642247	7.95381	10.1404	5.81636	10.977	9.28683	42.7218	3.45121	0.464629	-7.42788	1.1e-13	4.08e-12
ENSG00000226688	ENTPD1-AS1	0.0608125	0.0863908	0.0791606	0.338112	0.485242	0.371231	0.291817	0.499126	370.243	2.39625	0.322605	-7.4278	1.1e-13	4.08e-12
ENSG00000286316	Z93020.1	0	0	0	1.19307	2.90792	3.44924	3.06709	5.15935	57.8659	9.78815	1.31776	-7.42789	1.1e-13	4.08e-12
ENSG00000270772	PDHA1P1	0.0392101	0	0	1.54795	0.801926	1.35087	1.59148	2.45739	55.7805	6.87586	0.92601	-7.42525	1.13e-13	4.15e-12
ENSG00000278828	HIST1H3H	0.19502	0.0430198	0.035565	2.53699	1.84977	3.61036	6.5613	10.6167	210.699	5.78678	0.779379	-7.42485	1.13e-13	4.16e-12
ENSG00000279336	AL353662.3	0	0	0	31.6327	8.27545	5.78611	21.2755	3.63854	112.003	10.727	1.44482	-7.42446	1.13e-13	4.17e-12
ENSG00000259950	AC034105.3	0	0.0240794	0	17.3559	13.3119	9.13982	3.20222	4.50964	140.65	10.0918	1.35977	-7.42175	1.16e-13	4.25e-12
ENSG00000286076	AC005050.3	0	0.0197827	0	280.965	212.275	19.7368	0.246639	8.72371	1879.54	13.8373	1.86578	-7.41638	1.2e-13	4.42e-12
ENSG00000285865	AC010285.3	0.150954	0.126766	0.0982495	0.930142	1.5614	1.78414	1.16339	3.0869	120.057	3.77246	0.508679	-7.41619	1.21e-13	4.42e-12
ENSG00000066248	NGEF	0.0135425	0.00458063	0.00236679	1.92281	0.7298	0.57424	0.547291	0.146021	122.565	6.83108	0.921398	-7.41381	1.23e-13	4.49e-12
ENSG00000226533	BTBD9-AS1	0.0187298	0	0.0196401	4.04735	3.79415	3.24296	2.64594	3.07976	63.1505	8.0341	1.08369	-7.41363	1.23e-13	4.49e-12
ENSG00000259392	AC090877.1	0	0	0	3.04095	11.5216	5.27923	3.47159	4.23277	63.4228	9.90483	1.336	-7.41379	1.23e-13	4.49e-12
ENSG00000285938	AC072022.2	0.779317	1.01407	1.30751	175.224	86.2204	45.0645	7.40399	29.6943	2654.71	6.05478	0.816701	-7.4137	1.23e-13	4.49e-12
ENSG00000285603	AL035693.1	0	0	0	5.12469	2.22505	3.02737	1.58749	0.997261	70.098	10.047	1.35532	-7.41299	1.23e-13	4.51e-12
ENSG00000282100	HSP90AB4P	0.0533097	0	0.0139752	1.21844	0.752821	1.24797	1.40504	2.90097	79.9867	6.06755	0.818769	-7.41058	1.26e-13	4.59e-12
ENSG00000164379	FOXQ1	0.00394163	0.00799931	0	2.70268	2.50289	0.856571	0.814469	0.286876	127.797	8.47594	1.14394	-7.40945	1.27e-13	4.62e-12
ENSG00000261442	AC023830.1	0.0543808	0.020693	0.0997918	0.621459	1.03276	1.26103	1.30427	1.66744	62.6032	4.35044	0.587137	-7.40958	1.27e-13	4.62e-12
ENSG00000272588	AC139887.4	0.160467	0.0888157	0.122375	2.60673	1.25024	1.31445	1.53792	1.8875	43.1594	3.78614	0.5112	-7.40637	1.3e-13	4.72e-12
ENSG00000270832	AC092120.2	0	0.0187378	0	5.21815	2.87747	4.24129	3.23164	5.82389	81.3983	9.31	1.25706	-7.40615	1.3e-13	4.72e-12
ENSG00000254672	AL136146.1	0	0	0	0.810554	1.61773	0.433543	0.915391	1.32292	56.9043	9.75045	1.31667	-7.40538	1.31e-13	4.75e-12
ENSG00000237331	XIAP-AS1	0	0	0	2.71288	2.62793	3.11416	1.97294	2.14102	40.5483	9.26093	1.25065	-7.40492	1.31e-13	4.76e-12
ENSG00000169203	NPIPB12	0.0605443	0.0909245	0.0533291	0.432749	0.622665	0.53912	0.653605	1.04776	101.477	3.27872	0.442835	-7.40393	1.32e-13	4.79e-12
ENSG00000167767	KRT80	0.0288415	0.00731651	0.00504055	4.75421	6.1702	3.9279	1.10982	0.0939418	470.179	7.86563	1.06257	-7.40246	1.34e-13	4.83e-12
ENSG00000258274	AC012085.2	0.00538158	0	0	1.27473	0.733761	1.94915	1.12335	1.53044	86.3153	9.39823	1.26961	-7.40243	1.34e-13	4.83e-12
ENSG00000070018	LRP6	0.0202309	0.0164229	0.0137892	1.60156	0.417703	1.755	0.671842	0.132245	321.242	5.76604	0.779034	-7.40152	1.35e-13	4.86e-12
ENSG00000279863	AC069547.1	0.191786	0.134213	0.24965	1.95124	1.95798	1.35537	3.97407	2.05899	126.038	3.55983	0.481096	-7.3994	1.37e-13	4.93e-12
ENSG00000235908	RHOA-IT1	0.446327	0.555829	0.595663	3.20368	5.13714	4.48046	3.89264	2.7617	72.921	2.86643	0.387434	-7.39849	1.38e-13	4.96e-12
ENSG00000100138	SNU13	22.9841	22.2061	24.0411	7.7137	9.36696	8.09117	8.96098	9.07506	2202.76	-1.41679	0.191559	7.39608	1.4e-13	5.04e-12
ENSG00000225345	SNX18P3	0.0268665	0.0163572	0.0225379	8.7531	1.90485	6.47452	2.36788	0.166569	257.806	7.48598	1.01215	-7.39614	1.4e-13	5.04e-12
ENSG00000285704	AC004765.1	0.0451709	0.0183343	0.00947328	1.61433	0.422326	2.09094	2.83823	4.49303	89.6102	6.55735	0.886601	-7.39605	1.4e-13	5.04e-12
ENSG00000148426	PROSER2	0.00859024	0.0290557	0.00300259	1.07093	1.23818	0.854974	0.319987	0.347337	94.9305	5.81246	0.785911	-7.39582	1.41e-13	5.04e-12
ENSG00000250033	SLC7A11-AS1	0	0.00345499	0.00178518	0.834808	1.84371	1.54	0.0502539	0.679182	204.251	9.14941	1.23729	-7.39469	1.42e-13	5.08e-12
ENSG00000278017	AC064801.1	0.103083	0.1046	0.24321	2.89151	5.42123	3.27824	2.55386	8.71816	63.5091	4.93719	0.667844	-7.39272	1.44e-13	5.15e-12
ENSG00000286035	AC073840.1	0.00642099	0.0162888	0.0504981	6.99098	1.2632	2.2462	1.44863	0.545214	274.804	6.67993	0.903742	-7.39142	1.45e-13	5.2e-12
ENSG00000162772	ATF3	3.17776	3.77513	2.64617	38.8937	36.6021	41.1035	38.2858	11.8167	4767.19	3.38114	0.457603	-7.3888	1.48e-13	5.3e-12
ENSG00000265316	AP005059.2	0	0	0	3.77049	10.5331	1.66717	4.01749	2.03	85.18	10.3292	1.39811	-7.38796	1.49e-13	5.32e-12
ENSG00000104267	CA2	55.5739	63.0949	20.7092	1.43335	3.44063	4.33041	3.59223	4.12054	2099.52	-3.77679	0.511438	7.38464	1.53e-13	5.45e-12
ENSG00000238366	Y_RNA	0	0	0	35.8189	39.6464	39.4476	5.25513	13.2968	90.2225	10.415	1.41053	-7.38373	1.54e-13	5.48e-12
ENSG00000272895	AC009303.3	0	0	0	2.13197	2.27617	1.98908	0.90144	2.3433	47.4974	9.49012	1.28568	-7.38143	1.57e-13	5.57e-12
ENSG00000235112	HSPE1P27	0	0	0	5.0066	2.89885	7.51264	3.36213	8.54883	54.1431	9.69122	1.31329	-7.37935	1.59e-13	5.66e-12
ENSG00000236986	AL157938.2	0.0138556	0.00702978	0.0217936	0.230314	0.445304	1.00979	0.503949	1.27454	71.0666	5.6199	0.761635	-7.37874	1.6e-13	5.68e-12
ENSG00000230013	CT70	0.0125014	0	0.00327726	1.00006	3.01945	0.281612	0.652389	0.73716	128.178	7.74563	1.04985	-7.37787	1.61e-13	5.71e-12
ENSG00000170075	GPR37L1	0.00160648	0	0	0.540747	0.813571	0.576173	0.210009	0.298798	106.666	9.6924	1.31383	-7.3772	1.62e-13	5.73e-12
ENSG00000176222	ZNF404	1.5371	2.01089	2.26896	0.193563	0.0824789	0.239402	0.241063	0.291065	113.805	-3.16622	0.429194	7.37713	1.62e-13	5.73e-12
ENSG00000236254	MTND4P14	0.0309858	0	0.0324918	2.189	0.452659	1.28651	1.79667	1.09627	62.3911	6.01237	0.815272	-7.37468	1.65e-13	5.83e-12
ENSG00000228097	MTATP6P11	0.0313095	0	0.0164156	2.6022	1.2197	1.68717	2.5086	2.27874	46.387	7.01311	0.951025	-7.37426	1.65e-13	5.84e-12
ENSG00000101911	PRPS2	20.0152	20.9466	24.298	6.41634	5.65937	7.4716	7.60966	6.91454	1833.61	-1.67301	0.226923	7.37256	1.67e-13	5.9e-12
ENSG00000198807	PAX9	0.0243317	0.0105814	0.0127571	6.70956	2.12594	4.50153	0.894141	0.0866702	580.263	7.49217	1.0162	-7.37274	1.67e-13	5.9e-12
ENSG00000215421	ZNF407	1.59697	1.54102	1.54917	5.48143	6.09046	3.98747	5.17052	5.41691	2515.7	1.74246	0.236339	-7.37269	1.67e-13	5.9e-12
ENSG00000225037	EIF1AX-AS1	0.0832436	0.0281563	0.0290965	2.99804	1.94572	2.45122	3.68589	5.90896	43.3395	6.1856	0.839006	-7.37252	1.67e-13	5.9e-12
ENSG00000236256	DIAPH2-AS1	0.118106	0.0138282	0.061923	1.98208	0.760927	1.74959	1.59951	1.63468	122.408	4.57975	0.621267	-7.37163	1.69e-13	5.93e-12
ENSG00000152931	PART1	0.0018028	0.000914669	0.000945212	0.250973	0.312525	0.141739	0.125439	0.049811	68.8583	7.15669	0.971057	-7.37	1.71e-13	6e-12
ENSG00000241939	RN7SL517P	0	0	0	4.43014	5.76059	5.16443	2.39281	4.12511	44.6516	9.39832	1.27565	-7.36746	1.74e-13	6.11e-12
ENSG00000141441	GAREM1	0.0197502	0.0160328	0.0138068	1.82752	0.497542	1.18408	0.369237	0.175687	218.795	5.61334	0.762095	-7.36567	1.76e-13	6.18e-12
ENSG00000049759	NEDD4L	0.132927	0.227427	0.0843825	4.91207	3.16505	5.46162	2.46466	0.910252	2044.33	4.51188	0.612702	-7.3639	1.79e-13	6.26e-12
ENSG00000206585	RNVU1-7	0	0	0.0670639	5.84702	58.5494	21.1301	22.2502	30.0834	151.398	10.2024	1.38563	-7.36301	1.8e-13	6.29e-12
ENSG00000128833	MYO5C	0.0866144	0.057181	0.0361108	7.71476	2.36599	6.2797	3.00342	0.303802	1335.19	6.03497	0.820217	-7.35776	1.87e-13	6.54e-12
ENSG00000265462	MIR3680-1	0.12056	0.122334	0.126419	9.01797	20.1952	14.0581	13.7268	19.6613	44.8537	6.9663	0.946888	-7.35705	1.88e-13	6.57e-12
ENSG00000201367	RNU6-522P	0	0	0	17.1089	18.3297	9.179	7.85404	12.6833	46.6614	9.45463	1.28553	-7.35466	1.91e-13	6.68e-12
ENSG00000243313	RN7SL285P	0	0.0403147	0	7.26448	15.7868	8.14249	7.70686	7.65733	82.3381	9.31779	1.26701	-7.35413	1.92e-13	6.7e-12
ENSG00000212342	AC103725.1	0	0	0	12.5731	5.23847	7.60254	7.51354	8.4276	43.18	9.35124	1.27179	-7.35283	1.94e-13	6.76e-12
ENSG00000143344	RGL1	0.585231	1.16362	0.46233	6.26074	22.6521	14.6398	6.88264	22.8371	2680.18	4.31345	0.586768	-7.35121	1.96e-13	6.84e-12
ENSG00000225224	RPS27AP12	0.0225563	0.0457767	0.0946106	1.96844	1.31807	4.06491	6.2779	5.07702	58.7266	6.12594	0.833512	-7.34955	1.99e-13	6.91e-12
ENSG00000237280	AL136982.3	0	0	0	1.26706	2.49436	1.34674	2.08938	3.24649	48.0932	9.51684	1.29524	-7.34754	2.02e-13	7.01e-12
ENSG00000241157	AC104763.1	0.0874057	0	0	3.87439	4.54	4.78722	2.3344	5.61538	51.1751	7.16046	0.974622	-7.34691	2.03e-13	7.04e-12
ENSG00000267882	AL031666.2	0.0791423	0.132271	0.156215	1.81854	2.44834	0.773161	1.18773	1.51845	122.353	3.65462	0.497592	-7.34462	2.06e-13	7.15e-12
ENSG00000231758	AC092652.1	0	0	0.0085658	4.54879	1.36837	2.26589	1.24011	2.71943	104.426	9.66392	1.31616	-7.34249	2.1e-13	7.26e-12
ENSG00000140319	SRP14	90.7346	80.668	101.813	21.1866	28.2048	26.5701	29.6239	29.8202	5598.41	-1.74925	0.238246	7.34218	2.1e-13	7.27e-12
ENSG00000285999	AC025442.2	0.101369	0.18757	0.112548	8.62321	2.13708	2.69698	1.40814	3.43169	220.141	4.77018	0.650063	-7.33803	2.17e-13	7.49e-12
ENSG00000259632	AC090971.4	0	0	0	1.23496	0.817201	0.52505	0.503738	0.753953	46.2012	9.44041	1.28675	-7.33663	2.19e-13	7.56e-12
ENSG00000158856	DMTN	0.274352	0.149903	0.223756	3.81008	1.74475	2.84617	1.34976	4.74697	453.436	3.7472	0.510789	-7.33609	2.2e-13	7.59e-12
ENSG00000285793	AC125232.2	0.0189241	0.014402	0.0198439	0.452187	0.737213	0.325988	0.648397	0.30607	37.4381	4.7878	0.652833	-7.33387	2.24e-13	7.71e-12
ENSG00000177425	PAWR	0.0136453	0.00553847	0.0114468	1.7654	0.499676	1.22791	0.540895	0.0686601	318.963	6.32724	0.862885	-7.33265	2.26e-13	7.77e-12
ENSG00000261630	AC007496.2	0	0	0	3.02797	1.49397	3.04901	3.39614	1.62817	46.1127	9.4512	1.28895	-7.33248	2.26e-13	7.77e-12
ENSG00000010327	STAB1	0.252608	0.680522	0.246188	16.2689	39.2354	9.49137	3.88083	10.5143	5709.72	5.33584	0.727788	-7.33158	2.27e-13	7.82e-12
ENSG00000255141	HNRNPA1P76	0	0	0	1.13079	1.34915	1.13635	2.81657	2.76731	52.2178	9.6388	1.31499	-7.32992	2.3e-13	7.9e-12
ENSG00000258044	AC073569.1	0	0.111697	0.131916	2.15647	1.71526	2.50046	2.55304	3.81498	57.9636	4.98603	0.680239	-7.32982	2.3e-13	7.9e-12
ENSG00000140479	PCSK6	0.00237695	0.0160796	0.0108007	0.279867	0.410514	0.586536	0.105247	0.324636	153.82	5.13098	0.700066	-7.32929	2.31e-13	7.93e-12
ENSG00000176907	TCIM	0.0229386	0.00581907	0.0240535	4.59938	0.692543	4.26552	1.51144	0.425103	141.352	7.02883	0.959052	-7.32894	2.32e-13	7.94e-12
ENSG00000136155	SCEL	0.0124717	0	0.0156934	0.798143	6.16058	1.26039	1.19386	0.356357	275.745	7.7018	1.05097	-7.32825	2.33e-13	7.97e-12
ENSG00000259073	FOXN3-AS2	0	0	0	0.897986	0.712298	1.1013	1.59469	0.806526	43.1862	9.36197	1.27796	-7.3257	2.38e-13	8.12e-12
ENSG00000154928	EPHB1	0.0241189	0.0214147	0.020549	0.582578	2.07295	2.29842	0.120779	2.09063	336.772	6.02398	0.822515	-7.32386	2.41e-13	8.22e-12
ENSG00000070193	FGF10	4.38219	0.964983	5.80425	0	0	0	0.0514139	0.00469499	225.864	-8.26272	1.12826	7.32345	2.42e-13	8.24e-12
ENSG00000279996	AC004491.1	0	0	0	5.34993	1.23752	1.29974	0.352529	1.18681	118.74	10.8107	1.47641	-7.32227	2.44e-13	8.31e-12
ENSG00000232545	AC253536.3	0.770674	0.743872	0.591316	6.32713	3.58807	7.53867	8.12481	4.18018	119.007	3.08599	0.421611	-7.31953	2.49e-13	8.47e-12
ENSG00000136153	LMO7	0.194194	0.218536	0.159232	8.43402	5.22446	9.41586	6.73604	0.710422	2989.87	5.00065	0.683339	-7.31796	2.52e-13	8.56e-12
ENSG00000226899	AL731577.1	0.012637	0	0.0132512	1.41789	2.55991	2.00941	3.27733	3.1339	69.0204	8.17822	1.11758	-7.31781	2.52e-13	8.56e-12
ENSG00000280109	PLAC4	0	0.00604149	0.00104054	2.66387	0.258999	0.808219	0.334764	0.148455	298.646	8.47797	1.15862	-7.31729	2.53e-13	8.59e-12
ENSG00000199405	SNORA1B	0	0	0	31.4612	7.98768	28.4238	4.15702	31.3557	92.0317	10.4483	1.4281	-7.31626	2.55e-13	8.65e-12
ENSG00000288076	AC018398.1	0	0	0	0.306106	0.224574	0.469645	0.540222	0.427336	43.1358	9.36687	1.28039	-7.31565	2.56e-13	8.68e-12
ENSG00000152936	LMNTD1	0.0034021	0.0172609	0	7.98786	1.29883	6.20311	1.76464	0.146731	359.496	8.97639	1.22718	-7.31464	2.58e-13	8.73e-12
ENSG00000225690	TREML5P	0.0546286	0.0923879	0.0190946	6.96179	12.5559	7.7535	0.844683	2.84696	120.009	6.79788	0.929743	-7.31157	2.64e-13	8.93e-12
ENSG00000262420	AC007613.1	0.16559	0.0983574	0.0254104	8.71066	12.0676	2.07646	2.76761	2.07395	486.446	5.841	0.798883	-7.31146	2.64e-13	8.93e-12
ENSG00000133019	CHRM3	1.55133	0.411906	1.41073	0.0393965	0.0335744	0.0152269	0.0835912	0.0476254	292.699	-4.67353	0.639234	7.31114	2.65e-13	8.94e-12
ENSG00000222041	CYTOR	0.176066	0.211141	0.150434	1.71707	3.69502	1.238	1.3112	1.46775	1180.26	3.39453	0.46435	-7.31028	2.67e-13	8.99e-12
ENSG00000225683	PACRG-AS3	0	0	0	1.32499	0.225078	1.70888	0.417355	0.0273993	243.009	11.8479	1.62104	-7.3088	2.7e-13	9.08e-12
ENSG00000164032	H2AFZ	77.7087	66.7186	84.8288	10.8487	13.518	12.4902	14.4091	21.9336	4595.3	-2.38308	0.326112	7.30754	2.72e-13	9.16e-12
ENSG00000259686	HNRNPA1P71	0	0	0	1.88112	2.58063	1.22891	0.884613	1.11605	48.9048	9.52134	1.30359	-7.30396	2.79e-13	9.39e-12
ENSG00000186529	CYP4F3	0.00950579	0.040512	0.0139549	15.2558	2.85139	3.27831	0.25254	1.08645	841.482	7.73484	1.05916	-7.30281	2.82e-13	9.47e-12
ENSG00000272273	IER3-AS1	0	0	0	16.4588	31.401	4.36028	1.3009	2.68247	198.244	11.5519	1.58216	-7.3013	2.85e-13	9.56e-12
ENSG00000225931	AL139246.2	0.0485213	0.0902652	0.00847994	4.43598	5.29259	2.54322	0.647943	2.22349	132.736	5.93984	0.813734	-7.29949	2.89e-13	9.68e-12
ENSG00000250548	LINC01303	0.0161738	0.00820593	0	7.59494	9.34866	0.750106	0.277081	0.899206	656.084	8.85442	1.21318	-7.29849	2.91e-13	9.75e-12
ENSG00000188163	FAM166A	0.00582381	0.00590954	0.00610688	0.822851	7.25997	0.864309	1.62089	1.01256	139.81	8.60211	1.17867	-7.29813	2.92e-13	9.76e-12
ENSG00000262979	AC124319.1	0.0803116	0	0.016843	2.06921	1.25146	3.37705	2.37071	5.43383	63.808	6.48379	0.888658	-7.29615	2.96e-13	9.9e-12
ENSG00000180573	HIST1H2AC	2.81082	4.14111	2.07705	16.123	15.3348	18.5201	18.1377	27.6122	1169.51	2.67005	0.366147	-7.29229	3.05e-13	1.02e-11
ENSG00000248559	AC109454.2	0.181535	0.0409349	0.0211509	4.35869	5.97185	4.81098	1.48853	2.85451	68.6621	5.57104	0.764021	-7.29174	3.06e-13	1.02e-11
ENSG00000225767	AL049637.1	0	0	0	3.29285	1.62465	1.73154	2.63801	3.09151	41.674	9.30475	1.27647	-7.28943	3.11e-13	1.04e-11
ENSG00000188263	IL17REL	0.0056757	0.00287962	0.0148789	0.224067	0.928637	1.54427	0.31713	0.478105	86.9687	6.49186	0.890601	-7.2893	3.12e-13	1.04e-11
ENSG00000203865	ATP1A1-AS1	0.212543	0.155218	0.168844	1.17766	0.784081	1.64146	1.00493	0.907139	263.855	2.62587	0.360309	-7.28783	3.15e-13	1.05e-11
ENSG00000277775	HIST1H3F	0.0255199	0	0	2.33312	4.27489	14.7438	32.3928	43.992	268.93	11.034	1.51416	-7.28724	3.16e-13	1.05e-11
ENSG00000166619	BLCAP	13.9209	12.9789	14.8394	4.48664	4.31499	5.27511	5.09813	5.41643	3493.49	-1.4992	0.205761	7.28613	3.19e-13	1.06e-11
ENSG00000182685	BRICD5	3.09676	2.96351	3.43208	0.146475	0.176544	0.329167	0.36098	0.509	153.561	-3.32852	0.456864	7.28559	3.2e-13	1.06e-11
ENSG00000015479	MATR3	0.295603	0.340536	0.289914	1.20312	1.48687	1.81871	2.11181	2.77483	833.405	2.60749	0.357965	-7.28422	3.24e-13	1.07e-11
ENSG00000101280	ANGPT4	18.3641	11.2601	19.0575	0.0185792	0.0435422	0.114536	0.457201	0.388667	1560.91	-6.29319	0.864081	7.2831	3.26e-13	1.08e-11
ENSG00000125968	ID1	0.0680531	0.120846	0.0178402	15.6602	13.388	8.34129	2.76217	0.676448	338.644	6.88537	0.945723	-7.28054	3.32e-13	1.1e-11
ENSG00000272506	AL357078.2	0	0.0344436	0.0355938	26.1662	27.5045	2.57877	1.78927	3.13385	253.32	9.03809	1.24153	-7.27981	3.34e-13	1.11e-11
ENSG00000251127	AC091173.1	0	0	0	15.5011	9.94013	1.8666	0.120629	0.385544	511.944	12.9223	1.77648	-7.27413	3.49e-13	1.15e-11
ENSG00000230789	ARHGAP26-IT1	0	0	0.0566932	10.335	6.00263	7.3074	2.45093	8.23421	89.3	8.53518	1.17342	-7.27378	3.5e-13	1.15e-11
ENSG00000168269	FOXI1	0	0.00917112	0.00473868	1.25822	0.809807	0.814382	0.390663	0.432443	57.78	7.31514	1.00585	-7.27259	3.53e-13	1.16e-11
ENSG00000125863	MKKS	2.62366	3.26096	2.77306	0.811063	0.667458	0.881811	0.879587	0.95382	605.55	-1.77773	0.244475	7.27163	3.55e-13	1.17e-11
ENSG00000222724	RNU2-63P	0	0.0548613	0	11.9078	16.4283	8.21486	16.0735	54.0689	138.608	10.079	1.38636	-7.27013	3.59e-13	1.18e-11
ENSG00000232486	AL592437.2	0.00430924	0.00437267	0.0180747	0.376058	0.352531	0.441581	0.49973	1.03382	44.4822	5.94854	0.818452	-7.26805	3.65e-13	1.2e-11
ENSG00000230928	AL139241.1	0.0269401	0	0.00941651	1.41807	0.874573	0.698093	0.946718	0.786712	37.2155	6.26102	0.861755	-7.26542	3.72e-13	1.22e-11
ENSG00000279283	AC131009.4	0.0542518	0.0672839	0.0316048	0.601198	6.01159	1.72532	1.32184	2.41297	142.384	5.5605	0.765439	-7.26446	3.75e-13	1.23e-11
ENSG00000225092	AL355336.1	0	0.0317515	0	0.572143	1.04832	2.36615	3.04811	4.5885	130.741	7.77862	1.07089	-7.2637	3.77e-13	1.23e-11
ENSG00000245750	DRAIC	0.00519499	0.00143767	0.000495226	0.702603	0.207897	0.678367	0.248946	0.0267341	278.219	7.28919	1.00352	-7.26366	3.77e-13	1.23e-11
ENSG00000183624	HMCES	20.7211	19.462	18.4046	4.74554	6.18113	6.23255	7.10424	5.7603	1650.55	-1.70019	0.234184	7.26008	3.87e-13	1.27e-11
ENSG00000170011	MYRIP	0.0125121	0.00906875	0.0149945	0.52738	0.264601	0.476859	0.135677	0.192728	64.1684	4.70649	0.648436	-7.25822	3.92e-13	1.28e-11
ENSG00000287778	AC006230.1	0.0533302	0.0327209	0.0338135	2.69036	0.632927	1.66971	0.523006	0.488104	346.638	4.90762	0.676394	-7.25557	4e-13	1.31e-11
ENSG00000200419	Y_RNA	0.308491	0.104344	0.215657	10.6831	8.41236	8.17552	6.07087	7.62269	28.3953	5.27346	0.726929	-7.25444	4.03e-13	1.32e-11
ENSG00000244730	AC139451.1	0	0	0	2.90579	4.33364	5.55936	2.14452	4.62653	43.2243	9.36249	1.29079	-7.25329	4.07e-13	1.33e-11
ENSG00000260660	AC113208.3	0	0.00399665	0.00826022	3.81365	5.33958	1.97629	0.0664373	2.37291	242.066	9.3865	1.29427	-7.25234	4.1e-13	1.33e-11
ENSG00000264757	MIR3198-1	0	0	0	49.5801	46.989	20.6159	7.18748	16.6105	75.489	10.1534	1.4003	-7.25083	4.14e-13	1.35e-11
ENSG00000268104	SLC6A14	0.0670573	0.0844689	0.00969884	17.9786	5.59393	14.0005	1.96971	0.598375	1223.58	7.22194	0.996031	-7.25071	4.15e-13	1.35e-11
ENSG00000109321	AREG	0.166082	0.369462	0.294722	119.107	140.248	12.5046	15.9063	1.82519	3191.75	7.70916	1.06326	-7.25048	4.15e-13	1.35e-11
ENSG00000242082	SLC5A4-AS1	0.294349	0.247077	0.229472	0	0	0.00544555	0	0	35.3649	-7.41469	1.02292	7.24856	4.21e-13	1.37e-11
ENSG00000239207	GAPDHP39	0	0.0108714	0	1.73635	2.54593	1.70358	1.71682	2.09378	64.2629	8.96244	1.23649	-7.2483	4.22e-13	1.37e-11
ENSG00000279235	AC011944.2	0.0307136	0	0	3.82901	3.35016	2.57754	1.9104	2.33885	64.167	8.05862	1.11191	-7.24753	4.24e-13	1.38e-11
ENSG00000287403	AC016245.2	0	0	0	0.616967	0.442282	0.285451	0.598458	0.523796	39.6607	9.22819	1.27394	-7.24381	4.36e-13	1.41e-11
ENSG00000237827	RPS15AP29	0.0262217	0.0266077	0	5.33939	3.2688	5.42037	3.42788	7.3157	66.4623	8.12566	1.12178	-7.24352	4.37e-13	1.41e-11
ENSG00000162745	OLFML2B	0.122854	0.305424	0.167473	1.49331	24.1331	9.37684	4.92171	7.95624	1108.03	5.59144	0.771991	-7.24289	4.39e-13	1.42e-11
ENSG00000231473	RB1-DT	0.0515274	0.0174286	0.0300177	1.11822	1.38282	0.839568	0.458724	0.493856	53.8556	4.6855	0.646972	-7.2422	4.41e-13	1.43e-11
ENSG00000168032	ENTPD3	0.0116996	0.0207757	0.00613412	1.03315	0.649476	1.00769	0.308356	0.193166	77.5355	5.62418	0.776611	-7.24195	4.42e-13	1.43e-11
ENSG00000176383	B3GNT4	0.011521	0.00233811	0.00724856	0.45004	0.341099	0.293112	0.116601	0.242236	44.6096	5.34378	0.737949	-7.2414	4.44e-13	1.43e-11
ENSG00000223776	LGALS8-AS1	0.0287953	0.0146096	0.0301949	1.55561	1.82286	0.737686	0.667862	0.465722	51.9123	5.40328	0.74623	-7.24077	4.46e-13	1.44e-11
ENSG00000200156	RNU5B-1	0	0	0	83.792	9.86277	8.46684	14.68	28.8826	113.109	10.7413	1.4838	-7.23906	4.52e-13	1.45e-11
ENSG00000258034	AC012157.2	0.0209355	0	0.0439061	2.69699	2.03892	1.66448	2.9134	2.42664	39.5859	6.77559	0.9361	-7.2381	4.55e-13	1.46e-11
ENSG00000169246	NPIPB3	0.40247	0.322655	0.254152	1.43226	1.30801	1.73251	1.55656	1.19279	258.929	2.14589	0.296563	-7.23585	4.63e-13	1.49e-11
ENSG00000120549	KIAA1217	0.0407629	0.0403781	0.00610631	8.4294	2.14376	6.28109	2.11597	0.187058	1392	7.04079	0.973078	-7.23559	4.64e-13	1.49e-11
ENSG00000167880	EVPL	0.0237427	0.0141719	0.0102516	4.26583	2.08381	1.89753	1.30454	0.0527064	485.188	6.90068	0.953968	-7.23366	4.7e-13	1.51e-11
ENSG00000228598	MACC1-AS1	0.0492427	0.0166558	0.017212	5.45689	1.59859	4.17604	1.21132	1.70347	60.8576	6.66194	0.921352	-7.23062	4.81e-13	1.54e-11
ENSG00000276903	HIST1H2AL	0	0	0.0559719	2.32907	6.65405	8.72333	17.3321	26.4387	161.856	9.39542	1.29977	-7.22851	4.88e-13	1.56e-11
ENSG00000260378	AC109597.1	0	0	0	3.54906	0.675802	1.95686	2.27906	7.05032	81.6003	10.2779	1.42216	-7.22695	4.94e-13	1.58e-11
ENSG00000135636	DYSF	0.181292	0.951522	0.648975	182.359	38.9751	24.0227	11.4781	20.0161	15644.8	6.54264	0.905402	-7.22623	4.97e-13	1.59e-11
ENSG00000237387	AL022329.2	0	0	0	0.726448	2.16682	2.52698	2.78117	3.72693	52.6927	9.65322	1.33589	-7.22604	4.97e-13	1.59e-11
ENSG00000008323	PLEKHG6	0.177274	0.104932	0.0361453	5.57626	3.41459	3.02763	0.841005	2.56517	448.873	4.85949	0.672626	-7.22465	5.02e-13	1.6e-11
ENSG00000079841	RIMS1	0.00246059	0.000832271	0.00860063	2.73696	1.064	2.55333	0.271513	0.0309529	570.778	8.39463	1.16266	-7.22016	5.19e-13	1.65e-11
ENSG00000213046	EEF1A1P32	0	0	0	0.744245	0.51568	0.880472	1.32987	0.98652	40.1806	9.2632	1.28294	-7.22028	5.19e-13	1.65e-11
ENSG00000257097	CLIP1-AS1	0.00579806	0	0	2.79496	0.767961	1.57756	1.05136	1.18	89.327	9.43714	1.30737	-7.21842	5.26e-13	1.67e-11
ENSG00000287510	AL137857.1	0.0389552	0.13835	0.0612729	1.33553	2.57983	1.04958	1.25259	1.27321	55.7166	4.22558	0.585443	-7.21774	5.29e-13	1.68e-11
ENSG00000200665	RNU6-1188P	0	0	0	9.36914	8.783	10.7377	7.64736	12.6833	35.2498	9.07108	1.2572	-7.21529	5.38e-13	1.71e-11
ENSG00000189143	CLDN4	0.247606	0.178818	0.044443	73.992	41.981	27.8598	9.1716	0.559211	4847.61	7.61201	1.05512	-7.21436	5.42e-13	1.72e-11
ENSG00000227730	MTND6P5	0.0819429	0	0	3.83088	1.35668	2.75072	2.63483	3.89309	49.8545	6.70914	0.929985	-7.21424	5.42e-13	1.72e-11
ENSG00000258930	AC005230.1	0	0	0.0385912	19.8817	7.88527	11.3138	5.19904	6.10107	96.1767	9.54207	1.32284	-7.21331	5.46e-13	1.73e-11
ENSG00000272636	DOC2B	0.0048694	0	0.00170203	3.58165	1.87164	1.53423	0.229298	0.0612543	315.067	9.36981	1.29923	-7.21181	5.52e-13	1.75e-11
ENSG00000175352	NRIP3	0.213691	0.268465	0.0826954	11.5337	14.0131	3.35746	2.57467	2.89727	964.219	5.18923	0.719643	-7.21085	5.56e-13	1.76e-11
ENSG00000147862	NFIB	0.0147902	0.0175092	0.00258484	3.01847	0.569768	3.66704	1.03603	0.0963483	719.6	7.17133	0.99456	-7.21055	5.57e-13	1.76e-11
ENSG00000256361	AC027544.1	0.0242233	0.245799	0.0254007	3.42253	3.86896	4.5793	2.29836	3.52599	52.1386	5.16454	0.71639	-7.20912	5.63e-13	1.78e-11
ENSG00000287085	AC012066.2	0.0056911	0.00577487	0.00596771	0.567599	0.376897	1.57862	4.67986	6.38947	167.883	8.87333	1.23109	-7.20772	5.69e-13	1.79e-11
ENSG00000254017	IGHEP2	0.0334035	0.0932117	0.035027	1.28401	0.845829	0.752461	2.28901	1.24933	55.3341	4.57672	0.63504	-7.20698	5.72e-13	1.8e-11
ENSG00000162366	PDZK1IP1	0.0146695	0.0372136	0.030765	2.71275	7.17194	2.39739	0.386632	1.20606	133.588	6.65176	0.923174	-7.20532	5.79e-13	1.82e-11
ENSG00000253043	RNU7-181P	0	0	0	31.2176	12.1476	30.301	8.06911	33.0491	56.8514	9.75479	1.35429	-7.20288	5.9e-13	1.85e-11
ENSG00000220412	AL356234.1	0	0	0	11.4664	23.2895	0.572915	0.497253	0.897941	437.273	12.6947	1.76253	-7.20253	5.91e-13	1.86e-11
ENSG00000283197	AC103706.3	0	0	0	9.23016	20.1897	12.6448	14.3099	10.644	38.1277	9.17065	1.27342	-7.20161	5.95e-13	1.87e-11
ENSG00000198929	NOS1AP	0.00667729	0.00135512	0.00140037	0.738102	0.182086	0.545035	0.129527	0.138594	91.6135	6.7736	0.940793	-7.19988	6.03e-13	1.89e-11
ENSG00000137460	FHDC1	0.157497	0.100087	0.108433	2.30066	1.19611	2.10524	0.949285	0.726879	337.32	3.5748	0.496593	-7.19864	6.08e-13	1.9e-11
ENSG00000148175	STOM	141.943	131.563	130.803	50.5085	54.8462	55.1533	44.9773	45.7021	14035	-1.42377	0.197792	7.19832	6.1e-13	1.91e-11
ENSG00000230399	RBBP8P1	0.017064	0.023087	0.0238579	0.543654	0.332376	0.854203	1.30725	2.13889	64.6771	5.6138	0.780023	-7.19697	6.16e-13	1.92e-11
ENSG00000259202	AC012568.1	0	0	0	4.89429	4.41496	3.65127	1.5462	1.64728	51.0327	9.58531	1.33191	-7.19668	6.17e-13	1.93e-11
ENSG00000111837	MAK	0.25564	0.345031	0.145744	6.90005	2.56221	7.07307	1.9101	3.1411	631.688	4.11653	0.572039	-7.19624	6.19e-13	1.93e-11
ENSG00000285675	AC023385.1	0	0	0	0.277623	0.640628	0.553847	1.02938	0.941979	47.0396	9.48903	1.31882	-7.19508	6.24e-13	1.95e-11
ENSG00000202019	Y_RNA	0.205661	0.104344	0	82.9005	25.6377	38.8792	6.28769	17.6015	117.162	8.3547	1.16124	-7.19464	6.26e-13	1.95e-11
ENSG00000279086	AC073130.3	0.0920868	0.116803	0.0627657	5.41488	10.9953	1.76526	2.07756	1.12323	330.062	5.55812	0.772716	-7.19296	6.34e-13	1.97e-11
ENSG00000270390	AC013444.2	0	0.0676181	0	6.53526	3.3228	1.78954	1.46124	2.60459	83.1261	7.11244	0.988954	-7.19189	6.39e-13	1.99e-11
ENSG00000185442	FAM174B	0.166636	0.183378	0.145203	3.97929	2.53261	3.8522	1.25695	1.03122	393.26	3.93664	0.547424	-7.19121	6.42e-13	2e-11
ENSG00000268659	AL589863.1	0	0	0	1.17429	2.07214	1.99702	6.86942	11.0449	97.8033	10.5401	1.46586	-7.19039	6.46e-13	2.01e-11
ENSG00000201581	RN7SKP78	0.0329833	0.100406	0	9.1834	7.32397	4.83676	2.08635	3.51193	57.6282	6.90026	0.959668	-7.19026	6.47e-13	2.01e-11
ENSG00000177374	HIC1	0.058213	0.031504	0.0542599	0.639719	2.64068	0.959928	0.422777	1.00428	315.369	4.56031	0.634444	-7.18789	6.58e-13	2.04e-11
ENSG00000272512	AL645608.7	0	0.0102043	0.010545	0.877588	1.33197	2.26532	0.29685	0.650583	75.9948	7.30239	1.01597	-7.18757	6.6e-13	2.04e-11
ENSG00000228366	AL592437.1	0.0426369	0.108161	0.268256	1.94901	4.73378	2.63655	4.18034	2.7871	55.0123	4.54963	0.633094	-7.18634	6.66e-13	2.06e-11
ENSG00000157110	RBPMS	0.153309	0.165139	0.0902731	2.39645	0.882069	2.01897	1.39992	0.861485	474.299	3.47103	0.483159	-7.18404	6.77e-13	2.09e-11
ENSG00000115423	DNAH6	0.0830464	0.078756	0.0292989	17.1329	2.51256	18.6807	4.57558	0.325328	3927.18	7.08429	0.986441	-7.18166	6.89e-13	2.13e-11
ENSG00000181773	GPR3	0.0196325	0.0199215	0.00514669	0.591493	1.37666	0.268819	0.93139	0.549059	53.8101	5.6264	0.783482	-7.18128	6.91e-13	2.13e-11
ENSG00000265345	MIR5188	0	0	0	14.6575	17.3565	10.1676	5.28419	10.6337	43.9418	9.369	1.3048	-7.18039	6.95e-13	2.14e-11
ENSG00000143797	MBOAT2	0.106166	0.0367256	0.056928	6.36206	1.57443	2.42137	0.635936	1.53659	740.768	5.23255	0.729112	-7.17661	7.15e-13	2.2e-11
ENSG00000229800	ATP8A2P2	0.0334461	0.0950276	0.0841721	1.58447	0.469056	1.39457	1.28348	1.27121	65.2295	4.08768	0.570029	-7.171	7.45e-13	2.29e-11
ENSG00000287287	AL133476.1	0	0	0	2.16948	3.821	1.73293	1.16748	1.44991	45.8875	9.43016	1.3152	-7.17013	7.49e-13	2.3e-11
ENSG00000175482	POLD4	8.7028	6.78871	9.56155	1.61274	2.55542	1.91137	2.27381	1.85155	720.697	-2.03345	0.283629	7.1694	7.53e-13	2.31e-11
ENSG00000279792	AC015909.5	0.0231436	0.0657561	0.0242685	0.538585	0.865526	0.449786	0.53678	0.48037	45.2602	3.91568	0.546248	-7.16833	7.59e-13	2.33e-11
ENSG00000276533	AC018926.2	0.12637	0.363318	0.309194	7.78962	6.31772	3.94439	2.57568	3.15093	81.9198	4.14916	0.578899	-7.16733	7.65e-13	2.35e-11
ENSG00000132274	TRIM22	76.5141	93.1646	93.6981	14.2845	18.4984	14.6466	18.8114	26.5918	14171.3	-2.24116	0.312821	7.16436	7.81e-13	2.39e-11
ENSG00000255968	AC024145.1	0.135338	0.205995	0.070958	1.29355	2.47796	2.31939	2.51116	5.08918	73.1571	4.32393	0.603534	-7.16435	7.82e-13	2.39e-11
ENSG00000279276	AC130454.1	0	0	0	6.63042	3.97392	7.39399	0.937557	5.2175	64.826	9.94113	1.38774	-7.16352	7.86e-13	2.41e-11
ENSG00000274322	AL136531.2	0.0686532	0.0851447	0.0239967	1.71178	2.1693	1.07818	0.916781	0.688839	62.0527	4.45246	0.621607	-7.16282	7.9e-13	2.42e-11
ENSG00000007866	TEAD3	0.0344004	0.010472	0.00360724	4.00273	2.70703	2.8748	0.841383	0.180823	217.444	7.02996	0.981663	-7.16128	7.99e-13	2.43e-11
ENSG00000042062	RIPOR3	0.087072	0.0600805	0.0693911	2.40983	4.46387	1.00917	0.859204	0.81914	394.166	4.72493	0.659796	-7.16119	8e-13	2.43e-11
ENSG00000169282	KCNAB1	8.62271	5.10564	18.4929	0.502534	0.292198	0.219064	0.46477	1.00475	1591.59	-4.43133	0.618763	7.1616	7.97e-13	2.43e-11
ENSG00000180189	HMGB1P14	0.159726	0.198095	0.16749	3.02379	2.14325	4.4525	1.27229	4.23381	61.9092	4.11759	0.574963	-7.16149	7.98e-13	2.43e-11
ENSG00000241007	SEPTIN7P6	0.00917646	0	0.00962247	1.63975	1.14394	1.47536	1.33505	2.83227	64.6072	8.08355	1.12877	-7.16137	7.99e-13	2.43e-11
ENSG00000261423	TMEM202-AS1	0.239697	0.211842	0.26351	3.93615	7.00329	1.55053	2.58406	2.32397	328.903	3.86468	0.539674	-7.16114	8e-13	2.43e-11
ENSG00000279946	AC244034.3	0.00334567	0	0.00350829	0.959328	2.24176	0.916215	0.571401	0.342706	105.717	8.78085	1.22616	-7.16126	7.99e-13	2.43e-11
ENSG00000244945	AC136604.2	0.213402	0.292333	0.100698	1.44107	2.45243	1.86632	1.76608	1.42373	125.745	3.14303	0.438971	-7.15999	8.07e-13	2.45e-11
ENSG00000283674	AC068587.4	0.0594646	0.0433693	0.0467661	0.486501	0.219587	0.836109	0.639964	0.439134	314.037	3.39617	0.474339	-7.1598	8.08e-13	2.45e-11
ENSG00000249019	AC108471.1	0	0	0	2.88554	2.13554	5.94031	8.24509	8.37361	52.9791	9.66224	1.34963	-7.15918	8.12e-13	2.46e-11
ENSG00000199879	RNU1-120P	0	0	0	4.99722	7.54739	11.6853	7.18396	26.1122	60.4493	9.85068	1.37614	-7.15821	8.17e-13	2.47e-11
ENSG00000164949	GEM	0.0435708	0.0321543	0.024921	2.86409	4.52114	2.23242	0.768357	0.277607	190.778	5.98596	0.836366	-7.1571	8.24e-13	2.49e-11
ENSG00000279334	AC073592.6	0	0	0	2.62572	4.03677	1.3396	3.7303	3.40641	42.05	9.31383	1.3022	-7.15237	8.53e-13	2.58e-11
ENSG00000262943	ALOX12P2	0.0296762	0.0112924	0.00583474	1.53383	0.455205	3.28351	0.649186	0.294982	237.07	6.31422	0.882858	-7.15203	8.55e-13	2.58e-11
ENSG00000233791	LINC01136	0.0153962	0.0468686	0.028253	9.16524	12.6254	1.65931	0.39767	1.0583	455.901	7.36605	1.02998	-7.15162	8.58e-13	2.59e-11
ENSG00000279281	AC015883.1	0	0.0205267	0	2.31174	0.453125	1.68871	1.29024	0.538473	87.4924	7.51357	1.05074	-7.15077	8.63e-13	2.6e-11
ENSG00000275126	HIST1H4L	0	0	0	2.09552	2.22635	9.80015	14.1056	24.8297	110.797	10.7197	1.49922	-7.15018	8.67e-13	2.61e-11
ENSG00000102854	MSLN	0.00810563	0.0822495	0.0042498	14.6019	3.99443	7.40388	2.82851	0.573549	510.937	7.54109	1.05513	-7.14708	8.86e-13	2.67e-11
ENSG00000185130	HIST1H2BL	0	0	0	2.14362	1.00475	4.78469	11.6468	15.4692	114.478	10.7663	1.50646	-7.14675	8.89e-13	2.67e-11
ENSG00000266378	AC005224.2	0.0147038	0	0	7.29164	2.44396	1.16036	0.599387	0.931431	178.202	8.96608	1.25486	-7.14506	9e-13	2.7e-11
ENSG00000267375	AC008649.2	0.173367	0.0439797	0	7.38455	3.37686	3.36931	5.20898	3.85544	37.9219	5.97316	0.836034	-7.14463	9.02e-13	2.71e-11
ENSG00000218596	AL162578.1	0	0	0	4.49706	1.08095	4.21609	7.19626	4.52521	54.4341	9.69525	1.35758	-7.14158	9.23e-13	2.77e-11
ENSG00000163739	CXCL1	1.05503	1.17215	1.12246	382.297	394.74	93.6356	4.82251	32.207	8305.14	7.34503	1.02863	-7.14059	9.29e-13	2.79e-11
ENSG00000285658	AC127035.1	0.0178076	0	0	0.814016	1.7343	1.52591	1.83981	1.80008	60.9621	8.00255	1.1209	-7.13938	9.37e-13	2.81e-11
ENSG00000230684	AL158207.2	0	0	0	5.89898	3.22579	3.27431	3.32561	3.98589	35.092	9.04664	1.2673	-7.13849	9.44e-13	2.82e-11
ENSG00000279958	AC019278.1	0	0	0	5.00476	5.03286	2.47598	0.969565	3.60056	54.7703	9.69047	1.35757	-7.1381	9.46e-13	2.83e-11
ENSG00000286672	AL096712.2	0.0047741	0.0339106	0.0500614	1.24987	0.334766	1.70382	0.936152	1.57645	86.6081	5.3031	0.743029	-7.13714	9.53e-13	2.85e-11
ENSG00000111799	COL12A1	0.00252071	0.000852606	0	0.39107	0.137477	0.437932	0.667907	0.0317091	139.484	8.19866	1.14883	-7.1365	9.57e-13	2.86e-11
ENSG00000242330	RN7SL683P	0	0	0	16.789	21.792	7.06931	4.83261	1.67545	94.2573	10.4757	1.46855	-7.13335	9.8e-13	2.92e-11
ENSG00000229719	MIR194-2HG	0	0	0	0.776843	0.593798	0.467472	0.194047	0.201564	54.5245	9.68097	1.35723	-7.1329	9.83e-13	2.93e-11
ENSG00000234788	HSPA8P3	0.0268941	0.013645	0.0282012	2.73815	3.66693	0.57019	1.47436	1.92113	54.5005	6.49022	0.909934	-7.13263	9.85e-13	2.93e-11
ENSG00000279766	AC067931.1	0.0156314	0.0793076	0.0655647	3.11799	3.95813	1.49133	1.74681	1.01126	51.5845	5.39231	0.756127	-7.13148	9.93e-13	2.95e-11
ENSG00000224063	AC007319.1	0.0114882	0	0	1.38447	1.23072	1.09604	0.968908	0.549671	64.057	8.05783	1.12992	-7.1313	9.94e-13	2.96e-11
ENSG00000122778	KIAA1549	0.0101283	0.00685159	0.00619533	1.87297	0.401137	1.6955	0.480497	0.039815	375.377	6.85972	0.961944	-7.13111	9.96e-13	2.96e-11
ENSG00000170959	DCDC1	0.0374596	0.0234536	0.00501451	6.04122	1.05565	5.55091	1.77292	0.154686	1289.62	7.05061	0.988799	-7.13048	1e-12	2.97e-11
ENSG00000278969	AC026310.3	0.00884002	0.0224254	0.0139045	5.49198	7.19743	0.452933	0.521896	0.774446	230.043	7.58098	1.06317	-7.13052	1e-12	2.97e-11
ENSG00000182220	ATP6AP2	37.6905	42.4496	48.243	8.46977	9.78568	9.16557	10.827	14.3263	11555.7	-2.02468	0.283972	7.12985	1e-12	2.98e-11
ENSG00000204758	AC008429.1	0.0943227	0.0689121	0.0909946	0.454683	0.602612	0.439949	0.612547	0.68649	56.7602	2.72823	0.382846	-7.12617	1.03e-12	3.05e-11
ENSG00000230724	LINC01001	0.0219486	0.0640311	0.0546616	7.29678	1.67801	1.82743	0.381797	2.63282	357.14	5.8805	0.825275	-7.1255	1.04e-12	3.07e-11
ENSG00000278743	AC087239.1	0.256716	0.483777	0.365334	27.8895	51.9322	8.29368	6.84338	5.11587	387.364	5.7609	0.808532	-7.12514	1.04e-12	3.07e-11
ENSG00000277590	MIR7845	0	0	0	54.1534	84.6092	11.6054	8.04194	11.9947	112.913	10.7372	1.50702	-7.12479	1.04e-12	3.08e-11
ENSG00000214188	ST7-OT4	0.0039372	0	0	0.736265	0.690203	0.493887	0.647521	0.642091	57.3052	8.79357	1.23443	-7.12356	1.05e-12	3.1e-11
ENSG00000254206	NPIPB11	0.0715463	0.113739	0.100032	0.782938	0.427367	0.695236	0.618505	1.00287	112.218	2.89684	0.406698	-7.12283	1.06e-12	3.12e-11
ENSG00000270140	AC005520.3	0.0283478	0	0.0594513	8.01056	4.30687	2.5543	2.74947	3.43864	52.3709	7.16797	1.0064	-7.12242	1.06e-12	3.12e-11
ENSG00000260372	AQP4-AS1	0.00474859	0.0134918	0.00199176	4.14399	0.43657	3.15789	0.977207	0.0409609	648.771	8.01922	1.126	-7.12189	1.06e-12	3.13e-11
ENSG00000228049	POLR2J2	0.13714	0.154621	0.0958706	0.99205	0.593608	1.40891	1.07096	1.21171	78.2955	3.03951	0.426793	-7.12173	1.07e-12	3.13e-11
ENSG00000129625	REEP5	71.663	70.0505	70.0455	12.6461	15.2994	15.2064	20.29	22.1618	7909.35	-2.0431	0.286961	7.11978	1.08e-12	3.18e-11
ENSG00000219881	GAPDHP42	0.0106918	0.0216984	0	0.710897	1.20789	1.11452	1.84858	1.81571	44.1886	6.95453	0.976923	-7.11881	1.09e-12	3.2e-11
ENSG00000246250	AC087521.2	0.0458188	0.0309955	0.022021	0.499813	0.200805	0.897214	0.527322	0.959767	117.073	4.23241	0.594666	-7.11728	1.1e-12	3.23e-11
ENSG00000235669	AC004593.1	0.0131437	0	0	2.23943	1.22887	3.20464	5.32098	3.86188	84.7574	9.37241	1.31697	-7.11665	1.11e-12	3.24e-11
ENSG00000215720	AL035405.1	0	0	0	1.35058	0.920789	1.82702	2.39842	4.2609	51.1216	9.61109	1.35061	-7.11609	1.11e-12	3.25e-11
ENSG00000276517	AL133243.3	0.181562	0.283438	0.120822	1.75566	1.18336	2.22695	3.73988	3.4918	261.046	3.66925	0.515723	-7.11476	1.12e-12	3.28e-11
ENSG00000238133	MAP3K20-AS1	0.00688009	0.0349068	0.014429	0.943501	0.495842	0.322123	0.362665	0.431192	53.2943	4.75717	0.668677	-7.1143	1.12e-12	3.29e-11
ENSG00000232907	DLGAP4-AS1	0.0480032	0.0446506	0.0293628	0.831176	0.872678	0.416987	0.345816	0.485239	53.945	3.83974	0.53973	-7.11418	1.13e-12	3.29e-11
ENSG00000275562	AC104763.3	0	0	0	6.20655	0.661166	3.08853	1.96819	5.74157	73.0724	10.1153	1.42205	-7.11322	1.13e-12	3.31e-11
ENSG00000151500	THYN1	13.8546	13.1394	17.3412	3.29113	3.10451	3.55932	4.78	4.17627	897.001	-1.96275	0.275982	7.11188	1.14e-12	3.34e-11
ENSG00000254420	AP003086.1	0.0720047	0	0	7.87955	7.19959	4.6222	1.36639	4.46419	74.8884	7.70605	1.08354	-7.11192	1.14e-12	3.34e-11
ENSG00000143995	MEIS1	0.0172543	0.018481	0.0100516	2.03554	0.63482	1.35148	0.705378	0.0710577	354.759	5.97276	0.840004	-7.1104	1.16e-12	3.37e-11
ENSG00000242290	ZBTB20-AS5	0	0	0	0.657915	0.396485	1.12885	1.28758	0.411524	48.2021	9.51958	1.33907	-7.1091	1.17e-12	3.4e-11
ENSG00000249236	AC008892.1	0.00897236	0	0	2.34899	1.46803	1.22062	1.57021	1.30603	61.9901	8.90367	1.25245	-7.10902	1.17e-12	3.4e-11
ENSG00000179038	AP001885.1	0.00655953	0	0	1.96264	0.51107	1.68044	1.59053	3.56289	99.6821	9.60438	1.3511	-7.10858	1.17e-12	3.41e-11
ENSG00000115602	IL1RL1	0.0237301	0.0148181	0.0363681	4.55895	12.2452	2.18337	0.238627	0.639666	766.891	7.31369	1.02894	-7.10801	1.18e-12	3.42e-11
ENSG00000167994	RAB3IL1	0.154487	0.0767129	0.00344672	2.52697	12.5103	6.80619	2.35638	6.49903	660.667	6.29314	0.885475	-7.10708	1.19e-12	3.44e-11
ENSG00000176920	FUT2	0.0496359	0.0440708	0.0162651	10.8935	3.66181	5.95234	1.25588	0.229966	500.187	6.90487	0.971719	-7.10583	1.2e-12	3.47e-11
ENSG00000197928	ZNF677	1.35428	1.6395	1.56953	0.36369	0.157356	0.275549	0.300454	0.190545	366.074	-2.56565	0.361109	7.10493	1.2e-12	3.49e-11
ENSG00000125457	MIF4GD	18.1713	20.9014	21.7186	1.79642	2.27493	2.05009	4.59737	3.32205	1385.37	-2.84825	0.400958	7.10361	1.22e-12	3.52e-11
ENSG00000260727	SLC7A5P1	0.332044	0.41621	0.0819254	10.0648	17.2723	3.69243	6.87758	4.44895	155.219	4.9293	0.693959	-7.10316	1.22e-12	3.52e-11
ENSG00000132406	TMEM128	35.3543	28.7753	25.5268	2.29405	2.01028	3.69988	4.17509	5.75816	1258.8	-3.05275	0.429797	7.10278	1.22e-12	3.53e-11
ENSG00000279897	BIRC6-AS2	0.00983929	0.0299524	0.0103175	0.776877	0.536623	1.80792	1.22402	2.36052	48.2035	6.34064	0.893014	-7.10027	1.25e-12	3.59e-11
ENSG00000226471	Z93930.2	0.0998923	0.152044	0.30676	11.89	12.7027	2.48343	2.81331	3.38509	332.881	5.15771	0.726437	-7.10001	1.25e-12	3.6e-11
ENSG00000258926	AL355916.2	0.337838	0.366728	0.34602	2.07868	3.45856	1.84618	2.95975	1.42955	343.739	2.74684	0.386895	-7.09972	1.25e-12	3.6e-11
ENSG00000151012	SLC7A11	0.0728608	0.167729	0.0592972	7.83615	16.9668	7.1358	0.339354	5.79535	2477.18	6.25103	0.880502	-7.09939	1.25e-12	3.61e-11
ENSG00000249180	AC020900.1	0.0371281	0.0941866	0.0389327	1.62004	0.795505	2.3615	1.87882	2.07671	33.6669	4.95882	0.698587	-7.09836	1.26e-12	3.63e-11
ENSG00000232104	RFX3-AS1	0.282026	0.279364	0.239404	4.15778	1.7788	4.57941	2.42108	1.62906	160.655	3.44678	0.485586	-7.09818	1.26e-12	3.63e-11
ENSG00000228323	AC008440.1	0.0716767	0.145464	0.050107	6.85079	25.4095	3.33477	3.62712	2.86597	124.452	6.55499	0.923516	-7.09787	1.27e-12	3.64e-11
ENSG00000258302	AC025034.1	0.257466	0.329681	0.147846	17.6538	5.42094	6.14096	3.19257	2.67695	410.209	4.83762	0.681577	-7.09768	1.27e-12	3.64e-11
ENSG00000181804	SLC9A9	0.319255	0.458277	0.500797	2.55632	1.93127	2.29748	1.48858	2.02551	313.134	2.27213	0.320132	-7.09747	1.27e-12	3.64e-11
ENSG00000227638	HNRNPA1P14	0.15705	0.125213	0.0235262	1.58498	1.09251	1.96213	2.50719	2.37374	61.4936	4.22684	0.595718	-7.09538	1.29e-12	3.7e-11
ENSG00000270846	AC021171.2	0	0	0	3.26902	3.36717	1.45847	0.614315	0.73301	68.2517	10.0067	1.41061	-7.09388	1.3e-12	3.73e-11
ENSG00000136111	TBC1D4	22.9362	19.6417	30.5663	0.705465	0.819032	1.21588	3.24626	1.81988	4351.82	-3.96324	0.558939	7.09064	1.33e-12	3.82e-11
ENSG00000197653	DNAH10	0.132991	0.0808416	0.030259	17.8127	3.85629	16.5473	5.3754	0.366098	4946.57	6.7554	0.952769	-7.09028	1.34e-12	3.82e-11
ENSG00000257277	AC092652.2	0	0	0.00402285	3.10879	0.418464	0.874368	0.695654	1.44779	119.841	9.86278	1.39102	-7.09031	1.34e-12	3.82e-11
ENSG00000280069	AC127024.8	0.0751339	0.0559092	0.0262619	0.582824	0.624413	1.75223	0.950515	1.9848	84.822	4.49818	0.634474	-7.08963	1.34e-12	3.84e-11
ENSG00000224618	AC096921.1	0.0279698	0	0	9.06607	5.88384	2.86616	4.36409	7.04946	73.4339	9.15238	1.29132	-7.08764	1.36e-12	3.89e-11
ENSG00000278999	AC008985.1	0.0281073	0.0047535	0	0.739751	0.255489	0.662124	0.770431	0.814481	49.0806	5.87835	0.829415	-7.08735	1.37e-12	3.89e-11
ENSG00000126456	IRF3	15.7109	13.3922	15.9904	5.47995	5.27713	4.92342	6.16128	5.49964	1839.38	-1.45869	0.205834	7.08675	1.37e-12	3.91e-11
ENSG00000049541	RFC2	22.2962	16.7757	22.0666	3.96244	4.6016	3.77999	5.79139	5.88866	1260.27	-2.08266	0.293913	7.08597	1.38e-12	3.93e-11
ENSG00000235917	MTCO2P11	0	0.0156516	0	3.26902	1.50221	2.45266	3.51243	3.43021	64.5474	8.977	1.26716	-7.08432	1.4e-12	3.97e-11
ENSG00000223525	RABGAP1L-IT1	0.0284632	0.0144411	0.0596933	1.89251	0.942497	2.84128	1.02025	1.26597	39.7836	5.55291	0.783887	-7.08381	1.4e-12	3.98e-11
ENSG00000287591	AL360169.3	0	0	0	0.605954	0.195877	0.737339	1.26161	1.39604	58.5952	9.80439	1.38428	-7.08265	1.41e-12	4.01e-11
ENSG00000279430	AL590560.4	0	0.0692609	0.0238579	7.09114	14.6245	2.97464	2.06282	2.82119	91.5393	7.56893	1.06869	-7.08242	1.42e-12	4.02e-11
ENSG00000254431	AC084083.1	0.0581091	0.13267	0.0152334	0.965914	1.92416	1.36032	1.83784	1.76218	38.932	4.51401	0.637367	-7.08227	1.42e-12	4.02e-11
ENSG00000205482	SPDYE18	0.199785	0.314224	0.240919	2.65672	2.06246	6.03587	2.54853	2.16761	114.033	3.62443	0.511932	-7.07991	1.44e-12	4.08e-11
ENSG00000154134	ROBO3	1.97874	1.57641	2.10328	0.0437055	0.122914	0.0371633	0.215419	0.0911256	288.232	-4.2023	0.593695	7.07822	1.46e-12	4.13e-11
ENSG00000240974	RPS27AP10	0.504264	0.204675	0.0528773	4.61015	3.92885	6.77101	6.69839	7.61202	42.297	4.54735	0.642698	-7.07541	1.49e-12	4.21e-11
ENSG00000175591	P2RY2	0.128313	0.0520808	0.0845742	3.15361	2.57071	2.9212	0.525635	1.2847	205.292	4.56265	0.644878	-7.07521	1.49e-12	4.21e-11
ENSG00000230872	MFSD13B	0.0406538	0.132007	0.0852596	0.97986	1.04526	1.53708	0.942902	2.18076	59.9533	3.97118	0.561356	-7.07426	1.5e-12	4.24e-11
ENSG00000279394	AC015871.5	0.00464101	0	0	1.40789	2.043	1.75472	0.234853	1.99539	112.548	9.77451	1.3819	-7.07323	1.51e-12	4.27e-11
ENSG00000185710	SMG1P4	0.00500255	0.00169206	0	0.0554364	1.91633	2.88132	0.151186	2.40255	312.106	9.36537	1.32483	-7.06912	1.56e-12	4.39e-11
ENSG00000108679	LGALS3BP	503.344	405.744	494.234	24.7357	15.7136	31.5821	73.4808	40.241	36395.8	-3.65418	0.516963	7.06855	1.57e-12	4.41e-11
ENSG00000233264	AC006042.3	0.0357001	0.0289805	0.0449223	0.385725	0.667557	1.58947	1.61085	0.856473	51.3207	4.8201	0.682026	-7.06732	1.58e-12	4.44e-11
ENSG00000248415	GAPDHP61	0	0.0105901	0.0109438	1.90828	0.772478	2.65522	3.19077	1.96928	70.7469	8.21165	1.16227	-7.06519	1.6e-12	4.51e-11
ENSG00000157423	HYDIN	0.0635855	0.0441268	0.00613113	9.81472	2.04001	10.3244	2.6028	0.294533	4839.2	7.04594	0.997323	-7.06485	1.61e-12	4.52e-11
ENSG00000286214	AUXG01000058.1	0.00263966	0.00267852	0	0.378444	0.0308494	0.363768	0.445256	0.686641	101.608	7.74066	1.0958	-7.06392	1.62e-12	4.54e-11
ENSG00000286113	AC022868.2	0.0202582	0.0051391	0.0106214	5.34576	3.96565	0.30423	0.37375	1.7611	163.377	7.60696	1.07721	-7.06172	1.64e-12	4.61e-11
ENSG00000263307	AC007216.4	0.130642	0.113627	0.176132	1.62869	3.19901	1.253	3.699	2.33933	47.1673	4.11313	0.58249	-7.06129	1.65e-12	4.62e-11
ENSG00000282164	PEG13	0.0464101	0.0960703	0.058399	0.856309	0.31097	0.646132	0.849385	0.678057	133.934	3.32048	0.470262	-7.06092	1.65e-12	4.63e-11
ENSG00000253439	CDC42P5	0.113801	0.134723	0.238665	3.54685	2.06886	5.29463	3.47926	1.45712	60.4564	4.29082	0.607724	-7.06048	1.66e-12	4.64e-11
ENSG00000275339	Z99129.1	0.493585	0.542589	0.258788	3.41858	7.21059	5.37768	5.55051	3.71433	45.3423	3.54285	0.50181	-7.06015	1.66e-12	4.65e-11
ENSG00000276644	DACH1	0.00776796	0.00591173	0.00407276	2.34841	1.12723	0.57985	0.0777988	0.27221	159.898	7.21198	1.02162	-7.05936	1.67e-12	4.67e-11
ENSG00000133800	LYVE1	0	0	0	1.66163	1.74367	0.98587	0.113251	0.229242	111.365	10.7184	1.51884	-7.05697	1.7e-12	4.75e-11
ENSG00000126838	PZP	0.125824	0.073201	0.0387023	7.4806	2.09136	9.31006	2.72727	0.549456	937.185	5.80489	0.822596	-7.05679	1.7e-12	4.75e-11
ENSG00000228264	PSMD8P1	0	0	0.0858139	10.8259	10.8925	6.4823	1.58172	1.91184	163.571	7.80416	1.10599	-7.05629	1.71e-12	4.77e-11
ENSG00000263606	AP000919.1	0.0782154	0.0396834	0.196841	1.72267	0.975034	1.72737	1.73163	2.30866	78.8052	4.02144	0.569963	-7.05562	1.72e-12	4.78e-11
ENSG00000258571	PTTG4P	0	0.0604721	0.312457	14.3639	6.2683	7.10713	4.14662	5.18075	88.2065	5.90424	0.836832	-7.05546	1.72e-12	4.79e-11
ENSG00000260816	AC027279.1	0.00734502	0.00993752	0.00513468	0.295056	0.0858404	0.25954	0.397498	0.425682	42.6094	5.301	0.751403	-7.0548	1.73e-12	4.81e-11
ENSG00000259544	AC021739.4	0	0.0561147	0	1.07244	2.51336	3.22423	4.08104	3.0062	53.1396	7.21746	1.02318	-7.05397	1.74e-12	4.83e-11
ENSG00000226148	SLC25A39P1	0	0	0	2.25097	2.6089	1.33981	0.622967	0.676965	53.4583	9.65168	1.36857	-7.05238	1.76e-12	4.88e-11
ENSG00000257957	QRSL1P3	0	0.00808745	0	3.21271	1.05565	2.19671	1.3444	1.04198	78.0358	9.24119	1.31038	-7.05231	1.76e-12	4.88e-11
ENSG00000101187	SLCO4A1	0.0210247	0.0213342	0.0496048	11.7295	19.053	2.47949	0.193945	1.16182	927.169	7.81961	1.10917	-7.04999	1.79e-12	4.96e-11
ENSG00000263693	MIR3161	0	0	0	22.0765	19.1034	8.9046	9.76521	13.7694	37.9409	9.15264	1.29824	-7.05005	1.79e-12	4.96e-11
ENSG00000158445	KCNB1	0.00591746	0.00780593	0.00558456	0.3664	0.218996	0.409829	0.142237	0.0390801	141.87	5.18963	0.736186	-7.04934	1.8e-12	4.97e-11
ENSG00000241169	FO393419.2	0	0	0	2.6478	1.81388	1.64529	2.79025	4.45898	38.2608	9.18972	1.30365	-7.0492	1.8e-12	4.98e-11
ENSG00000228261	ITPRIP-AS1	0.142928	0.167344	0.0115288	72.5077	40.2176	6.54613	1.83135	5.98658	813.547	7.88633	1.11885	-7.04863	1.81e-12	4.98e-11
ENSG00000276337	AC105429.1	0.0235937	0.0585223	0.0329872	0.392184	0.54126	0.486322	0.331647	0.925717	74.7734	3.80938	0.540437	-7.04869	1.81e-12	4.98e-11
ENSG00000280046	AC104581.4	0.0543455	0.0536551	0.056987	2.47812	1.04711	1.07954	0.498609	0.451358	273.376	4.33299	0.614715	-7.04879	1.8e-12	4.98e-11
ENSG00000226756	AC007365.1	0.167284	0.0339492	0.24558	15.5717	11.2088	3.93086	1.8694	5.92971	163.487	5.69027	0.807441	-7.04729	1.82e-12	5.03e-11
ENSG00000199805	RNU1-134P	0	0	0	11.359	4.70509	9.99561	3.35081	10.5382	44.1178	9.38792	1.33223	-7.04676	1.83e-12	5.04e-11
ENSG00000236234	AC091132.2	0.0272788	0.0138402	0.0572093	0.623479	1.91282	2.1447	1.00655	2.16921	40.9447	5.60073	0.794947	-7.04541	1.85e-12	5.09e-11
ENSG00000250869	AC087359.1	0	0	0	1.3026	0.399207	1.59752	0.775307	0.3981	52.0893	9.62572	1.36638	-7.04467	1.86e-12	5.11e-11
ENSG00000286339	Z99496.2	0.0810384	0.0117473	0	2.35735	1.80397	2.37265	1.02521	1.06103	52.8351	5.78185	0.820841	-7.04382	1.87e-12	5.14e-11
ENSG00000240531	RPL21P123	0.0515415	0	0	7.28233	3.11219	6.51096	2.55386	6.11313	69.8021	8.19305	1.16332	-7.04283	1.88e-12	5.17e-11
ENSG00000265801	AC069366.2	0	0	0	3.4464	2.66065	1.59454	1.64579	3.22183	36.1746	9.09239	1.2911	-7.04235	1.89e-12	5.19e-11
ENSG00000259635	AC100830.1	0.0130375	0.0198442	0.0615204	1.16485	1.14276	0.57586	0.632259	0.535944	44.6498	4.67865	0.664374	-7.04219	1.89e-12	5.19e-11
ENSG00000286401	AC069547.2	0.0159645	0.0161995	0.0167405	2.65369	2.92302	0.93079	4.54425	1.57074	55.7206	7.2705	1.03262	-7.04084	1.91e-12	5.24e-11
ENSG00000261460	AC009690.2	0.239894	0.277234	0.251554	1.38459	1.7263	0.924205	1.24346	1.8771	166.964	2.48058	0.35242	-7.0387	1.94e-12	5.31e-11
ENSG00000138162	TACC2	0.0439462	0.0688654	0.0192495	8.23423	2.20607	6.94858	2.02914	0.194186	2491.69	6.47717	0.920307	-7.03806	1.95e-12	5.33e-11
ENSG00000175592	FOSL1	0.639215	0.823471	0.512913	17.116	22.3247	8.13133	5.438	5.17668	759.842	4.14186	0.588679	-7.03586	1.98e-12	5.41e-11
ENSG00000228929	RPS13P2	3.55002	4.53793	6.21233	0.287386	0.359209	0.122184	0.534656	0.341764	48.5597	-3.86467	0.549302	7.03559	1.98e-12	5.41e-11
ENSG00000253586	AC067817.1	0.11785	0.149482	0	3.06088	6.08309	3.79993	1.86365	7.10802	52.8561	5.61337	0.797848	-7.03564	1.98e-12	5.41e-11
ENSG00000267694	AP005131.5	0	0.0213717	0	7.00191	5.08699	4.80025	6.48361	1.47611	82.8965	9.3283	1.32588	-7.03554	1.98e-12	5.41e-11
ENSG00000275215	RNA5-8SN3	0	0	0	29.0579	23.2341	5.57147	26.5962	2.4947	89.0451	10.3952	1.47746	-7.03583	1.98e-12	5.41e-11
ENSG00000095397	WHRN	0.156435	0.231413	0.124511	5.34164	9.4716	6.16374	3.09177	0.782404	944.716	4.86235	0.691164	-7.03501	1.99e-12	5.43e-11
ENSG00000287926	AC113208.5	0	0	0	4.15525	6.53274	1.80343	0.197654	3.38324	108.327	10.6796	1.5187	-7.03208	2.03e-12	5.54e-11
ENSG00000236863	RPL23AP23	0.022269	0	0	5.55247	4.68459	2.91148	2.3477	4.89229	64.3439	8.961	1.27442	-7.03144	2.04e-12	5.56e-11
ENSG00000162551	ALPL	0.309733	0.564298	0.0590523	299.989	70.0791	45.5071	2.30801	13.8804	8630.31	8.11686	1.15439	-7.03132	2.05e-12	5.56e-11
ENSG00000227502	LINC01268	0.0342643	0.0463583	0.00798438	2.68957	3.02557	1.72195	0.248848	0.974939	161.336	5.86827	0.834696	-7.03042	2.06e-12	5.59e-11
ENSG00000125966	MMP24	0.112653	0.155658	0.133208	2.07177	1.8768	1.317	0.758066	0.778548	210.989	3.34013	0.475112	-7.0302	2.06e-12	5.59e-11
ENSG00000236327	AL831737.1	0	0	0	3.37758	2.4124	3.28228	3.50907	4.2775	30.579	8.86904	1.26159	-7.03007	2.06e-12	5.6e-11
ENSG00000275488	AC023509.5	0	0	0	6.26528	8.65807	0.941485	0.931749	1.75175	100.186	10.5641	1.50277	-7.02974	2.07e-12	5.6e-11
ENSG00000213050	TPM3P1	0	0	0	0.816889	1.80506	1.24037	1.18422	1.43826	32.4224	8.94384	1.27254	-7.02835	2.09e-12	5.66e-11
ENSG00000279637	AC018445.3	0	0.010944	0.0113095	1.09808	1.32349	0.457325	0.750443	0.312532	51.6051	6.72806	0.957427	-7.02723	2.11e-12	5.7e-11
ENSG00000114656	KIAA1257	0.087166	0.0716438	0.0987149	1.49962	0.685924	1.45225	0.668992	0.468753	405.353	3.47495	0.494595	-7.02586	2.13e-12	5.75e-11
ENSG00000235481	UBE2R2-AS1	0.00705834	0.00358112	0.0703133	1.56924	2.25473	1.0787	1.01201	0.884728	136.863	5.65902	0.805614	-7.02448	2.15e-12	5.8e-11
ENSG00000240869	RN7SL128P	0	0.0697907	0	20.7216	37.2429	3.94927	12.3266	4.12511	160.117	9.38628	1.33629	-7.02415	2.15e-12	5.81e-11
ENSG00000158486	DNAH3	0.225058	0.177148	0.0771952	36.233	6.35843	25.2785	8.14098	0.706831	7729.65	6.58511	0.937526	-7.02392	2.16e-12	5.82e-11
ENSG00000287626	AL021978.1	0.205661	0.13043	0.413342	5.48397	15.3559	6.20734	1.66226	9.26272	317.221	4.92604	0.701658	-7.02057	2.21e-12	5.95e-11
ENSG00000109339	MAPK10	0.0179639	0.00948871	0.0180629	2.43791	0.341275	2.12385	0.714469	0.0888866	1640.9	6.23301	0.887837	-7.02045	2.21e-12	5.95e-11
ENSG00000189221	MAOA	0.0626134	0.25414	0.0656567	6.11068	4.32401	4.33445	1.42021	1.61108	672.754	4.80271	0.68423	-7.01915	2.23e-12	6e-11
ENSG00000283156	AC068620.3	0.0205885	0.00232128	0.0023988	0.313711	0.222792	0.505212	0.231524	0.292907	48.8383	5.20874	0.742079	-7.01911	2.23e-12	6e-11
ENSG00000118322	ATP10B	0.00463691	0.0028231	0	1.07907	1.03324	0.580021	0.18185	0.032498	220.597	7.8605	1.12014	-7.0174	2.26e-12	6.07e-11
ENSG00000244451	RPL34P21	0.036546	0	0	21.4138	10.5353	8.20021	3.23639	6.84665	96.5624	9.54707	1.36051	-7.01725	2.26e-12	6.07e-11
ENSG00000253376	AC012103.1	1.38319	1.01333	1.79514	0.0257758	0	0.0986284	0.0261565	0.0167198	49.3346	-5.25525	0.748937	7.01695	2.27e-12	6.08e-11
ENSG00000245522	LINC02709	0.00797013	0.00404373	0.0292513	2.26877	1.76977	0.556217	0.411722	0.440426	96.6809	6.30717	0.899014	-7.01565	2.29e-12	6.13e-11
ENSG00000264548	AC132872.2	0.00442935	0.0269673	0.0232232	4.36237	5.22829	0.939081	0.270838	0.979056	187.564	7.01478	1	-7.01476	2.3e-12	6.17e-11
ENSG00000167535	CACNB3	19.6635	6.70456	10.4326	1.54166	0.782584	1.57773	1.21197	0.725309	2041.42	-3.39325	0.483737	7.01465	2.31e-12	6.17e-11
ENSG00000255882	AC091814.1	0.0583515	0.0148026	0.0305938	4.12226	1.64804	2.16498	0.676686	1.73021	50.2693	5.88922	0.839718	-7.01333	2.33e-12	6.22e-11
ENSG00000238109	AC004893.1	0.0451774	0.0687637	0.00789554	0.844828	0.557316	0.705063	1.20658	0.903201	40.4529	4.37612	0.6241	-7.01188	2.35e-12	6.28e-11
ENSG00000287624	AL590666.5	0	0	0	2.72023	5.15939	1.04894	0.995029	2.11331	55.5086	9.70817	1.38531	-7.00795	2.42e-12	6.46e-11
ENSG00000286234	AC079790.2	0	0.0566983	0.00837023	1.52587	3.91809	1.32567	1.39693	0.796126	79.3966	6.36187	0.907918	-7.0071	2.43e-12	6.49e-11
ENSG00000237359	AL354977.2	0.0222218	0.0112745	0	3.18591	0.476123	4.3776	2.36615	1.5724	75.8931	7.73192	1.1037	-7.00547	2.46e-12	6.56e-11
ENSG00000259242	AC002306.1	0	0	0	1.02338	2.9653	1.36462	1.25092	0.663833	45.5811	9.42398	1.34532	-7.00501	2.47e-12	6.57e-11
ENSG00000267203	SNRPGP4	0.229011	0.0929527	0.144085	13.1332	1.96271	12.6239	5.69784	5.37068	60.1658	5.63966	0.805083	-7.00507	2.47e-12	6.57e-11
ENSG00000054219	LY75	5.61064	5.77301	7.2886	0.762337	0.50582	1.34696	0.956949	1.13992	1378.1	-2.71944	0.388368	7.00224	2.52e-12	6.7e-11
ENSG00000235499	AC073046.1	3.98032	4.47555	3.29955	24.6992	28.0782	13.0669	19.9605	21.0599	309.635	2.44381	0.349042	-7.00145	2.53e-12	6.73e-11
ENSG00000176842	IRX5	0.0258342	0.0561739	0.00386998	5.91996	2.73167	3.45585	1.75864	0.243735	270.028	6.61975	0.945528	-7.00111	2.54e-12	6.74e-11
ENSG00000138629	UBL7	23.5036	21.0942	24.7568	4.67085	5.96101	5.09239	6.99243	7.54453	1256.8	-1.93112	0.27588	6.99984	2.56e-12	6.8e-11
ENSG00000146555	SDK1	0.0367934	0.0191016	0.014356	6.86979	2.03667	5.62678	1.76266	0.04959	1346.81	7.12461	1.01806	-6.99823	2.59e-12	6.87e-11
ENSG00000106078	COBL	0.0211981	0.0229936	0.012264	2.59717	0.80302	2.45894	0.972526	0.0650231	667.773	6.19497	0.88535	-6.9972	2.61e-12	6.92e-11
ENSG00000228076	AL591719.1	0	0	0	2.87064	2.85581	1.36991	0.624223	1.65307	46.6776	9.45618	1.35145	-6.99703	2.61e-12	6.92e-11
ENSG00000256314	AC078962.3	0	0	0	3.34588	1.78021	2.26834	1.23883	5.01527	44.0311	9.38822	1.3419	-6.99621	2.63e-12	6.96e-11
ENSG00000276396	Metazoa_SRP	0	0	0	7.31424	5.7372	4.25202	3.0295	1.79128	43.2392	9.34267	1.33579	-6.99411	2.67e-12	7.06e-11
ENSG00000234219	CDCA4P4	0.0154245	0.0313032	0	3.52541	1.92283	1.5806	1.33342	1.33051	44.3274	6.93055	0.991713	-6.98846	2.78e-12	7.34e-11
ENSG00000263501	AC005828.2	0	0	0	2.71449	0.945161	1.45084	2.55782	1.96202	36.2247	9.10219	1.3026	-6.98771	2.79e-12	7.38e-11
ENSG00000239887	C1orf226	0.00243188	0.00246768	0.00255008	2.02119	0.511579	0.781979	0.307656	0.124552	108.379	8.23246	1.17837	-6.9863	2.82e-12	7.45e-11
ENSG00000262777	AC032044.1	0.227685	0.154024	0.175084	1.70311	2.6018	2.73543	1.08816	2.47544	51.6176	3.5161	0.503306	-6.98602	2.83e-12	7.46e-11
ENSG00000287623	AC037193.1	0	0	0	0.638512	0.693077	0.950134	0.588264	0.130794	52.0992	9.62308	1.3776	-6.98539	2.84e-12	7.48e-11
ENSG00000196209	SIRPB2	14.084	23.125	25.3726	1.56315	2.04826	1.40627	3.57999	3.24915	2514.19	-3.13671	0.449084	6.98469	2.85e-12	7.51e-11
ENSG00000213188	YBX1P4	0.0129811	0.0263443	0	1.3486	2.52847	1.1238	0.985336	1.57462	41.1018	6.82705	0.977441	-6.98462	2.86e-12	7.51e-11
ENSG00000228113	AC003991.1	0.0151759	0.0153993	0.00227335	2.5226	0.743217	1.17208	0.123422	0.517193	165.512	6.52922	0.934812	-6.98452	2.86e-12	7.51e-11
ENSG00000276368	HIST1H2AJ	0.0271026	0	0	2.25255	3.27303	11.0134	14.1721	30.3919	158.341	10.2714	1.47056	-6.9847	2.85e-12	7.51e-11
ENSG00000233893	EZR-AS1	0.144871	0	0.0303826	8.78962	5.64365	4.40244	4.09317	1.56206	59.7637	6.37056	0.912182	-6.98387	2.87e-12	7.54e-11
ENSG00000274428	U1	0.0655543	0	0	7.08287	17.1101	8.80232	12.1634	10.3374	59.5007	8.85166	1.26804	-6.98057	2.94e-12	7.71e-11
ENSG00000267476	AC104365.1	0	0	0.0164156	3.12264	3.84206	2.04673	2.5086	1.70905	59.3978	8.83922	1.26658	-6.97882	2.98e-12	7.8e-11
ENSG00000272368	AC074032.1	0.403772	0.362075	0.265854	1.91205	2.56061	1.57606	2.27687	3.22725	94.0843	2.75052	0.394139	-6.97855	2.98e-12	7.81e-11
ENSG00000202058	RN7SKP80	0.0370625	0.488905	0.155456	26.491	26.2775	7.92323	9.45567	4.09612	141.919	6.02612	0.863637	-6.97761	3e-12	7.86e-11
ENSG00000234784	AL606517.2	0	0	0	11.3941	16.2762	5.92075	2.38589	3.2262	63.236	9.89638	1.41835	-6.97741	3.01e-12	7.86e-11
ENSG00000091536	MYO15A	0.375495	0.409227	0.412443	0.119864	0.0755911	0.117673	0.0829325	0.0812855	224.153	-2.06668	0.296217	6.97692	3.02e-12	7.88e-11
ENSG00000078795	PKD2L2	0.0293043	0.0205862	0.0165462	0.449639	0.201973	0.258871	0.332704	0.750429	64.1561	4.17566	0.598634	-6.97531	3.05e-12	7.97e-11
ENSG00000230201	ATP6V0CP1	0.067888	0.0172218	0.0177969	0.705289	1.5868	1.6792	2.61233	2.33323	37.3087	5.70526	0.818379	-6.97141	3.14e-12	8.19e-11
ENSG00000228007	AC011933.1	0.19605	0	0.0342632	6.11031	2.16393	4.32972	3.65144	8.01515	52.6397	5.97661	0.857433	-6.97034	3.16e-12	8.24e-11
ENSG00000226989	AL049758.1	0	0.0268088	0	23.3854	27.3773	3.31414	4.5679	3.48964	165.172	10.3246	1.48189	-6.9672	3.23e-12	8.42e-11
ENSG00000185467	KPNA7	0.0121608	0.0246796	0	7.40345	2.46345	4.81274	2.88461	0.0983417	204.35	8.1614	1.17205	-6.96334	3.32e-12	8.65e-11
ENSG00000234854	LINC00676	0	0	0	5.9771	5.60317	2.34572	0.699852	4.17537	59.6473	9.81507	1.40953	-6.96338	3.32e-12	8.65e-11
ENSG00000253320	AZIN1-AS1	0.200322	0.160326	0.326922	59.8609	29.3632	8.91042	1.85013	4.90931	5254.07	6.51616	0.935898	-6.96247	3.34e-12	8.69e-11
ENSG00000188064	WNT7B	0.0123882	0.0125706	0.00866022	1.36423	0.933024	1.76192	0.579004	0.0500904	160.549	6.38435	0.917092	-6.96152	3.37e-12	8.75e-11
ENSG00000259630	AC104046.1	0.0258342	0.0262145	0.0270899	9.76947	4.93138	3.10375	2.8325	1.67132	60.8359	7.38894	1.06142	-6.96138	3.37e-12	8.75e-11
ENSG00000267551	AC005264.1	0.131165	0.114738	0.161254	3.40199	5.76163	1.79798	0.762926	2.54203	227.755	4.39097	0.63078	-6.96118	3.37e-12	8.75e-11
ENSG00000287720	AC023480.1	0.0190877	0.0145265	0.0200154	0.456096	0.278845	0.387823	1.07659	1.2413	51.4057	5.2793	0.758532	-6.95989	3.41e-12	8.83e-11
ENSG00000265527	MIR5690	0	0	0	10.7474	19.0307	11.1695	8.78554	18.5906	33.3827	8.98391	1.29083	-6.95978	3.41e-12	8.83e-11
ENSG00000063854	HAGH	11.1138	8.92605	10.5445	2.75451	3.12801	3.50058	3.61329	3.71876	1848.51	-1.60678	0.230889	6.95913	3.42e-12	8.86e-11
ENSG00000164920	OSR2	0	0.00363245	0	1.44298	3.08193	0.252986	0.981226	0.66582	126.069	9.93407	1.42775	-6.95784	3.46e-12	8.94e-11
ENSG00000164123	C4orf45	0.0141167	0	0	2.84517	0.962383	1.83317	0.565533	2.30219	84.7649	8.474	1.21855	-6.95416	3.55e-12	9.17e-11
ENSG00000279469	AC109454.4	0.0323226	0.0491976	0	2.14912	2.14059	6.1961	0.817824	2.94059	62.2284	6.70706	0.964601	-6.9532	3.57e-12	9.22e-11
ENSG00000250274	AC034199.1	0.182663	0.0634098	0.045365	76.3869	69.1362	5.48632	0.851369	2.97374	2265.51	8.31556	1.19605	-6.95253	3.59e-12	9.26e-11
ENSG00000242659	AC108693.2	0.0346161	0.0702514	0.0362986	5.32249	5.66377	3.91418	1.24079	5.1321	43.4287	6.49053	0.933698	-6.95142	3.62e-12	9.32e-11
ENSG00000253770	HMGB1P23	0	0	0	1.61149	1.43873	2.1859	1.51848	1.14487	30.0312	8.83202	1.27052	-6.95148	3.61e-12	9.32e-11
ENSG00000158966	CACHD1	0.0283801	0.0166725	0.00156629	3.47603	1.1405	2.69972	0.812554	0.159042	391.71	6.73402	0.968852	-6.95052	3.64e-12	9.37e-11
ENSG00000280020	AC116407.3	0.0464512	0.028281	0.0194836	0.617706	1.08574	0.443173	1.29284	1.22709	35.9747	4.89285	0.704143	-6.94866	3.69e-12	9.49e-11
ENSG00000133477	FAM83F	0.0038399	0.00649404	0.000671089	1.61699	0.438792	1.08435	0.291471	0.019839	379.806	7.55308	1.08701	-6.9485	3.69e-12	9.49e-11
ENSG00000164692	COL1A2	0.000940184	0	0.00197176	1.46123	0.120866	0.10631	1.21916	0.093771	224.322	9.27963	1.33596	-6.94605	3.76e-12	9.65e-11
ENSG00000286696	AC090826.3	0.00622844	0.0126402	0.00653117	0.362361	1.64993	0.440171	1.12941	0.705152	48.606	6.65643	0.958725	-6.94301	3.84e-12	9.86e-11
ENSG00000175604	AC007601.1	0	0	0	0.264966	0.310487	0.901213	1.15394	1.27473	51.5979	9.62408	1.38653	-6.94111	3.89e-12	9.98e-11
ENSG00000253295	AC022217.2	0.0125163	0.0254012	0	3.48487	5.55852	2.16713	1.24036	0.792865	74.4944	7.69162	1.10815	-6.94096	3.89e-12	9.99e-11
ENSG00000164850	GPER1	0	0.0136319	0.00352177	0.181438	0.667263	0.522172	0.318665	0.348549	42.9597	6.15607	0.887013	-6.94023	3.91e-12	1e-10
ENSG00000260102	LINC01070	1.10115	1.03459	1.35294	0	0	0	0.0390868	0	66.7973	-7.12138	1.02623	6.93936	3.94e-12	1.01e-10
ENSG00000269535	AC010320.4	0.0110117	0.0111738	0	0.434725	0.493323	0.758757	0.313446	0.526876	32.5046	6.08679	0.87728	-6.93825	3.97e-12	1.02e-10
ENSG00000235586	AC011247.1	0.450158	0.502463	0.236019	4.86377	5.26095	5.48778	3.89154	3.03361	37.0009	3.49405	0.503639	-6.9376	3.99e-12	1.02e-10
ENSG00000258859	LINC02296	3.97182	1.03692	4.81184	0	0	0	0	0	35.7571	-8.5812	1.2369	6.93767	3.99e-12	1.02e-10
ENSG00000108813	DLX4	1.32988	0.92995	1.89775	0.024028	0.0788369	0.148127	0.134106	0.058448	111.727	-3.92579	0.566188	6.93373	4.1e-12	1.05e-10
ENSG00000162105	SHANK2	0.0179006	0.0143111	0.00113762	2.92142	0.773416	3.14348	0.98819	0.0723792	1026.57	7.14979	1.03123	-6.93326	4.11e-12	1.05e-10
ENSG00000109265	KIAA1211	0.0155503	0.0126234	0	1.73184	0.563378	0.695091	0.432798	0.194916	164.607	6.26044	0.903176	-6.93158	4.16e-12	1.06e-10
ENSG00000086570	FAT2	0.0216455	0.0490532	0.021941	2.53959	0.882579	2.20534	0.345338	0.322856	621.57	5.34892	0.771831	-6.93018	4.2e-12	1.07e-10
ENSG00000279821	AC145098.2	0.0589252	0.0914475	0.0654239	1.64207	2.88964	1.21255	0.445815	0.962374	149.231	4.30841	0.621686	-6.9302	4.2e-12	1.07e-10
ENSG00000286067	AC004263.2	0.147288	0.240036	0.121685	5.30462	4.3642	3.64315	0.96931	1.75053	260.167	4.23701	0.611493	-6.92895	4.24e-12	1.08e-10
ENSG00000266709	AC005224.3	0.114284	0.0322127	0.206388	78.4142	48.7501	2.7707	1.86079	5.99009	1527.4	7.87225	1.13638	-6.92748	4.28e-12	1.09e-10
ENSG00000286771	AC097658.3	0.015832	0	0	1.48031	0.709268	1.23075	0.951376	1.42967	51.589	7.75738	1.12056	-6.92278	4.43e-12	1.13e-10
ENSG00000272768	AC004854.2	0.160133	0.199419	0.244241	8.49959	8.84686	1.78753	1.74958	3.83582	244.236	4.61524	0.666764	-6.92185	4.46e-12	1.13e-10
ENSG00000240729	AC146507.2	0.0220351	0	0	4.21218	1.88849	2.99769	4.27439	4.36572	56.5834	8.7868	1.2696	-6.92092	4.49e-12	1.14e-10
ENSG00000226012	AP001434.1	0.18273	0.259587	0.0383222	77.3022	30.8942	32.1552	0.462341	22.7072	315.034	7.6698	1.10835	-6.91999	4.52e-12	1.15e-10
ENSG00000258448	AL442663.2	0	0	0	1.27946	2.87859	1.233	2.63999	1.82586	33.7123	8.99531	1.30011	-6.91889	4.55e-12	1.15e-10
ENSG00000279202	AC130448.1	0	0	0	0.930591	0.353664	0.973075	0.319032	1.29701	44.9278	9.41886	1.36135	-6.91877	4.56e-12	1.15e-10
ENSG00000287945	AL603824.1	0	0	0.0109438	0.910771	1.82955	1.47512	1.78243	2.18027	55.0844	8.75128	1.26497	-6.91816	4.58e-12	1.16e-10
ENSG00000137440	FGFBP1	0	0	0	5.51692	8.71035	6.25479	0.40924	0.167421	190.421	11.4949	1.66171	-6.91753	4.6e-12	1.16e-10
ENSG00000279345	Z98885.3	0	0.0242301	0	0.570574	0.697667	1.05471	3.12157	1.14252	77.7469	7.34891	1.06258	-6.91612	4.64e-12	1.17e-10
ENSG00000228446	AC073052.1	0.205661	0.163969	0.0308081	2.56393	1.20177	2.67327	2.38499	2.3957	55.5309	4.07104	0.588872	-6.91329	4.74e-12	1.2e-10
ENSG00000124772	CPNE5	0.0617837	0.0258148	0.0400153	2.69586	1.69896	1.31311	0.371654	0.455546	257.399	4.93805	0.714494	-6.91126	4.8e-12	1.21e-10
ENSG00000133742	CA1	0	0	0	0.621445	0.0502213	0.564864	1.19057	8.42359	295.437	12.1311	1.75528	-6.9112	4.81e-12	1.21e-10
ENSG00000278869	BX539320.1	0.0956779	0.0606789	0.0376231	14.413	20.7794	3.29631	0.93303	1.62805	242.095	6.98378	1.01066	-6.91013	4.84e-12	1.22e-10
ENSG00000261430	AL031600.2	0.170826	0.0693361	0.0358257	4.2593	4.9245	4.4668	1.3687	3.22333	38.0517	5.29223	0.765942	-6.90944	4.87e-12	1.22e-10
ENSG00000171502	COL24A1	0.0120585	0.00444945	0.00574753	0.491992	0.644844	0.532617	0.090144	0.100469	120.543	5.64229	0.816735	-6.90835	4.9e-12	1.23e-10
ENSG00000176393	RNPEP	39.7568	40.4745	40.3426	12.1867	15.2087	13.4519	16.969	13.752	4443.22	-1.48929	0.21559	6.90798	4.92e-12	1.24e-10
ENSG00000232684	ATP11A-AS1	0	0.00485542	0	0.636305	0.372811	1.09902	1.38221	1.9799	80.3266	9.29647	1.34616	-6.90594	4.99e-12	1.25e-10
ENSG00000183604	SMG1P5	0.260521	0.275463	0.252522	0.927961	1.14282	1.65547	1.37096	2.0035	252.98	2.4395	0.35334	-6.90411	5.05e-12	1.27e-10
ENSG00000114529	C3orf52	0.0365824	0.0159089	0.0109601	6.04468	1.31653	4.07188	2.04588	0.061045	548.208	6.9988	1.01387	-6.90305	5.09e-12	1.28e-10
ENSG00000267607	AC011511.5	0.0162918	0.00661267	0.00683348	2.2071	1.76438	0.828981	0.137405	0.32498	114.029	6.72161	0.974009	-6.90097	5.16e-12	1.29e-10
ENSG00000216802	AL590617.1	0	0	0	0.524441	1.31102	1.80853	1.68526	2.60809	39.7377	9.25014	1.34051	-6.90047	5.18e-12	1.3e-10
ENSG00000177971	IMP3	8.15787	7.3734	8.02268	1.71629	2.18239	1.84228	2.81938	2.1825	588.799	-1.86689	0.270567	6.8999	5.2e-12	1.3e-10
ENSG00000138135	CH25H	0.26703	0.151234	0.221402	19.716	48.9401	5.14572	8.61568	1.45635	955.395	6.29705	0.912742	-6.89905	5.24e-12	1.31e-10
ENSG00000223274	RNA5SP498	0.174811	0.886924	0.366616	14.529	14.6415	8.03018	9.58331	6.12587	43.6428	4.45818	0.646305	-6.89795	5.28e-12	1.32e-10
ENSG00000284052	AC006460.2	0.0174565	0.0299767	0.0211211	0.719845	0.800357	0.405689	0.175541	0.224419	125.179	4.34012	0.629278	-6.89699	5.31e-12	1.33e-10
ENSG00000169740	ZNF32	11.7962	12.1667	13.4844	1.8211	2.40682	2.76699	3.81717	2.82732	499.215	-2.18683	0.31711	6.89613	5.34e-12	1.33e-10
ENSG00000158528	PPP1R9A	0.0215508	0.0114094	0.00786027	1.22654	0.226311	1.70678	0.610473	0.119973	294.512	5.83617	0.846331	-6.89585	5.35e-12	1.34e-10
ENSG00000105523	FAM83E	0.0705052	0.0715431	0.0217447	9.04828	3.13438	7.51799	2.74583	0.223592	386.505	6.37395	0.924346	-6.89563	5.36e-12	1.34e-10
ENSG00000264196	AC011120.1	0	0	0	1.04776	0.916731	2.76186	2.2328	5.05203	50.1646	9.58434	1.38992	-6.89562	5.36e-12	1.34e-10
ENSG00000237848	AL606489.2	0.0896469	0.0454833	0	5.77433	7.33385	3.00934	3.21334	6.1017	40.0437	6.79093	0.98489	-6.89511	5.38e-12	1.34e-10
ENSG00000241546	AC092910.2	0	0	0	4.00799	1.64379	2.60928	2.03359	4.59034	34.6701	9.04334	1.31181	-6.89377	5.43e-12	1.35e-10
ENSG00000261369	AC007533.1	0.012056	0	0	1.7034	1.12717	1.64012	3.30459	3.02231	62.9444	8.94451	1.29755	-6.89339	5.45e-12	1.35e-10
ENSG00000279662	AC131649.2	0.0141771	0.0335668	0.0247769	1.50232	0.0920478	1.26074	1.45974	0.904438	157.223	5.4338	0.788316	-6.89292	5.47e-12	1.36e-10
ENSG00000068078	FGFR3	0.0324526	0.0263443	0.00453733	3.74013	2.06491	2.05265	0.739002	0.15163	285.922	6.36914	0.924145	-6.89193	5.5e-12	1.37e-10
ENSG00000199872	RNU6-942P	0.0980251	0.0994681	0	7.73973	14.8929	12.1232	22.322	18.3644	54.1702	7.83246	1.13723	-6.88729	5.69e-12	1.41e-10
ENSG00000278979	AC007598.3	0	0	0	0.389632	0.316556	0.673661	0.790774	0.968838	35.2593	9.08084	1.3187	-6.88621	5.73e-12	1.42e-10
ENSG00000280434	AL031595.3	0.0764846	0.0880581	0.0408722	0.378963	1.38091	0.526233	1.21416	0.899026	439.551	3.68341	0.53489	-6.8863	5.73e-12	1.42e-10
ENSG00000159348	CYB5R1	19.5167	19.4322	18.0356	8.09678	7.79022	7.91131	6.79942	6.67676	2835.82	-1.35016	0.196107	6.8848	5.79e-12	1.43e-10
ENSG00000264186	SNRPCP4	0	0	0	2.44985	1.14829	2.30012	1.96811	3.44311	32.3219	8.94967	1.29994	-6.88467	5.79e-12	1.43e-10
ENSG00000005001	PRSS22	0.0835927	0.0267863	0.0692019	18.7402	16.2138	12.3826	2.52323	0.130455	800.526	7.38341	1.07254	-6.88402	5.82e-12	1.44e-10
ENSG00000108244	KRT23	0.061443	0.139365	0.0189498	11.3098	7.46238	5.613	1.15073	0.930425	518.332	6.17336	0.896881	-6.88314	5.85e-12	1.45e-10
ENSG00000268218	AC137932.3	0.409804	0.369309	0.369621	1.29808	1.46248	1.14428	1.65563	1.23599	194.631	1.82595	0.265293	-6.88275	5.87e-12	1.45e-10
ENSG00000253535	AC120193.1	0	0	0	6.53316	33.5168	1.10551	0.527733	0.463841	378.288	12.4856	1.81424	-6.88201	5.9e-12	1.46e-10
ENSG00000278099	U1	0	0	0	10.3024	28.7258	2.35852	8.7121	8.13926	64.3158	9.92312	1.44191	-6.88193	5.9e-12	1.46e-10
ENSG00000209042	SNORD12C	0.353551	1.79378	0.617892	47.5048	151.963	23.9448	25.0972	21.2843	162.359	5.86717	0.852635	-6.88122	5.93e-12	1.46e-10
ENSG00000172296	SPTLC3	0.0246011	0.00624082	0.0154781	0.352703	0.258759	0.452033	0.368286	0.107761	90.5083	4.31556	0.627254	-6.88008	5.98e-12	1.47e-10
ENSG00000072952	MRVI1	0.0217947	0.0373199	0.011427	3.87753	1.57072	1.30681	0.143606	0.677456	394.085	6.00775	0.873337	-6.87907	6.02e-12	1.48e-10
ENSG00000188596	CFAP54	0.0462951	0.0510974	0.00170334	11.8333	1.54087	14.0684	3.7795	0.382041	2740.26	7.57966	1.10185	-6.87903	6.03e-12	1.48e-10
ENSG00000132109	TRIM21	47.6246	41.6703	56.2258	8.13171	10.3681	10.094	13.8407	14.1731	2617.79	-2.09768	0.305018	6.87725	6.1e-12	1.5e-10
ENSG00000149289	ZC3H12C	0.250092	0.475687	0.204348	6.37517	5.23403	4.53142	1.47009	3.09056	1402.64	3.73863	0.543825	-6.8747	6.21e-12	1.53e-10
ENSG00000187498	COL4A1	0.000715365	0.000725896	0	0.454835	0.248025	0.146612	0.188543	0.03471	105.412	8.78263	1.27769	-6.87386	6.25e-12	1.53e-10
ENSG00000284948	AC107959.4	0.008445	0.00856931	0.0177109	2.52678	2.13841	1.32792	0.338318	0.728457	58.9761	6.92592	1.00781	-6.87226	6.32e-12	1.55e-10
ENSG00000234041	AL512326.5	0	0	0	4.58809	17.9211	4.33478	12.2863	4.21618	49.6108	9.54963	1.38984	-6.87104	6.37e-12	1.56e-10
ENSG00000176153	GPX2	0.181925	0.106502	0.0366861	3.16943	3.81615	10.3473	1.57861	1.74468	210.504	5.25138	0.764409	-6.86985	6.43e-12	1.57e-10
ENSG00000238168	AC137055.1	0	0	0	1.32416	1.34476	4.69144	4.70301	5.54728	46.5585	9.47734	1.37957	-6.86976	6.43e-12	1.57e-10
ENSG00000237704	AP004289.2	0	0	0	0.747887	0.224352	1.08109	0.91072	1.23222	40.9214	9.28979	1.35239	-6.86916	6.46e-12	1.58e-10
ENSG00000201793	RN7SKP9	0	0	0	9.62118	13.3923	1.98327	5.76922	1.74935	65.0707	9.93826	1.44682	-6.86902	6.46e-12	1.58e-10
ENSG00000225505	AC104332.1	0.0131602	0	0	3.71883	0.615207	2.92965	4.77269	3.65388	83.7682	9.35183	1.36161	-6.86824	6.5e-12	1.59e-10
ENSG00000085276	MECOM	0.0498383	0.0448251	0.00712645	5.8461	1.4076	5.02303	2.08257	0.195409	908.381	6.42187	0.935166	-6.86709	6.55e-12	1.6e-10
ENSG00000228363	AC015971.1	0.13936	0.24561	0.238429	4.49585	6.40045	2.09934	1.27588	2.46649	332.336	4.0073	0.583586	-6.86668	6.57e-12	1.6e-10
ENSG00000274441	AC008957.2	0	0.0268765	0	2.7517	10.6277	6.97259	2.34556	6.71132	78.0185	9.24528	1.34646	-6.86637	6.59e-12	1.6e-10
ENSG00000287355	AL451123.2	0.0682413	0.0346229	0.0286232	1.0209	0.345596	1.39858	2.83456	2.82364	88.0053	5.26896	0.767388	-6.8661	6.6e-12	1.61e-10
ENSG00000280162	AL136531.3	0	0.00290954	0	3.21718	2.11114	0.922	0.374836	0.170041	166.44	10.3362	1.50551	-6.86557	6.62e-12	1.61e-10
ENSG00000165164	CFAP47	0.0769947	0.0344135	0.0134562	10.6806	1.03909	11.1984	3.0246	0.290318	2018.72	6.97744	1.01653	-6.86397	6.7e-12	1.63e-10
ENSG00000118523	CCN2	0.488994	0.200298	0.0329296	108.557	54.5441	66.9279	26.457	0.47767	4032.39	7.73751	1.12728	-6.86385	6.7e-12	1.63e-10
ENSG00000279738	AL022311.1	0.0415961	0.0493345	0.0413519	0.181836	0.258848	0.272012	0.312093	0.496558	214.894	2.79206	0.406839	-6.86281	6.75e-12	1.64e-10
ENSG00000152104	PTPN14	0.00783072	0.00681085	0.00703828	0.718235	0.180854	0.710534	0.3314	0.0331704	250.5	5.77089	0.841141	-6.86079	6.85e-12	1.66e-10
ENSG00000279110	AL022323.4	0.000799443	0	0	1.02323	0.149488	0.987294	0.215759	0.0344796	211.722	10.6863	1.55791	-6.85936	6.92e-12	1.68e-10
ENSG00000248221	STX18-IT1	0	0	0	1.84963	0.90465	1.50438	2.89703	1.82576	32.5816	8.95694	1.30608	-6.85789	6.99e-12	1.69e-10
ENSG00000227170	AF178030.1	0	0	0.0273594	8.24031	2.03284	3.54951	4.78615	5.59135	65.1871	8.98449	1.31043	-6.85616	7.07e-12	1.71e-10
ENSG00000260401	AP002761.4	0.0124828	0.0348331	0.0490858	1.85448	1.54395	1.9463	0.230299	0.630911	141.774	5.27121	0.769007	-6.85457	7.15e-12	1.73e-10
ENSG00000269985	AL021328.1	0	0	0	0.817458	0.33718	0.583878	0.978848	0.848409	31.8134	8.9225	1.3018	-6.85395	7.18e-12	1.74e-10
ENSG00000223224	SNORD71	0	0	0.383668	15.2047	19.0047	10.7739	16.7151	7.8902	40.2765	6.78529	0.990318	-6.85163	7.3e-12	1.76e-10
ENSG00000249690	AC110813.1	0	0	0	0.828723	0.0924854	1.02345	1.09125	0.742348	55.8617	9.73162	1.42036	-6.85151	7.31e-12	1.76e-10
ENSG00000280166	AC016542.3	0	0	0	1.76037	1.58423	3.65235	0.85746	1.46162	38.5966	9.19729	1.34239	-6.85143	7.31e-12	1.76e-10
ENSG00000128641	MYO1B	0.0968221	0.0591717	0.0230745	7.0915	1.56016	4.35822	2.28739	0.358865	1010.37	5.71232	0.833867	-6.8504	7.36e-12	1.78e-10
ENSG00000198435	NRARP	0.0278004	0.0201497	0.0458097	4.29102	3.27994	3.26278	0.820637	0.160583	210.504	6.23966	0.911028	-6.84903	7.44e-12	1.79e-10
ENSG00000239523	MYLK-AS1	0.0279947	0.040243	0.0366942	0.46534	0.281731	0.263789	0.270539	0.220099	48.3409	3.08429	0.450325	-6.84902	7.44e-12	1.79e-10
ENSG00000170786	SDR16C5	0.038385	0.0097375	0.00335422	6.42039	1.24611	3.47001	0.782366	0.228497	267.724	7.14033	1.04289	-6.84667	7.56e-12	1.82e-10
ENSG00000252438	AL391314.1	0	0	0	11.9416	12.314	8.63097	15.4504	8.908	27.9697	8.72136	1.27394	-6.846	7.59e-12	1.83e-10
ENSG00000177340	AC024940.1	0.0069278	0	0	3.13802	6.5851	1.10159	0.832611	0.840354	126.713	9.94099	1.45215	-6.84569	7.61e-12	1.83e-10
ENSG00000253112	AC102945.1	0.0257707	0	0	3.21279	2.50983	3.68803	3.53193	4.65432	48.0057	8.55618	1.24994	-6.84526	7.63e-12	1.83e-10
ENSG00000287180	AC106818.2	0.0369134	0.0267549	0.0331779	1.05187	0.20543	1.26709	0.600416	1.17983	58.595	4.7439	0.693298	-6.84251	7.78e-12	1.87e-10
ENSG00000142178	SIK1	0	0	0	3.58902	0.211751	0.565539	1.85922	0.029847	218.131	11.6912	1.70869	-6.84221	7.8e-12	1.87e-10
ENSG00000159496	RGL4	0.0511643	0.0902913	0.100304	15.7153	8.81329	1.45027	0.797371	2.1947	921.892	6.16736	0.901506	-6.84117	7.85e-12	1.88e-10
ENSG00000262001	DLGAP1-AS2	0.195154	0.201383	0.114459	14.4465	9.62549	2.68822	1.41577	2.87547	669.875	5.18669	0.75844	-6.83864	8e-12	1.92e-10
ENSG00000109654	TRIM2	0.0934801	0.13325	0.0408432	10.1834	2.47545	11.3429	2.98704	0.48297	1749.86	5.94463	0.8693	-6.83841	8.01e-12	1.92e-10
ENSG00000143543	JTB	13.1569	13.3577	14.9096	3.67636	4.63191	4.12638	4.70063	5.28454	633.278	-1.61908	0.23678	6.8379	8.04e-12	1.92e-10
ENSG00000258858	AL583722.4	0.029298	0.0148646	0.015361	1.33926	6.50565	0.595276	3.11962	2.5667	67.9831	7.14506	1.04519	-6.83617	8.13e-12	1.94e-10
ENSG00000180332	KCTD4	0	0	0	0.350565	0.284815	0.596178	0.723343	1.16731	38.9734	9.2235	1.34928	-6.83585	8.15e-12	1.95e-10
ENSG00000201098	RNY1	0	0	0	347.538	44.476	3.11586	47.5577	4.2535	338.03	12.3231	1.80273	-6.83582	8.15e-12	1.95e-10
ENSG00000200834	Y_RNA	0	0	0	6.4733	6.87743	9.17386	6.78787	11.1973	27.3847	8.71431	1.2749	-6.8353	8.18e-12	1.95e-10
ENSG00000287422	AL442071.2	0	0	0	0.269471	0.357867	0.754232	0.467145	0.932245	36.1282	9.11564	1.33379	-6.83439	8.24e-12	1.96e-10
ENSG00000264513	AC006270.1	0	0	0.0460188	3.28269	3.16281	2.05471	4.07144	8.19214	66.5768	8.11869	1.18796	-6.83417	8.25e-12	1.97e-10
ENSG00000069122	ADGRF5	0.00158895	0.0225728	0.0166618	0.330154	0.321879	2.44518	3.73558	0.631768	331.596	6.77983	0.992111	-6.83374	8.27e-12	1.97e-10
ENSG00000248544	AC008676.1	0.0504749	0.0204872	0.0529282	1.13267	0.727537	0.490479	0.468274	0.4558	47.2693	3.9696	0.580977	-6.83263	8.34e-12	1.98e-10
ENSG00000153162	BMP6	0.00831556	0.0225012	0	1.68173	4.06009	0.719896	0.309755	0.50061	184.958	7.13902	1.04491	-6.83217	8.36e-12	1.99e-10
ENSG00000261868	MFSD1P1	0	0.0401021	0.00828823	0.788308	0.369495	1.56405	1.48324	1.50208	51.1194	6.15469	0.901067	-6.83044	8.47e-12	2.01e-10
ENSG00000173898	SPTBN2	0.044779	0.0137371	0.00655192	3.23266	1.29412	2.37895	0.974901	0.124916	544.063	6.20415	0.908391	-6.82982	8.5e-12	2.02e-10
ENSG00000197153	HIST1H3J	0	0	0	0.449929	0.896285	2.84543	4.62282	8.08067	87.6375	10.3823	1.52068	-6.82741	8.65e-12	2.05e-10
ENSG00000287933	AL357141.1	0	0	0	1.97946	0.24645	1.13416	0.31386	0.0376174	140.033	11.0511	1.61868	-6.82723	8.66e-12	2.05e-10
ENSG00000149591	TAGLN	40.3726	46.5696	39.7625	0.51905	0.898297	1.35801	2.33646	4.36832	5970.31	-4.4753	0.655536	6.82694	8.67e-12	2.06e-10
ENSG00000157551	KCNJ15	0.152128	0.230521	0.0584913	28.8065	15.5507	11.2545	0.380635	7.68342	4438.17	6.4362	0.942775	-6.82687	8.68e-12	2.06e-10
ENSG00000237135	DDX10P1	0.303863	0.231252	0.38691	6.40387	2.91706	4.84131	1.46444	7.83986	315.533	3.93346	0.576205	-6.82649	8.7e-12	2.06e-10
ENSG00000110881	ASIC1	0.0292113	0.022231	0.0134011	1.4491	0.526308	0.909625	0.311809	0.187012	132.609	4.96282	0.727017	-6.82627	8.71e-12	2.06e-10
ENSG00000224414	AC010886.1	0	0	0	0.167116	0.455741	0.930112	0.262085	0.443463	43.3691	9.36993	1.37269	-6.82598	8.73e-12	2.06e-10
ENSG00000261102	ATP5MFP6	0	0	0	6.06284	3.99384	3.6923	2.32793	2.2321	32.5967	8.9319	1.30873	-6.82488	8.8e-12	2.08e-10
ENSG00000224707	E2F3-IT1	0	0.0266077	0	6.10216	2.8602	6.25428	2.10096	8.51731	69.2374	9.0776	1.33018	-6.82432	8.83e-12	2.09e-10
ENSG00000259547	CYCSP2	0	0	0	2.46172	2.8507	1.90853	3.01239	2.724	26.1041	8.6271	1.26419	-6.82419	8.84e-12	2.09e-10
ENSG00000153714	LURAP1L	0.00342544	0.00347586	0.0179596	2.51956	1.42783	1.3617	0.722251	0.0738687	125.631	7.20788	1.05624	-6.82408	8.85e-12	2.09e-10
ENSG00000279887	AC046158.4	0	0	0	0.485377	0.333675	0.990531	1.34629	0.997014	37.4408	9.16419	1.34306	-6.82336	8.89e-12	2.1e-10
ENSG00000226746	SMCR5	0	0	0	0.367822	0.172405	0.33231	0.412135	0.248534	29.1848	8.79351	1.28893	-6.82235	8.96e-12	2.11e-10
ENSG00000174844	DNAH12	0.237823	0.146718	0.0422541	35.2044	4.25375	32.2561	10.4488	0.687929	7399.3	6.86373	1.00614	-6.82182	8.99e-12	2.12e-10
ENSG00000237927	AL078604.2	0.0314346	0.00531623	0.0109875	2.72146	3.95946	4.03576	0.0994195	1.05919	159.763	7.21682	1.05795	-6.82149	9.01e-12	2.12e-10
ENSG00000258380	AL356805.1	0	0	0	4.21809	1.67754	5.38002	1.94563	2.48738	35.8526	9.08895	1.33251	-6.82091	9.05e-12	2.13e-10
ENSG00000285710	AC012184.4	0	0	0	1.31528	0.582247	1.58439	0.426364	0.805775	37.6411	9.15753	1.34268	-6.82036	9.08e-12	2.13e-10
ENSG00000230923	LINC00309	0	0	0	1.97816	4.97317	0.205477	0.336463	0.120296	197.616	11.5476	1.69368	-6.81805	9.23e-12	2.17e-10
ENSG00000160932	LY6E	255.919	210.957	253.336	12.7225	11.6013	20.5754	39.4437	32.5228	14779.8	-3.36007	0.492893	6.81703	9.29e-12	2.18e-10
ENSG00000225195	AC078962.1	0.186631	0	0	5.42897	3.34442	3.69305	2.51847	5.28237	38.4689	6.00504	0.880917	-6.8168	9.31e-12	2.18e-10
ENSG00000233980	FDPSP2	0.0233862	0.0118652	0	1.31198	0.911037	1.87998	0.714988	1.29231	36.896	6.68787	0.981124	-6.81654	9.33e-12	2.18e-10
ENSG00000012822	CALCOCO1	25.9211	22.8041	27.8337	6.63747	5.82272	5.96047	9.4993	6.49954	6609.33	-1.89012	0.277328	6.81549	9.39e-12	2.2e-10
ENSG00000201183	RNVU1-3	0.0651471	0.0661061	0	10.0169	28.1706	4.48892	10.0274	25.4635	84.3735	8.46517	1.24207	-6.81539	9.4e-12	2.2e-10
ENSG00000196655	TRAPPC4	8.50393	9.77995	7.74628	1.3686	2.60845	1.91901	1.93147	2.39285	1166.8	-2.08466	0.305893	6.81502	9.42e-12	2.2e-10
ENSG00000079337	RAPGEF3	2.55503	1.88491	2.04416	0.298836	0.209262	0.289311	0.513333	0.441404	667.355	-2.6188	0.384284	6.81475	9.44e-12	2.21e-10
ENSG00000182175	RGMA	0.00317334	0.00161003	0.000831895	0.230775	0.377046	0.147173	0.0635642	0.0363547	76.1476	6.4988	0.953952	-6.8125	9.59e-12	2.24e-10
ENSG00000237232	ZNF295-AS1	0.0335459	0.0680794	0.0117255	1.71931	2.41036	1.11951	0.927366	0.326539	124.616	5.09818	0.748363	-6.81245	9.6e-12	2.24e-10
ENSG00000085733	CTTN	0.336592	0.183792	0.11554	11.2276	5.63891	9.3176	3.9686	1.007	1478.82	4.87724	0.716021	-6.81158	9.65e-12	2.25e-10
ENSG00000103534	TMC5	0.479985	0.183501	0.147095	49.1283	11.8314	33.933	10.4839	1.09339	4456.15	6.30012	0.925157	-6.80979	9.77e-12	2.28e-10
ENSG00000252908	RNU6-1003P	0	0	0	68.9088	9.72858	16.7663	7.37178	8.48197	78.1889	10.2057	1.49899	-6.80844	9.87e-12	2.3e-10
ENSG00000274270	AL137060.3	0.011883	0.0401929	0.016614	12.9049	7.94672	0.84678	0.367475	0.736727	405.354	7.63629	1.1218	-6.80718	9.95e-12	2.32e-10
ENSG00000241772	AC092620.1	0.00997972	0.0101266	0.0104648	1.0368	1.24407	1.05792	0.610223	2.98604	48.9992	7.09755	1.04269	-6.80697	9.97e-12	2.32e-10
ENSG00000255492	AC104383.1	0	0	0	4.7121	1.54606	1.75295	2.21153	4.58485	36.6699	9.11941	1.34003	-6.8054	1.01e-11	2.34e-10
ENSG00000235299	MRPL53P1	0	0.0667278	0	8.60807	14.0897	4.29877	3.46635	4.20996	74.1723	8.26795	1.21502	-6.80478	1.01e-11	2.35e-10
ENSG00000260368	AC027373.1	0.0826604	0.195714	0.0866781	1.22135	0.858705	1.07098	1.39431	1.0522	45.5752	3.20311	0.470711	-6.80483	1.01e-11	2.35e-10
ENSG00000226673	LINC01108	0	0	0	0.106108	0.243149	0.676687	0.269188	0.596514	46.8076	9.48364	1.39377	-6.80433	1.02e-11	2.35e-10
ENSG00000234332	BCAS2P2	0.186742	0	0.0163182	3.03944	2.48555	3.02438	4.26557	2.64275	70.6479	5.50572	0.809176	-6.8041	1.02e-11	2.36e-10
ENSG00000200814	RNU6-595P	0.19605	0.49734	0.205579	9.36914	3.81869	11.6036	8.88747	17.0432	36.969	5.09601	0.749001	-6.80374	1.02e-11	2.36e-10
ENSG00000285581	AC091196.1	0	0.00875254	0.0180896	0.645201	0.285617	0.335268	0.263711	0.499897	33.4755	5.51331	0.810378	-6.80337	1.02e-11	2.37e-10
ENSG00000205238	SPDYE2	0.0708695	0.0565029	0.0796222	0.988699	0.512722	1.93182	0.736466	2.41523	94.1912	4.2634	0.626678	-6.80317	1.02e-11	2.37e-10
ENSG00000201428	RN7SKP71	0	0.0334688	0	20.5598	16.7038	4.07919	5.42451	2.84511	105.667	9.67693	1.42305	-6.80014	1.05e-11	2.42e-10
ENSG00000265451	AC012447.1	0	0	0	1.08648	2.45639	1.63031	0.778252	1.18151	32.5596	8.93984	1.31511	-6.79778	1.06e-11	2.45e-10
ENSG00000247853	AC006064.2	0.0859729	0.135704	0.175295	1.56802	1.78623	0.877616	0.725093	1.22955	96.7641	3.21773	0.473379	-6.79737	1.07e-11	2.46e-10
ENSG00000286334	AL161430.1	0.0699246	0.0177385	0.0366616	0.726448	1.7025	1.97666	1.36378	1.20161	28.4938	5.07615	0.746778	-6.7974	1.07e-11	2.46e-10
ENSG00000163491	NEK10	0.108368	0.0699765	0.0195131	12.3637	1.73555	13.646	3.56587	0.427846	2048.21	6.58831	0.969323	-6.79681	1.07e-11	2.47e-10
ENSG00000213399	AC022210.1	3.55795	2.81847	4.99301	0.219858	0.103052	0.0233685	0.111553	0	62.7746	-5.60356	0.824645	6.79511	1.08e-11	2.49e-10
ENSG00000242602	AC008953.1	0	0	0	1.37066	2.56981	4.89503	2.64271	4.93448	34.9328	9.06607	1.33433	-6.79448	1.09e-11	2.5e-10
ENSG00000244556	ODCP	0.0703939	0.0974047	0.127499	0.478684	1.32128	1.02888	1.5922	1.73365	70.7563	3.65494	0.537923	-6.79455	1.09e-11	2.5e-10
ENSG00000168743	NPNT	0.00857339	0.00347984	0	0.520164	0.140275	1.18755	1.21839	0.11093	130.577	7.29813	1.07419	-6.79405	1.09e-11	2.51e-10
ENSG00000157168	NRG1	0	0.000497387	0	0.380912	0.0897477	0.0926646	0.14366	0.0343539	106.245	9.68648	1.42588	-6.79332	1.1e-11	2.52e-10
ENSG00000170421	KRT8	0.448143	0.363483	0.1982	52.9744	20.9971	32.4572	11.4096	0.897791	5514.92	6.1404	0.903883	-6.79336	1.1e-11	2.52e-10
ENSG00000177535	OR2B11	0.00981168	0.0199122	0.0102886	9.67012	10.5558	0.514274	0.210327	0.215994	910.386	8.30942	1.22319	-6.79324	1.1e-11	2.52e-10
ENSG00000267758	AC099811.4	0.0211466	0.107289	0.133046	5.97562	2.22424	3.32515	1.11468	6.61229	64.7803	5.47075	0.805302	-6.79342	1.1e-11	2.52e-10
ENSG00000232748	AC135050.1	0.0904952	0.0651678	0.0520385	0.80065	1.29642	0.412607	1.04021	0.49968	102.38	3.54013	0.521207	-6.79219	1.1e-11	2.53e-10
ENSG00000287175	AL513303.1	0	0	0	6.47805	6.52261	0.986063	1.27823	0.259387	113.257	10.7421	1.58155	-6.79214	1.1e-11	2.53e-10
ENSG00000173662	TAS1R1	0	0.0154024	0	0.741166	1.53743	0.905105	0.192029	0.557486	73.0482	7.25007	1.06761	-6.79096	1.11e-11	2.55e-10
ENSG00000263426	RN7SL471P	0.0350792	0	0.0367842	0.728878	9.8392	13.2011	19.8964	21.985	131.526	9.10512	1.34123	-6.78866	1.13e-11	2.59e-10
ENSG00000267366	AP005131.2	0.0861494	0.502651	0.27101	6.53356	2.85265	5.66971	8.17404	3.51238	89.9702	4.22332	0.622341	-6.78618	1.15e-11	2.63e-10
ENSG00000242321	RPL23AP40	0	0	0	2.34699	2.51446	1.14038	2.77859	2.21111	28.6913	8.75859	1.29124	-6.78307	1.18e-11	2.69e-10
ENSG00000259999	AC009054.1	0	0	0	2.44985	1.0526	1.82274	2.12349	2.11884	27.3435	8.70075	1.28276	-6.78285	1.18e-11	2.69e-10
ENSG00000101188	NTSR1	0.00247491	0	0	2.21123	13.7775	0.874525	0.0887118	0.390275	491.988	11.903	1.75491	-6.78265	1.18e-11	2.69e-10
ENSG00000235522	AC010978.1	0	0	0	0.603696	0.245236	0.521885	0.347147	0.313277	29.4474	8.79906	1.29738	-6.78216	1.18e-11	2.7e-10
ENSG00000233725	NRAD1	0.0121961	0.0103131	0.00213149	1.94283	0.300907	2.35231	0.745749	0.0767103	187.986	7.03972	1.03827	-6.78025	1.2e-11	2.73e-10
ENSG00000270174	AL022097.1	0	0.0396145	0.0682288	1.40603	0.659033	1.05761	1.83837	1.28036	34.2519	5.13552	0.757473	-6.77981	1.2e-11	2.74e-10
ENSG00000233072	RPS15AP6	0	0	0	2.94353	1.16743	2.02158	2.35514	2.27655	27.7377	8.71839	1.28605	-6.7792	1.21e-11	2.75e-10
ENSG00000255808	AP003065.1	0	0.0378758	0.0195703	5.35141	2.32655	1.64868	1.18053	2.51541	49.2008	7.08134	1.04457	-6.7792	1.21e-11	2.75e-10
ENSG00000140395	WDR61	8.35097	8.4739	9.89527	1.51596	1.5007	2.3873	2.47367	2.4328	1781.54	-2.10798	0.311003	6.77801	1.22e-11	2.77e-10
ENSG00000285868	AC008676.3	0.00245867	0	0.00515634	0.357604	0.316076	0.208508	0.129602	0.265103	36.6762	6.65255	0.981525	-6.77777	1.22e-11	2.77e-10
ENSG00000221333	MIR548K	0	0	0	10.8967	5.63587	7.02907	4.76623	7.67764	27.9546	8.72017	1.28668	-6.77727	1.22e-11	2.78e-10
ENSG00000235361	AC016292.1	0.0446327	0	0	4.08047	6.9549	4.73137	16.2806	19.0694	80.4706	9.29685	1.3719	-6.77665	1.23e-11	2.79e-10
ENSG00000206073	SERPINB4	0	0	0	3.40557	2.28037	10.1259	0.347831	0.0860677	214.315	11.667	1.72179	-6.77606	1.23e-11	2.8e-10
ENSG00000260273	AL359711.2	0.300708	0.366161	0.378388	2.59922	4.17035	1.95513	3.22092	1.73465	85.9437	2.96379	0.437418	-6.77565	1.24e-11	2.81e-10
ENSG00000267658	AC099811.3	0.172755	0.0500851	0.129394	1.84603	5.76848	1.87492	2.18551	3.09342	43.0115	4.64401	0.685664	-6.77301	1.26e-11	2.86e-10
ENSG00000131435	PDLIM4	0.0960442	0.0436881	0.0555654	3.56457	2.21911	3.45229	1.32678	0.294606	234.283	5.05764	0.746812	-6.7723	1.27e-11	2.87e-10
ENSG00000280321	AC129502.1	0	0	0.00664963	1.92373	0.963447	0.526582	0.855732	1.03418	58.7872	8.82712	1.30416	-6.76845	1.3e-11	2.94e-10
ENSG00000197953	AADACL2	0.00206837	0	0	2.68174	0.177267	2.59824	0.737032	0.108722	213.998	10.7019	1.5816	-6.76652	1.32e-11	2.98e-10
ENSG00000235244	DANT2	0	0	0	1.16404	0.121246	0.532967	0.383649	0.119392	68.066	10.0074	1.47895	-6.76659	1.32e-11	2.98e-10
ENSG00000249593	AC011405.1	0	0.0313032	0.0184848	1.00726	0.188849	0.949918	1.48674	1.17013	77.3012	5.86192	0.866374	-6.76604	1.32e-11	2.99e-10
ENSG00000181634	TNFSF15	0.0282932	0.0464823	0.0240172	7.59201	6.52396	2.54462	0.323847	0.274198	904.421	6.71093	0.991941	-6.76546	1.33e-11	3e-10
ENSG00000224986	PPP1R8P1	0	0	0	1.7535	0.508793	1.95252	1.18626	0.48747	41.1467	9.28482	1.37238	-6.76549	1.33e-11	3e-10
ENSG00000167861	HID1	0.0118478	0.018892	0.0195229	1.49111	0.896718	1.48321	0.317616	0.0935293	179.697	5.67444	0.83904	-6.76302	1.35e-11	3.05e-10
ENSG00000232043	AL133230.1	0.171496	0.111373	0.199013	1.32081	3.28697	2.3068	1.06069	1.06633	292.383	3.49129	0.51637	-6.76122	1.37e-11	3.08e-10
ENSG00000207445	SNORD15B	0.790244	0.364489	1.28065	36.1234	60.4505	11.8041	28.0228	7.45561	142.955	5.14388	0.760818	-6.76099	1.37e-11	3.08e-10
ENSG00000241438	TDGF1P6	0	0	0	0.875629	1.7329	2.48186	2.71505	4.35458	36.4619	9.12778	1.35013	-6.76066	1.37e-11	3.09e-10
ENSG00000109819	PPARGC1A	0	0.0039165	0.00202364	0.497219	0.124046	0.712607	0.211591	0.040316	115.804	7.32609	1.08368	-6.7604	1.38e-11	3.09e-10
ENSG00000237296	SMG1P1	0.0521011	0.107247	0.184193	2.27646	0.632095	2.97193	1.58191	3.74783	544.87	4.29272	0.634993	-6.76026	1.38e-11	3.09e-10
ENSG00000224451	ATP5PBP1	0.0184335	0.0935245	0.0193295	0.766026	2.65698	1.5307	1.74902	2.40993	35.2043	5.38232	0.796206	-6.75996	1.38e-11	3.1e-10
ENSG00000268362	AC092279.1	0.246258	0.253365	0.24563	5.20589	1.32367	2.73784	1.87611	1.78789	1118.97	3.37943	0.499948	-6.75956	1.38e-11	3.11e-10
ENSG00000083857	FAT1	0.0168681	0.0513491	0.0544244	3.76367	1.33698	3.61867	1.39666	0.167013	1125.96	5.65271	0.836267	-6.75946	1.39e-11	3.11e-10
ENSG00000257261	AC008014.1	0.107731	0.0699628	0.0813364	1.97878	0.53719	1.74729	0.826826	0.679533	196.425	3.73876	0.553184	-6.75862	1.39e-11	3.12e-10
ENSG00000132837	DMGDH	0.00396099	0.00602894	0.00207675	1.1193	0.401194	0.552856	0.179562	0.0694018	82.7459	6.84155	1.01234	-6.75816	1.4e-11	3.13e-10
ENSG00000148344	PTGES	0.0166399	0.0225131	0.00581623	5.85461	6.91444	1.67574	0.210511	0.441068	191.638	7.64812	1.13194	-6.75665	1.41e-11	3.16e-10
ENSG00000222691	RNU6-733P	0	0	0	7.12478	7.46481	9.08741	19.3509	5.84495	34.0195	9.01638	1.33447	-6.75651	1.41e-11	3.16e-10
ENSG00000128271	ADORA2A	0.0175229	0.0203209	0.0209995	9.76804	13.9256	1.05261	0.0633375	1.01892	725.985	8.0404	1.1902	-6.75548	1.42e-11	3.18e-10
ENSG00000182347	PDSS1P1	0.00941534	0.00955394	0.0592378	0.978162	0.403465	1.24761	1.21098	1.70045	41.895	5.43461	0.804491	-6.75534	1.43e-11	3.18e-10
ENSG00000287080	HIST1H3C	0	0	0.0239618	0.759684	2.49255	12.8386	16.8635	29.2588	191.2	10.5423	1.56092	-6.7539	1.44e-11	3.21e-10
ENSG00000106714	CNTNAP3	0.00991474	0.0111785	0.00462073	0.851503	0.313285	0.801896	0.350742	0.0430587	152.06	5.78012	0.855886	-6.75337	1.44e-11	3.22e-10
ENSG00000206588	RNU1-28P	0	0	0	3.18928	13.9522	3.38985	7.28188	8.0165	39.3291	9.217	1.36481	-6.75332	1.44e-11	3.22e-10
ENSG00000205838	TTC23L	0.00959624	0.0097375	0.00754699	1.78455	0.289721	1.72511	0.556424	0.0776026	130.518	6.6265	0.981289	-6.75285	1.45e-11	3.23e-10
ENSG00000204253	HNRNPCP2	5.02409	5.33966	5.9674	1.5337	1.48413	0.883439	1.30533	1.23555	134.285	-2.09953	0.310916	6.75272	1.45e-11	3.23e-10
ENSG00000280228	AC079753.1	0.0406749	0.019261	0.0170607	15.8887	16.5004	0.728216	0.337333	0.617655	884.086	8.05125	1.19252	-6.75148	1.46e-11	3.26e-10
ENSG00000204099	NEU4	0	0.011349	0.00703678	3.49513	3.32004	0.071137	1.05176	0.370826	261.343	8.08356	1.19743	-6.75077	1.47e-11	3.27e-10
ENSG00000224323	DPRXP1	0	0	0	2.84262	3.64187	1.20856	1.10577	2.42781	34.5648	9.02088	1.3363	-6.75065	1.47e-11	3.27e-10
ENSG00000251467	AC020893.2	0.0290144	0.117766	0.0304246	0.964578	0.960748	1.10213	1.37647	1.1145	27.5618	4.22958	0.626545	-6.75064	1.47e-11	3.27e-10
ENSG00000105289	TJP3	0.153467	0.120822	0.0416189	16.7904	6.70006	12.2528	3.97228	0.331661	1070.89	6.24834	0.926233	-6.74597	1.52e-11	3.37e-10
ENSG00000239839	DEFA3	0	0	0	2.82344	4.54919	0.637713	2.99945	18.6294	97.9987	10.541	1.56256	-6.74597	1.52e-11	3.37e-10
ENSG00000266320	MIR3909	0.528841	0	0	30.7672	78.9732	19.9327	8.73462	15.2058	122.771	7.43	1.10143	-6.74576	1.52e-11	3.37e-10
ENSG00000268628	AL121761.1	0	0	0	4.94584	2.25623	1.6867	1.1004	0.0686243	110.94	10.7133	1.58843	-6.74459	1.53e-11	3.4e-10
ENSG00000168938	PPIC	22.9069	24.1847	21.4212	2.40754	0.80464	3.08853	3.05918	3.25237	1130.48	-3.17397	0.470652	6.74379	1.54e-11	3.42e-10
ENSG00000233340	AL139120.1	0	0	0	3.40903	0.684805	3.934	4.8802	8.80577	52.029	9.63315	1.42874	-6.7424	1.56e-11	3.45e-10
ENSG00000172986	GXYLT2	0.00284787	0.00577958	0	4.94687	2.41854	1.36858	0.390306	0.0498985	226.363	9.30791	1.3807	-6.74144	1.57e-11	3.47e-10
ENSG00000224093	AL109613.1	0.0322068	0.0653618	0.056287	0.468436	0.752795	1.26133	3.01058	1.0635	87.762	4.68323	0.694729	-6.74108	1.57e-11	3.47e-10
ENSG00000237307	SRRM1P3	0.0234997	0.0198713	0.0164279	1.48111	0.289896	1.66767	0.611103	0.26394	78.3913	5.43309	0.806019	-6.74065	1.58e-11	3.48e-10
ENSG00000248477	AC139495.1	0.0195502	0.019838	0.0410009	1.58424	0.723523	0.967145	0.370993	1.27796	35.939	5.20083	0.77169	-6.73953	1.59e-11	3.51e-10
ENSG00000170577	SIX2	0.0380369	0.024123	0.00498571	6.20412	1.98188	3.49455	1.14286	0.153798	192.599	6.85181	1.01678	-6.73876	1.6e-11	3.52e-10
ENSG00000118997	DNAH7	0.0987506	0.0777705	0.020607	12.307	1.89094	9.24433	3.60077	0.309894	3936.65	6.37925	0.946707	-6.73835	1.6e-11	3.53e-10
ENSG00000203435	E2F3P2	0.014752	0.00748459	0.0232036	5.42537	1.2643	4.91298	2.34839	0.0994136	134.159	7.53744	1.11865	-6.73797	1.61e-11	3.54e-10
ENSG00000231707	PABPC1P1	0	0.0720344	0.01861	1.18002	2.07411	1.411	1.12261	2.72686	34.039	5.82348	0.864459	-6.73655	1.62e-11	3.57e-10
ENSG00000006453	BAIAP2L1	0.404666	0.346601	0.187072	15.8761	5.60226	9.62884	3.97259	1.80336	1220.4	4.55909	0.676786	-6.73639	1.62e-11	3.57e-10
ENSG00000114779	ABHD14B	17.8749	14.7475	19.711	3.8747	2.5077	3.5585	4.59657	4.95072	1519.52	-2.15994	0.320666	6.7358	1.63e-11	3.58e-10
ENSG00000125531	FNDC11	0.0232308	0.00883977	0.0243599	1.18259	0.848423	1.22618	0.287769	0.176121	91.323	5.30252	0.78722	-6.73576	1.63e-11	3.58e-10
ENSG00000140009	ESR2	0.0213436	0.0148185	0.0247369	1.00833	0.183798	0.547779	0.423974	0.169573	149.631	4.52016	0.671112	-6.73533	1.64e-11	3.59e-10
ENSG00000256588	AC027544.2	0.0166487	0.0337876	0.0349158	2.62905	2.65914	1.02951	1.01801	1.00976	35.5498	5.85476	0.86925	-6.73541	1.63e-11	3.59e-10
ENSG00000171714	ANO5	5.74397	2.77253	5.04965	0.456256	0.249047	0.601582	0.717935	0.681824	821.984	-3.05652	0.453903	6.73387	1.65e-11	3.62e-10
ENSG00000268658	LINC00664	0.00356213	0.00542185	0.00373526	8.06753	9.85248	2.49222	0.0300429	0.0192041	807.003	9.91413	1.47228	-6.73385	1.65e-11	3.62e-10
ENSG00000232542	DPYD-IT1	0	0	0.0548553	10.6522	2.03791	2.91138	5.45989	5.46428	71.3401	8.20747	1.21929	-6.73135	1.68e-11	3.68e-10
ENSG00000285437	POLR2J3	0.0787198	0.0547316	0.0137577	0.496751	0.5395	1.10234	0.706953	1.30265	206.853	4.08138	0.606381	-6.73071	1.69e-11	3.7e-10
ENSG00000234017	AC022018.1	0	0	0	3.61717	2.88224	2.76814	2.29412	4.28205	25.5565	8.60097	1.27803	-6.72985	1.7e-11	3.72e-10
ENSG00000251579	AC055733.3	0	0	0	1.41678	1.32815	1.34643	1.09942	2.02724	25.2666	8.59048	1.27653	-6.72954	1.7e-11	3.72e-10
ENSG00000287237	AC073655.3	0.0329833	0	0	11.445	5.71783	4.42884	0.730223	3.62306	110.583	8.85713	1.31619	-6.72936	1.7e-11	3.72e-10
ENSG00000251348	HSPD1P11	0.00616257	0.0187598	0	1.1012	0.480141	1.21944	0.584718	0.332235	42.635	6.47092	0.961775	-6.7281	1.72e-11	3.75e-10
ENSG00000279511	AL356274.2	0	0	0	5.04177	0.631632	1.57555	0.0176828	0.761086	201.596	11.5772	1.72087	-6.72755	1.73e-11	3.77e-10
ENSG00000243716	NPIPB5	0.0859643	0.214883	0.136313	1.15448	0.873968	1.53732	1.21131	2.69027	529.32	3.35912	0.499367	-6.72676	1.73e-11	3.78e-10
ENSG00000229419	RALGAPA1P1	0.220478	0.348394	0.178249	1.04211	1.27196	1.00209	1.44076	1.29752	283.702	2.28211	0.339367	-6.72461	1.76e-11	3.84e-10
ENSG00000279665	AC012100.3	0	0	0.0382556	2.3499	4.12153	1.38581	2.46153	2.65523	50.078	7.69444	1.14432	-6.72402	1.77e-11	3.85e-10
ENSG00000267212	AC018761.3	0	0	0.113386	1.57272	4.21237	3.24773	2.50792	2.40468	36.5096	6.23249	0.927033	-6.72305	1.78e-11	3.88e-10
ENSG00000235677	NPM1P26	0.397945	0.576861	0.208643	7.3826	2.65756	3.21408	4.10542	4.08008	111.747	3.43712	0.511385	-6.7212	1.8e-11	3.92e-10
ENSG00000279885	AP005060.1	0.00330457	0	0	0.343312	0.257467	0.700612	0.501671	0.601274	51.1476	8.64956	1.28691	-6.72117	1.8e-11	3.92e-10
ENSG00000165626	BEND7	0.00942286	0.00531198	0.00329362	1.36182	0.293664	0.806508	0.339964	0.0310447	191.165	6.55495	0.975576	-6.71906	1.83e-11	3.98e-10
ENSG00000108342	CSF3	0.00472463	0	0	15.5303	27.6081	5.32563	0.0896567	0.114621	723.216	12.4592	1.85446	-6.71846	1.84e-11	3.99e-10
ENSG00000160201	U2AF1	0.156688	0.27872	0.110856	1.00808	2.56662	1.09733	1.95639	2.2009	697.296	3.27763	0.487875	-6.71817	1.84e-11	3.99e-10
ENSG00000259224	SLC35G6	0.0123614	0.00627171	0.0324057	0.796225	1.13166	0.545999	0.351864	0.391527	37.122	5.23148	0.778721	-6.71804	1.84e-11	3.99e-10
ENSG00000262339	AC130371.1	0.0668069	0.0169476	0	3.74792	1.69166	2.47869	0.774741	1.73331	44.1766	6.19957	0.922829	-6.718	1.84e-11	3.99e-10
ENSG00000267293	AC012569.1	0.0137647	0.0768202	0.122686	16.7884	10.3223	2.29816	1.16091	1.93868	333.77	6.51497	0.969802	-6.71783	1.84e-11	4e-10
ENSG00000223461	AC004471.1	0.0180218	0.0182871	0.075591	2.02207	3.3699	1.1781	1.25396	1.16591	35.4551	5.58385	0.831264	-6.7173	1.85e-11	4.01e-10
ENSG00000287561	AL121899.4	0	0	0	8.10777	5.31466	3.36931	0.247444	1.40378	88.2599	10.3822	1.54564	-6.7171	1.85e-11	4.01e-10
ENSG00000244691	RPL10AP1	0	0.0165522	0	1.22016	2.28765	2.44969	2.13243	2.19854	44.3493	8.43892	1.25646	-6.71644	1.86e-11	4.03e-10
ENSG00000279474	AC125437.2	0	0	0	0.281595	0.188556	0.530196	1.08178	1.08944	46.0002	9.45818	1.40842	-6.71547	1.87e-11	4.05e-10
ENSG00000213386	AC022217.1	0.0426369	0	0	5.7289	6.31171	2.05902	1.76803	0.842833	82.7521	7.85124	1.16931	-6.71442	1.89e-11	4.08e-10
ENSG00000227165	WDR11-AS1	0.017192	0	0.0147499	0.155876	0.322691	0.336881	0.25704	0.284375	62.3814	4.6753	0.696317	-6.71433	1.89e-11	4.08e-10
ENSG00000285621	AL138999.2	0	0	0	0.498326	0.498293	0.946334	0.876522	3.38331	54.4687	9.70073	1.4448	-6.71423	1.89e-11	4.08e-10
ENSG00000284858	AC091185.2	0	0	0.0206738	4.67002	3.45621	4.8418	0.914544	5.10194	67.6722	9.04059	1.34699	-6.71168	1.92e-11	4.15e-10
ENSG00000149571	KIRREL3	0.0015904	0.00645525	0	0.667517	0.260216	0.275369	0.0704203	0.207923	65.7475	6.77346	1.00928	-6.71115	1.93e-11	4.16e-10
ENSG00000236039	AC019117.1	0.00298908	0.0212316	0.00313436	0.819816	0.326042	2.08073	0.951671	0.173233	102.842	6.5763	0.980023	-6.71035	1.94e-11	4.18e-10
ENSG00000113448	PDE4D	0.179592	0.117339	0.352932	3.84969	2.33292	2.08185	2.34148	1.17283	1350.61	3.44251	0.513055	-6.70983	1.95e-11	4.19e-10
ENSG00000280407	AC132872.4	0.551241	0.490394	0.281099	5.13064	5.98633	3.38204	2.35642	2.47823	384.073	3.12934	0.466405	-6.70948	1.95e-11	4.2e-10
ENSG00000112902	SEMA5A	0.00511311	0.00778256	0.00536163	2.19209	0.620802	1.81126	0.285695	0.0137829	407.106	7.33745	1.09367	-6.70904	1.96e-11	4.21e-10
ENSG00000197448	GSTK1	48.7174	45.5854	57.344	11.0881	12.4985	11.9921	18.4837	14.3178	6205.79	-1.88564	0.281104	6.70797	1.97e-11	4.24e-10
ENSG00000230021	AL669831.3	0.0133614	0.0116212	0.00800618	0.134846	0.252819	0.263045	0.116714	0.131204	34.2635	4.02444	0.599944	-6.70803	1.97e-11	4.24e-10
ENSG00000248564	AC079140.1	0.0861494	0	0.0451683	0.895008	3.35606	5.06088	5.67642	1.85779	55.3387	6.26797	0.934549	-6.70695	1.99e-11	4.27e-10
ENSG00000235880	AL158832.1	0.284176	0.23593	0.135449	2.25449	3.01921	2.46474	6.31866	7.97361	61.6476	4.34217	0.647446	-6.70661	1.99e-11	4.27e-10
ENSG00000256591	AP003108.2	0.0488041	0.0608419	0.0350922	1.04882	2.00443	0.561701	0.282248	0.751748	241.34	4.26483	0.635955	-6.70618	2e-11	4.28e-10
ENSG00000154198	CYP4Z2P	0.00656363	0.0199808	0	8.15549	0.690376	5.64749	2.11742	0.194622	180.027	8.56218	1.27681	-6.70592	2e-11	4.29e-10
ENSG00000210195	MT-TT	33.0553	37.0895	18.9974	0	0.619091	1.1231	0	0	40.1476	-6.39492	0.953649	6.70574	2e-11	4.29e-10
ENSG00000230815	AL807757.1	0	0	0	2.87838	0.867312	3.58386	1.66908	2.50058	32.6333	8.95855	1.33628	-6.70407	2.03e-11	4.34e-10
ENSG00000274364	AL110115.1	0	0	0	4.0713	4.0411	2.5964	0.789833	3.80601	37.2865	9.13706	1.36297	-6.70379	2.03e-11	4.34e-10
ENSG00000287387	AC010883.3	0.0557697	0.145519	0.133669	0.629055	1.67599	1.03459	1.78065	1.04696	114.588	3.46732	0.517247	-6.70341	2.04e-11	4.35e-10
ENSG00000287437	AL161662.1	0.0117411	0.0198565	0.00820782	0.146374	0.304926	0.470194	0.676663	0.843977	44.5197	5.21578	0.778104	-6.70318	2.04e-11	4.36e-10
ENSG00000279681	AC092135.2	0	0	0	2.92876	0.888262	1.24518	1.87937	1.89978	29.943	8.82249	1.3163	-6.70247	2.05e-11	4.37e-10
ENSG00000236867	Z98885.1	0	0	0.0236527	2.06217	3.51484	2.15201	6.13522	3.55695	54.2934	8.72661	1.30215	-6.70167	2.06e-11	4.4e-10
ENSG00000124882	EREG	0.286406	1.2873	0.80087	65.9182	164.835	10.529	25.9632	11.0213	10731	6.13563	0.915752	-6.7001	2.08e-11	4.44e-10
ENSG00000249816	LINC00964	0.000871226	0	0.00182714	1.57491	0.668613	0.432533	0.214926	0.00821964	233.829	9.33835	1.39382	-6.69984	2.09e-11	4.45e-10
ENSG00000146674	IGFBP3	0.0367139	0.011642	0.00962458	7.05629	5.43489	3.90408	0.517685	0.0680388	521.292	7.45493	1.11273	-6.69968	2.09e-11	4.45e-10
ENSG00000231849	UBE2V2P4	0	0	0	3.0292	2.52417	4.86533	1.79313	4.74859	29.4011	8.81283	1.31555	-6.69894	2.1e-11	4.47e-10
ENSG00000257246	PHBP19	0.0973751	0.084693	0.0437605	1.15615	0.596101	1.9416	2.61043	2.36235	44.8766	4.53761	0.67745	-6.69807	2.11e-11	4.49e-10
ENSG00000249028	AC004672.1	0	0	0	0.271374	0.254397	0.355004	0.656681	0.548403	29.1502	8.8051	1.31478	-6.69704	2.13e-11	4.52e-10
ENSG00000136859	ANGPTL2	0.0115737	0	0	0.913821	0.214163	0.536765	0.451458	0.218386	56.9238	6.89613	1.02998	-6.69538	2.15e-11	4.57e-10
ENSG00000259177	AC018946.1	0	0	0.0480283	5.3294	10.6165	2.26582	2.22119	3.85825	74.6101	8.26736	1.23504	-6.69399	2.17e-11	4.61e-10
ENSG00000135318	NT5E	0.016197	0.0446103	0.0145579	3.01925	1.07265	0.670442	0.707417	0.233895	175.334	5.5	0.821649	-6.69386	2.17e-11	4.61e-10
ENSG00000224885	EIPR1-IT1	0.0146082	0.0148232	0.0153182	2.85318	0.455265	1.85828	1.94048	1.87044	43.3584	6.91297	1.03277	-6.69365	2.18e-11	4.62e-10
ENSG00000231527	FAM27C	0.000693009	0.00421926	0	0.195831	0.0674926	0.259571	0.056987	0.0831291	67.6606	6.33413	0.946347	-6.69324	2.18e-11	4.63e-10
ENSG00000107130	NCS1	0.082573	0.128606	0.0785318	2.87281	4.96724	2.74813	1.46167	0.401167	465.771	4.68705	0.700284	-6.69308	2.19e-11	4.63e-10
ENSG00000023330	ALAS1	182.878	178.465	250.844	10.467	17.2237	13.7596	32.144	33.8699	12215.1	-3.24663	0.48513	6.69229	2.2e-11	4.65e-10
ENSG00000143416	SELENBP1	0.374165	0.281693	0.0727748	22.7464	5.85394	13.4612	5.15982	1.96432	1161.27	5.33922	0.797928	-6.69136	2.21e-11	4.68e-10
ENSG00000169075	Z99496.1	0	0	0	0.265594	0.470291	0.602232	0.913361	0.73698	29.543	8.82464	1.31887	-6.69105	2.22e-11	4.68e-10
ENSG00000262408	AC015912.2	0.521537	0.294008	0	6.50191	6.77238	5.2215	4.76518	5.4672	35.7907	4.38411	0.655234	-6.69091	2.22e-11	4.69e-10
ENSG00000163915	IGF2BP2-AS1	0	0	0	0.880672	0.705927	1.01474	0.362652	0.0455352	68.7884	10.0241	1.49821	-6.69068	2.22e-11	4.69e-10
ENSG00000235204	AL162724.2	0.715138	0.518332	0.714187	5.51912	4.11254	6.73861	10.4832	15.9266	92.2051	3.73035	0.557552	-6.69059	2.22e-11	4.69e-10
ENSG00000176641	RNF152	0.00205399	0.00521056	0.00107691	1.54921	0.436086	1.22295	0.181894	0.0138418	233.255	7.93258	1.18569	-6.69024	2.23e-11	4.7e-10
ENSG00000257017	HP	27.0754	28.0321	60.3835	2.07141	0.104159	0.529752	1.22818	1.38226	4440.67	-5.17858	0.774136	6.6895	2.24e-11	4.72e-10
ENSG00000180712	LINC02363	0.115854	0.0705359	0.0728913	5.84154	2.51238	3.58206	0.71655	0.770331	248.72	4.95421	0.74066	-6.68891	2.25e-11	4.74e-10
ENSG00000137648	TMPRSS4	0.0579893	0.0310263	0.0132672	14.6648	4.3538	5.69087	1.31162	0.083842	1744.95	7.25798	1.08516	-6.68838	2.26e-11	4.75e-10
ENSG00000105877	DNAH11	0.175741	0.0908091	0.0292404	18.3413	3.11238	15.0997	5.9739	0.423032	4681.57	6.4448	0.964095	-6.68482	2.31e-11	4.87e-10
ENSG00000272072	AC004492.1	1.24394	1.21922	1.36369	6.69664	5.45168	5.89402	6.64652	3.7342	160.162	2.15168	0.321918	-6.68392	2.33e-11	4.89e-10
ENSG00000104237	RP1	0.0868324	0.0576108	0.0154089	11.2166	1.61848	12.0807	2.81107	0.260172	2958.29	6.71464	1.00485	-6.68221	2.35e-11	4.95e-10
ENSG00000230225	MTND5P14	0	0.0168005	0	1.37607	0.58049	0.84831	1.36148	1.50627	48.2471	7.65991	1.1465	-6.68115	2.37e-11	4.98e-10
ENSG00000214128	TMEM213	0	0	0	1.43086	0.314112	1.89432	0.225151	0.0381833	125.718	10.8967	1.63131	-6.67971	2.39e-11	5.03e-10
ENSG00000236434	AL162430.2	0.0482239	0.0244669	0.0252839	5.71138	2.44221	1.40581	1.32184	3.1523	41.1438	6.40767	0.959403	-6.67881	2.41e-11	5.05e-10
ENSG00000228353	AL450322.1	0	0	0	4.87393	8.22422	4.49959	2.61427	0.993628	44.4245	9.38574	1.40538	-6.67842	2.42e-11	5.06e-10
ENSG00000286742	AC000065.1	0	0.00265878	0	0.566205	0.0918662	0.800873	0.635339	0.670986	74.1596	9.17781	1.37437	-6.67784	2.42e-11	5.08e-10
ENSG00000188833	ENTPD8	0	0	0	0.368859	0.24493	0.235234	0.20275	0.229296	24.3167	8.51126	1.27467	-6.67723	2.43e-11	5.1e-10
ENSG00000228995	MTND1P9	0	0	0.0116509	2.53949	1.55822	1.11894	1.10108	1.28787	48.1279	8.5335	1.27809	-6.67674	2.44e-11	5.11e-10
ENSG00000233040	FAM204BP	0	0	0	0.310891	2.27324	1.7183	2.01909	1.89564	38.5537	9.19804	1.37772	-6.67629	2.45e-11	5.13e-10
ENSG00000286245	AC125437.3	0.0160828	0.0163196	0.00281075	0.233919	0.177516	0.658276	1.54858	1.987	121.535	6.29496	0.943284	-6.67345	2.5e-11	5.22e-10
ENSG00000272109	AC008906.2	0.069718	0.0628838	0.0243689	1.70613	0.573368	0.574823	0.898333	0.981419	44.3249	4.16453	0.624085	-6.67303	2.51e-11	5.24e-10
ENSG00000162931	TRIM17	0.135795	0.0629059	0.0650065	0.613381	0.609508	0.505918	0.553972	0.501327	72.4787	2.65577	0.398106	-6.67103	2.54e-11	5.3e-10
ENSG00000152894	PTPRK	0.0209774	0.0567631	0.021997	4.09717	0.985181	3.63417	1.67831	0.119376	639.361	5.98255	0.897087	-6.66886	2.58e-11	5.38e-10
ENSG00000115590	IL1R2	0.510778	0.781045	0.189693	292.638	336.125	71.1041	0.635713	15.8577	14207.1	8.1804	1.22686	-6.66775	2.6e-11	5.42e-10
ENSG00000188152	NUTM2G	0.0537055	0.0517713	0.0309737	0.479835	0.606729	0.384287	0.334051	1.10386	79.6116	3.68036	0.552272	-6.66404	2.66e-11	5.55e-10
ENSG00000230542	LINC00102	0.0156548	0	0.00820782	2.50462	1.79906	0.73295	0.610647	0.538035	55.6885	7.26249	1.08981	-6.66398	2.67e-11	5.55e-10
ENSG00000165816	VWA2	0.0214628	0.0217787	0.0190435	2.11314	0.540255	1.77932	0.873752	0.0778816	231.597	5.69545	0.85474	-6.66338	2.68e-11	5.57e-10
ENSG00000259096	SHLD2P2	0.00849287	0	0.0178113	0.476456	0.347393	1.02034	0.205932	0.744032	46.6276	6.01061	0.902041	-6.66334	2.68e-11	5.57e-10
ENSG00000107611	CUBN	0.106705	0.109078	0.0969723	1.06422	0.477265	0.731752	0.444973	0.535849	316.794	2.63979	0.396209	-6.66264	2.69e-11	5.59e-10
ENSG00000259116	AL049869.3	0.356989	0.405369	0.409992	2.47251	1.52315	2.37271	3.35135	4.27306	125.253	2.84823	0.427496	-6.66258	2.69e-11	5.59e-10
ENSG00000277893	SRD5A2	0.0580255	0.025907	0.0170368	7.47507	1.19352	4.5067	1.37517	0.175183	448.447	6.44951	0.968138	-6.66177	2.71e-11	5.62e-10
ENSG00000254166	CASC19	0	0.000479008	0	0.170667	0.0717198	0.174311	0.0676827	0.0267221	76.0793	9.2063	1.38202	-6.6615	2.71e-11	5.63e-10
ENSG00000258172	AC073655.1	0	0	0.0223093	15.5604	7.04483	5.52553	0.762597	4.04313	108.754	9.72088	1.45928	-6.66142	2.71e-11	5.63e-10
ENSG00000171819	ANGPTL7	0	0	0	0.215583	0.183723	0.783243	0.646356	0.921677	40.9436	9.29331	1.39519	-6.66094	2.72e-11	5.64e-10
ENSG00000166106	ADAMTS15	2.85097	1.06375	2.85771	0.222813	0.0576204	0.0718643	0.233901	0.107152	283.475	-4.03091	0.605411	6.65814	2.77e-11	5.75e-10
ENSG00000158023	WDR66	0.130214	0.0933908	0.0414632	11.6609	2.45665	12.7737	2.74842	0.404297	3121.02	6.08742	0.91458	-6.65597	2.81e-11	5.83e-10
ENSG00000139998	RAB15	0.221695	0.299237	0.346513	1.06903	1.10807	1.46698	1.31854	0.975328	228.429	2.04015	0.306552	-6.65515	2.83e-11	5.86e-10
ENSG00000187048	CYP4A11	0	0	0	2.84603	0.346628	1.83883	0.369536	0.0363409	141.568	11.0671	1.66297	-6.65502	2.83e-11	5.86e-10
ENSG00000255438	AL354813.1	0	0	0	0.769075	0.788027	0.205311	0.163347	0.626489	41.6299	9.29332	1.39683	-6.65315	2.87e-11	5.93e-10
ENSG00000082556	OPRK1	0.235804	0.235565	1.11748	0	0	0	0.00770837	0	61.3158	-8.16768	1.22773	6.65267	2.88e-11	5.95e-10
ENSG00000187653	TMSB4XP8	149.872	144.667	183.634	25.8293	27.5427	15.5113	41.7734	28.6921	557.972	-2.51558	0.37826	6.6504	2.92e-11	6.04e-10
ENSG00000257354	AC048341.1	0.28113	0.252212	0.288468	1.01283	0.888364	0.888934	0.770844	1.22453	326.251	1.80601	0.271621	-6.64898	2.95e-11	6.09e-10
ENSG00000229853	AL034418.1	0	0	0	0.962966	0.332582	1.27133	2.67441	1.97255	41.5233	9.30945	1.40029	-6.64824	2.97e-11	6.12e-10
ENSG00000240265	AC099328.1	0	0	0	0.211587	2.26119	1.60124	1.35269	0.960741	44.0343	9.38469	1.41172	-6.64771	2.98e-11	6.14e-10
ENSG00000164007	CLDN19	0	0	0	0.229914	0.260905	0.262379	0.306987	0.102041	28.0196	8.72481	1.31252	-6.6474	2.98e-11	6.14e-10
ENSG00000227948	AC003989.1	0	0	0	1.85148	0.723186	1.41034	1.7614	1.15095	26.083	8.6286	1.29803	-6.64744	2.98e-11	6.14e-10
ENSG00000233339	AC018878.1	0	0	0	2.61723	2.92531	1.15552	1.07257	2.64449	30.1842	8.82804	1.32828	-6.64623	3.01e-11	6.19e-10
ENSG00000101608	MYL12A	159.144	144.238	159.48	56.6159	41.1245	32.3225	35.3436	44.7493	14617.3	-1.8763	0.282359	6.64509	3.03e-11	6.23e-10
ENSG00000183921	SDR42E2	0.0478571	0.0242808	0.00418193	0.812075	0.838951	1.03577	0.302719	0.451512	61.9153	4.74784	0.714486	-6.64511	3.03e-11	6.23e-10
ENSG00000249545	MCTP1-AS1	0	0	0	18.4438	4.1868	2.74276	0.503575	2.41422	99.7902	10.5593	1.58919	-6.6445	3.04e-11	6.25e-10
ENSG00000206651	Y_RNA	0.185641	0	0.0973317	16.5862	5.78549	11.4795	5.08848	13.386	39.7889	6.78791	1.02162	-6.64426	3.05e-11	6.26e-10
ENSG00000228013	IL6R-AS1	0	0.0484879	0	16.6057	15.9159	2.30057	0.919373	1.13512	433.983	8.831	1.32969	-6.64138	3.11e-11	6.38e-10
ENSG00000120265	PCMT1	33.4994	37.108	40.0093	8.97286	5.25178	7.78022	8.47286	11.3662	2889.87	-2.1384	0.322035	6.64029	3.13e-11	6.42e-10
ENSG00000124102	PI3	2.20815	2.12475	0.279453	582.767	1729.32	322.665	2.04697	67.5787	9990.47	8.45842	1.27391	-6.63971	3.14e-11	6.44e-10
ENSG00000144043	TEX261	22.311	19.4928	24.5021	5.33377	6.5919	5.91722	8.35139	7.11899	2789.73	-1.72923	0.260443	6.63958	3.15e-11	6.45e-10
ENSG00000105819	PMPCB	9.51724	9.38248	10.8582	3.16844	3.76488	3.72219	3.64182	4.266	2028.8	-1.41657	0.213362	6.63926	3.15e-11	6.46e-10
ENSG00000229992	HMGB3P9	0	0	0.0754613	2.0186	0.84103	2.41573	4.13477	3.128	49.2191	6.67169	1.00501	-6.63842	3.17e-11	6.49e-10
ENSG00000236018	AC004898.1	0.0273856	0.0277887	0	1.70706	0.373395	1.79022	3.49341	3.65411	56.7722	6.9014	1.03962	-6.63841	3.17e-11	6.49e-10
ENSG00000230701	FBXW4P1	0.0234227	0.009507	0.0589468	0.447744	1.02196	0.6704	0.513621	0.404084	47.2006	4.319	0.650713	-6.63734	3.19e-11	6.53e-10
ENSG00000157470	FAM81A	0.0470683	0.0420298	0.0197424	1.52566	0.49874	1.94925	0.742338	0.238528	188.798	4.76988	0.718787	-6.63602	3.22e-11	6.58e-10
ENSG00000113749	HRH2	0.275192	0.245509	0.176239	11.267	10.5406	4.69561	0.954086	3.45014	1201.29	4.73308	0.713286	-6.63559	3.23e-11	6.6e-10
ENSG00000273687	AC004223.4	0.12637	0.192345	0.198768	3.01957	1.96916	2.17686	1.5987	3.06577	27.4375	3.77975	0.569685	-6.6348	3.25e-11	6.63e-10
ENSG00000261692	AC092120.1	0	0	0.0795071	1.26034	4.03677	2.18802	4.15662	3.1339	41.2622	6.83347	1.02996	-6.63471	3.25e-11	6.63e-10
ENSG00000287099	AL121750.1	0.0306687	0.0155601	0.0321593	1.65681	0.418158	2.41122	1.51962	3.72016	44.8851	6.2324	0.939422	-6.63429	3.26e-11	6.65e-10
ENSG00000144596	GRIP2	0.000882218	0.0161137	0.00462549	0.326288	0.391794	0.233803	0.12649	0.139119	98.6015	5.07354	0.764845	-6.63342	3.28e-11	6.68e-10
ENSG00000118298	CA14	0.0286402	0.0193746	0.0200215	0.304156	0.570255	0.258627	0.181163	0.3517	38.2514	3.86216	0.582413	-6.63132	3.33e-11	6.77e-10
ENSG00000174912	METTL15P1	0.501851	0.325913	0.557818	2.04379	3.08894	7.04008	4.90981	5.88462	170.33	3.32043	0.500849	-6.6296	3.37e-11	6.85e-10
ENSG00000230562	FAM133DP	0.121432	0.0616098	0.0318335	2.46004	1.65569	1.58226	0.768116	1.18658	36.3869	4.39531	0.663071	-6.62872	3.39e-11	6.89e-10
ENSG00000115474	KCNJ13	0.00288468	0.0117086	0	0.227764	0.146089	0.693136	0.535244	1.30635	71.1388	6.90378	1.04165	-6.62772	3.41e-11	6.93e-10
ENSG00000258476	LINC02207	0.00124643	0.0101182	0.00522804	2.50178	1.79172	0.475667	0.0236528	0.403183	293.586	7.55294	1.13972	-6.627	3.43e-11	6.96e-10
ENSG00000252050	AL606748.2	0	0	0	9.72323	4.40031	9.55069	3.23224	6.74208	29.2777	8.79375	1.32706	-6.6265	3.44e-11	6.98e-10
ENSG00000065361	ERBB3	0.111397	0.0812449	0.0413706	8.49652	3.20949	4.5431	2.44176	0.24085	1159.51	5.60046	0.845417	-6.62449	3.48e-11	7.07e-10
ENSG00000214773	AC112512.1	0.01469	0	0	0.640984	0.801177	0.648851	1.25444	1.15825	43.1856	7.50622	1.13316	-6.62417	3.49e-11	7.08e-10
ENSG00000154710	RABGEF1	0.250408	0.24062	0.246665	6.29089	5.65345	2.47015	1.43596	1.72073	677.54	3.83541	0.579025	-6.62391	3.5e-11	7.09e-10
ENSG00000207092	Y_RNA	0	0	0	17.5202	4.40647	11.2641	5.42042	8.59284	32.226	8.92736	1.34823	-6.62154	3.55e-11	7.2e-10
ENSG00000229109	AL137847.1	0.00216798	0.019799	0.00454671	1.10814	0.152022	1.29849	0.315411	0.318498	104.237	6.1739	0.932533	-6.62056	3.58e-11	7.24e-10
ENSG00000281195	AC007878.1	0.344211	0.355868	0.32689	3.67047	1.13851	4.22259	4.91604	6.42494	231.315	3.57665	0.540353	-6.61909	3.61e-11	7.31e-10
ENSG00000251544	MTND5P12	0	0	0	0.631694	0.338385	1.17658	0.488399	0.458538	30.0026	8.83797	1.33525	-6.61898	3.62e-11	7.31e-10
ENSG00000286561	AC011092.3	0	0	0	0.563623	0.506347	0.259596	0.285974	0.898772	31.2337	8.88997	1.34334	-6.61779	3.65e-11	7.37e-10
ENSG00000176809	LRRC37A3	0.137269	0.193612	0.14538	0.752973	0.657739	0.880359	0.518079	0.978703	218.075	2.25726	0.341235	-6.61499	3.72e-11	7.51e-10
ENSG00000006747	SCIN	0.0586414	0.0466882	0.0340569	1.05724	1.209	2.59653	0.692412	0.212791	459.675	4.63361	0.700512	-6.6146	3.73e-11	7.52e-10
ENSG00000255587	RAB44	0.0812695	0.0149938	0.0284065	0.972236	6.67729	2.13202	1.37604	0.481289	335.33	5.80545	0.877712	-6.61429	3.73e-11	7.53e-10
ENSG00000254856	NDUFA3P2	0	0	0	2.44237	1.93733	3.75416	3.43169	5.17936	26.0015	8.64525	1.30711	-6.61403	3.74e-11	7.54e-10
ENSG00000258752	AL357093.2	0.209971	0.239694	0.0240818	18.869	3.65529	11.8943	4.35804	2.01194	882.923	5.69006	0.860406	-6.61323	3.76e-11	7.58e-10
ENSG00000262480	SAMD11P1	0	0	0	0.659408	2.59625	1.26158	1.23792	1.02656	30.0032	8.82303	1.3343	-6.61246	3.78e-11	7.61e-10
ENSG00000197361	FBXL22	0.00580448	0.0176698	0.0121732	0.229151	0.146979	0.179466	0.263132	0.176023	24.9241	4.06821	0.615302	-6.61172	3.8e-11	7.65e-10
ENSG00000242931	RPL7P49	0	0	0	1.1697	0.923391	0.863742	0.749672	0.978382	22.2003	8.38678	1.26859	-6.6111	3.81e-11	7.67e-10
ENSG00000162337	LRP5	0.106889	0.0946894	0.0551525	5.33026	1.75152	3.16847	1.3129	0.42762	506.761	4.80713	0.727267	-6.60985	3.85e-11	7.74e-10
ENSG00000206605	RNU6-946P	0	0	0	13.0353	12.2198	5.19566	5.16713	5.68107	29.5767	8.78673	1.32954	-6.60887	3.87e-11	7.78e-10
ENSG00000224977	LINC02776	0	0	0.0328313	10.7991	26.4675	2.71053	3.36681	4.21989	106.721	9.69248	1.46729	-6.60571	3.96e-11	7.94e-10
ENSG00000230894	AL133284.1	0	0	0	0.267019	0.0515352	0.741248	0.286902	0.14264	55.3241	9.71767	1.47111	-6.60568	3.96e-11	7.94e-10
ENSG00000179841	AKAP5	8.77408	5.79476	11.4787	0.255301	0.0870288	0.313294	0.771328	0.677474	1415.44	-4.36042	0.660288	6.60382	4.01e-11	8.04e-10
ENSG00000279502	AC016542.2	0	0	0.0177681	2.8166	0.924136	3.62241	2.17938	2.60351	50.3949	8.62127	1.3057	-6.60281	4.03e-11	8.09e-10
ENSG00000106278	PTPRZ1	0.00827755	0.0209985	0.00325495	3.17754	0.640894	2.44414	0.979558	0.0292857	495.557	7.06602	1.07017	-6.60269	4.04e-11	8.09e-10
ENSG00000087303	NID2	0.0164091	0.0199808	0.00688266	0.340949	0.364365	0.205838	0.114175	0.168082	52.908	4.03051	0.610501	-6.60197	4.06e-11	8.12e-10
ENSG00000232855	AF165147.1	0.0077801	0.00338341	0.00582732	0.558865	0.0822656	1.38243	0.311682	0.0838879	153.872	6.41721	0.972005	-6.60203	4.06e-11	8.12e-10
ENSG00000126091	ST3GAL3	0.0608586	0.0530105	0.0491332	0.306619	0.172042	0.363487	0.483755	0.429724	250.089	2.69595	0.408408	-6.60114	4.08e-11	8.16e-10
ENSG00000146950	SHROOM2	0.00127631	0.0103608	0.0066917	1.53811	0.437537	0.892961	0.339077	0.0361242	179.43	6.72996	1.01969	-6.60003	4.11e-11	8.21e-10
ENSG00000258096	AC025031.2	0	0	0.0175414	4.44906	9.57962	1.62554	2.6101	1.33024	82.3036	9.31504	1.41136	-6.60006	4.11e-11	8.21e-10
ENSG00000090382	LYZ	2287.2	5037.31	9123.21	331.275	235.408	157.231	689.85	292.205	214334	-4.00618	0.607161	6.59822	4.16e-11	8.31e-10
ENSG00000168916	ZNF608	0.0409123	0.0261388	0.00635567	5.72385	0.968079	3.29021	1.38021	0.112325	535.018	6.54963	0.992755	-6.59743	4.18e-11	8.35e-10
ENSG00000111897	SERINC1	127.982	141.528	148.805	56.8931	60.6559	49.9601	50.3663	59.8443	14558.2	-1.32801	0.201334	6.59607	4.22e-11	8.42e-10
ENSG00000229463	LYST-AS1	0.0402637	0.142997	0.147772	0.8366	2.74492	3.34344	1.9526	2.87616	42.1407	4.42758	0.671296	-6.59557	4.24e-11	8.45e-10
ENSG00000262516	AC007151.1	0	0	0.0227712	2.25605	1.69193	3.37628	2.28937	2.9561	40.7086	8.319	1.26142	-6.59495	4.25e-11	8.48e-10
ENSG00000275216	AL161431.1	0	0	0	0.668326	0.425709	0.160286	0.156507	0.0722532	50.4956	9.5688	1.45101	-6.5946	4.26e-11	8.49e-10
ENSG00000279652	Z82217.1	0.00257423	0	0.00134967	0.251391	0.0651835	0.211486	0.0922716	0.126638	40.9553	6.82843	1.03555	-6.59402	4.28e-11	8.52e-10
ENSG00000188897	AC099489.1	0.289536	0.241587	0.197528	7.21555	43.7274	17.5574	0.549803	15.0429	6827.96	6.11359	0.927337	-6.59262	4.32e-11	8.6e-10
ENSG00000131941	RHPN2	0.082949	0.0553751	0.0503573	7.45649	2.3215	7.2235	1.58789	0.214771	610.815	5.90131	0.89517	-6.59239	4.33e-11	8.61e-10
ENSG00000135452	TSPAN31	8.02581	7.51968	9.58257	2.4072	2.91024	3.03501	3.28929	2.93178	1395.33	-1.5214	0.230826	6.59112	4.37e-11	8.67e-10
ENSG00000207357	RNU6-2	0	0.596809	0	38.6986	163.44	11.2573	25.0089	19.025	184.789	8.01056	1.21549	-6.59038	4.39e-11	8.71e-10
ENSG00000285781	AL117340.1	0	0	0	1.63756	0.653238	0.562898	0.866228	0.327707	33.891	8.99043	1.36421	-6.5902	4.39e-11	8.72e-10
ENSG00000180336	MEIOC	0.0158347	0.0185398	0.0229907	0.141729	0.208784	0.12697	0.0975941	0.167453	46.1014	2.95007	0.447796	-6.58798	4.46e-11	8.84e-10
ENSG00000257284	AC013437.1	0	0.0514159	0.0265664	8.00146	1.57913	2.23807	2.08333	4.13172	50.1864	7.11469	1.08025	-6.58617	4.51e-11	8.95e-10
ENSG00000260583	AP000223.1	0.207137	0.248402	0.157967	13.6943	22.5207	1.99618	4.24837	3.12173	172.216	5.47305	0.831074	-6.58551	4.53e-11	8.98e-10
ENSG00000005187	ACSM3	4.29184	3.34031	8.25985	0.319211	0.359089	0.155455	0.656687	0.600477	903.914	-3.66017	0.555819	6.58518	4.54e-11	9e-10
ENSG00000165490	DDIAS	11.0741	9.12008	8.89932	1.08579	0.780619	0.510224	1.76873	1.59133	1244.64	-3.07744	0.467346	6.58493	4.55e-11	9.01e-10
ENSG00000276975	HYDIN2	0.00178369	0.000603315	0.00249385	0.437327	0.0903317	0.360308	0.241951	0.0080135	134.935	7.1293	1.08269	-6.58481	4.55e-11	9.01e-10
ENSG00000271425	NBPF10	0.149713	0.190452	0.259608	1.31107	2.00858	0.88256	1.00706	1.0158	656.046	2.63709	0.400537	-6.5839	4.58e-11	9.06e-10
ENSG00000225131	PSME2P2	2.78699	2.25025	3.29955	0.062267	0.116743	0.211785	0.410713	0.141366	43.4768	-3.80529	0.578147	6.58188	4.65e-11	9.18e-10
ENSG00000200086	RNU6-433P	0	0	0	14.6687	5.1075	4.81098	7.44266	8.15574	27.9724	8.71744	1.32486	-6.57987	4.71e-11	9.3e-10
ENSG00000261654	AL360270.2	0.0245349	0.00177829	0.0238898	0.269459	0.307218	0.421093	0.199537	0.366111	64.6387	4.22764	0.642605	-6.57892	4.74e-11	9.35e-10
ENSG00000059915	PSD	0.121044	0.163767	0.202347	3.31695	8.46723	2.61278	0.980191	1.83949	708.47	4.40536	0.669693	-6.57817	4.76e-11	9.39e-10
ENSG00000110987	BCL7A	0.0607114	0.051878	0.0201039	2.00506	1.08296	1.85453	0.848905	0.198106	269.013	4.75704	0.723139	-6.57832	4.76e-11	9.39e-10
ENSG00000234059	CASKP1	0	0	0	2.77099	1.96577	1.75123	0.949971	0.680112	31.623	8.88868	1.35124	-6.57817	4.76e-11	9.39e-10
ENSG00000136999	CCN3	0.00401251	0.0407157	0.0294527	0.516906	0.797193	0.389906	0.922177	0.319074	52.8273	4.57231	0.695294	-6.57607	4.83e-11	9.51e-10
ENSG00000235777	DPYD-AS2	0	0	0.0112921	3.58003	0.461458	2.60654	1.15799	4.78961	82.1854	9.32379	1.41792	-6.57567	4.84e-11	9.53e-10
ENSG00000163435	ELF3	0.261268	0.328801	0.108669	41.8339	16.8307	20.8753	7.27535	0.558697	4236	6.22916	0.947467	-6.57454	4.88e-11	9.6e-10
ENSG00000105971	CAV2	0.0127561	0.0210338	0.0200641	0.788513	0.509353	0.831058	0.679127	0.0601741	128.651	4.99675	0.760045	-6.57428	4.89e-11	9.6e-10
ENSG00000242970	AC068522.1	0.243216	0.401044	0.255037	11.8758	4.97426	9.99073	2.5641	3.07318	77.0723	4.4316	0.67407	-6.57438	4.89e-11	9.6e-10
ENSG00000283514	MIR3975	0	0	0	8.71738	10.5069	7.41248	10.1099	8.88587	21.3796	8.33583	1.26794	-6.5743	4.89e-11	9.6e-10
ENSG00000268223	ARL14EPL	0.652118	0.439291	1.43658	0	0	0	0.0115545	0.0073859	32.6277	-7.31296	1.11262	6.57275	4.94e-11	9.7e-10
ENSG00000039560	RAI14	0.0415065	0.0407136	0.056581	3.59918	1.20731	2.7842	0.738053	0.208851	440.243	5.20506	0.792108	-6.57115	4.99e-11	9.79e-10
ENSG00000117335	CD46	58.1587	67.6816	74.9041	18.1445	12.0168	18.4695	20.4722	20.8835	16944.8	-1.89436	0.288286	6.57113	4.99e-11	9.79e-10
ENSG00000232334	AL683842.1	0	0.0202725	0	6.89088	8.32766	3.31797	0.547618	6.27396	89.1763	9.43553	1.43609	-6.57029	5.02e-11	9.84e-10
ENSG00000260194	AC007496.1	0	0.014402	0	1.2386	0.939947	2.83359	2.96268	2.12336	50.0188	8.61602	1.31137	-6.57023	5.02e-11	9.84e-10
ENSG00000232693	AC012370.1	0	0	0	2.22046	0.539661	2.34262	2.25326	1.2803	30.6359	8.86485	1.34963	-6.56836	5.09e-11	9.96e-10
ENSG00000171345	KRT19	1.04617	1.24838	0.230704	140.818	92.5473	77.0996	28.4678	2.27541	5374.29	6.34094	0.96547	-6.56772	5.11e-11	1e-09
ENSG00000280388	AC006330.1	0.211146	0.05892	0.171592	1.8865	0.78142	1.67872	1.62498	1.65769	107.337	3.37573	0.514122	-6.56601	5.17e-11	1.01e-09
ENSG00000260467	AC018552.2	0.0782738	0.079426	0	9.32456	6.70836	8.06706	0.440106	2.5671	146.719	6.68173	1.01772	-6.56542	5.19e-11	1.01e-09
ENSG00000285553	AL137182.1	0	0	0	2.83929	0.623451	3.01241	1.25891	0.0663691	88.9641	10.3972	1.5837	-6.56517	5.2e-11	1.02e-09
ENSG00000166828	SCNN1G	0.00904977	0.003061	0.0126528	0.940183	1.08114	5.05251	0.534279	0.065052	179.145	7.54148	1.14892	-6.56395	5.24e-11	1.02e-09
ENSG00000259771	AC092756.1	0	0.0237569	0	3.50252	2.55375	2.56458	3.15933	1.70397	40.5035	8.28863	1.26283	-6.56354	5.25e-11	1.02e-09
ENSG00000273702	AC091271.1	0.315924	0.38469	0.227163	14.2164	19.0938	4.16234	2.0745	4.46483	349.512	4.82828	0.735614	-6.56361	5.25e-11	1.02e-09
ENSG00000264741	MIR4505	0.143681	0	0	31.6453	26.3071	18.5312	10.6032	12.7811	48.8652	8.55549	1.30381	-6.56189	5.31e-11	1.04e-09
ENSG00000213197	AC012066.1	0.13602	0.0306717	0.0316959	0.94208	1.35415	3.81839	12.2686	12.3848	143.839	6.5398	0.996923	-6.55998	5.38e-11	1.05e-09
ENSG00000131711	MAP1B	0.0409845	0.0152772	0.000877072	3.44107	0.86347	6.70758	1.39147	0.249138	1066.76	7.05283	1.07533	-6.55875	5.43e-11	1.06e-09
ENSG00000216035	MIR938	0	0.51292	0	24.1566	14.2764	8.48416	8.79284	12.6037	38.235	6.30146	0.960794	-6.5586	5.43e-11	1.06e-09
ENSG00000242048	AC093583.1	0.09216	0.0133595	0.0782319	7.44077	18.0023	1.2716	1.20293	1.53196	474.03	6.58619	1.0042	-6.55862	5.43e-11	1.06e-09
ENSG00000253457	SMIM18	0.0107576	0.0982439	0.045122	0.89409	0.628616	1.15939	0.975343	1.34842	33.6728	4.29969	0.655655	-6.55785	5.46e-11	1.06e-09
ENSG00000255965	AC073916.1	0.161364	0	0.0846037	5.36454	9.11493	3.84879	9.69672	9.46066	32.8303	6.51216	0.993059	-6.55767	5.47e-11	1.06e-09
ENSG00000287913	AL132986.1	0.00677345	0	0	5.43253	8.78682	0.735982	0.0999724	0.607094	324.798	10.421	1.58924	-6.55722	5.48e-11	1.06e-09
ENSG00000164683	HEY1	0.0260104	0.0659832	0.0170466	6.80961	14.2111	3.10194	0.60327	0.241015	541.438	7.10057	1.08324	-6.55494	5.57e-11	1.08e-09
ENSG00000287274	AL627232.1	0	0	0	0.417432	0.391317	0.902157	0.741296	2.1549	38.6372	9.21016	1.40522	-6.55423	5.59e-11	1.08e-09
ENSG00000273199	AP000692.2	0.0119325	0.0121082	0.1001	3.81819	3.57932	1.60224	1.61022	0.659387	67.0305	5.76831	0.880309	-6.5526	5.65e-11	1.1e-09
ENSG00000186212	SOWAHB	0.00525354	0.00266544	0	3.35116	2.16938	1.06741	0.52616	0.0212421	190.907	9.06539	1.38362	-6.55193	5.68e-11	1.1e-09
ENSG00000227068	AL162584.1	0	0	0	1.58373	0.387299	1.43448	1.71193	2.21094	31.0483	8.8912	1.35719	-6.55117	5.71e-11	1.11e-09
ENSG00000152990	ADGRA3	0.0147234	0.019537	0.0285027	1.78376	0.476502	1.51675	0.520585	0.094641	276.142	5.3915	0.823002	-6.55102	5.71e-11	1.11e-09
ENSG00000228382	ITPKB-IT1	0.0602798	0.0367003	0	1.2024	2.44221	0.809408	0.838857	1.00744	37.2513	5.25878	0.802834	-6.55027	5.74e-11	1.11e-09
ENSG00000259013	AL118558.2	0	0	0	1.83138	3.26194	4.04883	2.41596	2.85108	22.9532	8.4537	1.29071	-6.54964	5.77e-11	1.11e-09
ENSG00000260969	WWOX-AS1	0	0	0	1.28197	0.235128	0.391003	0.62217	0.641752	33.2047	8.96942	1.36946	-6.54958	5.77e-11	1.11e-09
ENSG00000260466	AC126696.2	0.0200933	0	0	5.92848	4.69656	1.81052	2.11833	1.70614	56.8794	8.77529	1.34006	-6.54842	5.81e-11	1.12e-09
ENSG00000224490	TTC21B-AS1	0.00410035	0	0.0128989	0.28967	0.175708	0.521597	0.328531	0.497379	31.3293	6.03345	0.921447	-6.5478	5.84e-11	1.13e-09
ENSG00000272168	CASC15	0.0012231	0	0.000320637	0.26176	0.0488386	0.295509	0.0851036	0.00618183	160.466	8.0759	1.23358	-6.54673	5.88e-11	1.13e-09
ENSG00000152137	HSPB8	0.00366737	0.00744272	0	0.990611	3.80027	0.589629	0.951114	0.0889717	123.117	8.42554	1.28725	-6.54538	5.93e-11	1.14e-09
ENSG00000287218	AL359962.3	0.0703213	0.0439117	0.0567225	0.427102	0.568964	0.516083	1.31164	0.794683	49.1788	3.67671	0.56177	-6.54487	5.95e-11	1.15e-09
ENSG00000254604	AP002336.2	0.194595	0.039492	0	1.69819	3.10809	1.85656	2.95418	3.35712	47.6497	5.04749	0.77129	-6.54422	5.98e-11	1.15e-09
ENSG00000261068	AL512274.1	0	0.0367546	0	3.37599	2.33831	3.32775	1.11286	0.258044	141.77	7.40478	1.13154	-6.54399	5.99e-11	1.15e-09
ENSG00000287002	AL589644.1	0.0852739	0.173058	0	5.31547	5.31513	6.62904	15.1031	14.3665	38.6826	6.76459	1.03381	-6.54337	6.01e-11	1.16e-09
ENSG00000225808	DNAJC19P5	0.531073	0.134723	0.730912	15.0347	14.482	8.97238	3.35929	7.4262	107.171	4.39949	0.672391	-6.54306	6.03e-11	1.16e-09
ENSG00000274614	AL390754.1	0	0	0	0.674024	1.26371	1.24178	4.06588	1.96747	35.8876	9.09838	1.39056	-6.54294	6.03e-11	1.16e-09
ENSG00000253570	RNF5P1	3.20488	4.1784	1.18132	0	0	0.034317	0.0409543	0.0261789	31.3214	-6.78515	1.03705	6.54274	6.04e-11	1.16e-09
ENSG00000201900	RNY1P13	0.299677	0	0.104747	3.73602	7.78286	8.82438	9.05675	10.2322	28.1367	5.88578	0.899619	-6.54252	6.05e-11	1.16e-09
ENSG00000250777	AC131956.2	0.690298	0.700459	0.824384	0	0	0.0564631	0.0404302	0.0430732	25.867	-4.44487	0.67946	6.54176	6.08e-11	1.17e-09
ENSG00000107789	MINPP1	9.28929	9.3202	9.14292	1.84923	2.07212	2.893	2.96142	2.98008	817.985	-1.85282	0.283263	6.541	6.11e-11	1.17e-09
ENSG00000286616	AL008730.1	0.0269217	0.0874175	0.00564604	0.492254	1.17462	1.1035	0.874168	0.936152	61.2881	4.5169	0.690612	-6.54043	6.13e-11	1.18e-09
ENSG00000049323	LTBP1	0	0	0.0029936	0.49234	0.200185	0.307676	0.382233	0.0615639	71.1642	8.20213	1.25428	-6.53932	6.18e-11	1.18e-09
ENSG00000206075	SERPINB5	0.0140148	0	0	9.55137	2.46776	2.80791	1.34158	0.0302226	406.06	9.42838	1.44195	-6.53861	6.21e-11	1.19e-09
ENSG00000233367	AL133480.1	0	0	0	1.503	2.49771	0.609961	1.59452	0.864151	30.1875	8.82263	1.34942	-6.53807	6.23e-11	1.19e-09
ENSG00000144824	PHLDB2	0.0102254	0.0233458	0.0169771	0.244333	0.302077	0.457672	0.41683	0.0735026	127.282	4.14908	0.634856	-6.53546	6.34e-11	1.21e-09
ENSG00000222346	RNA5SP237	0	0.0941866	0	27.3864	19.1644	12.6274	5.87133	9.25761	56.2713	8.76165	1.34065	-6.53536	6.35e-11	1.21e-09
ENSG00000173320	STOX2	0.0535278	0.068363	0.0106453	1.373	0.427835	1.60772	0.683016	0.594571	366.542	4.40627	0.674237	-6.5352	6.35e-11	1.21e-09
ENSG00000201444	RNU6-1082P	0.294075	0.596809	0.205579	15.8868	5.34617	5.71523	17.1549	8.05919	38.1418	4.82823	0.738878	-6.53454	6.38e-11	1.22e-09
ENSG00000166710	B2M	1679.45	1861.18	2069.78	362.39	666.8	374.556	423.669	474.464	321930	-2.02227	0.309553	6.53287	6.45e-11	1.23e-09
ENSG00000226026	AC092802.1	0.02832	0.0208995	0.0188977	3.40222	0.541591	3.72079	1.0694	0.100629	242.757	6.2809	0.961426	-6.5329	6.45e-11	1.23e-09
ENSG00000271913	AL035530.2	0.230976	0.329672	0.262608	14.1551	13.2629	3.76095	1.38968	3.77106	3083.57	4.72681	0.723569	-6.53264	6.46e-11	1.23e-09
ENSG00000279026	AC005225.4	1.38121	1.17194	1.63124	0.117538	0.110184	0.166572	0.18885	0.298616	75.4456	-2.92297	0.447469	6.53224	6.48e-11	1.23e-09
ENSG00000263813	MIR3679	0	0	0	12.1787	11.4168	4.90531	13.009	20.3734	28.1649	8.74347	1.33867	-6.53146	6.51e-11	1.24e-09
ENSG00000165105	RASEF	0.0426241	0.0624745	0.00827701	5.87806	1.80807	5.21852	2.05043	0.131919	675.944	6.3181	0.967424	-6.53085	6.54e-11	1.24e-09
ENSG00000267275	AC020911.2	0	0.0132542	0	4.77664	13.5861	4.52318	0.798686	0.774609	131.529	9.99651	1.5309	-6.52984	6.58e-11	1.25e-09
ENSG00000225084	AL450226.1	0	0	0	0.79807	0.690592	1.12231	0.778709	1.33402	22.4475	8.43047	1.29148	-6.52774	6.68e-11	1.27e-09
ENSG00000091986	CCDC80	0.0208634	0.0455981	0.0244018	5.17534	0.97844	3.20975	0.565107	0.160066	890.563	6.0574	0.928034	-6.52713	6.7e-11	1.27e-09
ENSG00000228484	AL137025.1	0	0	0	0.15782	0.134496	0.280591	0.480451	0.353648	28.6095	8.77899	1.34497	-6.5273	6.7e-11	1.27e-09
ENSG00000230937	MIR205HG	0	0.00302103	0.00936573	2.67237	0.893052	4.35007	0.414309	0.048152	197.842	8.6752	1.32911	-6.52706	6.71e-11	1.27e-09
ENSG00000286638	AC123595.2	0	0	0	2.03321	1.81666	1.8099	0.0644762	1.17462	63.3517	9.9056	1.51761	-6.52711	6.71e-11	1.27e-09
ENSG00000241738	ZNF90P1	0.00537606	0.0054552	0	0.714905	0.251317	0.702874	0.816147	0.927466	44.7054	7.55684	1.15789	-6.52639	6.74e-11	1.28e-09
ENSG00000273004	AL078644.2	0.111582	0.240602	0.146256	37.3271	21.8971	2.93246	1.52925	4.62448	346.329	6.35962	0.974483	-6.52615	6.75e-11	1.28e-09
ENSG00000265739	AC104984.3	0	0	0	1.03778	2.31989	1.59518	0.648068	2.53734	29.7407	8.82103	1.35167	-6.52604	6.75e-11	1.28e-09
ENSG00000278233	RNA5-8SN2	0	0	0	10.2557	18.4271	3.14909	13.4426	2.03272	48.4447	9.51312	1.4578	-6.52567	6.77e-11	1.28e-09
ENSG00000231327	LINC01816	0.174283	0.0321543	0.0498421	5.33314	16.2329	2.60332	1.20265	3.20316	127.747	6.05638	0.928105	-6.52553	6.78e-11	1.28e-09
ENSG00000135424	ITGA7	0.146476	0.148632	0.0828381	7.68054	10.1942	3.94002	0.298434	4.24342	1140.36	5.3863	0.825443	-6.52535	6.78e-11	1.28e-09
ENSG00000228280	AL731568.1	0.217507	0.269756	0.0760264	2.20947	2.54198	3.71478	7.79642	12.4103	84.9253	4.93847	0.756866	-6.5249	6.8e-11	1.29e-09
ENSG00000213694	S1PR3	0.00842035	0.0147583	0.00240808	0.903421	1.27632	0.342168	0.074245	0.173329	256.332	6.0174	0.922464	-6.52319	6.88e-11	1.3e-09
ENSG00000260059	AC092620.2	0.0075895	0.0154024	0.0119376	0.725397	0.192178	0.348633	0.232035	1.1252	49.1791	5.50042	0.843274	-6.5227	6.91e-11	1.3e-09
ENSG00000137331	IER3	0.90902	2.9643	4.57048	520.815	924.284	80.6313	37.121	36.6505	14528.9	6.82854	1.04699	-6.52209	6.93e-11	1.31e-09
ENSG00000233013	FAM157B	0.060716	0.0667439	0.0424447	7.67449	3.94212	1.88619	0.234702	1.66393	216.049	5.76172	0.883595	-6.52076	7e-11	1.32e-09
ENSG00000254634	SMG1P6	0.0501166	0.119871	0.0863362	0.728927	1.25509	0.543919	1.2605	2.35449	125.494	3.85005	0.59051	-6.51988	7.04e-11	1.33e-09
ENSG00000105699	LSR	0.30574	0.68983	0.463928	11.4348	7.10426	6.54565	3.17017	2.77303	634.059	3.67169	0.563183	-6.51953	7.05e-11	1.33e-09
ENSG00000204283	LINC01973	0.0100083	0	0.00209895	1.79671	1.50496	0.611812	0.0379843	0.423559	153.865	7.7514	1.18904	-6.51903	7.08e-11	1.33e-09
ENSG00000254034	INTS9-AS1	0.0319655	0.00810902	0.0041899	0.564554	0.202354	0.303559	0.539193	0.683943	41.0748	4.95511	0.760165	-6.51847	7.1e-11	1.34e-09
ENSG00000277443	MARCKS	3.1886	3.49319	3.6636	335.404	324.084	72.4727	15.2532	60.2287	23514.3	5.5493	0.851517	-6.51695	7.18e-11	1.35e-09
ENSG00000278952	AP003068.4	0	0	0	1.03261	4.07581	1.1091	0.496354	1.18099	42.3785	9.31895	1.43018	-6.51591	7.22e-11	1.36e-09
ENSG00000109158	GABRA4	0.18927	0.0640186	0.150797	0.00385554	0	0	0.00195624	0	31.015	-7.18894	1.10336	6.51553	7.24e-11	1.36e-09
ENSG00000227413	AL022238.1	0.0295456	0.0899416	0	1.96448	1.61138	2.24462	2.42957	4.61929	30.8621	6.02152	0.924225	-6.5152	7.26e-11	1.36e-09
ENSG00000170545	SMAGP	0.125878	0.0655915	0.149833	2.57308	2.86272	2.0076	0.667118	0.843703	191.811	3.97286	0.609801	-6.51501	7.27e-11	1.36e-09
ENSG00000100300	TSPO	251.832	201.373	236.792	38.7132	39.7681	22.7014	64.122	37.5088	8497.39	-2.50343	0.384269	6.5148	7.28e-11	1.37e-09
ENSG00000274421	AL162390.1	0.0420894	0.0256254	0	0.909518	0.393516	0.535412	0.851955	0.658045	28.4894	4.87701	0.748602	-6.51482	7.28e-11	1.37e-09
ENSG00000166535	A2ML1	0.0410401	0.0267713	0.0307392	1.38874	5.27595	0.896002	0.123618	1.60607	449.69	5.82058	0.893504	-6.51433	7.3e-11	1.37e-09
ENSG00000213853	EMP2	0.0666757	0.0553559	0.00381362	6.15617	2.0685	4.00738	2.56632	0.25489	879.001	6.16432	0.946432	-6.51322	7.36e-11	1.38e-09
ENSG00000236830	CBR3-AS1	0.0412616	0.0263176	0.0197792	0.5193	0.261776	0.537377	0.221228	0.182726	107.769	3.56012	0.546608	-6.51312	7.36e-11	1.38e-09
ENSG00000261736	AC002551.1	0	0	0	1.25165	0.621183	2.12858	1.19542	1.19397	25.3224	8.59848	1.32017	-6.51318	7.36e-11	1.38e-09
ENSG00000229672	AL450322.2	0	0	0.00881289	2.79403	1.8662	1.62593	0.637942	0.118938	117.808	8.92747	1.37118	-6.51081	7.47e-11	1.4e-09
ENSG00000230457	PA2G4P4	0.115358	0.0450215	0.0558299	1.18002	0.795077	2.88472	2.17037	0.729555	63.0996	4.4322	0.680929	-6.50905	7.56e-11	1.41e-09
ENSG00000237243	CREB3L2-AS1	0	0	0	1.05757	0.991405	1.15619	0.919875	1.05351	19.9991	8.24716	1.26724	-6.50795	7.62e-11	1.42e-09
ENSG00000279198	AC008894.3	0.0811242	0.140627	0.0708894	3.23074	2.89694	1.17649	0.890885	0.683368	190.471	4.18055	0.642446	-6.50723	7.65e-11	1.43e-09
ENSG00000267582	AC020916.2	0	0	0	7.50663	16.0035	3.29443	2.1501	0.667562	71.3752	10.0737	1.54815	-6.50693	7.67e-11	1.43e-09
ENSG00000248208	WDR45P1	0.048469	0.00983649	0	12.3268	19.9013	2.56902	0.388347	0.979895	262.329	8.53042	1.31121	-6.50577	7.73e-11	1.44e-09
ENSG00000249207	AC079921.1	0.047557	0.0410185	0.0349079	0.375493	0.23158	0.588158	0.240656	0.416631	58.338	3.17836	0.488565	-6.5055	7.74e-11	1.44e-09
ENSG00000237330	RNF223	0	0	0	1.42231	1.54838	0.907053	0.384108	0.0967242	55.4274	9.70776	1.49234	-6.50508	7.77e-11	1.45e-09
ENSG00000169189	NSMCE1	9.27318	8.83561	10.4904	3.60799	3.73141	4.21591	3.95655	4.05036	1207.2	-1.28318	0.197323	6.50294	7.88e-11	1.47e-09
ENSG00000205323	SARNP	0.018702	0.0347917	0.0228795	0.142483	0.400708	0.523169	0.834665	1.03767	67.906	4.53991	0.698321	-6.50117	7.97e-11	1.48e-09
ENSG00000165152	TMEM246	0.00756078	0.00383604	0.00396413	1.74379	0.4639	1.48944	0.239128	0.0280236	147.804	7.27097	1.11846	-6.5009	7.98e-11	1.49e-09
ENSG00000166963	MAP1A	0.320198	0.14696	0.156	15.3614	4.51356	15.1299	4.55975	0.813991	2921.57	5.28073	0.812397	-6.50019	8.02e-11	1.49e-09
ENSG00000183598	HIST2H3D	0	0.129478	0.214082	1.27261	4.77197	6.85338	5.11182	9.76837	77.3589	5.61268	0.863651	-6.49879	8.1e-11	1.51e-09
ENSG00000232978	AL161909.2	0.230802	0.130111	0.0537823	1.17226	3.89619	2.6732	7.73225	5.18458	57.6873	4.90399	0.75468	-6.49811	8.13e-11	1.51e-09
ENSG00000241163	LINC00877	0.0460126	0.0244566	0.00574393	8.25847	10.8189	0.896171	0.166315	0.838688	1349.18	7.36663	1.13381	-6.4972	8.18e-11	1.52e-09
ENSG00000275834	AC084368.1	0	0	0	27.4933	23.8874	21.6672	6.12424	5.87213	36.9986	9.12049	1.40389	-6.4966	8.22e-11	1.52e-09
ENSG00000207086	Y_RNA	0	0	0	3.66619	8.01926	4.84928	9.71421	7.00225	23.8132	8.50316	1.3089	-6.49643	8.22e-11	1.53e-09
ENSG00000165409	TSHR	0.002117	0	0.00110995	0.123164	0.0412353	0.0860263	0.111592	0.176904	35.9563	6.65231	1.02411	-6.49572	8.26e-11	1.53e-09
ENSG00000255974	CYP2A6	0.00943652	0.00478771	0	1.31368	0.863887	1.2921	0.139278	0.42607	60.2476	7.39152	1.13833	-6.4933	8.4e-11	1.56e-09
ENSG00000240454	RPL39P26	0	0	0	3.58626	3.3619	3.51858	5.31888	9.93142	27.196	8.70583	1.34083	-6.49288	8.42e-11	1.56e-09
ENSG00000156453	PCDH1	0.0692968	0.0324539	0.0018632	10.5368	4.08393	7.3679	2.02309	0.172427	959.591	7.1284	1.09793	-6.49258	8.44e-11	1.56e-09
ENSG00000260012	AC007494.1	0	0	0	0.688214	1.0215	0.682728	0.698379	1.17185	21.6831	8.36647	1.28867	-6.4923	8.45e-11	1.56e-09
ENSG00000264914	AC015845.1	0	0.0231876	0	3.22866	1.24628	3.27021	2.40908	3.35706	41.5796	8.3447	1.28536	-6.49212	8.46e-11	1.57e-09
ENSG00000065320	NTN1	0.0277954	0.0779774	0.0360044	5.29973	2.00001	3.79579	1.1411	0.165276	538.578	5.71307	0.880066	-6.49164	8.49e-11	1.57e-09
ENSG00000235300	THRA1/BTR	0.00668069	0	0	0.721821	0.442433	0.696395	1.84529	1.10752	50.6508	8.63024	1.32959	-6.49093	8.53e-11	1.58e-09
ENSG00000207021	Y_RNA	0	0	0	7.32877	2.89275	6.8877	6.26275	6.50535	22.5968	8.42997	1.29885	-6.49035	8.56e-11	1.58e-09
ENSG00000232949	AC002480.2	0.00489897	0.0298265	0.0102742	4.66202	5.49635	0.268317	0.289224	1.13568	170.477	7.30068	1.12504	-6.48929	8.62e-11	1.59e-09
ENSG00000156521	TYSND1	5.43387	5.36646	5.91219	1.49974	1.12297	1.77652	1.81383	1.8753	767.061	-1.77909	0.274208	6.48809	8.69e-11	1.6e-09
ENSG00000241155	ARHGAP31-AS1	0.336176	0.119394	0.193884	9.15045	10.2805	2.96974	1.84294	3.08106	116.834	4.64964	0.716634	-6.48816	8.69e-11	1.6e-09
ENSG00000266371	AC079915.1	0	0	0	0.486041	0.0881871	0.459947	0.230699	0.752597	37.5387	9.16163	1.41205	-6.48816	8.69e-11	1.6e-09
ENSG00000237719	Z95152.1	0.271811	0.535399	0.134128	10.3652	3.2389	6.32772	2.29244	8.92158	140.884	4.30987	0.664308	-6.48776	8.71e-11	1.6e-09
ENSG00000163817	SLC6A20	0.00157654	0.00159974	0.00495948	1.24478	0.257947	0.590502	0.136289	0.0446218	101.628	7.39255	1.13959	-6.48703	8.75e-11	1.61e-09
ENSG00000013392	RWDD2A	4.83665	3.79525	5.34604	0.578229	0.693829	1.09152	1.26155	0.926438	467.43	-2.34689	0.361805	6.48663	8.78e-11	1.61e-09
ENSG00000066468	FGFR2	0.0193774	0.0308984	0.00725685	2.26044	0.722518	1.84138	0.822977	0.0671573	292.758	5.89525	0.908827	-6.48666	8.78e-11	1.61e-09
ENSG00000286236	AC018755.5	0.0202876	0.0102931	0	56.4437	26.5156	3.81735	0.0213881	1.81835	613.495	10.7551	1.65834	-6.4855	8.84e-11	1.63e-09
ENSG00000270629	NBPF14	0.305428	0.535484	0.631369	4.08411	4.63319	3.00272	2.03716	2.4829	1420.83	2.72582	0.420386	-6.48408	8.93e-11	1.64e-09
ENSG00000264493	MIR4298	0.143681	0.145796	0.150664	13.7329	11.7543	8.63097	6.96784	14.5239	27.3858	6.23862	0.962721	-6.4802	9.16e-11	1.68e-09
ENSG00000248206	AC074194.1	0.0558824	0.0174477	0	1.1254	0.502377	1.23035	0.480374	1.12977	74.1695	5.18699	0.800505	-6.47964	9.19e-11	1.69e-09
ENSG00000226453	LINC02542	2.9563	1.26037	3.7893	0.166017	0.141482	0.372164	0.268018	0.117479	175.342	-3.63283	0.560674	6.4794	9.21e-11	1.69e-09
ENSG00000198478	SH3BGRL2	0.0729172	0.0624296	0.0597354	6.56218	1.70435	5.24171	1.31164	0.251836	470.344	5.53382	0.854124	-6.47894	9.24e-11	1.69e-09
ENSG00000170807	LMOD2	0	0	0	0.0978747	0.351714	0.242736	0.778009	0.682494	38.5011	9.19987	1.42004	-6.4786	9.26e-11	1.7e-09
ENSG00000232875	HMGN2P35	0	0	0	1.61433	3.632	3.98077	1.55626	3.03675	24.9748	8.57156	1.32309	-6.47843	9.27e-11	1.7e-09
ENSG00000162981	LRATD1	0.0300931	0.00890635	0.00131482	4.61661	1.13324	2.45015	0.867164	0.0709788	513.881	7.08493	1.0938	-6.47735	9.33e-11	1.71e-09
ENSG00000256399	AC079866.1	0	0	0	1.28617	2.64585	1.04808	0.344419	0.324447	46.127	9.44015	1.45743	-6.47726	9.34e-11	1.71e-09
ENSG00000255274	SMIM35	0.0361775	0.112954	0.0904625	4.08229	3.81606	1.1456	0.774535	0.832669	274.733	4.73453	0.731001	-6.47677	9.37e-11	1.71e-09
ENSG00000222489	SNORA79B	0.283478	0.215738	0.37157	60.3737	31.1972	3.5059	13.5979	5.06244	113.528	6.28704	0.970821	-6.47601	9.42e-11	1.72e-09
ENSG00000138085	ATRAID	39.5131	41.1649	50.7216	6.95145	8.15582	11.0324	12.1695	13.0653	2469.89	-2.08986	0.32273	6.47555	9.45e-11	1.73e-09
ENSG00000271366	AC002128.2	0	0	0	3.1738	0.661166	2.57877	1.39563	0.709118	35.2353	9.05709	1.39874	-6.47516	9.47e-11	1.73e-09
ENSG00000180071	ANKRD18A	0.0220224	0.00203151	0	4.33456	0.514747	3.71402	0.954011	0.12952	339.112	7.90529	1.22089	-6.47503	9.48e-11	1.73e-09
ENSG00000233431	LINC02596	0	0	0	11.9452	1.89121	3.81458	0.215496	0.947033	103.381	10.6116	1.63946	-6.47264	9.63e-11	1.76e-09
ENSG00000270911	AC114878.2	0.108995	0.0425383	0.0615423	2.19502	0.391943	1.83682	1.21979	3.27707	76.4772	4.65469	0.719346	-6.47072	9.75e-11	1.78e-09
ENSG00000118976	OTUD4P1	0.0307787	0.0277616	0.00717215	0.213174	0.759381	0.332317	0.331694	0.447099	44.1218	4.24118	0.655537	-6.46977	9.81e-11	1.79e-09
ENSG00000089101	CFAP61	0.047298	0.0698098	0.0150294	6.83762	1.60246	6.55353	2.01873	0.133291	846.266	6.28204	0.971093	-6.46904	9.86e-11	1.8e-09
ENSG00000179869	ABCA13	0.324971	0.141722	0.0369019	46.1804	4.297	25.9553	7.55921	1.08053	10925.6	6.66322	1.03048	-6.46611	1.01e-10	1.83e-09
ENSG00000112379	ARFGEF3	0.0967057	0.0852364	0.0214655	9.72411	2.32637	7.97294	2.3248	0.241652	2266.85	6.05789	0.937035	-6.46495	1.01e-10	1.84e-09
ENSG00000158125	XDH	0	0	0	0.862537	1.05115	0.314761	0.127645	0.0186499	96.3834	10.5096	1.62608	-6.46316	1.03e-10	1.86e-09
ENSG00000169851	PCDH7	0.0171258	0.0104267	0.000897909	2.83249	0.673829	3.00003	0.765524	0.0311608	601.062	7.26514	1.12431	-6.46188	1.03e-10	1.88e-09
ENSG00000235734	HMGN1P36	0.0703939	0.0357151	0.0369077	2.04771	1.78248	1.74119	2.9685	3.27324	23.847	5.64148	0.873192	-6.46076	1.04e-10	1.89e-09
ENSG00000141570	CBX8	2.66985	1.97897	2.37567	0.676257	0.524989	0.655892	0.78811	0.75738	287.882	-1.77564	0.274863	6.4601	1.05e-10	1.9e-09
ENSG00000272843	AC211476.2	0.177774	0.180391	0.0932075	0.861887	2.59704	1.36105	2.09283	2.73548	47.8593	3.68521	0.570484	-6.4598	1.05e-10	1.9e-09
ENSG00000254708	AL139174.1	0.0118382	0.0120125	0.0248273	1.77102	2.30587	0.920285	0.798748	0.462711	37.4029	6.25576	0.968449	-6.45957	1.05e-10	1.9e-09
ENSG00000132635	PCED1A	18.9068	15.749	19.3042	3.7387	6.16423	4.9523	5.96733	5.52059	1246.95	-1.77034	0.274069	6.45947	1.05e-10	1.9e-09
ENSG00000156463	SH3RF2	0.00581978	0.00295272	0.0076283	0.701356	0.334407	0.632359	0.457093	0.0176487	104.186	6.29222	0.974872	-6.4544	1.09e-10	1.97e-09
ENSG00000264573	RN7SL15P	0.0696923	0.212155	0.219239	3.47537	6.51589	5.47932	6.17172	1.2211	47.0706	4.77368	0.73965	-6.45396	1.09e-10	1.97e-09
ENSG00000197415	VEPH1	0.00961824	0.00487991	0.00672382	0.20651	0.081183	0.57494	0.26026	0.116671	55.2134	5.13666	0.795908	-6.45384	1.09e-10	1.97e-09
ENSG00000156642	NPTN	75.593	70.6767	76.212	22.7123	30.4525	20.6775	28.4285	25.5946	9454.66	-1.53613	0.238111	6.45131	1.11e-10	2.01e-09
ENSG00000220305	HNRNPH1P1	0.0265536	0.017963	0.0464071	2.0598	3.06881	2.95561	0.335929	0.501045	71.4779	5.87786	0.911159	-6.45097	1.11e-10	2.01e-09
ENSG00000215630	GUSBP9	0.0898004	0.291591	0.169497	2.46296	1.39932	3.01449	6.28621	2.85637	64.7691	4.13239	0.640698	-6.44983	1.12e-10	2.02e-09
ENSG00000255220	DDX18P5	0	0	0	0.333743	0.281578	0.666896	0.93135	1.11491	29.0948	8.8053	1.3652	-6.44981	1.12e-10	2.02e-09
ENSG00000237249	Z99127.3	0	0	0	3.86213	1.24132	3.00252	1.3997	1.21682	28.3478	8.73943	1.35552	-6.4473	1.14e-10	2.06e-09
ENSG00000226128	RPL26P9	0	0	0	4.93246	0.56619	1.4979	2.75803	2.61185	35.8393	9.08296	1.40889	-6.4469	1.14e-10	2.06e-09
ENSG00000237505	PKN2-AS1	0.00126104	0	0	0.0733654	0.120357	0.0423315	0.0877434	0.0552378	42.342	7.45765	1.15677	-6.44696	1.14e-10	2.06e-09
ENSG00000232368	FTLP2	2.10568	4.41446	2.47882	0	0.0773864	0.035097	0.209425	0.160643	33.5072	-4.80961	0.74606	6.44668	1.14e-10	2.06e-09
ENSG00000230453	ANKRD18B	0.00358159	0	0	2.64185	0.327885	1.72435	0.377588	0.0458589	200.755	9.72533	1.5087	-6.44615	1.15e-10	2.07e-09
ENSG00000259768	AC004943.2	0.355346	0.2621	0.266155	1.89238	2.12298	1.83861	1.34109	0.899511	422.144	2.45594	0.381005	-6.44594	1.15e-10	2.07e-09
ENSG00000251171	AC096741.1	0	0	0	1.77906	0.641445	1.74548	1.11097	0.71016	25.5261	8.59377	1.33329	-6.44551	1.15e-10	2.07e-09
ENSG00000106688	SLC1A1	0.0316719	0.0482072	0.0193733	4.79302	0.997338	5.06413	1.58046	0.0996037	336.038	6.24258	0.96853	-6.44542	1.15e-10	2.07e-09
ENSG00000240047	RPS3AP32	0	0	0	0.967333	0.640105	0.870918	0.577424	1.47641	23.2361	8.47299	1.31468	-6.44491	1.16e-10	2.08e-09
ENSG00000263584	MIR4480	0	0	0	9.2085	14.9628	5.22005	19.6235	8.1634	27.1716	8.68196	1.34728	-6.44407	1.16e-10	2.09e-09
ENSG00000283676	MIR5087	0.138009	0.140041	0	8.02916	54.3008	8.77793	25.3162	68.637	84.1039	8.46475	1.31375	-6.4432	1.17e-10	2.1e-09
ENSG00000249098	AC055733.1	0	0	0	1.21921	1.21437	0.647944	1.08257	1.53229	21.8083	8.3682	1.29886	-6.44274	1.17e-10	2.11e-09
ENSG00000136160	EDNRB	0.0187031	0.00569352	0.00784485	0.225396	1.02004	0.918629	0.0867577	3.91731	232.73	6.84296	1.06216	-6.44249	1.18e-10	2.11e-09
ENSG00000156413	FUT6	0.0120587	0.0220252	0	2.76615	2.63068	1.58084	0.411897	0.104017	219.117	7.03853	1.09296	-6.4399	1.2e-10	2.14e-09
ENSG00000021645	NRXN3	0.00135033	0.00616593	0.000707981	0.224458	0.189374	0.609555	0.139511	0.0245696	124.325	6.43509	0.999417	-6.43884	1.2e-10	2.16e-09
ENSG00000256120	SOX5-AS1	0	0	0	1.61107	0.330373	0.668899	0.504508	0.0326575	72.9534	10.1078	1.56985	-6.43872	1.2e-10	2.16e-09
ENSG00000279491	AP003733.3	0.482096	0.758877	0.531453	43.1246	54.4881	7.90606	3.70109	9.96311	1373.83	5.33376	0.828558	-6.43741	1.22e-10	2.18e-09
ENSG00000166126	AMN	0.0135454	0.00458161	0.00946921	1.10703	0.870672	0.394875	0.166603	0.100411	82.939	5.83323	0.906158	-6.43732	1.22e-10	2.18e-09
ENSG00000125631	HTR5BP	0.101296	0.116803	0.0965626	0.956692	0.484294	1.00872	0.592201	1.37767	72.1823	3.0838	0.479092	-6.43676	1.22e-10	2.18e-09
ENSG00000265142	MIR133A1HG	0.00180063	0.00182714	0	0.24693	0.0841752	0.311769	0.186035	0.478097	51.098	7.75115	1.20447	-6.43534	1.23e-10	2.2e-09
ENSG00000135324	MRAP2	0.0294488	0.00996077	0.0205868	3.24301	1.35754	2.84428	0.910692	0.079382	121.504	6.39534	0.993849	-6.43493	1.24e-10	2.21e-09
ENSG00000001626	CFTR	0.00112262	0.0136698	0.00235438	0.951699	0.467946	2.58639	0.295881	0.0469052	273.02	7.24916	1.12658	-6.43468	1.24e-10	2.21e-09
ENSG00000251748	RNU4ATAC11P	0	0	0	5.53484	4.21572	6.61828	3.86141	4.03903	20.467	8.2775	1.28664	-6.43342	1.25e-10	2.23e-09
[truncated: 33,672 more rows]
