# Supplementary material for: Integrating longitudinal clinical laboratory tests with targeted proteomic and transcriptomic analyses reveal the landscape of host responses in COVID-19
Source: Cell Discov. 2021 Jun 8;7:42. doi: 10.1038/s41421-021-00274-1 (PMC8185699; doi:10.1038/s41421-021-00274-1)
Supplement: Supplementary file 9 — Supplementary Table S8 [file 41421_2021_274_MOESM9_ESM.xlsx]

## Sheet: Sheet1
Table S8. Differentially expressed genes of each cluster in the scRNA-seq analysis of BALF samples.
gene	p_val	avg_logFC	pct.1	pct.2	p_val_adj	cluster
CXCL10	0	3.45649	0.748	0.103	0	0
RPL41	0	3.39593	0.98	0.338	0	0
RPL30	0	3.12461	0.964	0.159	0	0
RPL28	0	2.86239	0.985	0.619	0	0
CD68	0	2.80727	0.809	0.003	0	0
H3F3B	0	2.80243	0.943	0	0	0
ISG15	0	2.79808	0.945	0.349	0	0
CCL8	0	2.7695	0.328	0.029	0	0
IFIT1	0	2.68423	0.906	0.121	0	0
RPL39	0	2.62086	0.962	0.405	0	0
IFITM1	0	2.60773	0.833	0.104	0	0
MTRNR2L12	0	2.56789	0.803	0.004	0	0
TMSB10	0	2.51823	0.99	0.67	0	0
RPS15A	0	2.50148	0.944	0.233	0	0
RPS23	0	2.49033	0.953	0.323	0	0
IFIT2	0	2.48906	0.894	0.326	0	0
MT2A	0	2.42354	0.873	0.321	0	0
HLA-DRB5	0	2.38147	0.732	0.192	0	0
IFI6	0	2.33677	0.922	0.356	0	0
RPS12	0	2.31541	0.964	0.589	0	0
APOE	0	2.3077	0.637	0.408	0	0
H3F3A	0	2.30634	0.907	0	0	0
TUBA1B	0	2.28203	0.851	0.032	0	0
GABARAP	0	2.23778	0.883	0.006	0	0
RPL23A	0	2.21388	0.913	0.151	0	0
RSAD2	0	2.19779	0.785	0.073	0	0
RPS29	0	2.16791	0.943	0.334	0	0
RPL22	0	2.11895	0.905	0.092	0	0
IFI30	0	2.1164	0.774	0.252	0	0
RPL26	0	2.11601	0.915	0.213	0	0
CCL2	0	2.11343	0.296	0.282	0	0
RPS25	0	2.10517	0.929	0.305	0	0
MX1	0	2.09892	0.896	0.304	0	0
RPL37	0	2.03092	0.96	0.585	0	0
EEF1A1	0	2.01844	0.986	0.801	0	0
RPS21	0	2.01828	0.94	0.411	0	0
TYMP	0	1.98055	0.873	0.262	0	0
GNG5	0	1.9662	0.861	0.066	0	0
RPL7A	0	1.9464	0.921	0.315	0	0
OAS1	0	1.90118	0.864	0.124	0	0
RPS28	0	1.8951	0.965	0.668	0	0
ATP6V0C	0	1.88741	0.784	0	0	0
IFIT3	0	1.87349	0.896	0.411	0	0
LY6E	0	1.85514	0.913	0.415	0	0
TAOK1	0	1.83348	0.94	0.293	0	0
CXCL11	0	1.82903	0.348	0.014	0	0
HLA-A	0	1.81402	0.95	0.735	0	0
EEF1D	0	1.8136	0.861	0.015	0	0
ALDOA	0	1.8059	0.817	0.007	0	0
RPL12	0	1.80502	0.961	0.582	0	0
C1QC	0	1.77576	0.681	0.494	0	0
TNFSF10	0	1.76321	0.834	0.411	0	0
FTH1	0	1.76001	0.995	0.999	0	0
RPL38	0	1.75015	0.895	0.241	0	0
RPL32	0	1.74764	0.961	0.67	0	0
GAPDH	0	1.73283	0.929	0.411	0	0
IRF7	0	1.70266	0.828	0.093	0	0
RPS7	0	1.68262	0.926	0.449	0	0
CTSL	0	1.67261	0.722	0.54	0	0
NUPR1	0	1.65727	0.685	0.492	0	0
PPIB	0	1.65095	0.814	0.062	0	0
IFI44L	0	1.64362	0.808	0.089	0	0
ARPC1B	0	1.6347	0.814	0.005	0	0
RPS24	0	1.62004	0.961	0.621	0	0
MIF	0	1.6065	0.805	0	0	0
XAF1	0	1.59917	0.805	0.056	0	0
PCBP1	0	1.59226	0.802	0.001	0	0
NME2	0	1.56844	0.781	0	0	0
RPS18	0	1.56749	0.945	0.612	0	0
RPL37A	0	1.5522	0.936	0.55	0	0
HLA-DQA2	0	1.5343	0.554	0.005	0	0
TMA7	0	1.52735	0.852	0.13	0	0
PPIA	0	1.52692	0.934	0.465	0	0
RPL10	0	1.51552	0.973	0.784	0	0
PPDPF	0	1.51334	0.871	0.319	0	0
RPL36A	0	1.51163	0.776	0.008	0	0
SDS	0	1.51113	0.346	0.014	0	0
ZFP36L2	0	1.4786	0.704	0.058	0	0
HERC5	0	1.47097	0.752	0.082	0	0
RPS8	0	1.46874	0.958	0.658	0	0
ATP5MC2	0	1.45792	0.871	0.243	0	0
RPS4X	0	1.45764	0.927	0.553	0	0
RPL11	0	1.45461	0.964	0.743	0	0
RPL29	0	1.45153	0.939	0.59	0	0
MT-ATP8	0	1.45017	0.837	0.613	0	0
MYL12A	0	1.44857	0.924	0.48	0	0
SOCS1	0	1.43696	0.621	0	0	0
DEFB1	0	1.43171	0.517	0.057	0	0
HLA-DQA1	0	1.42082	0.78	0.472	0	0
GCHFR	0	1.39963	0.525	0.007	0	0
ISG20	0	1.38874	0.767	0.216	0	0
LYZ	0	1.38377	0.735	0.614	0	0
OASL	0	1.38053	0.831	0.22	0	0
RPL17	0	1.37353	0.748	0.012	0	0
PSMA6	0	1.36982	0.756	0.032	0	0
HLA-C	0	1.36187	0.958	0.884	0	0
WDR83OS	0	1.35935	0.753	0	0	0
DYNLT1	0	1.34947	0.797	0.172	0	0
IFITM3	0	1.34647	0.958	0.908	0	0
RPL18A	0	1.32444	0.943	0.677	0	0
RPL24	0	1.31728	0.896	0.446	0	0
SPI1	0	1.30998	0.787	0.296	0	0
RPL19	0	1.30963	0.962	0.757	0	0
WARS	0	1.3052	0.612	0	0	0
DRAP1	0	1.30132	0.811	0.149	0	0
OST4	0	1.29769	0.833	0.196	0	0
NCF1	0	1.29543	0.683	0.119	0	0
HMGN2	0	1.28081	0.858	0.386	0	0
CMPK2	0	1.27475	0.716	0.015	0	0
PRELID1	0	1.25979	0.722	0.022	0	0
EPSTI1	0	1.25798	0.805	0.238	0	0
RPS3A	0	1.25571	0.925	0.615	0	0
RPL34	0	1.24866	0.954	0.763	0	0
RPL36	0	1.24852	0.951	0.711	0	0
H2AFY	0	1.23847	0.691	0	0	0
RPS3	0	1.2283	0.945	0.682	0	0
H2AFZ	0	1.22428	0.67	0	0	0
PSMB10	0	1.21736	0.722	0.015	0	0
KRTCAP2	0	1.2166	0.718	0.001	0	0
CSTB	0	1.21635	0.874	0.589	0	0
GNB2	0	1.21594	0.742	0.058	0	0
CHCHD10	0	1.21134	0.679	0.046	0	0
BST2	0	1.21054	0.827	0.327	0	0
TMSB4X	0	1.21018	0.992	0.982	0	0
RPS15	0	1.20533	0.964	0.764	0	0
MX2	0	1.19962	0.76	0.17	0	0
RPLP1	0	1.1954	0.983	0.921	0	0
RPL27	0	1.19345	0.873	0.381	0	0
FAU	0	1.18549	0.955	0.786	0	0
IFIH1	0	1.1824	0.732	0.153	0	0
NEXN	0	1.17644	0.6	0.045	0	0
HLA-DPA1	0	1.17451	0.886	0.609	0	0
COMT	0	1.16998	0.661	0.101	0	0
ATP5MG	0	1.16408	0.866	0.359	0	0
NAPA	0	1.16009	0.737	0.068	0	0
CEBPB	0	1.15633	0.622	0.096	0	0
RPL10A	0	1.152	0.841	0.408	0	0
SELENOH	0	1.1494	0.709	0.031	0	0
RPS27L	0	1.14591	0.798	0.388	0	0
PLA2G16	0	1.14556	0.578	0	0	0
RPL35	0	1.14514	0.925	0.553	0	0
HCST	0	1.14376	0.709	0.175	0	0
RPL13	0	1.13737	0.954	0.791	0	0
TAP1	0	1.13535	0.659	0.036	0	0
C4orf48	0	1.13338	0.673	0.005	0	0
OAS2	0	1.13017	0.742	0.132	0	0
NT5C3A	0	1.12942	0.74	0.168	0	0
COTL1	0	1.12878	0.809	0.283	0	0
COX8A	0	1.12468	0.801	0.252	0	0
HLA-B	0	1.11045	0.96	0.919	0	0
RPL35A	0	1.10813	0.922	0.697	0	0
ATP5ME	0	1.10722	0.754	0.139	0	0
HLA-DQB1	0	1.10443	0.781	0.477	0	0
PRDX1	0	1.1015	0.841	0.464	0	0
RPSA	0	1.09955	0.875	0.476	0	0
SIGLEC1	0	1.0948	0.611	0.124	0	0
ATP5F1D	0	1.08408	0.701	0.031	0	0
RARRES3	0	1.08012	0.584	0	0	0
GIMAP4	0	1.06772	0.687	0.18	0	0
HLA-F	0	1.06588	0.739	0.105	0	0
RPS19	0	1.06416	0.977	0.867	0	0
ARL6IP4	0	1.06336	0.677	0	0	0
FAM96A	0	1.06037	0.648	0	0	0
LGALS3BP	0	1.05852	0.646	0.254	0	0
UQCR11	0	1.05831	0.813	0.272	0	0
TRIM22	0	1.05516	0.804	0.25	0	0
OAS3	0	1.05498	0.696	0.128	0	0
IFI35	0	1.0509	0.779	0.252	0	0
TPT1	0	1.05004	0.977	0.927	0	0
ARPC3	0	1.04491	0.898	0.569	0	0
IFI44	0	1.04177	0.704	0.111	0	0
YBX1	0	1.03982	0.909	0.536	0	0
POLD4	0	1.03624	0.65	0.008	0	0
SERPING1	0	1.03536	0.698	0.405	0	0
TRMT112	0	1.03061	0.761	0.2	0	0
RPL8	0	1.0253	0.941	0.735	0	0
C19orf66	0	1.02497	0.629	0	0	0
STAT1	0	1.01583	0.812	0.396	0	0
USP18	0	1.01515	0.609	0.013	0	0
CES1	0	1.01329	0.435	0.163	0	0
HIST1H4C	0	1.01049	0.51	0	0	0
YWHAH	0	1.00318	0.697	0.221	0	0
TUBA1C	0	0.999825	0.53	0.004	0	0
UBE2L6	0	0.991638	0.84	0.363	0	0
IL4I1	0	0.991362	0.465	0.049	0	0
CD37	0	0.990443	0.814	0.329	0	0
LAP3	0	0.988453	0.822	0.396	0	0
FAM96B	0	0.988102	0.649	0	0	0
PSMB9	0	0.985525	0.842	0.397	0	0
COMMD6	0	0.985085	0.774	0.262	0	0
DDX58	0	0.984989	0.668	0.146	0	0
SEC61G	0	0.979313	0.72	0.132	0	0
EVL	0	0.976412	0.658	0.188	0	0
CALHM6	0	0.974109	0.453	0.001	0	0
COX6A1	0	0.971315	0.819	0.355	0	0
RPL18	0	0.970125	0.932	0.71	0	0
RPLP0	0	0.967639	0.919	0.647	0	0
PTMS	0	0.964885	0.578	0.048	0	0
SUPT4H1	0	0.96377	0.608	0	0	0
JUNB	0	0.96017	0.663	0.257	0	0
RAB8A	0	0.959997	0.747	0.197	0	0
RPS27A	0	0.956444	0.946	0.755	0	0
ITM2B	0	0.956007	0.89	0.8	0	0
ZFAS1	0	0.952502	0.694	0.184	0	0
RAC1	0	0.949168	0.828	0.457	0	0
RPS13	0	0.949009	0.941	0.782	0	0
DYNLRB1	0	0.938536	0.69	0.087	0	0
HSPE1	0	0.937801	0.656	0.111	0	0
SUMO2	0	0.936955	0.827	0.337	0	0
CITED2	0	0.935847	0.534	0.075	0	0
2020-03-01	0	0.93557	0.551	0	0	0
NACA	0	0.930576	0.917	0.636	0	0
C8orf59	0	0.929036	0.621	0	0	0
ZNF706	0	0.925633	0.715	0.189	0	0
ATF5	0	0.920001	0.503	0.083	0	0
NOP53	0	0.918584	0.659	0.096	0	0
RAB5IF	0	0.91814	0.586	0.002	0	0
RPS5	0	0.914853	0.885	0.568	0	0
RGS10	0	0.914114	0.667	0.162	0	0
2020-09-07	0	0.910448	0.589	0	0	0
TRIR	0	0.908323	0.766	0.207	0	0
LGALS9	0	0.907129	0.786	0.341	0	0
RPL9	0	0.905733	0.909	0.647	0	0
AES	0	0.903888	0.565	0	0	0
FPR3	0	0.903736	0.582	0.241	0	0
EIF3G	0	0.903486	0.689	0.122	0	0
TOMM5	0	0.901138	0.583	0.007	0	0
ARHGDIA	0	0.895884	0.661	0.067	0	0
ATOX1	0	0.887498	0.765	0.458	0	0
C19orf70	0	0.886924	0.6	0	0	0
RPS9	0	0.883764	0.939	0.791	0	0
ZBP1	0	0.882576	0.509	0.011	0	0
LYSMD2	0	0.881011	0.582	0.014	0	0
PET100	0	0.880966	0.626	0.016	0	0
PML	0	0.880133	0.609	0.034	0	0
NDUFV2	0	0.878306	0.643	0.046	0	0
CREG1	0	0.878261	0.614	0.13	0	0
CCDC85B	0	0.875762	0.573	0.032	0	0
H2AFV	0	0.87481	0.576	0	0	0
BAX	0	0.871639	0.709	0.263	0	0
MINOS1	0	0.868924	0.592	0	0	0
SAMD9	0	0.867526	0.711	0.236	0	0
PLSCR1	0	0.867377	0.829	0.431	0	0
PARP10	0	0.86429	0.58	0.022	0	0
RPS27	0	0.863551	0.97	0.945	0	0
GBP4	0	0.862421	0.627	0.194	0	0
EIF2AK2	0	0.861075	0.754	0.248	0	0
PGAM1	0	0.858616	0.639	0.085	0	0
SMIM26	0	0.853138	0.643	0.083	0	0
PARP12	0	0.837598	0.615	0.09	0	0
TNFSF13B	0	0.837222	0.768	0.432	0	0
MRPS18C	0	0.836199	0.625	0.079	0	0
RPL14	0	0.835147	0.929	0.73	0	0
HMGN1	0	0.826364	0.756	0.266	0	0
UBB	0	0.82625	0.853	0.518	0	0
LDHB	0	0.825323	0.508	0.079	0	0
RPS14	0	0.820523	0.963	0.831	0	0
OGFR	0	0.8141	0.591	0.04	0	0
2020-09-02	0	0.813566	0.564	0	0	0
CRIP1	0	0.812789	0.469	0.021	0	0
TENT5A	0	0.812376	0.606	0.141	0	0
KIAA1551	0	0.809617	0.427	0	0	0
NOP10	0	0.802599	0.757	0.366	0	0
ERH	0	0.800691	0.687	0.166	0	0
EEF2	0	0.800409	0.814	0.39	0	0
NDUFB3	0	0.797403	0.638	0.103	0	0
BTF3	0	0.797247	0.837	0.465	0	0
STAT2	0	0.797217	0.636	0.185	0	0
PSME2	0	0.795177	0.866	0.485	0	0
CYBA	0	0.790842	0.925	0.831	0	0
PPM1K	0	0.790646	0.526	0.092	0	0
EIF4A1	0	0.789886	0.582	0.064	0	0
TOMM7	0	0.787827	0.791	0.366	0	0
PPP4C	0	0.782715	0.589	0.04	0	0
HIGD2A	0	0.782215	0.74	0.279	0	0
FKBP2	0	0.781281	0.543	0.002	0	0
COX6C	0	0.780997	0.815	0.415	0	0
RPL6	0	0.774648	0.923	0.697	0	0
PDCD6	0	0.771064	0.537	0.002	0	0
COX17	0	0.763886	0.686	0.217	0	0
SP110	0	0.760831	0.77	0.324	0	0
GMPR	0	0.759585	0.523	0.019	0	0
ADAR	0	0.750926	0.747	0.268	0	0
CLIC1	0	0.75047	0.902	0.739	0	0
RACK1	0	0.749388	0.914	0.647	0	0
NDUFS7	0	0.746468	0.568	0.038	0	0
2020-09-09	0	0.745493	0.466	0	0	0
HELZ2	0	0.739893	0.504	0.015	0	0
GNG10	0	0.737445	0.472	0	0	0
SMIM37	0	0.731797	0.49	0	0	0
SEM1	0	0.730842	0.777	0.352	0	0
PSMB8	0	0.725343	0.778	0.34	0	0
OAZ1	0	0.724601	0.946	0.827	0	0
LAMP1	0	0.722931	0.603	0.18	0	0
RABAC1	0	0.720906	0.61	0.091	0	0
CHCHD2	0	0.717704	0.833	0.461	0	0
HSH2D	0	0.71166	0.473	0.014	0	0
RTP4	0	0.708293	0.507	0.033	0	0
DTX3L	0	0.708206	0.625	0.155	0	0
UBA52	0	0.707977	0.926	0.738	0	0
MDK	0	0.706115	0.426	0.045	0	0
SERF2	0	0.705416	0.955	0.833	0	0
SPATS2L	0	0.704864	0.662	0.198	0	0
REX1BD	0	0.703973	0.635	0.169	0	0
TBCA	0	0.701911	0.684	0.2	0	0
2020-09-06	0	0.698898	0.426	0	0	0
RBCK1	0	0.693993	0.61	0.107	0	0
FKBP8	0	0.693661	0.645	0.134	0	0
RNF114	0	0.692588	0.581	0.098	0	0
ETV6	0	0.69138	0.527	0.074	0	0
CMC2	0	0.687962	0.55	0.059	0	0
PTP4A1	0	0.686957	0.484	0	0	0
NDUFA13	0	0.67953	0.579	0.092	0	0
PSMA5	0	0.676786	0.621	0.149	0	0
PFDN5	0	0.675883	0.918	0.69	0	0
NENF	0	0.674625	0.529	0.042	0	0
APOBEC3G	0	0.674422	0.495	0.045	0	0
NDUFC1	0	0.672918	0.639	0.185	0	0
TCIRG1	0	0.672152	0.586	0.136	0	0
FGD2	0	0.670749	0.469	0.053	0	0
ARF5	0	0.668467	0.573	0.073	0	0
DDT	0	0.666636	0.483	0	0	0
SHISA5	0	0.663482	0.679	0.229	0	0
CRTAP	0	0.661198	0.545	0.091	0	0
SLC31A2	0	0.659563	0.542	0.089	0	0
NDUFB4	0	0.65914	0.704	0.261	0	0
MTRNR2L8	0	0.655142	0.329	0.002	0	0
MYDGF	0	0.654675	0.605	0.154	0	0
H2AFJ	0	0.650711	0.463	0	0	0
RAD23A	0	0.649306	0.603	0.129	0	0
LSM6	0	0.647877	0.561	0.117	0	0
PGLS	0	0.646022	0.614	0.136	0	0
C1orf43	0	0.645994	0.605	0.123	0	0
ICAM2	0	0.641358	0.451	0.003	0	0
MYD88	0	0.639525	0.667	0.172	0	0
RAB13	0	0.637977	0.519	0.12	0	0
JTB	0	0.632704	0.601	0.13	0	0
RABGAP1L	0	0.631764	0.585	0.158	0	0
BAG1	0	0.627253	0.556	0.085	0	0
COX16	0	0.624795	0.476	0.006	0	0
SPINT2	0	0.624034	0.433	0.005	0	0
SSU72	0	0.623945	0.619	0.155	0	0
CKLF	0	0.619712	0.434	0.031	0	0
HMGA1	0	0.6184	0.506	0.106	0	0
KHDRBS1	0	0.618085	0.598	0.133	0	0
C1QBP	0	0.615926	0.464	0.02	0	0
IGFLR1	0	0.614442	0.448	0.013	0	0
STUB1	0	0.61218	0.457	0.001	0	0
UNC93B1	0	0.61075	0.542	0.098	0	0
C7orf50	0	0.60872	0.521	0.097	0	0
CHST12	0	0.607374	0.375	0.015	0	0
SNRPD3	0	0.605887	0.542	0.081	0	0
PLEKHO1	0	0.605242	0.424	0.039	0	0
TRAFD1	0	0.603258	0.469	0.056	0	0
CORO1B	0	0.601409	0.542	0.1	0	0
CHMP5	0	0.599702	0.651	0.193	0	0
NDUFA2	0	0.599518	0.618	0.173	0	0
PIM3	0	0.597689	0.543	0.131	0	0
GTF2I	0	0.597541	0.457	0.025	0	0
FAM129A	0	0.597426	0.415	0	0	0
TRIM56	0	0.59677	0.507	0.077	0	0
PPP1CA	0	0.596598	0.643	0.203	0	0
LSM8	0	0.595436	0.515	0.059	0	0
TWF2	0	0.590721	0.497	0.063	0	0
PFDN2	0	0.589284	0.59	0.154	0	0
ADRM1	0	0.588296	0.521	0.066	0	0
ZNF385A	0	0.587336	0.492	0.086	0	0
TRAPPC1	0	0.586646	0.655	0.205	0	0
RPS17	0	0.586104	0.453	0.009	0	0
MMP24OS	0	0.586057	0.463	0.027	0	0
TMEM179B	0	0.584397	0.539	0.086	0	0
CFL1	0	0.58231	0.921	0.821	0	0
CDC26	0	0.580277	0.453	0.013	0	0
AC116366.3	0	0.579932	0.398	0	0	0
IFIT5	0	0.579559	0.443	0.047	0	0
C18orf32	0	0.579162	0.465	0.015	0	0
XIST	0	0.578052	0.236	0	0	0
ARF6	0	0.576789	0.556	0.139	0	0
USP30-AS1	0	0.571943	0.396	0.024	0	0
SDHB	0	0.571252	0.518	0.092	0	0
MAT2A	0	0.568909	0.478	0.062	0	0
GLMP	0	0.568589	0.4	0.01	0	0
AC004687.1	0	0.568151	0.435	0.073	0	0
EEF1G	0	0.567992	0.347	0	0	0
CD38	0	0.565051	0.332	0.032	0	0
AAK1	0	0.565025	0.492	0.105	0	0
CD4	0	0.563037	0.501	0.105	0	0
EIF3L	0	0.561831	0.402	0.022	0	0
PHB	0	0.561204	0.49	0.069	0	0
ARAP1	0	0.560735	0.461	0.058	0	0
NHP2	0	0.550818	0.465	0.045	0	0
VTI1B	0	0.550434	0.51	0.095	0	0
GCH1	0	0.548836	0.43	0.067	0	0
MRPL54	0	0.544296	0.576	0.145	0	0
TMEM35B	0	0.543005	0.419	0	0	0
ASNA1	0	0.542728	0.431	0	0	0
NR1H2	0	0.542359	0.537	0.098	0	0
EMC6	0	0.537801	0.417	0	0	0
WASHC1	0	0.536581	0.419	0.014	0	0
C19orf24	0	0.534738	0.416	0	0	0
B3GNT2	0	0.533095	0.421	0.063	0	0
PLP2	0	0.532677	0.451	0.087	0	0
CDK5RAP3	0	0.532201	0.397	0.007	0	0
FAM192A	0	0.528801	0.413	0	0	0
RAB1B	0	0.528715	0.412	0.008	0	0
PAXX	0	0.528058	0.419	0.052	0	0
MAN2B1	0	0.527337	0.425	0.034	0	0
IL27	0	0.519118	0.349	0.008	0	0
RNASEK	0	0.518704	0.532	0.081	0	0
CD72	0	0.518013	0.358	0.031	0	0
MRPL17	0	0.51629	0.449	0.043	0	0
CD40	0	0.516278	0.383	0.052	0	0
GNPTG	0	0.514892	0.519	0.114	0	0
FAM50A	0	0.514136	0.518	0.098	0	0
DHX58	0	0.51357	0.396	0.021	0	0
RAB9A	0	0.511473	0.403	0.052	0	0
CLTB	0	0.508762	0.467	0.05	0	0
SARS	0	0.508626	0.376	0	0	0
NARS	0	0.508465	0.391	0	0	0
TRADD	0	0.506751	0.382	0.025	0	0
TSC22D4	0	0.504581	0.39	0.015	0	0
SRSF9	0	0.504146	0.399	0.009	0	0
TGFB1	0	0.500851	0.587	0.16	0	0
CEBPD	0	0.500161	0.388	0.059	0	0
CBWD2	0	0.499496	0.456	0.085	0	0
SRGAP2	0	0.498809	0.373	0.039	0	0
CCPG1	0	0.498696	0.42	0.048	0	0
GIMAP2	0	0.498287	0.409	0.052	0	0
ILK	0	0.495964	0.405	0.013	0	0
HES4	0	0.495832	0.186	0	0	0
HK3	0	0.495363	0.368	0.033	0	0
SNHG12	0	0.494925	0.347	0.025	0	0
TMEM160	0	0.494685	0.468	0.058	0	0
FXYD6	0	0.493672	0.33	0.024	0	0
IDS	0	0.492629	0.435	0.045	0	0
RAB24	0	0.485242	0.359	0.003	0	0
RUBCN	0	0.485006	0.355	0.009	0	0
SRP19	0	0.480152	0.406	0.034	0	0
H1F0	0	0.479303	0.247	0	0	0
TRIM5	0	0.477286	0.389	0.018	0	0
ADCY7	0	0.477111	0.373	0.011	0	0
SNHG7	0	0.475758	0.328	0.014	0	0
TMEM259	0	0.473474	0.377	0.03	0	0
SNRPF	0	0.47074	0.466	0.085	0	0
MIF4GD	0	0.469728	0.388	0.027	0	0
LENG8	0	0.4681	0.372	0.02	0	0
MRPL33	0	0.467134	0.492	0.101	0	0
HESX1	0	0.466775	0.359	0.004	0	0
SMIM29	0	0.466364	0.437	0.061	0	0
DBNDD2	0	0.464901	0.335	0	0	0
BTF3L4	0	0.464657	0.446	0.076	0	0
ACAA1	0	0.464616	0.398	0.03	0	0
PTPMT1	0	0.463909	0.379	0.043	0	0
CCDC107	0	0.463591	0.366	0.003	0	0
TRABD	0	0.46325	0.4	0.045	0	0
MIIP	0	0.462708	0.467	0.084	0	0
MAGOH	0	0.461698	0.491	0.087	0	0
COL4A3BP	0	0.45762	0.349	0	0	0
RPL22L1	0	0.45673	0.379	0.052	0	0
CTBS	0	0.454357	0.441	0.058	0	0
CLEC4A	0	0.452725	0.325	0.022	0	0
TMEM173	0	0.452294	0.295	0	0	0
TRIM21	0	0.449788	0.503	0.115	0	0
FBXO6	0	0.446935	0.428	0.053	0	0
SNAPIN	0	0.446502	0.405	0.046	0	0
TXNDC12	0	0.446246	0.399	0.021	0	0
EPN1	0	0.443379	0.417	0.052	0	0
DARS	0	0.443094	0.354	0	0	0
AL138963.3	0	0.442743	0.221	0	0	0
SPNS1	0	0.440384	0.362	0.012	0	0
MRPS36	0	0.440084	0.455	0.072	0	0
FDX1	0	0.440017	0.373	0.035	0	0
IRF5	0	0.438955	0.366	0.028	0	0
KARS	0	0.438099	0.363	0	0	0
COX20	0	0.437345	0.327	0.002	0	0
HNRNPAB	0	0.43304	0.393	0.049	0	0
HSPA1B	0	0.432927	0.272	0.011	0	0
RENBP	0	0.432517	0.371	0.031	0	0
SAMD4A	0	0.429289	0.334	0.017	0	0
PSMC1	0	0.427567	0.475	0.095	0	0
HINT2	0	0.425568	0.325	0	0	0
PARAL1	0	0.424289	0.278	0	0	0
AAED1	0	0.421207	0.331	0	0	0
MPG	0	0.421182	0.348	0.003	0	0
EMC4	0	0.418101	0.453	0.078	0	0
NRROS	0	0.415634	0.321	0.017	0	0
ARHGAP27	0	0.414781	0.355	0.032	0	0
MAF1	0	0.412882	0.398	0.05	0	0
ADSS	0	0.41285	0.307	0	0	0
POLR2F	0	0.412008	0.449	0.086	0	0
POLR2J3.1	0	0.41197	0.246	0	0	0
MFSD12	0	0.40983	0.334	0.022	0	0
FMNL1	0	0.408051	0.495	0.119	0	0
HIST1H2AC	0	0.406439	0.192	0	0	0
RIN3	0	0.406314	0.309	0	0	0
NUDT3	0	0.406311	0.316	0.001	0	0
2020-09-11	0	0.405902	0.286	0	0	0
IL15RA	0	0.404096	0.325	0.007	0	0
ODF3B	0	0.403632	0.455	0.089	0	0
2020-03-07	0	0.403498	0.318	0	0	0
COPS5	0	0.400768	0.438	0.079	0	0
PANK2	0	0.400411	0.364	0.033	0	0
SPSB3	0	0.399847	0.292	0	0	0
NGRN	0	0.398761	0.307	0.018	0	0
FAM208A	0	0.396402	0.28	0	0	0
SUN2	0	0.395517	0.345	0.037	0	0
2020-03-02	0	0.388175	0.308	0	0	0
PQLC3	0	0.387965	0.305	0	0	0
TAGLN	0	0.387861	0.246	0.004	0	0
CLCN7	0	0.387561	0.3	0.011	0	0
TAF10	0	0.387345	0.344	0.007	0	0
C17orf49	0	0.384847	0.29	0.003	0	0
ASCL2	0	0.384781	0.295	0.001	0	0
ARHGAP45	0	0.383044	0.231	0	0	0
SDF4	0	0.382741	0.509	0.127	0	0
TARS	0	0.381342	0.278	0	0	0
ATP13A1	0	0.37969	0.345	0.024	0	0
TTC39C	0	0.377444	0.277	0.014	0	0
MAZ	0	0.377334	0.295	0	0	0
HBB	0	0.376519	0.075	0.49	0	0
TYROBP	0	0.375893	0.861	0.987	0	0
LARS	0	0.37574	0.286	0	0	0
2020-09-04	0	0.371986	0.249	0	0	0
C2orf74	0	0.37149	0.29	0.003	0	0
SF3A2	0	0.371424	0.321	0.027	0	0
HIST1H1E	0	0.370906	0.191	0	0	0
AL133415.1	0	0.370421	0.221	0	0	0
H1FX	0	0.370415	0.231	0	0	0
EPRS	0	0.369977	0.298	0	0	0
ACO2	0	0.369553	0.317	0.014	0	0
MRPS18A	0	0.36865	0.328	0.012	0	0
PABPN1	0	0.366895	0.351	0.031	0	0
RPAIN	0	0.366069	0.326	0.024	0	0
GARS	0	0.365944	0.269	0	0	0
TGM1	0	0.361171	0.239	0.001	0	0
HSF1	0	0.360111	0.35	0.034	0	0
C6orf48	0	0.357328	0.254	0	0	0
NCSTN	0	0.355422	0.399	0.062	0	0
CDK4	0	0.350032	0.273	0.006	0	0
TROVE2	0	0.349764	0.274	0	0	0
AC020656.1	0	0.34968	0.245	0	0	0
CHTF8	0	0.347668	0.292	0	0	0
C1orf123	0	0.347261	0.288	0	0	0
SLC39A1	0	0.347048	0.327	0.004	0	0
LMO2	0	0.346546	0.323	0.03	0	0
HEXDC	0	0.345459	0.261	0	0	0
PSMD9	0	0.345206	0.295	0.014	0	0
TPGS1	0	0.344735	0.289	0.002	0	0
ETV7	0	0.342436	0.27	0.011	0	0
CTNND1	0	0.341897	0.307	0.025	0	0
PRKCD	0	0.34074	0.422	0.087	0	0
BCL7B	0	0.339668	0.293	0.014	0	0
JPX	0	0.336766	0.263	0.007	0	0
STK24	0	0.336198	0.323	0.022	0	0
DESI1	0	0.334667	0.359	0.049	0	0
SSFA2	0	0.33408	0.289	0	0	0
SMARCE1	0	0.331535	0.272	0.01	0	0
RNF166	0	0.330531	0.249	0.007	0	0
NBPF14	0	0.32929	0.41	0.078	0	0
UBE2V1	0	0.328423	0.261	0.004	0	0
BOLA3	0	0.327155	0.296	0.019	0	0
SSSCA1	0	0.325891	0.264	0	0	0
ARL2BP	0	0.324846	0.253	0.001	0	0
MTX1	0	0.324621	0.312	0.014	0	0
IRAK4	0	0.324432	0.229	0	0	0
PHF5A	0	0.324285	0.34	0.039	0	0
TMUB1	0	0.323716	0.279	0.005	0	0
MTHFS	0	0.323646	0.34	0.044	0	0
TRAPPC5	0	0.323409	0.285	0.003	0	0
MARS	0	0.322649	0.258	0	0	0
MAD1L1	0	0.322539	0.255	0.004	0	0
SDR39U1	0	0.319386	0.268	0.007	0	0
FAM173A	0	0.314877	0.268	0	0	0
MATR3.1	0	0.313539	0.219	0	0	0
SHC1	0	0.311585	0.274	0.016	0	0
CD300A	0	0.307111	0.32	0.039	0	0
RPP21	0	0.306583	0.259	0.001	0	0
AP001610.1	0	0.306526	0.198	0	0	0
TNFSF12	0	0.305627	0.279	0.014	0	0
LINC02256	0	0.304953	0.265	0.011	0	0
RAMMET	0	0.302264	0.263	0	0	0
UBE2S	0	0.297162	0.28	0.01	0	0
QARS	0	0.294971	0.22	0	0	0
BCAP29	0	0.29493	0.269	0.006	0	0
ZNF593	0	0.294295	0.249	0	0	0
DHPS	0	0.291251	0.241	0.001	0	0
ARMCX6	0	0.290486	0.265	0.014	0	0
AL662899.2	0	0.287574	0.233	0	0	0
RANGRF	0	0.287518	0.252	0.002	0	0
TP53I13	0	0.285619	0.23	0.005	0	0
MKL1	0	0.285274	0.231	0	0	0
2020-03-06	0	0.279119	0.21	0	0	0
NADK	0	0.27661	0.509	0.147	0	0
C3orf58	0	0.274649	0.22	0	0	0
C6orf106	0	0.274267	0.228	0	0	0
AGRN	0	0.273831	0.218	0.003	0	0
VPS51	0	0.270531	0.217	0.001	0	0
GFER	0	0.270386	0.226	0.003	0	0
EIF4EBP3	0	0.269091	0.212	0.002	0	0
IKBKG	0	0.266447	0.237	0.005	0	0
C11orf98	0	0.264181	0.225	0	0	0
YARS	0	0.258104	0.193	0	0	0
OVCA2	0	0.258057	0.211	0	0	0
AKT1	0	0.257355	0.227	0.004	0	0
BSCL2	0	0.256669	0.214	0	0	0
DOPEY1	0	0.251631	0.197	0	0	0
CARS	0	0.24941	0.204	0	0	0
DNAJC25-GNG10	0	0.248301	0.207	0	0	0
NBPF19	0	0.246411	0.201	0.001	0	0
FAM45A	0	0.245837	0.193	0	0	0
SARNP	0	0.24519	0.203	0.001	0	0
2020-03-05	0	0.243715	0.204	0	0	0
NCBP2-AS2	0	0.235927	0.19	0	0	0
HARS	0	0.226165	0.186	0	0	0
RARS	0	0.223013	0.187	0	0	0
AC007388.1	0	0.221247	0.189	0	0	0
PTRH1	0	0.212768	0.191	0	0	0
FAM208B	0	0.208816	0.187	0	0	0
ACP5	0	-0.526867	0.665	0.545	0	0
FCER1G	0	-0.530039	0.82	0.995	0	0
LRRFIP1	0	-0.561585	0.758	0.834	0	0
SERPINA1	0	-0.575593	0.716	0.98	0	0
ACTG1	0	-0.580704	0.897	0.987	0	0
ENO1	0	-0.599162	0.736	0.804	0	0
EIF3A	0	-0.60265	0.547	0.61	0	0
PDIA3	0	-0.60759	0.688	0.74	0	0
MCEMP1	0	-0.616755	0.363	0.857	0	0
MALAT1	0	-0.620104	0.864	1	0	0
SUCLG1	0	-0.621999	0.378	0.463	0	0
MORF4L1	0	-0.62237	0.715	0.739	0	0
MSR1	0	-0.629477	0.63	0.539	0	0
TPM3	0	-0.63096	0.852	0.946	0	0
RBPJ	0	-0.641935	0.512	0.651	0	0
KLF6	0	-0.650887	0.832	0.978	0	0
ARPC5	0	-0.654365	0.793	0.89	0	0
XRCC5	0	-0.682416	0.491	0.629	0	0
ACTR3	0	-0.689152	0.738	0.856	0	0
CANX	0	-0.699301	0.609	0.684	0	0
EPRS1	0	-0.710496	0	0.342	0	0
CIAO2A	0	-0.719774	0	0.337	0	0
ANXA1	0	-0.72006	0.806	0.9	0	0
BNIP2	0	-0.720886	0.481	0.618	0	0
MICOS13	0	-0.732431	0	0.343	0	0
PTTG1IP	0	-0.734871	0.573	0.715	0	0
EIF4G2	0	-0.752437	0.727	0.833	0	0
PTAFR	0	-0.757574	0.488	0.715	0	0
TAX1BP1	0	-0.761167	0.666	0.761	0	0
AHNAK	0	-0.762938	0.465	0.657	0	0
RBM39	0	-0.763043	0.607	0.75	0	0
HNRNPC	0	-0.764565	0.702	0.813	0	0
RTN3	0	-0.769879	0.476	0.644	0	0
EZR	0	-0.770056	0.424	0.664	0	0
CD46	0	-0.773098	0.446	0.614	0	0
RIOK3	0	-0.783275	0.349	0.573	0	0
CD63	0	-0.790126	0.76	0.974	0	0
SHOC2	0	-0.810783	0.417	0.606	0	0
IFNAR1	0	-0.812465	0.389	0.578	0	0
YWHAZ	0	-0.816974	0.77	0.909	0	0
PJA2	0	-0.838639	0.354	0.578	0	0
NCF2	0	-0.842729	0.641	0.872	0	0
ARL4A	0	-0.858111	0.205	0.516	0	0
CTSS	0	-0.86562	0.828	0.959	0	0
ACTR2	0	-0.869608	0.67	0.823	0	0
NARS1	0	-0.895431	0	0.408	0	0
SEPTIN11	0	-0.896038	0	0.389	0	0
CYBB	0	-0.897533	0.59	0.819	0	0
SRSF5	0	-0.913265	0.635	0.818	0	0
MARCHF7	0	-0.916647	0	0.427	0	0
SF3B1	0	-0.916668	0.544	0.757	0	0
TFRC	0	-0.921859	0.32	0.588	0	0
SEPTIN2	0	-0.935901	0	0.447	0	0
CERT1	0	-0.946337	0	0.445	0	0
ANP32A	0	-0.951874	0.49	0.673	0	0
MACROH2A1	0	-0.958369	0	0.45	0	0
MAP1LC3B	0	-0.960215	0.611	0.789	0	0
PTPN12	0	-0.962793	0.333	0.585	0	0
ARPC2	0	-0.965368	0.885	0.974	0	0
RILPL2	0	-0.980348	0.387	0.483	0	0
DNAJC3	0	-0.991772	0.351	0.607	0	0
SLK	0	-0.998126	0.161	0.534	0	0
DNTTIP2	0	-1.00174	0.327	0.615	0	0
TLR4	0	-1.01977	0.35	0.62	0	0
GPCPD1	0	-1.02837	0.499	0.802	0	0
ANXA2	0	-1.03221	0.84	0.878	0	0
TLN1	0	-1.07094	0.619	0.859	0	0
EMP1	0	-1.07375	0.2	0.601	0	0
NBN	0	-1.0766	0.439	0.595	0	0
CCNL1	0	-1.09378	0.579	0.828	0	0
HBEGF	0	-1.10225	0.12	0.545	0	0
TPM4	0	-1.10426	0.68	0.922	0	0
PTPRC	0	-1.12513	0.798	0.967	0	0
HSPA5	0	-1.12778	0.641	0.894	0	0
MT-CO1	0	-1.13254	0.933	1	0	0
TNIP1	0	-1.14895	0.28	0.484	0	0
CD44	0	-1.1515	0.697	0.938	0	0
LITAF	0	-1.15427	0.731	0.921	0	0
LCP1	0	-1.16092	0.789	0.951	0	0
C5AR1	0	-1.16246	0.41	0.739	0	0
IGKC	0	-1.1687	0.014	0.402	0	0
VSIG4	0	-1.18799	0.379	0.545	0	0
MSMB	0	-1.1924	0.007	0.371	0	0
DDX3Y	0	-1.19632	0.114	0.562	0	0
IRAK3	0	-1.21896	0.181	0.506	0	0
ID2	0	-1.22124	0.287	0.775	0	0
H2AZ1	0	-1.23081	0	0.514	0	0
CSF3R	0	-1.23304	0.378	0.496	0	0
PSMA7	0	-1.2383	0.81	0.88	0	0
H4C3	0	-1.24609	0	0.464	0	0
CD52	0	-1.2676	0.692	0.646	0	0
TIMP1	0	-1.28994	0.573	0.835	0	0
NFKBIA	0	-1.29902	0.608	0.84	0	0
RESF1	0	-1.29993	0	0.516	0	0
MT-CO3	0	-1.36003	0.896	1	0	0
PNPLA8	0	-1.36069	0.25	0.597	0	0
ALOX5AP	0	-1.36815	0.568	0.978	0	0
AZIN1-AS1	0	-1.38031	0.012	0.369	0	0
MT-CYB	0	-1.39825	0.884	0.992	0	0
SLC2A3	0	-1.40768	0.301	0.616	0	0
CCL18	0	-1.41984	0.322	0.582	0	0
FOS	0	-1.42767	0.471	0.973	0	0
IQGAP1	0	-1.43161	0.667	0.949	0	0
FFAR2	0	-1.43777	0.085	0.399	0	0
ETS2	0	-1.44083	0.165	0.52	0	0
FOSB	0	-1.45026	0.107	0.614	0	0
PLIN2	0	-1.45174	0.529	0.925	0	0
MIR3945HG	0	-1.45845	0.213	0.592	0	0
CCL4L2	0	-1.46071	0.208	0.715	0	0
TREM1	0	-1.47598	0.429	0.892	0	0
MT-ND6	0	-1.48965	0.665	0.919	0	0
MT-ND5	0	-1.50573	0.844	0.982	0	0
MT-ATP6	0	-1.51578	0.858	0.994	0	0
NFKBIZ	0	-1.52202	0.264	0.63	0	0
NLRP3	0	-1.52936	0.082	0.424	0	0
DDX5	0	-1.53472	0.802	0.991	0	0
PROK2	0	-1.55482	0.005	0.378	0	0
NIBAN1	0	-1.56026	0	0.587	0	0
MRC1	0	-1.56628	0.404	0.584	0	0
SLC25A37	0	-1.5692	0.213	0.522	0	0
LUCAT1	0	-1.58044	0.019	0.427	0	0
RGS2	0	-1.59072	0.089	0.57	0	0
SERPINB3	0	-1.61123	0.01	0.57	0	0
SEPTIN7	0	-1.65427	0	0.722	0	0
EREG	0	-1.70267	0.116	0.565	0	0
AREG	0	-1.73212	0.057	0.588	0	0
IGSF6	0	-1.73303	0.59	0.982	0	0
ATP2B1	0	-1.74001	0.36	0.786	0	0
VCAN	0	-1.75974	0.138	0.761	0	0
CD55	0	-1.78443	0.379	0.688	0	0
AQP9	0	-1.79924	0.442	0.802	0	0
GPX1	0	-1.80247	0	0.705	0	0
PDE4B	0	-1.82517	0.251	0.649	0	0
HBA2	0	-1.84197	0.005	0.385	0	0
LINC01681	0	-1.9361	0	0.797	0	0
ACSL1	0	-1.95842	0.495	0.773	0	0
CD177	0	-1.96711	0.002	0.425	0	0
SOD2	0	-1.97318	0.612	0.75	0	0
CXCL1	0	-1.97631	0.004	0.463	0	0
IER3	0	-1.99462	0.197	0.66	0	0
MT-ND4	0	-1.99528	0.804	0.997	0	0
SLPI	0	-2.01608	0.053	0.704	0	0
ATP2B1-AS1	0	-2.03407	0.122	0.655	0	0
CCL20	0	-2.03484	0.034	0.54	0	0
PLAUR	0	-2.0425	0.621	0.9	0	0
IVNS1ABP	0	-2.05407	0.322	0.67	0	0
G0S2	0	-2.09482	0.027	0.54	0	0
MXD1	0	-2.11594	0.195	0.646	0	0
FPR1	0	-2.1631	0.448	0.816	0	0
IL1R2	0	-2.17773	0.029	0.494	0	0
NAMPT	0	-2.21092	0.634	0.764	0	0
CXCL2	0	-2.24824	0.049	0.823	0	0
SAMSN1	0	-2.25435	0.347	0.71	0	0
TNFAIP3	0	-2.27484	0.337	0.814	0	0
CCL4	0	-2.40698	0.194	0.723	0	0
PLEK	0	-2.4129	0.674	0.9	0	0
EDN1	0	-2.41917	0.028	0.48	0	0
PPP1R15A	0	-2.45549	0.462	0.925	0	0
PI3	0	-2.50469	0	0.498	0	0
MTATP6P1	0	-2.51649	0	0.8	0	0
S100A9	0	-2.78722	0.624	0.931	0	0
CXCL3	0	-2.93374	0.057	0.927	0	0
TNFAIP6	0	-2.94377	0.122	0.557	0	0
CCL3L3	0	-3.0582	0	0.628	0	0
PTGS2	0	-3.12412	0.02	0.566	0	0
S100A8	0	-3.18646	0.55	0.968	0	0
H3-3B	0	-3.31342	0	0.99	0	0
S100A12	0	-4.04312	0.016	0.514	0	0
IL1B	0	-4.33435	0.184	0.795	0	0
CXCL8	0	-4.46819	0.026	0.923	0	0
MT-RNR1	0	-5.79562	0	1	0	0
MT-RNR2	0	-5.88905	0	1	0	0
PSME1	4.94065645841247e-324	0.716015	0.834	0.48	1.77468379986176e-319	0
MGAT2	4.94065645841247e-324	0.234381	0.184	0	1.77468379986176e-319	0
HNRNPA0	1.03753785626662e-322	0.497319	0.499	0.112	3.72683597970969e-318	0
SAMD9L	2.71736105212686e-322	0.858439	0.749	0.346	9.76076089923967e-318	0
CMTM2	3.0138004396316e-322	-1.33545	0.02	0.346	1.08255711791567e-317	0
USP22	3.06320700421573e-322	0.315543	0.273	0.017	1.10030395591429e-317	0
RBX1	5.58294179800609e-322	0.712444	0.817	0.454	2.00539269384379e-317	0
HPCAL1	1.20057951939423e-321	0.357385	0.397	0.073	4.31248163366407e-317	0
AC009948.1	1.59089137960881e-321	0.215696	0.191	0.001	5.71448183555486e-317	0
HERC6	3.93276254089632e-321	0.442609	0.375	0.051	1.41264830468996e-316	0
ITGB7	4.86160595507787e-321	0.344428	0.188	0	1.74628885906397e-316	0
MRPL4	5.53353523342196e-321	0.347688	0.318	0.031	1.98764585584517e-316	0
VAMP5	6.0621854744721e-321	0.86813	0.589	0.195	2.17753702243038e-316	0
APOBEC3A	8.3645313840923e-321	1.46007	0.6	0.223	3.00453967316596e-316	0
DUSP5	9.44159449202622e-321	0.441263	0.305	0.027	3.39142074153582e-316	0
WBP1	1.01728116478713e-320	0.232775	0.196	0.001	3.65407394391536e-316	0
TNFRSF14	1.15265515174763e-320	0.481955	0.554	0.153	4.14033730507748e-316	0
SVBP	2.55876597981182e-320	0.3345	0.362	0.051	9.19108739948404e-316	0
STAC3	3.30431103938626e-320	0.452165	0.399	0.061	1.18690852534754e-315	0
JUN	5.00982564883024e-320	-0.691173	0.562	0.783	1.79952937305982e-315	0
LAG3	9.0616580103743e-320	0.54	0.257	0.012	3.25494755732645e-315	0
ABHD16A	9.3442635597955e-320	0.223323	0.206	0.003	3.35645947067854e-315	0
MS4A4A	1.14939431848508e-319	0.832952	0.67	0.373	4.12862439199839e-315	0
NTMT1	1.22271366032792e-319	0.268629	0.238	0.009	4.39198746789788e-315	0
ARID5A	3.11794947777494e-319	0.47217	0.492	0.117	1.11996745241676e-314	0
BAK1	4.83359243295867e-319	0.372331	0.328	0.033	1.73622640191875e-314	0
DDX60	5.68294068472435e-319	0.53928	0.466	0.094	2.04131229395299e-314	0
FLI1	8.37367159854037e-319	0.392084	0.332	0.037	3.0078228381957e-314	0
SASH3	9.19713081046397e-319	0.437563	0.439	0.085	3.30360938711866e-314	0
NUDT22	4.87804845977146e-318	0.268356	0.246	0.011	1.75219500674991e-313	0
ICAM3	3.24724892761982e-317	0.37761	0.185	0	1.16641181480104e-312	0
ZFAND3	3.72321645478826e-317	0.286208	0.311	0.039	1.33737935055994e-312	0
PGK1	5.11839657450385e-317	-0.580038	0.682	0.762	1.83852804956178e-312	0
MT-ND1	5.7825976780157e-317	-0.498759	0.876	0.975	2.07710908594324e-312	0
PHACTR1	7.16924083743681e-317	-1.17467	0.193	0.512	2.5751913088073e-312	0
BRI3	1.84519373622265e-316	0.821959	0.69	0.351	6.62793590051176e-312	0
MAP2K1	3.2182711869862e-316	0.327336	0.33	0.041	1.15600301036544e-311	0
SF3B6	3.49103450408315e-316	0.472808	0.605	0.188	1.25397959386667e-311	0
TRIM38	7.13903554129953e-316	0.572265	0.622	0.194	2.56434156643479e-311	0
TMEM243	1.04165368495127e-315	0.390199	0.293	0.023	3.74162003634495e-311	0
POLR2K	2.21565019051002e-314	0.47952	0.488	0.108	7.95861548431199e-310	0
PQLC1	2.25550277647779e-314	0.205232	0.179	0	8.10176597310822e-310	0
PHB2	3.10294630438937e-314	0.468684	0.486	0.108	0	0
CNP	7.89001442180248e-314	0.415026	0.406	0.069	0	0
HSPA1A	1.5516170696636e-313	0.811104	0.574	0.163	0	0
ZMAT5	3.52943552651742e-313	0.270208	0.22	0.005	0	0
RNPEP	8.00222793681467e-313	0.421659	0.417	0.073	2.8744e-308	0
RNF5	1.36021165433367e-312	0.389089	0.386	0.06	4.88588e-308	0
AC098613.1	1.14403600048625e-311	0.253362	0.177	0	4.10938e-307	0
NUPL2	1.14403600048724e-311	0.238353	0.177	0	4.10938e-307	0
SNX2	1.35610741450024e-311	-0.315653	0.673	0.546	4.87114e-307	0
MZT2B	1.52573396399805e-311	0.384445	0.407	0.072	5.48044e-307	0
ZBTB1	2.21240265198236e-311	-0.81326	0.176	0.477	7.94695e-307	0
LTA4H	2.93739076140525e-311	-0.622794	0.535	0.577	1.05511e-306	0
SNX3	5.25737127674539e-311	0.705584	0.785	0.379	1.88845e-306	0
SELENOK	6.45494274283907e-311	0.501901	0.638	0.212	2.31862e-306	0
MOV10	1.23939052815806e-310	0.394203	0.347	0.043	4.45189e-306	0
ATP5F1C	1.68127456896933e-310	0.605622	0.634	0.207	6.03914e-306	0
VOPP1	1.9758446261792e-310	0.365604	0.442	0.099	7.09723e-306	0
SIDT2	2.03350841970322e-310	0.522189	0.467	0.097	7.30436e-306	0
SP140	3.55418486602998e-310	0.436868	0.418	0.077	1.27666e-305	0
SPP1	4.66694110301153e-310	-0.97937	0.058	0.457	1.67637e-305	0
SELL	4.75127568147333e-310	-0.8694	0.274	0.372	1.70666e-305	0
CCDC32	0	0.317169	0.299	0.029	6.68809e-305	0
PIK3AP1	0	-0.871132	0.477	0.502	8.64493e-305	0
AKAP2	0	0.287613	0.176	0	2.07458e-304	0
ISCU	0	0.664967	0.67	0.242	3.22929e-304	0
CLDN23	0	0.266179	0.215	0.005	3.54147e-304	0
TMED1	2.45611e-308	0.206014	0.205	0.004	8.82235e-304	0
ATP5F1E	4.60344e-308	0.54835	0.954	0.863	1.65356e-303	0
MSN	2.54108e-307	-0.614458	0.683	0.783	9.12757e-303	0
CAMTA1	2.57521e-307	0.417286	0.477	0.111	9.25017e-303	0
SGK1	3.19856e-307	-0.753751	0.415	0.784	1.14892e-302	0
EMD	4.64599e-307	0.327328	0.417	0.092	1.66884e-302	0
FPR2	9.1179e-307	-0.985976	0.181	0.372	3.27515e-302	0
UBE2I	4.983e-306	0.474103	0.546	0.15	1.78989e-301	0
IAH1	6.39995e-306	0.363343	0.339	0.043	2.29886e-301	0
PFN1	1.18674e-305	0.561757	0.959	0.916	4.26278e-301	0
RPS10	1.28401e-305	0.363192	0.348	0.046	4.61217e-301	0
ARL6IP6	1.6231e-305	0.325453	0.303	0.03	5.83019e-301	0
AC015871.5	2.44746e-305	-1.18387	0	0.317	8.79127e-301	0
UQCR10	2.96322e-305	0.713006	0.819	0.483	1.06439e-300	0
PFKFB3	1.04498e-304	-0.963255	0.295	0.424	3.75359e-300	0
TRIM14	2.30791e-304	0.483742	0.466	0.1	8.28999e-300	0
POLR2I	4.12565e-304	0.390842	0.421	0.082	1.48193e-299	0
ABHD12	4.366e-304	0.528619	0.472	0.102	1.56827e-299	0
TINF2	5.27712e-304	0.360065	0.406	0.079	1.89554e-299	0
SS18L2	5.37553e-304	0.367721	0.368	0.055	1.93089e-299	0
SELENOO	2.88445e-303	0.3125	0.24	0.011	1.0361e-298	0
SSNA1	6.10507e-303	0.410311	0.453	0.098	2.19294e-298	0
CSK	7.42608e-303	0.396608	0.417	0.083	2.66745e-298	0
SQSTM1	7.59314e-303	0.775811	0.731	0.311	2.72746e-298	0
TRPC4AP	1.06081e-302	0.318242	0.376	0.069	3.81042e-298	0
TEN1	1.15091e-302	0.199188	0.172	0	4.13407e-298	0
AL390036.1	1.15091e-302	0.200223	0.172	0	4.13407e-298	0
AARS	1.15091e-302	0.188779	0.172	0	4.13407e-298	0
MRPL38	2.66898e-302	0.203001	0.179	0.001	9.58699e-298	0
LPIN2	2.67246e-302	0.401818	0.441	0.097	9.59946e-298	0
TMEM256	4.64918e-301	0.374198	0.358	0.051	1.66999e-296	0
IRF9	7.47588e-301	0.253476	0.293	0.037	2.68533e-296	0
GTF2B	1.45126e-300	0.579322	0.547	0.15	5.21293e-296	0
TMEM165	3.26594e-300	0.281952	0.469	0.132	1.17312e-295	0
KRAS	4.8791e-300	-0.915418	0.314	0.592	1.75257e-295	0
MAT2B	1.03172e-299	0.454775	0.481	0.114	3.70592e-295	0
AIP	1.37302e-299	0.412964	0.439	0.09	4.9319e-295	0
RTCB	1.37796e-299	0.593312	0.584	0.176	4.94963e-295	0
PTPRE	4.7567e-299	-1.11573	0.384	0.612	1.70861e-294	0
NAIP	8.0127e-299	0.307676	0.333	0.062	2.87816e-294	0
MTG1	2.86103e-298	0.303706	0.25	0.014	1.02768e-293	0
IL1RN	3.13678e-298	-2.1813	0.647	0.84	1.12673e-293	0
CD48	8.47061e-298	0.799305	0.475	0.107	3.04264e-293	0
SDHD	8.99261e-298	0.366851	0.44	0.096	3.23014e-293	0
HSP90B1	1.00162e-297	-0.565119	0.703	0.738	3.5978e-293	0
IL1A	2.07844e-297	-1.39096	0.036	0.356	7.46576e-293	0
EDF1	2.30637e-297	0.630467	0.769	0.348	8.28449e-293	0
ABCD1	3.04608e-297	0.3357	0.281	0.023	1.09415e-292	0
CLEC4E	6.96089e-297	-0.912853	0.223	0.369	2.50035e-292	0
PRR13	7.88151e-297	0.646542	0.846	0.532	2.83104e-292	0
MRPL9	9.30678e-297	0.282543	0.275	0.022	3.343e-292	0
MT-ND2	1.18929e-296	-0.62023	0.853	0.952	4.27194e-292	0
HYPK	1.30147e-296	0.216066	0.186	0.002	4.67488e-292	0
FAAP20	2.48545e-296	0.320602	0.365	0.063	8.92773e-292	0
FCGR3B	3.91967e-296	-0.776261	0.197	0.304	1.40795e-291	0
STAP1	9.325e-296	0.370161	0.32	0.036	3.34954e-291	0
COA6	1.15497e-295	0.470669	0.495	0.12	4.14866e-291	0
LINC01506	1.1874e-295	0.264968	0.265	0.031	4.26513e-291	0
CPM	1.56767e-295	-0.67705	0.365	0.483	5.63107e-291	0
SLA	8.08107e-295	-0.991228	0.412	0.634	2.90272e-290	0
ZNF524	1.27213e-294	0.315939	0.284	0.026	4.56949e-290	0
GSDMD	2.4458e-294	0.424603	0.441	0.095	8.7853e-290	0
XAB2	3.93393e-294	0.30124	0.278	0.025	1.41307e-289	0
CD74	5.74559e-294	1.08398	0.98	0.864	2.06382e-289	0
TTYH3	5.91707e-294	0.409598	0.275	0.021	2.12541e-289	0
CTNNBIP1	1.4431e-293	0.243066	0.214	0.007	5.18362e-289	0
ATXN2L	3.57841e-293	0.322333	0.289	0.029	1.28537e-288	0
PNPLA2	1.8184e-292	0.39005	0.418	0.085	6.53168e-288	0
HGS	5.19645e-292	0.277451	0.236	0.013	1.86656e-287	0
CRLS1	9.83048e-292	0.227502	0.184	0.002	3.53111e-287	0
ACTA2	2.62062e-291	0.233567	0.184	0.002	9.41326e-287	0
WARS1	3.25006e-291	-0.637645	0	0.304	1.16742e-286	0
ZNF32	3.32151e-291	0.261737	0.234	0.011	1.19309e-286	0
NDUFA7	5.62005e-291	0.214076	0.2	0.004	2.01872e-286	0
RMDN3	5.95273e-291	-0.546639	0.383	0.428	2.13822e-286	0
ZNRD1	7.74783e-291	0.335541	0.315	0.036	2.78302e-286	0
CIRBP	9.53799e-291	0.622929	0.731	0.302	3.42604e-286	0
C6orf62	1.01368e-290	0.579305	0.596	0.189	3.64115e-286	0
TRANK1	2.83692e-290	0.436969	0.35	0.052	1.01902e-285	0
GIMAP1	6.30329e-290	0.411585	0.279	0.023	2.26414e-285	0
S100P	7.81287e-290	-1.11555	0.027	0.361	2.80638e-285	0
LINC00623	1.32061e-289	0.26764	0.204	0.005	4.74364e-285	0
DCXR	1.38018e-289	0.520715	0.535	0.148	4.95759e-285	0
DNAJC4	1.97155e-289	0.346065	0.331	0.046	7.0818e-285	0
MRPL20	2.01571e-289	0.478759	0.55	0.159	7.24043e-285	0
LACTB	2.53764e-289	0.516021	0.558	0.163	9.11519e-285	0
DOPEY2	3.33244e-289	0.218795	0.165	0	1.19701e-284	0
TMEM248	5.54596e-289	0.322591	0.348	0.055	1.99211e-284	0
COA4	5.79404e-289	0.394776	0.376	0.062	2.08122e-284	0
APOL3	1.01135e-288	0.39236	0.338	0.045	3.63275e-284	0
DENND5A	1.08965e-288	-0.821225	0.354	0.443	3.91402e-284	0
NAPSA	6.68124e-288	0.282126	0.224	0.009	2.3999e-283	0
GUK1	1.68843e-287	0.608145	0.735	0.31	6.06484e-283	0
LAGE3	3.86749e-287	0.355239	0.387	0.072	1.3892e-282	0
CTSZ	5.66063e-287	-0.544563	0.648	0.631	2.0333e-282	0
SMDT1	6.49939e-287	0.490275	0.545	0.157	2.33458e-282	0
ASPH	1.30409e-286	-0.944132	0.192	0.465	4.68428e-282	0
EIF5	1.72159e-286	-0.479765	0.62	0.641	6.18394e-282	0
SLC25A32	2.30434e-286	0.226769	0.166	0	8.27718e-282	0
ARMC10	3.13961e-286	0.287804	0.291	0.03	1.12775e-281	0
TNFSF13	5.07393e-286	0.628159	0.516	0.146	1.82255e-281	0
RABGGTB	1.03758e-285	0.387683	0.364	0.058	3.72698e-281	0
PDCD2	1.15321e-285	0.332507	0.309	0.036	4.14233e-281	0
CCL3L1	1.27076e-285	0.927479	0.163	0	4.56458e-281	0
CALR	9.94679e-285	0.778952	0.754	0.422	3.57289e-280	0
MEA1	4.98208e-284	0.409119	0.492	0.13	1.78956e-279	0
CMC1	5.92083e-284	0.391454	0.377	0.064	2.12676e-279	0
RPLP2	6.23291e-284	0.578172	0.933	0.816	2.23886e-279	0
WBP2	4.02435e-283	0.400356	0.568	0.188	1.44555e-278	0
RAB31	5.03194e-283	-0.588949	0.65	0.759	1.80747e-278	0
MRPL46	8.55184e-283	0.255289	0.236	0.013	3.07182e-278	0
ANKFY1	9.63321e-283	0.364699	0.313	0.038	3.46025e-278	0
ZFPL1	1.33983e-282	0.209587	0.185	0.003	4.81267e-278	0
DCK	1.46611e-282	0.357355	0.287	0.027	5.26627e-278	0
LAMP2	1.76485e-282	-0.508908	0.544	0.596	6.33933e-278	0
HLA-E	4.48382e-282	0.50689	0.903	0.876	1.61059e-277	0
CALU	5.1449e-282	-0.677194	0.224	0.423	1.84805e-277	0
SAP18	6.20741e-282	0.637477	0.778	0.383	2.2297e-277	0
AXL	9.45743e-282	0.513267	0.443	0.095	3.39711e-277	0
PRRC2A	1.74177e-281	0.257834	0.3	0.043	6.25643e-277	0
SRP9	2.32144e-281	0.51462	0.618	0.211	8.3386e-277	0
SNRPG	2.48682e-281	0.608669	0.747	0.332	8.93264e-277	0
MRM2	3.76438e-281	0.196154	0.161	0	1.35217e-276	0
MT1X	3.84442e-281	1.04663	0.266	0.021	1.38092e-276	0
MRPS24	1.10152e-280	0.136021	0.228	0.031	3.95665e-276	0
MCMBP	2.02841e-280	0.263779	0.297	0.039	7.28606e-276	0
BUD31	2.39292e-280	0.415159	0.535	0.161	8.59535e-276	0
CDK11A	3.06405e-280	0.225887	0.196	0.005	1.10061e-275	0
NDUFAF8	3.32856e-280	0.327229	0.31	0.038	1.19562e-275	0
ZDHHC19	4.21739e-280	-1.2143	0.024	0.319	1.51489e-275	0
DGCR6L	6.65631e-280	0.368464	0.364	0.061	2.39095e-275	0
ADSL	1.08333e-279	0.284628	0.235	0.013	3.89132e-275	0
RFXANK	9.56603e-279	0.270836	0.291	0.035	3.43612e-274	0
SRSF1	1.20634e-278	0.32469	0.276	0.026	4.33318e-274	0
TXN	1.30987e-278	1.10591	0.812	0.565	4.70504e-274	0
RIT1	1.9404e-278	-0.863346	0.206	0.479	6.96993e-274	0
RNF187	1.9975e-278	0.349271	0.305	0.036	7.17503e-274	0
NUBP1	3.56887e-278	0.300428	0.271	0.025	1.28194e-273	0
ARF3	3.78e-278	0.326097	0.437	0.109	1.35778e-273	0
PSEN1	4.3015e-278	-0.716014	0.333	0.503	1.5451e-273	0
NMT1	7.80558e-278	0.362366	0.426	0.096	2.80377e-273	0
PARP14	9.49218e-278	0.815381	0.747	0.397	3.40959e-273	0
UPP1	4.97189e-277	-0.808692	0.583	0.754	1.7859e-272	0
FADD	6.0783e-277	0.229434	0.186	0.003	2.18333e-272	0
PSMD7	7.0677e-277	0.44179	0.55	0.168	2.53872e-272	0
CALM1	1.20484e-276	-0.510116	0.867	0.898	4.32777e-272	0
HADHA	1.92037e-276	-0.390183	0.522	0.501	6.89797e-272	0
TMOD3	2.23142e-276	-0.6209	0.482	0.574	8.01526e-272	0
SCAND1	2.30444e-276	0.423596	0.587	0.198	8.27756e-272	0
P2RY6	2.90498e-276	0.333108	0.204	0.006	1.04347e-271	0
MRPL34	4.68287e-276	0.429234	0.436	0.095	1.68209e-271	0
TMEM8A	8.59692e-276	0.159328	0.158	0	3.08801e-271	0
ATG101	2.17963e-275	0.202284	0.189	0.005	7.82922e-271	0
TSPAN1	2.9729e-275	-0.809608	0.007	0.314	1.06787e-270	0
INO80E	4.78961e-275	0.252277	0.22	0.011	1.72043e-270	0
DDOST	5.02343e-275	0.42106	0.497	0.133	1.80442e-270	0
PFDN4	1.01379e-274	0.287037	0.293	0.034	3.64153e-270	0
CD164	1.77508e-274	-0.355042	0.71	0.654	6.3761e-270	0
PTOV1	1.91504e-274	0.264757	0.226	0.013	6.87883e-270	0
SLC4A2	2.45047e-274	0.248504	0.208	0.008	8.80211e-270	0
NAGK	2.68256e-274	0.689837	0.674	0.28	9.63576e-270	0
SNRNP40	3.16189e-274	0.299072	0.314	0.043	1.13575e-269	0
ADM	3.42927e-274	-1.10206	0.093	0.381	1.23179e-269	0
PNPT1	7.58989e-274	0.491838	0.478	0.119	2.72629e-269	0
PPP1R9B	1.16033e-273	0.262447	0.26	0.023	4.16791e-269	0
EVI2B	2.51989e-273	-0.650684	0.477	0.606	9.05145e-269	0
HIST2H2AA4	4.08027e-273	0.241766	0.156	0	1.46563e-268	0
DAZAP1	1.56972e-272	0.268082	0.266	0.027	5.63842e-268	0
SLC2A6	1.78603e-272	-0.965015	0.103	0.423	6.41543e-268	0
IGLC2	3.68656e-272	-0.930639	0.001	0.293	1.32421e-267	0
GPR137B	7.41664e-272	0.425169	0.392	0.077	2.66406e-267	0
SDHA	1.68049e-271	0.283313	0.277	0.029	6.03632e-267	0
CISD2	3.6813e-271	0.409477	0.452	0.108	1.32232e-266	0
HBA1	6.09593e-271	-1.57626	0.004	0.304	2.18966e-266	0
VAPA	1.14276e-270	-0.555073	0.569	0.644	4.10479e-266	0
FBXO7	2.10056e-270	0.403677	0.485	0.132	7.54522e-266	0
BCLAF1	2.76169e-270	-0.510421	0.452	0.526	9.91999e-266	0
NECAP2	4.69835e-270	0.424071	0.504	0.142	1.68765e-265	0
UPB1	9.30858e-270	-1.17237	0.003	0.292	3.34364e-265	0
EIF3F	1.16201e-269	0.535513	0.624	0.222	4.17393e-265	0
BISPR	1.43279e-269	0.292769	0.244	0.017	5.14657e-265	0
RNASE1	2.25437e-269	-0.677183	0.158	0.564	8.09769e-265	0
TRIB1	3.24281e-269	-1.10627	0.108	0.401	1.16482e-264	0
BX284668.5	4.18063e-269	0.232233	0.221	0.012	1.50168e-264	0
MRPL43	4.96155e-269	0.380289	0.449	0.112	1.78219e-264	0
PAPOLA	7.15313e-269	-0.523979	0.517	0.576	2.5694e-264	0
DGUOK	9.23697e-269	0.361312	0.458	0.12	3.31792e-264	0
OTOF	9.30726e-269	0.322218	0.177	0.002	3.34317e-264	0
TREX1	1.16645e-268	0.197664	0.154	0	4.1899e-264	0
EDEM1	2.16879e-268	0.256603	0.277	0.037	7.7903e-264	0
SKAP2	3.01809e-268	-0.67161	0.434	0.565	1.0841e-263	0
LYL1	3.64856e-268	0.200913	0.189	0.005	1.31056e-263	0
HOXB2	3.7648e-268	0.256417	0.179	0.003	1.35232e-263	0
HNRNPF	4.14091e-268	0.487887	0.636	0.237	1.48741e-263	0
CD274	8.12527e-268	0.335328	0.322	0.054	2.9186e-263	0
ADPGK	3.55226e-267	0.415433	0.524	0.159	1.27597e-262	0
SH3BP1	4.49839e-267	0.320938	0.29	0.035	1.61582e-262	0
FAM213A	7.04374e-267	0.166805	0.153	0	2.53011e-262	0
GTF2IRD2B	1.28789e-266	0.195982	0.17	0.003	4.62611e-262	0
LCN2	1.58455e-266	-0.967977	0.009	0.309	5.69169e-262	0
TMEM123	1.81097e-266	0.587176	0.691	0.284	6.50499e-262	0
EFHD2	2.008e-266	0.371	0.511	0.16	7.21273e-262	0
ST3GAL5	2.80078e-266	0.389985	0.314	0.041	1.00604e-261	0
TAP2	4.01778e-266	0.31348	0.288	0.032	1.44319e-261	0
RNF213	4.22566e-266	0.846288	0.811	0.556	1.51786e-261	0
HIF1A	6.52947e-266	-1.01596	0.524	0.644	2.34539e-261	0
IL10RB	8.14034e-266	0.208977	0.22	0.016	2.92401e-261	0
MLF2	8.16228e-266	0.339387	0.545	0.187	2.93189e-261	0
SH2B2	8.20182e-266	0.209907	0.167	0.002	2.94609e-261	0
ARRDC1	9.53188e-266	0.352371	0.312	0.042	3.42385e-261	0
ARHGAP25	1.75031e-265	0.362188	0.492	0.147	6.28712e-261	0
CALM3	3.50978e-265	0.545046	0.587	0.196	1.26071e-260	0
ATP5S	4.24486e-265	0.188221	0.152	0	1.52475e-260	0
MRPL53	4.24486e-265	0.17589	0.152	0	1.52475e-260	0
SH3BP5	4.4301e-265	0.239745	0.277	0.045	1.59129e-260	0
APH1A	4.64714e-265	0.405512	0.5	0.143	1.66925e-260	0
HEXB	5.20153e-265	0.726215	0.632	0.297	1.86839e-260	0
SYNCRIP	5.67431e-265	-0.517318	0.389	0.465	2.03821e-260	0
FAM162A	1.29849e-264	0.41804	0.412	0.087	4.66416e-260	0
GTPBP2	2.81216e-264	0.251513	0.22	0.012	1.01013e-259	0
SZRD1	3.58261e-264	0.337139	0.477	0.14	1.28687e-259	0
SRM	3.8262e-264	0.302409	0.289	0.033	1.37437e-259	0
TNFRSF1B	4.01772e-264	-0.761425	0.409	0.45	1.44316e-259	0
THOC3	4.16036e-264	0.2512	0.207	0.009	1.4944e-259	0
CCDC12	5.74179e-264	0.322601	0.378	0.077	2.06245e-259	0
DARS1	1.24156e-263	-0.581648	0	0.279	4.4597e-259	0
HIKESHI	1.3707e-263	0.261706	0.25	0.022	4.92356e-259	0
RERE	3.90458e-263	0.294028	0.294	0.041	1.40253e-258	0
RIPOR2	6.19562e-263	-1.12695	0.178	0.439	2.22547e-258	0
ATP5MD	7.63817e-263	0.623874	0.813	0.463	2.74363e-258	0
WFDC2	9.98166e-263	-0.916541	0.022	0.336	3.58541e-258	0
ACOT2	2.13298e-262	0.336613	0.296	0.036	7.66167e-258	0
CBR1	2.26105e-262	0.584382	0.566	0.185	8.12171e-258	0
RGCC	2.54972e-262	0.84553	0.335	0.062	9.15861e-258	0
GARS1	2.58775e-262	-0.607588	0	0.278	9.29521e-258	0
MAX	4.27667e-262	0.404887	0.506	0.151	1.53618e-257	0
ADAM10	6.21845e-262	-0.565348	0.45	0.548	2.23367e-257	0
NT5C	8.0421e-262	0.35203	0.337	0.054	2.88872e-257	0
ATP13A3	3.95466e-261	-0.917929	0.224	0.403	1.42051e-256	0
RAB11B	4.20507e-261	0.36775	0.465	0.128	1.51046e-256	0
UBA7	9.06694e-261	0.35173	0.318	0.046	3.25684e-256	0
CNPY3	1.4651e-260	0.487882	0.602	0.211	5.26263e-256	0
SRP72	1.46953e-260	-0.554687	0.361	0.47	5.27856e-256	0
ATP5PB	4.81629e-260	-0.337561	0.548	0.503	1.73001e-255	0
VPS35	9.27365e-260	-0.448864	0.496	0.521	3.33109e-255	0
EIF3M	1.13588e-259	0.443091	0.499	0.143	4.08008e-255	0
SNRPB	3.05815e-259	0.448813	0.594	0.21	1.09849e-254	0
ABI3	3.28813e-259	0.528108	0.43	0.098	1.1811e-254	0
AAMP	3.58336e-259	0.279452	0.286	0.036	1.28714e-254	0
KLHDC3	3.96985e-259	0.264934	0.245	0.02	1.42597e-254	0
UBALD2	4.51213e-259	0.205487	0.306	0.064	1.62076e-254	0
CTDNEP1	8.84425e-259	0.23966	0.316	0.055	3.17686e-254	0
NRDC	1.19459e-258	-0.659344	0.437	0.564	4.29096e-254	0
NDUFV1	2.56989e-258	0.394183	0.443	0.111	9.23104e-254	0
UGP2	2.61808e-258	-0.550992	0.43	0.535	9.40416e-254	0
RALB	3.99309e-258	-0.804702	0.373	0.519	1.43432e-253	0
TOMM22	8.05146e-258	0.340907	0.411	0.097	2.89209e-253	0
EMC7	1.11043e-257	0.324067	0.458	0.128	3.98867e-253	0
NME3	5.29372e-257	0.344157	0.389	0.083	1.9015e-252	0
ICAM1	5.86377e-257	-0.992513	0.262	0.479	2.10626e-252	0
SREBF1	6.47028e-257	0.254893	0.211	0.011	2.32413e-252	0
TNFRSF1A	6.6669e-257	0.313774	0.551	0.199	2.39475e-252	0
THTPA	8.76122e-257	0.1727	0.154	0.001	3.14703e-252	0
KLHDC7B	8.79588e-257	0.288353	0.197	0.007	3.15948e-252	0
TXNDC11	9.25731e-257	0.266058	0.303	0.046	3.32523e-252	0
PPM1M	1.23732e-256	0.273909	0.297	0.043	4.44444e-252	0
CCL5	2.11724e-256	-0.604428	0.166	0.564	7.60514e-252	0
DDX3X	2.67469e-256	-0.724702	0.55	0.669	9.6075e-252	0
SMCO4	3.1691e-256	0.52974	0.54	0.168	1.13834e-251	0
TSPO	4.07949e-256	-0.47405	0.752	0.821	1.46535e-251	0
ADPRHL2	6.83596e-256	0.358301	0.372	0.073	2.45548e-251	0
LY96	9.03097e-256	0.502772	0.605	0.217	3.24393e-251	0
SIGLEC7	9.82205e-256	0.254218	0.268	0.032	3.52808e-251	0
RNF144B	1.93341e-255	-0.674405	0.317	0.355	6.94479e-251	0
JUP	2.34033e-255	0.301143	0.229	0.015	8.40646e-251	0
CD3E	2.45184e-255	0.859098	0.135	0.063	8.80702e-251	0
DENND2D	4.47926e-255	0.471111	0.457	0.116	1.60895e-250	0
POLR2A	5.22202e-255	0.275106	0.37	0.086	1.87575e-250	0
NCOA7	5.66704e-255	0.511346	0.569	0.19	2.0356e-250	0
ANAPC15	7.8025e-255	0.274142	0.235	0.018	2.80266e-250	0
ATP5PD	1.52337e-254	0.596967	0.735	0.343	5.47193e-250	0
BCL2L13	1.69225e-254	0.274656	0.381	0.091	6.07857e-250	0
DHRSX	1.89379e-254	0.274877	0.347	0.07	6.8025e-250	0
2020-09-10	1.94941e-254	0.160686	0.146	0	7.0023e-250	0
RHEB	3.31714e-254	0.495691	0.586	0.204	1.19152e-249	0
GPNMB	4.09058e-254	-0.466191	0.581	0.557	1.46934e-249	0
SMIM25	4.40752e-254	-0.709393	0.536	0.756	1.58318e-249	0
JADE2	8.67461e-254	0.280285	0.23	0.016	3.11592e-249	0
TNK2	1.18873e-253	0.290144	0.207	0.01	4.2699e-249	0
SNRNP70	1.45607e-253	0.345333	0.389	0.09	5.23019e-249	0
EMC10	1.51855e-253	0.31766	0.374	0.079	5.45462e-249	0
VPS4B	1.65895e-253	-0.590993	0.375	0.501	5.95895e-249	0
LSM2	2.9961e-253	0.432197	0.499	0.146	1.0762e-248	0
CD1D	3.31057e-253	0.248356	0.208	0.01	1.18916e-248	0
LCP2	4.12974e-253	-0.985021	0.681	0.694	1.4834e-248	0
ARL6IP5	9.84596e-253	-0.292141	0.637	0.556	3.53667e-248	0
SCIMP	1.04137e-252	0.477561	0.484	0.132	3.74061e-248	0
PSMA4	1.47608e-252	-0.267579	0.69	0.574	5.30208e-248	0
PARVG	2.07692e-252	0.418548	0.485	0.139	7.46029e-248	0
LILRA5	3.05828e-252	0.11792	0.347	0.119	1.09854e-247	0
HEBP1	4.19768e-252	0.357198	0.392	0.086	1.50781e-247	0
IFNGR2	4.29468e-252	0.281493	0.495	0.175	1.54265e-247	0
F3	4.66982e-252	-1.11117	0.005	0.281	1.6774e-247	0
PHF11	6.06444e-252	0.468209	0.592	0.212	2.17835e-247	0
TOR3A	1.02719e-251	0.309854	0.32	0.052	3.68966e-247	0
STX11	1.31676e-251	0.400989	0.528	0.174	4.72979e-247	0
THOC6	1.4023e-251	0.198979	0.19	0.007	5.03708e-247	0
TMEM268	2.16024e-251	0.191961	0.202	0.011	7.75959e-247	0
LARS1	2.28464e-251	-0.547584	0	0.268	8.20643e-247	0
ADIPOR1	4.18066e-251	0.319167	0.462	0.141	1.50169e-246	0
REEP3	5.00907e-251	0.268092	0.371	0.086	1.79926e-246	0
SNRPA	5.43278e-251	0.338	0.349	0.064	1.95145e-246	0
TXNRD1	5.72357e-251	-0.770216	0.311	0.515	2.05591e-246	0
PSME3IP1	1.2656e-250	-0.552948	0	0.267	4.54602e-246	0
EHBP1L1	1.28945e-250	0.278487	0.349	0.078	4.63172e-246	0
DUSP1	1.4327e-250	-0.732449	0.522	0.814	5.14626e-246	0
MRPS22	1.62931e-250	0.253293	0.324	0.059	5.8525e-246	0
PKN1	1.76809e-250	0.273294	0.304	0.05	6.35097e-246	0
PCGF5	2.1009e-250	0.393632	0.462	0.127	7.54644e-246	0
NDUFA1	2.85558e-250	0.602232	0.803	0.439	1.02572e-245	0
DNAJC8	4.20541e-250	-0.4088	0.557	0.548	1.51058e-245	0
NUMA1	4.24514e-250	0.289425	0.308	0.051	1.52485e-245	0
POLR3GL	5.6427e-250	0.376014	0.388	0.082	2.02686e-245	0
GIMAP7	6.90909e-250	0.891489	0.365	0.078	2.48175e-245	0
SPAG9	8.43102e-250	-0.829838	0.342	0.489	3.02842e-245	0
PSMF1	1.07585e-249	0.385885	0.5	0.153	3.86444e-245	0
MVB12B	3.53766e-249	0.213112	0.177	0.004	1.27073e-244	0
JOSD2	5.65384e-249	0.306449	0.378	0.085	2.03086e-244	0
PCSK7	5.80629e-249	0.3266	0.258	0.027	2.08562e-244	0
ARSA	8.96861e-249	0.237754	0.35	0.079	3.22153e-244	0
MRPL41	2.00605e-248	0.417637	0.616	0.234	7.20572e-244	0
RNPS1	1.55941e-247	0.371615	0.487	0.149	5.60139e-243	0
KIAA1468	2.40201e-247	0.196739	0.142	0	8.62803e-243	0
CPD	6.17351e-247	-0.950125	0.138	0.383	2.21752e-242	0
APLP2	1.13133e-246	-0.611743	0.609	0.824	4.06373e-242	0
MSRA	1.49285e-246	0.217954	0.262	0.035	5.3623e-242	0
ARHGEF10L	3.04707e-246	0.322217	0.288	0.038	1.09451e-241	0
MAN2C1	3.50721e-246	0.207675	0.209	0.014	1.25979e-241	0
TLR2	3.98354e-246	-0.851906	0.241	0.391	1.43089e-241	0
RNASEH2C	5.06304e-246	0.365042	0.441	0.117	1.81864e-241	0
RALY	5.39448e-246	0.381704	0.537	0.183	1.9377e-241	0
OPN3	5.60485e-246	0.230355	0.229	0.021	2.01326e-241	0
RNF130	1.12104e-245	0.659039	0.663	0.322	4.02678e-241	0
ST14	1.16501e-245	0.292825	0.247	0.023	4.18472e-241	0
ARHGAP17	1.68191e-245	0.351467	0.374	0.078	6.04141e-241	0
IL32	1.83254e-245	1.08039	0.178	0.154	6.58248e-241	0
AZI2	3.52008e-245	0.458004	0.525	0.167	1.26441e-240	0
KIAA0040	3.76067e-245	0.229107	0.358	0.101	1.35083e-240	0
ZGPAT	4.11247e-245	0.195152	0.157	0.002	1.4772e-240	0
ADAMTSL4	5.48298e-245	0.465765	0.396	0.086	1.96949e-240	0
EIF1B	1.00188e-244	-0.533521	0.543	0.458	3.59876e-240	0
GPX4	1.24361e-244	0.633676	0.848	0.608	4.46704e-240	0
STARD4	1.4898e-244	0.198714	0.254	0.039	5.35136e-240	0
LINC01914	2.46401e-244	0.210558	0.146	0	8.85072e-240	0
FLT3LG	2.47668e-244	0.334833	0.146	0	8.89623e-240	0
EEF1B2	3.29159e-244	0.678214	0.798	0.454	1.18234e-239	0
TMEM109	6.90521e-244	0.356167	0.401	0.092	2.48035e-239	0
BATF2	7.42121e-244	0.203435	0.181	0.006	2.6657e-239	0
DPP7	9.36776e-244	0.469514	0.571	0.198	3.3649e-239	0
PRRC2C	1.65834e-243	-0.57154	0.686	0.748	5.95676e-239	0
HPS6	2.32602e-243	0.169764	0.156	0.002	8.35505e-239	0
SLC25A28	2.50224e-243	0.252323	0.228	0.02	8.98805e-239	0
FIS1	2.7503e-243	0.45484	0.583	0.21	9.87906e-239	0
CYBC1	2.96772e-243	0.264804	0.443	0.14	1.06601e-238	0
ADSS2	3.93333e-243	-0.566467	0	0.26	1.41285e-238	0
MGAM	4.45009e-243	-0.981667	0.002	0.269	1.59847e-238	0
GCA	5.05442e-243	-0.523338	0.577	0.472	1.81555e-238	0
NPIPB5	6.63516e-243	0.224668	0.155	0.002	2.38335e-238	0
MRPL2	6.89037e-243	0.234051	0.211	0.014	2.47502e-238	0
SAMHD1	1.01843e-242	-0.124823	0.766	0.575	3.65819e-238	0
EMC8	1.0885e-242	0.231462	0.234	0.021	3.9099e-238	0
C12orf57	1.10091e-242	0.469359	0.335	0.057	3.95449e-238	0
USP15	1.74808e-242	-0.650287	0.622	0.696	6.27911e-238	0
KMT2C	2.05153e-242	-0.65327	0.414	0.553	7.36909e-238	0
AGGF1	2.26849e-242	0.281478	0.263	0.03	8.14842e-238	0
COQ2	2.66608e-242	0.264546	0.293	0.045	9.57655e-238	0
CCDC50	2.81049e-242	0.322792	0.345	0.067	1.00953e-237	0
PLEKHB2	2.91675e-242	-0.423463	0.499	0.521	1.0477e-237	0
VNN2	3.07082e-242	-0.927335	0.077	0.29	1.10304e-237	0
RPN1	8.89722e-242	0.428672	0.569	0.2	3.19588e-237	0
LENG1	9.84269e-242	0.23766	0.258	0.032	3.53549e-237	0
ERP44	1.09905e-241	0.372873	0.557	0.2	3.9478e-237	0
BCL2A1	1.26773e-241	-1.551	0.697	0.8	4.55368e-237	0
BASP1	1.47331e-241	-1.02338	0.206	0.41	5.29213e-237	0
AC116407.2	1.61966e-241	0.23094	0.149	0.001	5.81781e-237	0
SRSF11	3.72987e-241	-0.41706	0.499	0.524	1.33977e-236	0
MDP1	3.74624e-241	0.17128	0.138	0	1.34565e-236	0
TMEM140	3.98397e-241	0.336262	0.43	0.119	1.43104e-236	0
SART1	4.73208e-241	0.264752	0.259	0.031	1.69976e-236	0
ALPL	1.19705e-240	-0.940486	0	0.258	4.29981e-236	0
NAGPA	1.75084e-240	0.216685	0.236	0.024	6.28903e-236	0
TLNRD1	1.84057e-240	0.234456	0.272	0.043	6.61132e-236	0
SKIL	2.62771e-240	-0.700681	0.4	0.571	9.43873e-236	0
CD80	3.18269e-240	0.296364	0.273	0.035	1.14322e-235	0
EHD1	3.69296e-240	-0.989536	0.096	0.345	1.32651e-235	0
SAT2	5.38962e-240	0.428042	0.541	0.181	1.93595e-235	0
ATP1B3	5.75327e-240	-0.441119	0.454	0.48	2.06658e-235	0
AURKAIP1	2.70267e-239	0.374394	0.607	0.24	9.708e-235	0
ZNF428	8.67362e-239	0.311541	0.305	0.049	3.11556e-234	0
CERS2	9.42693e-239	0.185903	0.199	0.013	3.38615e-234	0
ADA2	1.07017e-238	0.636932	0.635	0.28	3.84407e-234	0
IFITM2	1.17395e-238	-1.86174	0.811	0.788	4.21683e-234	0
LRRK2	2.10082e-238	-0.957334	0.134	0.36	7.54615e-234	0
PICALM	2.16011e-238	-0.627098	0.431	0.539	7.75913e-234	0
CUEDC2	2.32858e-238	0.275623	0.332	0.066	8.36427e-234	0
ARL5A	4.62055e-238	0.323605	0.289	0.04	1.6597e-233	0
LIMK2	4.67586e-238	-0.839108	0.141	0.3	1.67957e-233	0
SLC25A1	5.12257e-238	0.285123	0.27	0.034	1.84003e-233	0
CCDC124	5.54281e-238	0.285165	0.406	0.11	1.99098e-233	0
ETF1	6.87323e-238	-0.698222	0.36	0.479	2.46886e-233	0
MTCO1P12	1.27004e-237	-0.50495	0	0.255	4.56199e-233	0
MRPS28	1.42994e-237	0.247748	0.238	0.023	5.13633e-233	0
OSBPL8	2.28348e-237	-0.663073	0.464	0.561	8.20225e-233	0
LIX1L	4.01603e-237	0.246691	0.19	0.008	1.44256e-232	0
SLC25A5	5.79259e-237	0.583536	0.673	0.288	2.0807e-232	0
ARHGAP4	5.94609e-237	0.284354	0.334	0.074	2.13584e-232	0
MAP3K11	6.14175e-237	0.193054	0.316	0.075	2.20612e-232	0
NCL	7.73925e-237	-0.340272	0.691	0.641	2.77994e-232	0
LRCH4	1.12961e-236	0.217636	0.166	0.004	4.05754e-232	0
P4HB	1.48044e-236	0.43619	0.574	0.207	5.31774e-232	0
RGS19	1.78195e-236	0.382934	0.484	0.15	6.40076e-232	0
SNX20	2.75941e-236	0.29658	0.309	0.057	9.9118e-232	0
AC245297.3	7.47368e-236	0.176595	0.135	0	2.68455e-231	0
FNDC3B	8.32035e-236	-0.794072	0.465	0.583	2.98867e-231	0
PTBP1	9.63889e-236	0.316774	0.366	0.083	3.46229e-231	0
HDAC10	1.48313e-235	0.19996	0.167	0.004	5.32741e-231	0
SDSL	1.6678e-235	0.394248	0.382	0.083	5.99074e-231	0
HMG20B	1.93189e-235	0.280487	0.285	0.042	6.93934e-231	0
PARP9	2.02283e-235	0.507539	0.704	0.315	7.26602e-231	0
NEK7	2.23735e-235	0.233965	0.228	0.024	8.03658e-231	0
SARS1	2.44964e-235	-0.507525	0	0.253	8.7991e-231	0
RSBN1L	2.53417e-235	0.326088	0.418	0.114	9.10272e-231	0
ATRIP	4.15029e-235	0.212042	0.182	0.007	1.49078e-230	0
ENDOD1	4.58565e-235	0.338267	0.238	0.021	1.64717e-230	0
MANBA	7.27553e-235	0.30923	0.393	0.101	2.61337e-230	0
H1-4	1.31565e-234	-0.548008	0	0.252	4.7258e-230	0
ZEB2	1.80318e-234	-0.715463	0.603	0.777	6.47704e-230	0
CRELD1	2.29271e-234	0.168819	0.152	0.002	8.23542e-230	0
TRIP12	2.68896e-234	-0.596249	0.427	0.53	9.65875e-230	0
KIF5B	2.80669e-234	-0.436589	0.535	0.552	1.00816e-229	0
TUT7	5.01228e-234	-0.752374	0.29	0.481	1.80041e-229	0
PPA1	1.09674e-233	0.713298	0.496	0.152	3.93949e-229	0
PPP6R1	1.65867e-233	0.247152	0.237	0.025	5.95795e-229	0
MCTP1	1.84655e-233	-0.766792	0.201	0.343	6.6328e-229	0
B3GNT5	2.6124e-233	-0.808254	0.18	0.453	9.38375e-229	0
LSM12	2.81195e-233	0.241044	0.28	0.044	1.01005e-228	0
SORBS3	2.88697e-233	0.320619	0.307	0.049	1.037e-228	0
ELAVL1	3.30661e-233	0.279886	0.292	0.047	1.18774e-228	0
IDO1	3.61884e-233	1.1622	0.196	0.011	1.29989e-228	0
BPIFB1	5.09272e-233	-0.770984	0.005	0.272	1.82931e-228	0
PDE6D	7.78034e-233	0.246219	0.22	0.018	2.7947e-228	0
LSM1	9.79234e-233	0.239057	0.266	0.038	3.51741e-228	0
PRRC2B	9.95211e-233	0.294646	0.286	0.044	3.5748e-228	0
DEF6	2.39106e-232	0.336746	0.273	0.037	8.5887e-228	0
RNF219	2.52671e-232	0.146123	0.133	0	9.07594e-228	0
MUC20-OT1	4.76992e-232	0.327029	0.268	0.035	1.71335e-227	0
POLDIP3	6.31512e-232	0.221476	0.297	0.058	2.26839e-227	0
ADGRG3	1.67539e-231	-0.926305	0.001	0.255	6.018e-227	0
STOM	1.82367e-231	0.470571	0.6	0.229	6.55063e-227	0
FBXW5	2.41199e-231	0.306841	0.367	0.086	8.66387e-227	0
FAM72A	2.45566e-231	0.158028	0.143	0.001	8.82073e-227	0
CTBP1	2.45647e-231	0.260751	0.232	0.022	8.82364e-227	0
RNF19B	2.58662e-231	-0.272126	0.337	0.233	9.29112e-227	0
PDCD1LG2	3.00729e-231	0.264814	0.229	0.02	1.08022e-226	0
CFB	9.8908e-231	0.175375	0.147	0.002	3.55278e-226	0
RPS6	2.03505e-230	0.660297	0.917	0.757	7.30991e-226	0
NIT1	2.31315e-230	0.219802	0.257	0.036	8.30883e-226	0
KMT2E	2.45682e-230	-0.633841	0.519	0.613	8.82488e-226	0
CORO1C	2.60212e-230	-0.440651	0.471	0.506	9.3468e-226	0
FDPS	2.81402e-230	0.281932	0.247	0.027	1.0108e-225	0
SIVA1	3.25482e-230	0.323598	0.492	0.165	1.16913e-225	0
ERBIN	3.55878e-230	-0.821482	0.291	0.459	1.27831e-225	0
TMEM229B	3.8185e-230	0.181749	0.167	0.005	1.3716e-225	0
RPL15	4.03301e-230	0.54656	0.941	0.772	1.44866e-225	0
EIF5A	7.20172e-230	0.457531	0.564	0.204	2.58686e-225	0
PPP1R12A	1.48527e-229	-0.604741	0.425	0.528	5.3351e-225	0
MFSD14A	1.78809e-229	0.210358	0.151	0.002	6.42283e-225	0
ZNF22	1.88607e-229	0.276835	0.238	0.023	6.77475e-225	0
IL15	2.45542e-229	0.234018	0.241	0.029	8.81986e-225	0
HSPD1	3.00748e-229	-0.348937	0.536	0.512	1.08029e-224	0
ETFB	4.15884e-229	0.312388	0.396	0.102	1.49385e-224	0
C9orf16	4.94402e-229	0.477422	0.635	0.26	1.77589e-224	0
AKAP9	5.63659e-229	-0.453305	0.467	0.507	2.02466e-224	0
SNF8	6.93036e-229	0.310672	0.383	0.094	2.48939e-224	0
ATF6B	1.06395e-228	0.247068	0.293	0.052	3.82172e-224	0
POLR1D	1.12105e-228	0.370088	0.503	0.169	4.02681e-224	0
PCBP2	1.24911e-228	0.402669	0.638	0.268	4.48681e-224	0
NMI	1.29998e-228	0.431442	0.683	0.304	4.66952e-224	0
TPP1	2.1507e-228	-0.445632	0.573	0.604	7.72532e-224	0
PSMB8-AS1	2.32775e-228	0.294922	0.267	0.036	8.36127e-224	0
S100A6	2.72207e-228	0.593684	0.926	0.966	9.77767e-224	0
ARHGEF3	3.50419e-228	0.386214	0.382	0.088	1.25871e-223	0
GLRX	4.35195e-228	0.743557	0.733	0.484	1.56322e-223	0
SON	5.33767e-228	-0.375194	0.76	0.756	1.91729e-223	0
CST3	6.40894e-228	0.67724	0.813	0.852	2.30209e-223	0
EIF1	9.01227e-228	-0.432915	0.929	0.986	3.23721e-223	0
ATRAID	1.14499e-227	0.35558	0.508	0.171	4.11281e-223	0
DNAJB6	1.15631e-227	0.252206	0.538	0.22	4.15348e-223	0
NDUFAF3	1.48097e-227	0.41588	0.575	0.217	5.31965e-223	0
MRPL10	1.98772e-227	0.255543	0.22	0.019	7.13989e-223	0
RIC1	2.91876e-227	0.217726	0.226	0.025	1.04842e-222	0
ZNHIT3	3.27087e-227	0.262797	0.284	0.044	1.1749e-222	0
ALKBH6	3.88838e-227	0.177714	0.147	0.002	1.39671e-222	0
SUMF2	5.15936e-227	0.250109	0.296	0.052	1.85324e-222	0
HAUS4	7.10731e-227	0.216403	0.212	0.019	2.55294e-222	0
SDF2	1.062e-226	0.151099	0.334	0.101	3.8147e-222	0
TSEN34	1.17488e-226	0.189734	0.249	0.044	4.22017e-222	0
TMEM62	1.22092e-226	0.221379	0.198	0.013	4.38553e-222	0
CGAS	1.27821e-226	0.393867	0.439	0.122	4.59133e-222	0
TGOLN2	2.89521e-226	-0.411668	0.499	0.52	1.03996e-221	0
AHSA1	2.97472e-226	0.28885	0.346	0.075	1.06852e-221	0
AC016831.7	3.71665e-226	0.19711	0.13	0	1.33502e-221	0
VARS	3.71665e-226	0.147254	0.13	0	1.33502e-221	0
METTL13	3.71665e-226	0.137454	0.13	0	1.33502e-221	0
TCEA3	6.87706e-226	0.256189	0.198	0.013	2.47024e-221	0
LSM4	9.68919e-226	0.40195	0.455	0.131	3.48036e-221	0
KXD1	1.01142e-225	0.334898	0.372	0.087	3.63301e-221	0
LPCAT1	1.22989e-225	-0.81272	0.11	0.286	4.41776e-221	0
NT5C2	1.38736e-225	0.222909	0.34	0.088	4.98341e-221	0
N4BP1	1.93785e-225	-0.574395	0.402	0.386	6.96077e-221	0
CLEC4D	4.22763e-225	-0.932155	0.038	0.279	1.51856e-220	0
PIGF	4.69409e-225	0.180806	0.19	0.013	1.68612e-220	0
FBXL5	4.86879e-225	-0.617404	0.448	0.537	1.74887e-220	0
SYAP1	2.06719e-224	-0.664822	0.319	0.474	7.42534e-220	0
ERGIC2	5.80837e-224	0.302015	0.349	0.08	2.08637e-219	0
AIDA	6.53595e-224	0.301701	0.309	0.055	2.34771e-219	0
PHYKPL	8.07487e-224	0.270192	0.312	0.064	2.90049e-219	0
TMEM128	1.2249e-223	0.219291	0.229	0.024	4.39986e-219	0
CCS	2.30542e-223	0.27183	0.287	0.048	8.28106e-219	0
ARHGAP18	3.06503e-223	-0.367177	0.613	0.57	1.10096e-218	0
FKBP5	3.22572e-223	-0.627357	0.302	0.48	1.15868e-218	0
AIMP2	3.40574e-223	0.198939	0.194	0.012	1.22334e-218	0
RRP7A	3.74059e-223	0.264527	0.348	0.081	1.34362e-218	0
DDAH2	5.97743e-223	0.436839	0.57	0.214	2.14709e-218	0
UVRAG	8.41069e-223	0.279597	0.378	0.101	3.02112e-218	0
CLNS1A	9.3522e-223	0.366189	0.433	0.123	3.35931e-218	0
RBM23	1.45046e-222	0.173495	0.317	0.086	5.21004e-218	0
PLAAT4	1.81113e-222	-0.520534	0	0.241	6.50559e-218	0
SLFN11	2.13425e-222	-0.456429	0.342	0.4	7.66622e-218	0
C22orf39	2.15287e-222	0.247971	0.269	0.04	7.7331e-218	0
CST7	2.23405e-222	-1.08768	0.144	0.486	8.02471e-218	0
ZNF267	2.46445e-222	-0.825316	0.326	0.488	8.8523e-218	0
ALKBH7	2.6251e-222	0.357981	0.446	0.133	9.42938e-218	0
HSP90AB1	5.29511e-222	-0.421728	0.838	0.795	1.902e-217	0
DDX21	6.19588e-222	-0.558997	0.499	0.568	2.22556e-217	0
ANXA4	7.84665e-222	0.540895	0.544	0.191	2.81851e-217	0
AP2A1	8.64204e-222	0.225577	0.232	0.027	3.10422e-217	0
NDFIP1	1.01928e-221	0.365838	0.551	0.208	3.66126e-217	0
AMDHD2	1.10071e-221	0.290461	0.267	0.038	3.95377e-217	0
EXOC7	1.83571e-221	0.221665	0.295	0.059	6.59387e-217	0
ZDHHC7	1.86595e-221	0.259502	0.271	0.042	6.70251e-217	0
DPM3	2.29618e-221	0.263254	0.321	0.066	8.24788e-217	0
LSM7	2.70825e-221	0.451083	0.594	0.232	9.72805e-217	0
TMEM14B	2.82662e-221	0.344193	0.523	0.19	1.01532e-216	0
CARM1	2.82926e-221	0.173333	0.145	0.002	1.01627e-216	0
MED28	3.21154e-221	0.272618	0.387	0.109	1.15358e-216	0
PDCD10	4.44309e-221	-0.334892	0.476	0.442	1.59596e-216	0
SLC38A10	4.66655e-221	0.264878	0.316	0.065	1.67622e-216	0
OSBPL11	4.86431e-221	-0.557999	0.212	0.372	1.74726e-216	0
PLAAT3	7.51343e-221	-0.474547	0	0.239	2.69882e-216	0
RPS6KB2	8.38949e-221	0.210835	0.198	0.015	3.0135e-216	0
NCOA4	9.71253e-221	-0.446858	0.549	0.564	3.48874e-216	0
CMPK1	1.26178e-220	0.354471	0.421	0.119	4.5323e-216	0
SYMPK	1.29385e-220	0.206148	0.228	0.028	4.64753e-216	0
LILRB1	2.33432e-220	0.56168	0.51	0.168	8.38488e-216	0
TMEM50A	3.01698e-220	0.524274	0.697	0.327	1.0837e-215	0
RNF138	3.09802e-220	0.282659	0.269	0.039	1.11281e-215	0
NDUFA3	4.10954e-220	0.555471	0.731	0.361	1.47615e-215	0
ABR	9.05083e-220	0.250996	0.335	0.079	3.25106e-215	0
RCC2	9.21772e-220	0.237136	0.249	0.032	3.311e-215	0
RBM42	2.00407e-219	0.224544	0.368	0.103	7.19861e-215	0
COPS7A	3.74586e-219	0.23322	0.295	0.057	1.34551e-214	0
CNN2	3.95354e-219	0.376613	0.459	0.156	1.42011e-214	0
TGFBR2	5.11565e-219	0.345914	0.371	0.088	1.83754e-214	0
MZT2A	5.20782e-219	0.348404	0.334	0.068	1.87065e-214	0
YWHAB	5.61505e-219	-0.363364	0.827	0.824	2.01693e-214	0
BACH1	7.02599e-219	-0.704815	0.436	0.56	2.52374e-214	0
PFKL	9.21413e-219	0.312886	0.403	0.111	3.30972e-214	0
U2AF1L4	1.41718e-218	0.205734	0.195	0.014	5.09052e-214	0
CBWD5	1.4391e-218	0.234361	0.246	0.032	5.16924e-214	0
RDH14	1.48928e-218	0.215249	0.192	0.013	5.3495e-214	0
HLA-DMB	2.04105e-218	-0.214451	0.617	0.489	7.33145e-214	0
BMP2K	2.59706e-218	0.251053	0.249	0.033	9.32865e-214	0
SH3GLB1	2.85228e-218	-0.564566	0.583	0.602	1.02454e-213	0
UCHL3	3.44631e-218	0.264512	0.236	0.026	1.23791e-213	0
TOR1B	4.61448e-218	0.237233	0.334	0.081	1.65752e-213	0
CDC42	4.65801e-218	-0.492385	0.767	0.825	1.67316e-213	0
SQOR	5.18884e-218	0.298153	0.503	0.185	1.86383e-213	0
DDRGK1	9.88335e-218	0.252472	0.393	0.115	3.5501e-213	0
TRPT1	2.06251e-217	0.180355	0.149	0.003	7.40855e-213	0
NOSIP	2.21982e-217	0.290046	0.473	0.167	7.97361e-213	0
MINK1	2.24395e-217	0.387884	0.357	0.078	8.06026e-213	0
GIMAP5	2.29714e-217	0.31119	0.161	0.005	8.25134e-213	0
TNIP3	2.94207e-217	-1.22384	0.058	0.317	1.05679e-212	0
EIF3H	3.15908e-217	0.423219	0.668	0.301	1.13474e-212	0
MRPL49	4.94285e-217	0.218196	0.187	0.011	1.77547e-212	0
SSBP4	6.75904e-217	0.220491	0.19	0.012	2.42785e-212	0
STX10	7.00964e-217	0.30377	0.367	0.093	2.51786e-212	0
NECTIN2	7.41444e-217	0.344738	0.318	0.06	2.66327e-212	0
GBA	8.42267e-217	0.1819	0.334	0.093	3.02542e-212	0
ABRACL	1.38673e-216	0.490655	0.617	0.252	4.98112e-212	0
PAGR1	1.59345e-216	0.178893	0.154	0.004	5.72368e-212	0
TSFM	1.74238e-216	0.150351	0.125	0	6.25864e-212	0
SH3BGRL3	2.09808e-216	0.508627	0.935	0.852	7.5363e-212	0
EIF4H	2.96348e-216	0.281123	0.484	0.178	1.06448e-211	0
JMJD1C	3.28261e-216	-0.649168	0.542	0.602	1.17912e-211	0
GOLGB1	3.96874e-216	-0.547196	0.376	0.487	1.42557e-211	0
ABT1	4.73622e-216	0.234318	0.227	0.024	1.70125e-211	0
GSTO1	5.00472e-216	-0.42721	0.737	0.801	1.79769e-211	0
CFLAR	1.20051e-215	-0.760513	0.633	0.674	4.31222e-211	0
PYGL	1.40106e-215	-0.761599	0.203	0.355	5.03261e-211	0
HDHD5	1.55412e-215	0.178994	0.16	0.005	5.58241e-211	0
EXOC3L1	6.41326e-215	0.190237	0.132	0.001	2.30364e-210	0
PTPRCAP	9.92587e-215	0.64738	0.124	0	3.56537e-210	0
AIM2	1.01349e-214	0.13614	0.242	0.06	3.64045e-210	0
TFPT	1.45472e-214	0.340056	0.384	0.097	5.22536e-210	0
SPATA13	1.52282e-214	0.118275	0.353	0.125	5.46995e-210	0
RTRAF	1.69501e-214	0.391776	0.564	0.22	6.08848e-210	0
SARAF	1.91989e-214	0.611212	0.796	0.471	6.89624e-210	0
MICB	2.41634e-214	0.224653	0.187	0.011	8.6795e-210	0
HAGH	3.75646e-214	0.300114	0.324	0.067	1.34932e-209	0
DNM2	4.56505e-214	0.222562	0.359	0.108	1.63977e-209	0
RGL1	4.56623e-214	0.492187	0.31	0.054	1.64019e-209	0
MRPL11	4.66338e-214	0.322405	0.384	0.1	1.67509e-209	0
GNAI3	5.43922e-214	-0.584776	0.407	0.507	1.95377e-209	0
LMNB1	5.6726e-214	-0.568211	0.293	0.312	2.0376e-209	0
SECTM1	6.34203e-214	0.153261	0.299	0.079	2.27806e-209	0
TRIM69	7.68018e-214	0.319235	0.389	0.107	2.75872e-209	0
KDELR2	8.4568e-214	0.279617	0.419	0.131	3.03768e-209	0
NINJ1	1.06309e-213	-0.862605	0.458	0.597	3.81861e-209	0
NAPRT	1.1141e-213	0.227294	0.218	0.022	4.00186e-209	0
UBE2D2	1.48392e-213	0.347444	0.569	0.231	5.33024e-209	0
ZNF511	1.99473e-213	0.23464	0.221	0.023	7.16508e-209	0
MDH2	2.43034e-213	0.342868	0.553	0.222	8.72978e-209	0
CCRL2	2.72383e-213	-0.766497	0.39	0.487	9.78398e-209	0
NUCB2	3.29942e-213	-0.656275	0.198	0.411	1.18515e-208	0
TNFAIP8L2	3.44854e-213	0.330545	0.34	0.073	1.23872e-208	0
GRAMD1B	3.94165e-213	0.203558	0.251	0.04	1.41584e-208	0
PHACTR4	6.81969e-213	0.411904	0.48	0.155	2.44963e-208	0
NUCKS1	7.08516e-213	-0.188598	0.544	0.426	2.54499e-208	0
MKRN1	1.09948e-212	0.324441	0.429	0.133	3.94934e-208	0
CDK2AP2	1.72939e-212	0.361332	0.364	0.085	6.21195e-208	0
MZT1	2.54925e-212	0.243969	0.235	0.028	9.15692e-208	0
CCT4	2.84116e-212	0.313791	0.484	0.171	1.02054e-207	0
GYG1	2.86521e-212	-0.777528	0.308	0.454	1.02918e-207	0
CMIP	3.06338e-212	0.208019	0.312	0.078	1.10037e-207	0
LAT	3.33363e-212	0.31513	0.142	0.002	1.19744e-207	0
BOLA2-SMG1P6	4.25239e-212	0.162303	0.122	0	1.52746e-207	0
EIF3D	4.71702e-212	0.316391	0.488	0.175	1.69435e-207	0
MRPS11	4.79105e-212	0.233116	0.248	0.034	1.72095e-207	0
ELOC	5.27417e-212	0.355224	0.589	0.246	1.89448e-207	0
ZNFX1	1.12946e-211	0.499598	0.675	0.307	4.05702e-207	0
EHD4	1.1833e-211	0.35513	0.502	0.179	4.25041e-207	0
PPP6R2	1.78535e-211	0.24307	0.206	0.019	6.41299e-207	0
SNHG5	1.79734e-211	-0.475799	0	0.23	6.45606e-207	0
SEC24C	2.06174e-211	0.174954	0.169	0.009	7.40579e-207	0
ITGAX	2.15058e-211	-0.81528	0.336	0.549	7.72487e-207	0
SNN	2.65845e-211	0.194509	0.227	0.037	9.54915e-207	0
PSTPIP2	3.2957e-211	-0.844279	0.169	0.342	1.18382e-206	0
FHL3	3.4021e-211	0.239827	0.231	0.029	1.22204e-206	0
PRDX3	4.03929e-211	0.44083	0.533	0.191	1.45091e-206	0
OTUB1	4.51279e-211	0.353435	0.601	0.259	1.62099e-206	0
FMC1	5.5079e-211	0.176669	0.161	0.006	1.97844e-206	0
BCL6	6.12881e-211	-0.601192	0.245	0.297	2.20147e-206	0
CASP1	6.58954e-211	0.484926	0.7	0.331	2.36696e-206	0
PPIH	1.03396e-210	0.232499	0.254	0.038	3.71399e-206	0
NSMAF	1.10867e-210	-0.487915	0.311	0.291	3.98235e-206	0
PPP3CC	1.78889e-210	0.254663	0.203	0.017	6.42571e-206	0
HIST1H2BK	2.41081e-210	0.176979	0.121	0	8.65963e-206	0
IRF8	2.45451e-210	0.565246	0.372	0.087	8.81662e-206	0
GRSF1	3.22916e-210	0.366152	0.374	0.093	1.15991e-205	0
RAP2B	3.41274e-210	0.411935	0.383	0.095	1.22586e-205	0
DIP2B	3.88751e-210	0.181653	0.273	0.062	1.39639e-205	0
AL356273.6	4.73193e-210	-0.807618	0	0.229	1.69971e-205	0
NUDT2	1.35904e-209	0.205138	0.25	0.04	4.88166e-205	0
ATP5PO	1.51388e-209	-0.519173	0.234	0.376	5.43787e-205	0
KMO	1.589e-209	0.243053	0.366	0.11	5.7077e-205	0
DNTTIP1	1.65179e-209	0.18454	0.367	0.119	5.93324e-205	0
USP36	1.8139e-209	0.16457	0.121	0	6.51554e-205	0
PHF1	2.09084e-209	0.2683	0.222	0.024	7.51028e-205	0
STK17A	2.19877e-209	0.444954	0.357	0.085	7.89798e-205	0
CAPZB	2.76777e-209	-0.369189	0.71	0.713	9.94182e-205	0
PSMG2	4.27946e-209	0.360106	0.505	0.181	1.53718e-204	0
CTSC	5.56203e-209	0.660771	0.822	0.745	1.99788e-204	0
KARS1	6.72096e-209	-0.440125	0	0.228	2.41417e-204	0
MED15	8.04416e-209	0.261305	0.279	0.052	2.88946e-204	0
RHOF	1.12431e-208	0.296804	0.125	0	4.03851e-204	0
MCRIP1	1.32694e-208	0.282555	0.372	0.102	4.76636e-204	0
MMP9	1.43556e-208	-0.972514	0.016	0.264	5.15652e-204	0
ENY2	1.82732e-208	0.46167	0.661	0.296	6.56372e-204	0
ATP5PF	2.05183e-208	-0.134267	0.697	0.544	7.37016e-204	0
UBXN4	2.27866e-208	-0.310195	0.56	0.511	8.18496e-204	0
CHD4	4.32584e-208	0.252623	0.324	0.076	1.55384e-203	0
SRGAP2B	8.77777e-208	0.210949	0.172	0.009	3.15297e-203	0
NSA2	1.65519e-207	0.401059	0.517	0.187	5.94543e-203	0
AUP1	2.98736e-207	0.318825	0.551	0.224	1.07306e-202	0
HP1BP3	3.41827e-207	-0.263078	0.53	0.468	1.22784e-202	0
PPP4R2	3.57862e-207	-0.611164	0.34	0.396	1.28544e-202	0
FERMT3	7.05917e-207	0.173804	0.579	0.282	2.53565e-202	0
HNRNPL	8.38975e-207	0.213637	0.265	0.049	3.0136e-202	0
BCKDHA	9.8715e-207	0.16325	0.131	0.001	3.54584e-202	0
AC084871.2	1.18755e-206	-0.900401	0.002	0.235	4.26567e-202	0
MAFB	1.25112e-206	0.840806	0.622	0.332	4.49401e-202	0
FRMD4B	1.5472e-206	-0.879282	0.179	0.397	5.55753e-202	0
ENTPD6	2.14793e-206	0.19222	0.205	0.021	7.71535e-202	0
ACOT13	2.42146e-206	0.287133	0.372	0.101	8.6979e-202	0
BZW1	3.71497e-206	-0.49044	0.48	0.549	1.33442e-201	0
RNF135	4.22325e-206	0.305454	0.33	0.073	1.51699e-201	0
PHF20L1	6.57283e-206	-0.752572	0.253	0.419	2.36096e-201	0
SELENOF	7.3055e-206	0.274102	0.546	0.231	2.62413e-201	0
RNASEH2A	7.36049e-206	0.143029	0.124	0	2.64389e-201	0
CD93	1.13397e-205	-0.878544	0.045	0.277	4.07323e-201	0
GHITM	1.18009e-205	-0.325835	0.541	0.523	4.23887e-201	0
PRKAR1A	1.20161e-205	0.226043	0.548	0.246	4.31618e-201	0
CUTA	4.40857e-205	0.382844	0.542	0.208	1.58356e-200	0
TICAM1	4.5979e-205	0.16434	0.184	0.02	1.65157e-200	0
CHMP4A	8.16541e-205	0.208038	0.191	0.016	2.93302e-200	0
ATP6V1D	8.17426e-205	-0.525732	0.314	0.434	2.93619e-200	0
RELB	1.0398e-204	0.308987	0.277	0.058	3.73497e-200	0
SLC25A19	1.41377e-204	0.326477	0.316	0.064	5.07826e-200	0
CD59	1.57912e-204	-0.449299	0.357	0.421	5.67219e-200	0
TIGAR	1.82801e-204	0.255482	0.258	0.04	6.56621e-200	0
CTNNA1	1.82987e-204	-0.379932	0.441	0.444	6.57291e-200	0
NFYC	2.29479e-204	0.224079	0.291	0.062	8.24288e-200	0
PIGX	3.24567e-204	0.517299	0.227	0.024	1.16584e-199	0
HIST2H2AC	3.25793e-204	0.136871	0.118	0	1.17025e-199	0
DAPK1	3.52951e-204	0.246212	0.36	0.104	1.2678e-199	0
NDUFAB1	5.47177e-204	0.3566	0.558	0.223	1.96546e-199	0
DPF2	6.07312e-204	0.21747	0.216	0.024	2.18147e-199	0
HCAR2	6.16428e-204	-0.765128	0.163	0.425	2.21421e-199	0
TRIP6	6.25057e-204	0.269694	0.313	0.067	2.24521e-199	0
BRD7	8.83276e-204	0.228677	0.326	0.082	3.17273e-199	0
MAP7D1	1.03815e-203	0.267949	0.387	0.115	3.72903e-199	0
PILRA	1.07494e-203	0.583101	0.594	0.251	3.86119e-199	0
CSGALNACT2	1.4422e-203	-0.759677	0.229	0.403	5.1804e-199	0
GBP2	1.67111e-203	-0.684044	0.524	0.609	6.00263e-199	0
VPS28	1.98003e-203	0.350828	0.616	0.272	7.11226e-199	0
IL4R	2.00252e-203	-0.532184	0.239	0.272	7.19306e-199	0
IARS	2.44307e-203	0.155734	0.117	0	8.77549e-199	0
GEMIN7	2.44307e-203	0.145941	0.117	0	8.77549e-199	0
C21orf2	2.44307e-203	0.148215	0.117	0	8.77549e-199	0
RPS6KA4	2.46662e-203	0.210779	0.213	0.024	8.8601e-199	0
FUT4	2.72989e-203	0.179829	0.196	0.021	9.80577e-199	0
APOL2	5.42952e-203	0.351864	0.336	0.074	1.95028e-198	0
BOD1L1	9.19139e-203	-0.630737	0.408	0.484	3.30155e-198	0
BLOC1S4	9.38607e-203	0.200497	0.163	0.008	3.37147e-198	0
FBXL15	1.86173e-202	0.243515	0.283	0.054	6.68734e-198	0
APOC1	3.57667e-202	1.60078	0.788	0.541	1.28474e-197	0
SUB1	3.75773e-202	0.642733	0.795	0.479	1.34978e-197	0
HSPB11	4.22223e-202	0.264034	0.345	0.088	1.51662e-197	0
PQBP1	4.33954e-202	0.211874	0.346	0.1	1.55876e-197	0
EBPL	4.52471e-202	0.179251	0.13	0.001	1.62528e-197	0
SERTAD3	5.84031e-202	0.19852	0.213	0.025	2.09784e-197	0
CMTR1	8.24943e-202	0.267502	0.287	0.054	2.96319e-197	0
NIPBL	8.77967e-202	-0.504276	0.437	0.501	3.15366e-197	0
CR1	1.01863e-201	-0.76821	0.1	0.273	3.65891e-197	0
DDIT3	1.07307e-201	0.345225	0.392	0.115	3.85446e-197	0
APBB1IP	1.1116e-201	-0.542781	0.487	0.574	3.99285e-197	0
GAS7	1.37182e-201	0.157546	0.116	0	4.92758e-197	0
SERPINB2	2.46573e-201	-1.04184	0	0.224	8.85689e-197	0
ZC3HAV1	2.52565e-201	0.421973	0.509	0.184	9.07213e-197	0
SPTLC2	3.44897e-201	0.21804	0.386	0.127	1.23887e-196	0
HAVCR2	3.62809e-201	0.62646	0.609	0.27	1.30321e-196	0
EDEM2	4.70987e-201	0.28443	0.364	0.097	1.69179e-196	0
NFIL3	5.09512e-201	-0.832848	0.116	0.332	1.83017e-196	0
ABHD17A	5.26853e-201	0.212654	0.189	0.015	1.89246e-196	0
UBE2E2	5.55109e-201	0.31422	0.405	0.122	1.99395e-196	0
HAX1	6.31008e-201	0.288331	0.479	0.18	2.26658e-196	0
ERP29	9.65168e-201	0.514691	0.678	0.322	3.46688e-196	0
PLIN3	9.70289e-201	0.237018	0.398	0.131	3.48528e-196	0
KCNJ15	1.25388e-200	-0.815569	0.002	0.231	4.50392e-196	0
CELF1	1.39483e-200	0.30442	0.409	0.132	5.01024e-196	0
MCRS1	1.75658e-200	0.229965	0.282	0.057	6.30963e-196	0
AC023157.3	1.86896e-200	-0.931917	0.016	0.255	6.71332e-196	0
TENT4A	2.19998e-200	0.193669	0.162	0.008	7.90233e-196	0
TOMM20	2.42309e-200	0.322073	0.521	0.204	8.70373e-196	0
RPL27A	4.77512e-200	-0.242397	0.838	0.766	1.71522e-195	0
TMEM219	4.83534e-200	0.522503	0.702	0.349	1.73685e-195	0
THRAP3	7.39507e-200	-0.344393	0.493	0.48	2.65631e-195	0
SEMA4D	8.92696e-200	0.249882	0.336	0.093	3.20656e-195	0
CCDC47	9.43164e-200	-0.39624	0.363	0.393	3.38785e-195	0
FPGS	1.06911e-199	0.230214	0.278	0.054	3.84023e-195	0
STMP1	1.35021e-199	0.205941	0.443	0.172	4.84996e-195	0
OLR1	3.25518e-199	-0.576785	0.583	0.782	1.16926e-194	0
AAMDC	3.34305e-199	0.17661	0.185	0.015	1.20082e-194	0
PLXNC1	6.26928e-199	-0.866579	0.143	0.342	2.25193e-194	0
CMTM7	7.40025e-199	0.302823	0.463	0.164	2.65817e-194	0
AFG3L2	1.41662e-198	0.217184	0.256	0.044	5.08848e-194	0
NSUN5	1.67281e-198	0.227658	0.25	0.039	6.00875e-194	0
TRIM8	1.86928e-198	0.190066	0.214	0.029	6.71447e-194	0
RO60	2.02621e-198	-0.457255	0	0.217	7.27814e-194	0
USF1	2.10649e-198	0.205814	0.173	0.01	7.56652e-194	0
TSC22D3	2.20456e-198	-0.592077	0.481	0.664	7.91877e-194	0
MLEC	2.52031e-198	0.269225	0.398	0.124	9.05294e-194	0
RTN4	2.787e-198	-0.484931	0.665	0.743	1.00109e-193	0
BANF1	4.36047e-198	0.401752	0.624	0.276	1.56628e-193	0
PRPF40A	4.98736e-198	-0.297773	0.542	0.493	1.79146e-193	0
SCARB2	5.60485e-198	0.560514	0.61	0.271	2.01326e-193	0
IRF1	6.08214e-198	0.584221	0.672	0.319	2.1847e-193	0
SLAMF8	1.11146e-197	0.391137	0.381	0.099	3.99238e-193	0
MKKS	1.22252e-197	0.195967	0.219	0.028	4.39129e-193	0
TARS1	1.24216e-197	-0.440783	0	0.217	4.46185e-193	0
PPIL3	1.36061e-197	0.200021	0.203	0.022	4.8873e-193	0
CYC1	1.53277e-197	0.27868	0.428	0.145	5.5057e-193	0
RSL24D1	1.69914e-197	0.328486	0.506	0.195	6.10331e-193	0
CLTC	1.74925e-197	-0.388321	0.468	0.478	6.2833e-193	0
RNFT1	1.82629e-197	0.240353	0.279	0.054	6.56002e-193	0
BIN1	2.17346e-197	0.279761	0.188	0.014	7.80706e-193	0
HIP1	2.76402e-197	-0.802345	0.078	0.304	9.92837e-193	0
SMIM19	3.88228e-197	0.221593	0.29	0.063	1.39452e-192	0
HSPA9	4.64608e-197	-0.40599	0.408	0.449	1.66887e-192	0
RELT	4.81516e-197	0.195233	0.229	0.038	1.72961e-192	0
PUF60	4.91386e-197	0.244574	0.417	0.144	1.76506e-192	0
IRS2	4.98618e-197	-0.802695	0.101	0.303	1.79104e-192	0
TMBIM6	5.74489e-197	-0.418707	0.782	0.836	2.06357e-192	0
RABGGTA	5.83626e-197	0.248212	0.309	0.07	2.09639e-192	0
DAP	5.86321e-197	0.220536	0.228	0.032	2.10606e-192	0
TMEM14C	6.28173e-197	0.420928	0.517	0.189	2.2564e-192	0
RHOH	1.6242e-196	-0.644305	0.246	0.299	5.83412e-192	0
WAS	1.62666e-196	0.0944444	0.573	0.301	5.84296e-192	0
RRAGC	2.2837e-196	0.230861	0.284	0.063	8.20305e-192	0
DUSP16	2.32317e-196	-0.837863	0.06	0.276	8.34482e-192	0
F5	3.12718e-196	-0.828326	0.006	0.235	1.12328e-191	0
LAMTOR5	6.02763e-196	-0.300596	0.598	0.549	2.16512e-191	0
PCBP1-AS1	6.94459e-196	-0.733352	0	0.215	2.4945e-191	0
MRPL18	8.47299e-196	0.281209	0.445	0.156	3.0435e-191	0
XPO6	8.84153e-196	-0.199232	0.291	0.185	3.17588e-191	0
USP32	1.05017e-195	-0.746394	0.154	0.347	3.77221e-191	0
IMPDH2	1.16906e-195	0.238499	0.257	0.045	4.19925e-191	0
CHD1L	1.47632e-195	0.161993	0.146	0.005	5.30294e-191	0
WHAMM	1.73571e-195	0.210438	0.229	0.034	6.23466e-191	0
AD000671.2	1.79284e-195	0.117435	0.113	0	6.43988e-191	0
EGLN2	2.03791e-195	0.157364	0.13	0.003	7.32016e-191	0
ARFGAP3	2.38671e-195	-0.679113	0.318	0.426	8.57305e-191	0
C1orf50	3.03902e-195	0.16127	0.138	0.003	1.09162e-190	0
METTL26	3.33341e-195	0.260466	0.375	0.114	1.19736e-190	0
DENND1B	5.36703e-195	0.358075	0.309	0.064	1.92784e-190	0
KRIT1	9.07201e-195	0.210354	0.197	0.018	3.25867e-190	0
RN7SL368P	9.4546e-195	-0.743392	0	0.214	3.39609e-190	0
WIPF1	1.26734e-194	0.42263	0.664	0.315	4.55229e-190	0
SNX11	1.6829e-194	0.2122	0.243	0.04	6.04499e-190	0
WIPI2	2.02255e-194	0.242786	0.299	0.066	7.26501e-190	0
USP8	2.41259e-194	-0.471602	0.358	0.434	8.66601e-190	0
LILRB3	3.03027e-194	-0.630777	0.44	0.493	1.08847e-189	0
SLC35A4	3.37646e-194	0.236955	0.286	0.06	1.21283e-189	0
GET4	9.98115e-194	0.153584	0.112	0	3.58523e-189	0
ATP6AP2	1.43858e-193	-0.270524	0.505	0.462	5.16738e-189	0
M6PR	1.92079e-193	0.461129	0.622	0.274	6.89946e-189	0
PKD2L1	2.07187e-193	0.280016	0.214	0.023	7.44217e-189	0
NDUFB5	3.00683e-193	0.367367	0.499	0.184	1.08005e-188	0
GMIP	3.79336e-193	0.0889523	0.325	0.124	1.36257e-188	0
SLIRP	4.82383e-193	0.463314	0.654	0.303	1.73272e-188	0
DOK1	4.85972e-193	0.243973	0.253	0.042	1.74561e-188	0
TMEM60	5.29294e-193	0.263306	0.417	0.14	1.90122e-188	0
TRIM25	5.69213e-193	0.142354	0.469	0.216	2.04461e-188	0
MVP	6.03676e-193	0.32308	0.492	0.187	2.16841e-188	0
ALCAM	7.82787e-193	-0.590113	0.33	0.491	2.81177e-188	0
UBE2L3	1.23505e-192	0.360874	0.674	0.331	4.43629e-188	0
RARS1	1.73485e-192	-0.427222	0	0.211	6.23158e-188	0
COX7A2L	2.05841e-192	0.365847	0.51	0.193	7.39379e-188	0
TRAP1	2.16197e-192	0.220506	0.19	0.016	7.76579e-188	0
NDUFB10	4.32361e-192	0.276479	0.602	0.289	1.55304e-187	0
TRIM28	5.57664e-192	0.215815	0.28	0.062	2.00313e-187	0
EIF6	5.81697e-192	0.293196	0.494	0.193	2.08946e-187	0
NDUFB7	1.03607e-191	0.375226	0.616	0.277	3.72157e-187	0
PTGES2	2.18351e-191	0.231355	0.219	0.028	7.84318e-187	0
TRMT1	2.76655e-191	0.226259	0.274	0.056	9.93745e-187	0
CHKB	3.19488e-191	0.193546	0.137	0.003	1.1476e-186	0
RELA	3.49274e-191	0.135633	0.336	0.121	1.25459e-186	0
AKR7A2	4.29802e-191	0.229429	0.23	0.032	1.54385e-186	0
TBRG1	5.50375e-191	0.247868	0.451	0.174	1.97695e-186	0
DNAJC1	5.57935e-191	0.209939	0.257	0.049	2.0041e-186	0
H2AJ	6.35301e-191	-0.423527	0	0.21	2.282e-186	0
STARD3	6.96349e-191	0.221262	0.28	0.063	2.50128e-186	0
SCNM1	8.07059e-191	0.2198	0.435	0.167	2.89896e-186	0
NFKB1	9.41368e-191	-0.665505	0.351	0.426	3.38139e-186	0
ROCK1	1.19092e-190	-0.41831	0.541	0.535	4.27778e-186	0
MBOAT7	1.55613e-190	-0.311396	0.206	0.172	5.58961e-186	0
TMC8	1.99363e-190	0.290518	0.217	0.025	7.16111e-186	0
COMMD2	2.29012e-190	0.239216	0.319	0.079	8.2261e-186	0
SNU13	2.60112e-190	0.369374	0.628	0.29	9.34324e-186	0
C5orf15	2.70394e-190	0.190696	0.231	0.036	9.71254e-186	0
TDRD7	5.96212e-190	0.248233	0.292	0.065	2.14159e-185	0
RICTOR	7.38094e-190	0.173303	0.292	0.082	2.65123e-185	0
GTF2E2	1.07906e-189	0.242559	0.292	0.063	3.876e-185	0
TPR	1.69985e-189	-0.390997	0.492	0.502	6.10588e-185	0
SEC62	1.92815e-189	-0.32729	0.647	0.61	6.9259e-185	0
DRAM2	2.10097e-189	0.323749	0.466	0.167	7.5467e-185	0
ANXA3	2.64937e-189	-0.793089	0.014	0.234	9.51654e-185	0
RSL1D1	2.85416e-189	-0.208899	0.567	0.471	1.02521e-184	0
PIN1	3.27966e-189	0.254634	0.389	0.127	1.17805e-184	0
SHKBP1	8.07409e-189	-0.0578069	0.429	0.246	2.90021e-184	0
WTAP	1.02931e-188	-0.361319	0.375	0.316	3.69729e-184	0
RARA	1.14989e-188	0.292012	0.265	0.048	4.13041e-184	0
CTDSP2	1.15103e-188	0.209591	0.227	0.035	4.13449e-184	0
LPCAT3	1.36121e-188	0.17493	0.176	0.015	4.88946e-184	0
TCEA1	1.7384e-188	0.337589	0.552	0.237	6.24433e-184	0
RNF146	2.09412e-188	0.214361	0.267	0.056	7.52209e-184	0
LUC7L2	2.24932e-188	0.222164	0.266	0.054	8.07955e-184	0
RANBP2	2.55326e-188	-0.620072	0.3	0.442	9.17132e-184	0
GSTK1	3.29503e-188	0.485927	0.715	0.366	1.18357e-183	0
GDI2	3.59058e-188	-0.169867	0.655	0.549	1.28974e-183	0
RPN2	4.03403e-188	-0.16903	0.56	0.446	1.44902e-183	0
NOTCH2	5.23097e-188	0.0192188	0.356	0.167	1.87897e-183	0
ARAF	6.14171e-188	0.188987	0.28	0.067	2.2061e-183	0
PKN2	6.7121e-188	0.191877	0.417	0.162	2.41099e-183	0
JAK2	8.18056e-188	0.109158	0.409	0.181	2.93846e-183	0
DDX54	9.84744e-188	0.212154	0.227	0.033	3.5372e-183	0
MTF1	9.88976e-188	-0.600799	0.172	0.263	3.5524e-183	0
H3-3A	1.2447e-187	-0.567732	0	0.207	4.47098e-183	0
TMEM206	1.26601e-187	0.114718	0.108	0	4.54751e-183	0
HYI	1.26601e-187	0.13148	0.108	0	4.54751e-183	0
CDV3	1.66097e-187	0.161515	0.4	0.156	5.9662e-183	0
EIF3E	1.97512e-187	0.413296	0.573	0.243	7.09461e-183	0
LRPAP1	2.86557e-187	-0.255542	0.602	0.521	1.02931e-182	0
NDUFS8	4.57317e-187	0.281909	0.522	0.22	1.64268e-182	0
ECE1	6.2259e-187	-0.874204	0.085	0.334	2.23634e-182	0
RFX5	6.29014e-187	0.208472	0.224	0.033	2.25942e-182	0
UQCRFS1	7.96798e-187	0.335972	0.595	0.269	2.8621e-182	0
VPS72	1.3147e-186	0.191244	0.231	0.039	4.7224e-182	0
CCM2	1.35851e-186	0.233126	0.251	0.044	4.87976e-182	0
TNIP2	1.47409e-186	0.198298	0.273	0.066	5.29492e-182	0
ZNF585A	1.85491e-186	0.183814	0.183	0.017	6.66285e-182	0
CXorf21	2.01083e-186	0.429419	0.396	0.113	7.22289e-182	0
STARD3NL	2.02956e-186	0.106207	0.356	0.14	7.29018e-182	0
GRK2	2.64728e-186	0.243617	0.352	0.108	9.50902e-182	0
PCED1B-AS1	3.00285e-186	-0.420997	0	0.205	1.07862e-181	0
ANAPC16	3.0435e-186	0.328095	0.559	0.242	1.09323e-181	0
FABP5	3.32055e-186	0.96237	0.75	0.503	1.19274e-181	0
CHCHD7	3.57534e-186	0.249217	0.356	0.104	1.28426e-181	0
TM2D3	5.19868e-186	0.0966132	0.277	0.087	1.86736e-181	0
TAF1D	5.24585e-186	0.341439	0.452	0.159	1.88431e-181	0
OGFOD2	6.98842e-186	0.130842	0.107	0	2.51024e-181	0
EIF1AX	8.46237e-186	0.292371	0.464	0.175	3.03968e-181	0
CRELD2	9.01406e-186	0.183683	0.236	0.042	3.23785e-181	0
HIVEP1	9.40136e-186	-0.613918	0.181	0.274	3.37697e-181	0
GPS2	1.10416e-185	0.176236	0.161	0.011	3.96616e-181	0
MFSD14B	1.1096e-185	0.175304	0.297	0.08	3.98567e-181	0
IFFO1	1.26496e-185	0.244802	0.213	0.025	4.54373e-181	0
CSRNP1	1.27257e-185	0.0207248	0.361	0.175	4.57109e-181	0
RPL7	1.57184e-185	-0.229584	0.776	0.706	5.64603e-181	0
ADH5	1.7564e-185	0.310857	0.418	0.137	6.30898e-181	0
MAD2L1BP	2.63907e-185	0.185489	0.18	0.016	9.47956e-181	0
SEC14L1	2.77658e-185	-0.536752	0.351	0.377	9.97347e-181	0
ZFYVE21	2.88698e-185	0.156205	0.153	0.008	1.037e-180	0
HNRNPLL	3.93126e-185	0.34701	0.261	0.043	1.41211e-180	0
TIMP2	4.60674e-185	0.463381	0.515	0.194	1.65474e-180	0
EVA1B	5.18851e-185	0.116048	0.107	0	1.86371e-180	0
GALK1	7.16267e-185	0.195987	0.25	0.05	2.57283e-180	0
RWDD1	7.55831e-185	0.265948	0.549	0.25	2.71494e-180	0
TMEM199	1.23341e-184	0.232969	0.273	0.056	4.43042e-180	0
SLC52A2	1.46714e-184	0.179135	0.216	0.032	5.26998e-180	0
DNAJC5	1.77219e-184	0.0987774	0.255	0.074	6.36571e-180	0
SIPA1	2.64767e-184	0.147178	0.212	0.042	9.51042e-180	0
RP2	3.09596e-184	0.104312	0.234	0.06	1.11207e-179	0
NUMB	3.5759e-184	-0.415456	0.349	0.332	1.28446e-179	0
MEAF6	3.69676e-184	0.241889	0.387	0.13	1.32787e-179	0
YJU2	3.99059e-184	0.18972	0.199	0.024	1.43342e-179	0
TAX1BP3	4.38224e-184	0.241379	0.207	0.024	1.5741e-179	0
CHMP4B	9.25402e-184	-0.143688	0.446	0.293	3.32404e-179	0
SEMA4A	1.08923e-183	0.241364	0.213	0.033	3.9125e-179	0
HERPUD2	1.38099e-183	0.24788	0.351	0.106	4.96051e-179	0
BTN3A3	1.76434e-183	0.230478	0.24	0.039	6.33751e-179	0
CLECL1	2.50821e-183	0.204671	0.183	0.016	9.00948e-179	0
NABP1	2.6967e-183	-0.557396	0.363	0.386	9.68655e-179	0
PLBD1	3.05602e-183	-0.507347	0.456	0.579	1.09772e-178	0
IL2RG	4.11557e-183	-0.623708	0.289	0.445	1.47831e-178	0
BCL7C	5.6345e-183	0.175242	0.164	0.011	2.02391e-178	0
MCOLN2	6.3486e-183	0.262571	0.191	0.02	2.28042e-178	0
GRHPR	6.88746e-183	0.227382	0.281	0.063	2.47398e-178	0
COMMD4	7.52806e-183	0.222922	0.35	0.109	2.70408e-178	0
MTCH1	1.05253e-182	0.279957	0.527	0.227	3.7807e-178	0
DDB2	1.17015e-182	0.294097	0.321	0.077	4.20317e-178	0
AGPAT1	1.33162e-182	0.149234	0.148	0.009	4.78317e-178	0
MECP2	1.42925e-182	0.0798912	0.308	0.119	5.13388e-178	0
SHARPIN	1.54752e-182	0.207443	0.265	0.056	5.55868e-178	0
YPEL5	2.3521e-182	-0.589349	0.345	0.487	8.44874e-178	0
PSMA3	2.4179e-182	0.298701	0.615	0.298	8.68511e-178	0
SLC16A3	2.45104e-182	0.115985	0.479	0.229	8.80412e-178	0
LRP10	2.74308e-182	-0.127767	0.443	0.282	9.85313e-178	0
H1-2	2.75472e-182	-0.455706	0	0.201	9.89497e-178	0
NDUFAF4	2.94185e-182	0.229259	0.236	0.036	1.05671e-177	0
UBXN1	3.44269e-182	0.353008	0.657	0.325	1.23661e-177	0
C9orf72	4.01797e-182	-0.562955	0.317	0.405	1.44326e-177	0
NUDT21	4.18291e-182	0.242765	0.337	0.096	1.5025e-177	0
VPS26A	4.58732e-182	-0.443715	0.322	0.405	1.64776e-177	0
TNFRSF10B	5.44648e-182	0.158492	0.201	0.032	1.95638e-177	0
CYB561A3	6.54671e-182	0.111724	0.175	0.031	2.35158e-177	0
RNF13	9.12391e-182	-0.405563	0.633	0.669	3.27731e-177	0
RTF2	9.32874e-182	-0.430771	0.451	0.467	3.35089e-177	0
HAPLN3	1.05891e-181	0.238164	0.143	0.005	3.80362e-177	0
TMED10	1.12159e-181	-0.134471	0.638	0.495	4.02873e-177	0
ARL8A	1.31757e-181	0.196792	0.245	0.048	4.73272e-177	0
ATP6V1H	1.38128e-181	0.219948	0.394	0.141	4.96155e-177	0
HNRNPA2B1	1.9793e-181	-0.422095	0.848	0.891	7.10963e-177	0
CHD1	2.03305e-181	-0.550423	0.391	0.431	7.30271e-177	0
CTSA	2.20673e-181	0.500121	0.579	0.249	7.92659e-177	0
VAMP8	2.36612e-181	0.515932	0.842	0.535	8.49912e-177	0
DNAJA1	2.63596e-181	-0.403318	0.78	0.824	9.46836e-177	0
AL390728.6	2.80544e-181	0.164297	0.147	0.008	1.00771e-176	0
TET2	2.98572e-181	-0.563056	0.319	0.377	1.07247e-176	0
TGIF1	3.02272e-181	0.18253	0.316	0.1	1.08576e-176	0
UQCC2	3.20304e-181	0.286993	0.451	0.167	1.15053e-176	0
E2F4	3.53215e-181	0.214817	0.238	0.042	1.26875e-176	0
SDHC	4.1032e-181	0.22082	0.458	0.188	1.47387e-176	0
RAB2A	4.86945e-181	-0.204688	0.552	0.455	1.74911e-176	0
PEF1	5.2685e-181	0.245493	0.366	0.116	1.89245e-176	0
IRF2	5.90099e-181	0.253928	0.609	0.301	2.11964e-176	0
B3GAT3	6.22137e-181	0.224695	0.258	0.051	2.23472e-176	0
MTPN	6.62659e-181	-0.365116	0.596	0.583	2.38027e-176	0
OGFRL1	6.8638e-181	0.117971	0.363	0.145	2.46548e-176	0
BAG6	7.03158e-181	0.19885	0.372	0.131	2.52574e-176	0
BANP	8.47091e-181	0.191355	0.217	0.037	3.04275e-176	0
RNPEPL1	1.00896e-180	0.21523	0.325	0.095	3.62417e-176	0
DECR1	1.02578e-180	-0.113332	0.537	0.407	3.6846e-176	0
MAPRE1	1.06073e-180	-0.38932	0.443	0.43	3.81013e-176	0
AC009506.1	1.16225e-180	0.114006	0.104	0	4.1748e-176	0
AC109826.1	1.16225e-180	0.139797	0.104	0	4.1748e-176	0
EGLN1	1.23622e-180	0.134225	0.12	0.002	4.44051e-176	0
MTMR3	1.31651e-180	0.113767	0.181	0.032	4.72889e-176	0
IKBKE	1.52111e-180	0.187808	0.208	0.033	5.46381e-176	0
TSR3	2.11287e-180	0.135379	0.149	0.009	7.58943e-176	0
ZBED1	2.19605e-180	0.212819	0.291	0.073	7.88821e-176	0
MRPL40	2.32072e-180	0.24026	0.441	0.17	8.33602e-176	0
PTPRA	2.38165e-180	0.254767	0.366	0.115	8.55489e-176	0
RBM43	2.61914e-180	0.179864	0.244	0.049	9.40794e-176	0
XRN2	2.86692e-180	-0.397645	0.466	0.467	1.0298e-175	0
LRRC41	3.08297e-180	0.140959	0.163	0.014	1.1074e-175	0
OTOA	5.19871e-180	0.302469	0.161	0.01	1.86738e-175	0
CD82	5.94884e-180	-0.580061	0.41	0.455	2.13682e-175	0
C1orf174	6.02216e-180	0.190918	0.229	0.038	2.16316e-175	0
A1BG	6.63602e-180	0.14303	0.11	0	2.38366e-175	0
CIAO2B	6.97206e-180	-0.393537	0	0.199	2.50436e-175	0
ATF6	7.71846e-180	-0.471909	0.282	0.371	2.77247e-175	0
2020-09-01	8.60477e-180	0.353889	0.104	0	3.09083e-175	0
SEC22B	1.19601e-179	0.0342662	0.333	0.153	4.29605e-175	0
GOLPH3	2.05892e-179	0.206486	0.273	0.065	7.39564e-175	0
AC243919.1	2.27771e-179	-0.404147	0	0.198	8.18153e-175	0
UNC50	2.35594e-179	0.186363	0.251	0.051	8.46252e-175	0
RMC1	2.58929e-179	0.155847	0.202	0.033	9.30072e-175	0
TM2D1	2.92031e-179	0.185965	0.284	0.073	1.04898e-174	0
ACYP2	2.97076e-179	0.233125	0.242	0.041	1.0671e-174	0
SRSF4	3.57146e-179	0.214566	0.504	0.229	1.28287e-174	0
ZDHHC4	3.70269e-179	0.193013	0.196	0.023	1.33001e-174	0
NCOR1	4.09997e-179	-0.254359	0.524	0.464	1.47271e-174	0
SRGAP2C	4.23467e-179	0.203053	0.178	0.016	1.52109e-174	0
MLX	6.14888e-179	0.271467	0.429	0.155	2.20868e-174	0
SPG21	6.46195e-179	0.29511	0.529	0.227	2.32113e-174	0
UBE2F	7.21932e-179	0.193472	0.338	0.105	2.59318e-174	0
CEBPZ	8.99297e-179	0.244651	0.447	0.177	3.23027e-174	0
RPS19BP1	1.01822e-178	0.275354	0.517	0.224	3.65745e-174	0
SGF29	1.15787e-178	0.216231	0.25	0.049	4.15906e-174	0
RHBDF2	1.27022e-178	0.212853	0.28	0.07	4.56262e-174	0
RPA3	1.67146e-178	0.237714	0.365	0.117	6.0039e-174	0
KYNU	1.67251e-178	-0.628596	0.458	0.512	6.00764e-174	0
MGST2	2.07154e-178	0.241684	0.347	0.103	7.44097e-174	0
CCNI	2.3616e-178	-0.34871	0.609	0.576	8.48287e-174	0
INPP5D	2.55498e-178	0.21259	0.311	0.089	9.17747e-174	0
YY1	3.03566e-178	0.18821	0.458	0.199	1.09041e-173	0
LRG1	3.32206e-178	-0.753369	0.013	0.22	1.19328e-173	0
PDLIM2	3.98183e-178	0.267638	0.214	0.028	1.43027e-173	0
MBD2	5.80754e-178	0.142609	0.39	0.158	2.08607e-173	0
STAT3	6.833e-178	-0.387642	0.604	0.54	2.45441e-173	0
RER1	7.36486e-178	0.0829217	0.506	0.271	2.64546e-173	0
ODC1	8.19785e-178	0.252827	0.226	0.034	2.94467e-173	0
BPIFA1	1.27445e-177	-0.694697	0.011	0.234	4.57782e-173	0
SLU7	1.38298e-177	-0.38076	0.359	0.386	4.96767e-173	0
TCF4	1.51884e-177	0.266954	0.262	0.056	5.45568e-173	0
MRPL19	1.76219e-177	0.223399	0.247	0.046	6.32978e-173	0
MED30	1.78698e-177	0.142491	0.223	0.044	6.41882e-173	0
SLC39A8	2.2063e-177	-0.882143	0.13	0.336	7.92502e-173	0
GABARAPL2	2.29291e-177	0.0705539	0.623	0.365	8.23614e-173	0
AZIN1	2.32061e-177	-0.569894	0.316	0.407	8.33564e-173	0
DCAF8	2.37352e-177	0.183899	0.188	0.022	8.52568e-173	0
CXCR2	2.40211e-177	-0.764482	0.061	0.242	8.62836e-173	0
CLIP1	2.55359e-177	-0.488522	0.343	0.422	9.17248e-173	0
CSNK1G2	2.65126e-177	0.160066	0.22	0.044	9.52334e-173	0
BLOC1S1	3.22977e-177	0.303884	0.57	0.26	1.16013e-172	0
HDLBP	3.28926e-177	-0.249789	0.459	0.403	1.1815e-172	0
NHLRC3	3.4129e-177	0.298274	0.36	0.104	1.22591e-172	0
HIST1H2BC	3.48209e-177	0.176465	0.102	0	1.25077e-172	0
RNASET2	3.53428e-177	0.557411	0.711	0.41	1.26951e-172	0
ZDHHC24	3.57363e-177	0.177418	0.255	0.057	1.28365e-172	0
LMAN2	3.71419e-177	0.293328	0.599	0.284	1.33414e-172	0
FKBP4	3.91951e-177	0.232612	0.229	0.036	1.40789e-172	0
TAF7	3.97298e-177	-0.622002	0.298	0.457	1.42709e-172	0
PIGP	4.50025e-177	0.209453	0.277	0.065	1.61649e-172	0
PTPN18	5.16311e-177	0.255541	0.358	0.111	1.85459e-172	0
CRTC2	6.26538e-177	0.132341	0.147	0.012	2.25053e-172	0
APOL6	6.69995e-177	0.501108	0.682	0.345	2.40662e-172	0
ZFR	1.03665e-176	-0.370128	0.364	0.405	3.72366e-172	0
ARHGDIB	1.17777e-176	-0.353565	0.832	0.896	4.23056e-172	0
C19orf38	1.20124e-176	-0.164018	0.221	0.136	4.31485e-172	0
ORM1	1.2431e-176	-0.805856	0	0.196	4.46522e-172	0
CSNK1D	1.39849e-176	-0.0676981	0.373	0.213	5.02339e-172	0
RAB8B	1.60845e-176	-0.436769	0.505	0.495	5.77754e-172	0
TMEM9B	1.69543e-176	0.192911	0.419	0.167	6.09e-172	0
GOLGA7	1.87352e-176	0.0849716	0.327	0.131	6.72969e-172	0
EVI2A	2.04327e-176	0.211393	0.327	0.103	7.33943e-172	0
MRPL44	2.09928e-176	0.18172	0.246	0.051	7.5406e-172	0
MAP4K4	2.42239e-176	-0.725153	0.193	0.348	8.70124e-172	0
FDX2	2.57316e-176	0.125246	0.102	0	9.24279e-172	0
GALM	2.95892e-176	0.457999	0.327	0.078	1.06284e-171	0
SNX17	3.04972e-176	0.291457	0.476	0.189	1.09546e-171	0
DNAJC19	3.15471e-176	0.263652	0.331	0.091	1.13317e-171	0
KAT5	3.17485e-176	0.160548	0.174	0.02	1.14041e-171	0
FGD4	3.26498e-176	-0.61239	0.241	0.35	1.17278e-171	0
PTPA	3.61208e-176	0.203174	0.281	0.067	1.29746e-171	0
NDUFA6	4.54821e-176	-0.0178669	0.622	0.433	1.63372e-171	0
ARHGEF1	4.75127e-176	0.301147	0.308	0.081	1.70666e-171	0
SMIM4	4.9107e-176	0.273284	0.317	0.079	1.76392e-171	0
LYPLA2	5.33085e-176	0.22116	0.303	0.081	1.91484e-171	0
PLAGL1	5.54806e-176	0.166872	0.237	0.05	1.99286e-171	0
RTL8A	7.2387e-176	0.211187	0.234	0.04	2.60014e-171	0
COPB1	7.99194e-176	-0.443651	0.322	0.402	2.8707e-171	0
CREM	1.11918e-175	-0.696089	0.376	0.474	4.0201e-171	0
ATG16L2	1.19695e-175	0.238281	0.265	0.061	4.29945e-171	0
SUSD6	1.25425e-175	-0.611796	0.234	0.357	4.50526e-171	0
DHRS4	1.37218e-175	0.236306	0.339	0.101	4.92889e-171	0
NIPA2	1.46423e-175	0.196229	0.278	0.068	5.25952e-171	0
AKAP7	2.44217e-175	0.179058	0.201	0.027	8.77228e-171	0
NUTM2B-AS1	2.60854e-175	0.187155	0.178	0.02	9.36989e-171	0
MCUR1	2.75715e-175	0.208312	0.225	0.036	9.90367e-171	0
SRPK1	2.85646e-175	-0.723613	0.139	0.321	1.02604e-170	0
AC005050.3	2.88289e-175	-0.695379	0	0.194	1.03553e-170	0
ELMO1	3.49687e-175	0.246105	0.314	0.086	1.25608e-170	0
RB1	4.45493e-175	0.19499	0.426	0.181	1.60021e-170	0
OSTF1	4.53597e-175	0.265588	0.571	0.273	1.62932e-170	0
CHMP2A	5.13508e-175	-0.294892	0.569	0.485	1.84452e-170	0
FTLP3	5.19506e-175	-0.362192	0	0.194	1.86607e-170	0
ATP5F1A	5.57291e-175	-0.126665	0.534	0.411	2.00179e-170	0
RBBP4	9.43787e-175	0.234094	0.411	0.155	3.39008e-170	0
NIN	1.16954e-174	-0.675611	0.284	0.416	4.201e-170	0
TADA3	1.35799e-174	0.195228	0.321	0.101	4.87789e-170	0
PPCS	1.80281e-174	-0.113249	0.486	0.357	6.47571e-170	0
ZBTB7A	1.92559e-174	0.235016	0.278	0.065	6.9167e-170	0
VDAC1	2.17643e-174	-0.169049	0.572	0.469	7.81773e-170	0
RING1	2.33156e-174	0.173126	0.204	0.03	8.37498e-170	0
RAD21	2.8502e-174	-0.395854	0.428	0.469	1.02379e-169	0
HK2	3.06973e-174	0.176738	0.308	0.096	1.10265e-169	0
[truncated: 43,662 more rows]
