# Supplementary material for: Integrating longitudinal clinical laboratory tests with targeted proteomic and transcriptomic analyses reveal the landscape of host responses in COVID-19
Source: Cell Discov. 2021 Jun 8;7:42. doi: 10.1038/s41421-021-00274-1 (PMC8185699; doi:10.1038/s41421-021-00274-1)
Supplement: Supplementary file 10 — Supplementary Table S9 [file 41421_2021_274_MOESM10_ESM.xlsx]

## Sheet: Sheet1
Table S9. Differentially expressed genes of the PBMCs in COVID-19 samples and healthy control donors.
ID	hgnc_symbol	Infection vs Health control baseMean	Infection vs Health control log2FoldChange	Infection vs Health control adjP	Sever/Critical vs Mild/Moderate baseMean	Sever/Critical vs Mild/Moderate log2FoldChange	Sever/Critical vs Mild/Moderate adjP	Convalescent vs Health control baseMean	Convalescent vs Health control log2FoldChange	Convalescent vs Health control adjP
ENSG00000143603	KCNN3	134.462	4.44288	7.26545e-85	109.338	0.546101	0.000756065	84.4062	4.22125	9.10575e-16
ENSG00000169679	BUB1	115.674	3.07862	5.03157e-47	100.787	0.406462	0.0596889	83.015	2.78606	3.03046e-13
ENSG00000171241	SHCBP1	238.007	3.30316	1.01332e-45	246.162	0.803313	0.00015673	190.026	2.99587	2.47263e-10
ENSG00000129128	SPCS3	3014.66	1.32596	5.04286e-38	2975.86	-0.147007	0.166679	3120.72	1.18653	7.81707e-11
ENSG00000123485	HJURP	121.04	2.93845	1.94411e-37	137.578	0.761175	0.000335246	95.7038	2.6634	7.50616e-07
ENSG00000165409	TSHR	125.905	1.85543	5.83085e-37	177.31	0.0523083	0.720254	87.208	1.93665	1.00459e-12
ENSG00000161888	SPC24	101.375	2.48006	7.15493e-36	131.443	0.56014	0.00108943	80.3413	1.92084	0.00010019
ENSG00000171848	RRM2	525.707	4.1016	4.43857e-35	382.22	1.38531	1.0296e-05	453.529	3.75399	4.43645e-08
ENSG00000115163	CENPA	18.7351	3.47215	5.12137e-34	14.7349	0.0313583	0.934461	11.9157	2.94858	2.47263e-10
ENSG00000180596	H2BC4	1457.54	1.96987	4.69024e-33	2142.13	0.111657	0.470187	992.966	1.27697	0.000168115
ENSG00000117650	NEK2	60.5568	2.11323	3.68847e-31	72.4651	0.323089	0.0485864	47.1199	1.67043	0.00012236
ENSG00000171320	ESCO2	164.459	2.03221	1.69971e-29	223.997	0.570905	6.77909e-05	124.975	1.73051	0.000171977
ENSG00000165949	IFI27	1701.83	8.78644	1.9017e-29	848.442	-2.45801	0.00278026	896.333	9.03045	6.17052e-29
ENSG00000145386	CCNA2	75.5692	3.70571	5.62483e-29	46.9706	0.598334	0.124708	51.7338	3.22822	1.3937e-08
ENSG00000024526	DEPDC1	19.1606	3.84105	3.70402e-28	18.7507	-0.0642542	0.876727	12.6975	3.13079	6.56919e-07
ENSG00000175063	UBE2C	55.4934	3.60759	4.65587e-28	31.4678	0.826905	0.0253422	35.3321	3.05982	5.22197e-09
ENSG00000075218	GTSE1	37.6027	3.14575	8.27341e-28	36.4199	0.574452	0.050761	30.049	2.84673	1.1544e-05
ENSG00000166803	PCLAF	126.972	2.65066	1.01764e-27	121.062	0.630329	0.00767582	93.7522	2.24995	1.83935e-06
ENSG00000088325	TPX2	121.728	3.15963	1.56394e-27	98.9611	0.747355	0.0184979	91.6894	2.62254	1.95558e-08
ENSG00000085840	ORC1	76.5746	2.60587	1.84353e-27	83.1988	0.408848	0.0917439	54.2858	2.17337	6.00947e-07
ENSG00000186185	KIF18B	231.814	1.99207	1.95528e-27	316.742	0.542051	9.18735e-05	171.846	2.01401	3.93505e-05
ENSG00000167513	CDT1	73.9657	3.02357	2.70299e-27	68.2384	1.21755	3.3321e-06	62.0416	2.78056	2.98007e-05
ENSG00000178999	AURKB	46.56	3.27859	4.60988e-27	28.8844	1.37869	5.19564e-06	41.1054	3.02033	2.36071e-06
ENSG00000126787	DLGAP5	53.5987	3.91882	9.06568e-27	42.0042	0.70319	0.0659108	30.2905	3.37973	2.01599e-08
ENSG00000237441	RGL2	85.4161	18.9854	2.06178e-26	84.2621	2.35956	0.231118	155.956	0.226661	0.97813
ENSG00000277909	SPC25	91.0334	4.08633	1.43232e-25	129.151	0.297249	0.17518	48.0958	3.40662	0.00683873
ENSG00000159307	SCUBE1	206.907	2.74892	2.68883e-25	277.945	0.635811	2.72153e-06	149.807	1.1014	0.0620404
ENSG00000135451	TROAP	34.0858	3.56402	3.64146e-25	21.2292	1.23116	0.000104276	22.1129	2.8834	1.67777e-06
ENSG00000157456	CCNB2	59.3857	3.47277	1.1926e-24	35.4168	0.541208	0.178905	39.2529	2.91793	8.71173e-07
ENSG00000117724	CENPF	221.936	2.68968	1.30057e-24	255.055	-0.116674	0.72066	147.919	2.30157	1.51704e-05
ENSG00000165480	SKA3	57.6006	3.20753	2.90257e-24	64.3074	0.512099	0.0595091	38.9635	2.60973	6.80231e-05
ENSG00000134057	CCNB1	80.027	2.3273	4.27013e-24	54.9981	0.384108	0.15161	58.6636	1.72324	5.33061e-05
ENSG00000090889	KIF4A	39.3141	3.99443	4.77206e-24	33.623	1.34642	0.000648263	28.1379	3.4838	1.50789e-06
ENSG00000129538	RNASE1	75.0024	5.1452	4.77206e-24	13.7919	2.31609	4.91558e-07	25.9172	3.89371	3.3586e-05
ENSG00000118193	KIF14	63.5904	2.4817	9.49357e-24	81.3046	0.425801	0.0731632	42.3901	2.03341	2.91419e-05
ENSG00000080986	NDC80	127.217	1.48223	4.47054e-23	124.584	-0.203492	0.218888	103.515	1.46795	1.28567e-07
ENSG00000131747	TOP2A	267.909	3.10403	1.28285e-22	249.935	0.124357	0.770863	189.966	2.55693	1.41104e-05
ENSG00000170312	CDK1	63.7376	3.20097	1.60449e-22	34.591	0.246634	0.56861	46.8546	3.07456	4.07594e-07
ENSG00000166851	PLK1	91.2617	3.43107	1.65746e-22	60.3851	1.54246	2.8994e-06	62.9783	2.87467	4.13788e-06
ENSG00000066279	ASPM	114.173	2.95033	4.29772e-22	138.85	0.497038	0.141731	81.4155	2.72671	3.76855e-08
ENSG00000111665	CDCA3	35.9805	2.68363	5.32397e-22	24.5708	0.718647	0.0217415	27.4661	2.22933	8.75404e-05
ENSG00000277633	IGHG1	17013.6	5.31499	5.35332e-22	3168.56	2.17099	6.77384e-05	12027.8	5.33815	9.52989e-09
ENSG00000188536	HBA2	60409.2	6.72674	5.64004e-22	65913.1	2.29231	1.30204e-05	76943.7	5.61992	1.0592e-06
ENSG00000106853	PTGR1	84.2411	1.66798	5.7608e-22	108.862	0.507008	3.54869e-05	65.6592	1.05235	0.00124463
ENSG00000117399	CDC20	62.5345	3.51313	9.32989e-22	23.6007	0.794472	0.0602816	38.7099	3.02663	1.08244e-06
ENSG00000285920		241.238	1.10741	1.97052e-21	221.236	-0.155209	0.303626	217.342	0.872356	0.000177263
ENSG00000163808	KIF15	57.3694	2.44834	2.12619e-21	56.7873	0.309377	0.304565	40.1271	1.82632	0.000230017
ENSG00000047597	XK	205.65	3.34662	2.36337e-21	233.38	1.16859	0.000143222	227.133	1.61433	0.146989
ENSG00000148773	MKI67	758.355	3.23262	2.95631e-21	909.454	0.707176	0.0574323	480.536	2.58087	4.11286e-05
ENSG00000277224	H2BC7	407.121	2.35511	4.34937e-21	609.185	-0.250371	0.237147	236.452	1.81674	0.000356916
ENSG00000118496	FBXO30	256.038	-1.24174	4.75214e-21	268.635	0.301134	0.0114321	278.627	-1.00911	0.000435667
ENSG00000180573	H2AC6	2715.3	1.93417	5.71082e-21	2877.12	0.0153424	0.945407	2424.7	1.25323	0.0218986
ENSG00000170476	MZB1	685.828	3.76585	8.16555e-21	264.429	1.44992	0.000430185	510.652	3.82517	3.26253e-09
ENSG00000071539	TRIP13	74.5637	2.48846	9.21471e-21	74.0945	0.568456	0.0109919	68.6539	1.90878	0.042799
ENSG00000282476	IGHV3-20	327.558	4.79396	1.00172e-20	31.4642	0.0297512	0.962782	163.176	4.36135	1.9335e-07
ENSG00000101057	MYBL2	305.251	3.4378	1.13858e-20	132.06	1.72846	1.28187e-07	225.627	2.96513	6.1382e-05
ENSG00000165304	MELK	36.79	2.85854	1.60531e-20	34.314	0.243429	0.497352	24.9954	2.41998	2.3486e-05
ENSG00000137804	NUSAP1	96.6742	2.57102	1.93594e-20	87.0832	0.881852	0.0019449	79.792	2.34653	4.90048e-06
ENSG00000120885	CLU	3100.74	3.33565	3.36033e-20	2115.12	0.881799	0.012054	1918.02	1.25522	0.134168
ENSG00000163898	LIPH	174.265	1.88951	5.56684e-20	242.433	0.362492	0.00692463	140.649	1.15049	0.0798657
ENSG00000138180	CEP55	33.3845	3.11639	7.19695e-20	27.3287	0.487778	0.210318	22.9796	2.47282	2.29075e-06
ENSG00000105971	CAV2	53.905	2.77077	1.12183e-19	57.3071	0.713491	0.00123649	42.6537	0.910847	0.295524
ENSG00000100526	CDKN3	32.711	2.65538	1.97105e-19	15.9014	-0.0890485	0.844718	24.3532	2.3177	9.52989e-09
ENSG00000138798	EGF	271.764	3.03955	2.57988e-19	327.085	0.34162	0.316539	271.888	1.25995	0.310874
ENSG00000242076	IGKV1-33	263.76	3.59566	2.72034e-19	87.8753	1.63899	2.13842e-05	186.909	3.7637	9.52989e-09
ENSG00000158406	H4C8	488.728	2.72006	3.33787e-19	495.55	0.559036	0.0277873	458.592	1.61499	0.000572192
ENSG00000149554	CHEK1	132.441	1.63822	3.93505e-19	161.667	0.059593	0.785917	98.1604	1.20636	2.08924e-05
ENSG00000184678	H2BC21	3010.04	1.69601	5.16082e-19	4095.1	0.124034	0.550508	1936.41	1.15878	0.0124702
ENSG00000109805	NCAPG	70.92	3.17834	6.63427e-19	67.936	0.40394	0.331868	46.5724	2.69886	8.51878e-05
ENSG00000072571	HMMR	32.5705	2.78043	7.0655e-19	30.9578	0.103337	0.802463	20.127	2.35271	0.00012236
ENSG00000101412	E2F1	121.34	2.69249	7.26035e-19	74.6498	1.2541	5.22547e-06	100.299	1.58287	0.0996601
ENSG00000003436	TFPI	1068.14	1.42357	9.83974e-19	1588.91	-0.173224	0.214301	719.039	0.863889	0.0139155
ENSG00000133742	CA1	256.437	6.49685	1.64928e-18	196.339	3.39993	1.52167e-11	178.1	4.61219	0.000317961
ENSG00000100479	POLE2	42.3991	2.02031	1.96794e-18	51.733	0.363646	0.0816414	27.9515	1.29886	0.0522218
ENSG00000164611	PTTG1	100.839	1.57903	2.52757e-18	66.4604	-0.057238	0.81687	93.3641	1.40161	0.000291233
ENSG00000223609	HBD	241.605	6.34643	2.52757e-18	82.6836	3.23582	3.53328e-10	244.545	5.06496	0.000623512
ENSG00000131845	ZNF304	127.851	-1.60063	3.00427e-18	123.548	-0.488224	0.00243464	139.46	-0.933681	0.0061935
ENSG00000139734	DIAPH3	29.3019	2.75857	4.44469e-18	33.2239	0.525384	0.0598288	23.5964	2.42887	0.000706161
ENSG00000273802	H2BC8	679.942	1.96755	5.15428e-18	995.123	-0.21195	0.305196	440.491	1.18991	0.0118259
ENSG00000094804	CDC6	79.6404	2.99525	7.14025e-18	71.8925	1.10432	0.00115671	58.9766	2.74743	0.00012236
ENSG00000167900	TK1	126.7	3.22513	1.24099e-17	41.1089	1.46059	0.000214818	89.7087	2.83289	1.08387e-05
ENSG00000128578	STRIP2	212.078	1.35267	2.19716e-17	290.395	0.2283	0.0631943	156.625	0.81366	0.142052
ENSG00000119326	CTNNAL1	100.621	2.00097	2.32041e-17	111.425	0.393688	0.0804178	73.2232	1.37146	0.039855
ENSG00000153093	ACOXL	11.0569	3.21468	2.41656e-17	11.884	0.0493977	0.914248	5.77527	3.02181	0.000793077
ENSG00000237649	KIFC1	40.1546	3.14034	2.45988e-17	38.3615	0.868702	0.0104184	37.1316	2.62498	0.00640465
ENSG00000204010	IFIT1B	57.0418	6.13244	2.48811e-17	38.6366	1.9189	0.000540915	57.7823	4.5395	0.00279923
ENSG00000138160	KIF11	144.597	2.21774	2.5397e-17	140.464	0.594911	0.0344529	116.695	1.75744	7.88388e-06
ENSG00000106799	TGFBR1	1203.85	-1.16036	3.49866e-17	1210.86	-0.0766846	0.673522	1317.86	-0.769676	0.0122983
ENSG00000092853	CLSPN	349.523	1.84383	3.53374e-17	464.987	1.02992	6.01712e-09	287.566	1.5523	0.00614982
ENSG00000089685	BIRC5	306.926	2.02189	4.13472e-17	339.357	1.31925	1.45016e-12	299.573	1.71793	0.007151
ENSG00000196787	H2AC11	570.797	1.5958	4.13472e-17	772.182	-0.0810084	0.696763	392.52	1.1879	0.00318947
ENSG00000143476	DTL	97.7636	3.24751	4.75003e-17	82.8538	1.06339	0.0074882	63.8876	2.85194	1.38758e-05
ENSG00000281565	IGLV1-41	92.3367	5.51871	5.03578e-17	1.69775	2.16843	0.000860549	129.304	6.79649	6.37204e-12
ENSG00000156509	FBXO43	72.2422	1.66077	5.03855e-17	98.1692	0.528373	0.000224308	53.7768	1.3719	0.0336788
ENSG00000158373	H2BC5	1827	2.09423	5.47547e-17	2561.88	-0.124935	0.620676	1192.62	1.38455	0.00101497
ENSG00000129810	SGO1	56.5594	1.92399	6.39787e-17	60.9451	0.695398	0.0006921	57.8039	1.54798	0.0266735
ENSG00000173660	UQCRH	799.511	0.855204	7.09749e-17	638.947	0.243572	0.0264555	863.996	0.659704	0.010044
ENSG00000205639	MFSD2B	114.335	2.40699	7.87128e-17	115.461	0.922844	2.79114e-05	106.392	1.05085	0.343915
ENSG00000166562	SEC11C	632.906	1.39665	9.55473e-17	402.87	-0.106373	0.623748	627.663	1.56081	2.45816e-05
ENSG00000143416	SELENBP1	112.785	5.77664	1.01944e-16	108.027	2.95815	1.01463e-09	168.298	4.37841	0.0014249
ENSG00000035499	DEPDC1B	27.5059	2.73651	1.12576e-16	21.7761	0.485066	0.199345	23.6446	2.38806	0.000183063
ENSG00000211644	IGLV1-51	923.708	4.80727	1.14098e-16	206.746	2.62434	2.80286e-07	932.945	5.72616	7.69854e-14
ENSG00000110063	DCPS	633.298	0.794832	1.53352e-16	462.297	0.221211	0.0197877	572.989	0.790206	2.90431e-07
ENSG00000168078	PBK	11.1061	3.81298	1.84428e-16	7.00255	-0.251393	0.710061	7.11267	3.61795	1.94915e-08
ENSG00000158578	ALAS2	991.281	6.27874	2.427e-16	888.992	2.88834	2.99103e-07	1165.1	4.98581	0.000572192
ENSG00000121152	NCAPH	85.5145	2.2635	2.89111e-16	74.5396	0.403979	0.212905	66.4064	2.09891	3.8728e-06
ENSG00000277075	H2AC8	625.075	2.06179	3.92445e-16	972.38	-0.165219	0.404592	388.948	1.39647	0.00862533
ENSG00000205176	REXO1L1P	146.893	2.01967	4.092e-16	182.743	-0.909156	3.87747e-10	68.8855	1.60314	0.00237201
ENSG00000051180	RAD51	42.9899	2.58374	4.51825e-16	31.136	0.56617	0.121298	31.5367	2.21657	0.00127333
ENSG00000164687	FABP5	161.009	1.3943	4.54801e-16	128.464	0.0113669	0.964193	153.067	1.14377	0.00785243
ENSG00000278828	H3C10	744.711	2.31803	4.81685e-16	827.897	0.0597423	0.850934	635.62	1.7841	0.00834992
ENSG00000169607	CKAP2L	52.0267	3.3654	4.82949e-16	50.8706	0.278343	0.556687	36.5439	2.89219	0.000241233
ENSG00000211660	IGLV2-23	395.943	3.71551	6.32957e-16	100.47	1.60595	0.000375758	303.088	3.93037	4.97289e-10
ENSG00000158402	CDC25C	9.19787	3.4614	6.41932e-16	9.71796	0.624929	0.125423	6.17001	3.25255	0.000221823
ENSG00000152700	SAR1B	1973.01	0.671505	6.55622e-16	2615.33	0.0702032	0.435725	1605.12	0.563136	0.00936177
ENSG00000273397	NDUFA6	38.3346	-19.5928	8.05623e-16	49.3499	-0.0156029	0.996034	34.876	-18.0896	6.17565e-07
ENSG00000011426	ANLN	69.3724	3.06328	8.40806e-16	74.5301	0.67303	0.0753518	58.0721	2.65383	0.000815621
ENSG00000282691	IGHV4-59	592.251	3.8346	9.1097e-16	189.744	1.94464	3.33256e-05	469.812	3.83074	2.40639e-07
ENSG00000065328	MCM10	50.1478	3.30335	9.29273e-16	42.6976	1.13473	0.00620405	30.3074	2.75903	0.000699386
ENSG00000223350	IGLV9-49	71.6784	4.42863	1.17161e-15	13.4505	0.69231	0.327184	38.1981	3.86064	0.000138287
ENSG00000267855	NDUFA7	289.974	0.650286	1.17161e-15	276.955	0.0269724	0.805277	257.57	0.537239	0.0803781
ENSG00000176890	TYMS	131.445	3.01098	1.20516e-15	110.492	0.879025	0.0347949	101.699	2.59831	0.0001043
ENSG00000101335	MYL9	972.205	3.68035	1.83005e-15	1117.58	1.37867	0.00146446	767.099	1.14213	0.377491
ENSG00000168496	FEN1	231.802	1.16258	1.85348e-15	141.579	0.330633	0.0411414	228.632	0.925336	0.000744903
ENSG00000211677	IGLC2	7748.96	3.66723	1.89998e-15	2205.65	1.18234	0.0171327	5502.01	3.78254	8.08598e-09
ENSG00000131153	GINS2	47.8632	2.57486	2.03693e-15	34.0595	0.433979	0.260001	35.9442	2.16153	0.00128303
ENSG00000121211	MND1	10.7085	3.31246	2.16119e-15	12.3747	0.290603	0.477905	7.33577	3.20937	0.00011338
ENSG00000134285	FKBP11	1084.08	1.35924	2.1819e-15	832.759	-0.0833382	0.709236	1006.58	1.53932	5.80132e-05
ENSG00000137198	GMPR	295.755	2.66005	2.90938e-15	259.319	1.32081	4.9291e-06	302.648	1.871	0.054964
ENSG00000111206	FOXM1	93.0233	1.7783	2.9777e-15	97.7267	0.91169	2.7448e-06	87.4463	1.52131	0.0634623
ENSG00000029993	HMGB3	121.058	2.0692	3.71717e-15	111.512	0.9709	8.53934e-05	113.108	1.43346	0.00480331
ENSG00000206177	HBM	62.3414	6.54205	4.06716e-15	15.7127	2.67794	1.37549e-06	41.0373	5.115	0.00707876
ENSG00000183785	TUBA8	199.877	2.65837	4.15426e-15	197.013	0.232878	0.432781	190.335	1.1314	0.410509
ENSG00000104164	BLOC1S6	7793.97	0.710826	5.79679e-15	11019.3	-0.277818	0.00157861	4934.6	0.501923	0.0163611
ENSG00000132465	JCHAIN	3747.28	3.58515	5.9987e-15	2201.71	1.13937	0.0236847	3020.38	3.76815	7.2396e-08
ENSG00000162722	TRIM58	1422.08	2.76887	6.32346e-15	1547.01	1.58422	2.89337e-08	1786.34	1.94579	0.0251209
ENSG00000113140	SPARC	3531.32	2.59735	8.72814e-15	3169.84	0.72712	0.0234238	2875.31	1.19701	0.191585
ENSG00000211666	IGLV2-14	1021.34	3.4213	9.82439e-15	309.592	0.945014	0.0610114	725.985	3.4835	1.09286e-07
ENSG00000251546	IGKV1D-39	435.191	3.38919	1.01336e-14	207.551	1.82047	1.23525e-06	339.906	3.47383	2.14105e-06
ENSG00000166947	EPB42	80.513	5.54354	1.11593e-14	71.2304	2.63065	6.11029e-07	109.092	4.53496	0.000284363
ENSG00000184661	CDCA2	45.7199	3.45578	1.14602e-14	37.9507	1.96574	1.5709e-06	37.13	2.92967	0.00666444
ENSG00000173210	ABLIM3	378.247	2.78248	1.28498e-14	408.99	0.761004	0.0312184	297.744	1.00726	0.324193
ENSG00000244437	IGKV3-15	996.278	3.28874	1.33998e-14	177.477	1.94891	5.45885e-07	905.219	3.74755	1.04377e-07
ENSG00000281487		3.3207	-17.9794	1.37108e-14	0.431984	-0.534144	0.818769
ENSG00000076864	RAP1GAP	24.616	5.65941	1.42715e-14	20.6157	2.71575	2.62719e-09	17.3934	3.55309	0.0360376
ENSG00000185480	PARPBP	54.5012	1.39947	1.47984e-14	50.2062	0.113944	0.622874	47.9149	1.16894	0.000214234
ENSG00000197024	ZNF398	463.767	-0.75645	1.64727e-14	460.877	-0.078222	0.477905	462.976	-0.64323	0.00195055
ENSG00000211625	IGKV3D-20	192.931	4.68115	2.53896e-14	9.81471	1.79487	0.002599	43.6358	2.65791	0.0087259
ENSG00000150967	ABCB9	128.891	1.21369	2.63418e-14	137.524	0.188126	0.292347	108.283	1.216	0.00356583
ENSG00000239672	NME1	232.915	1.2041	2.97344e-14	130.1	-0.0404425	0.858845	220.951	1.06705	0.000341269
ENSG00000246705	H2AJ	360.39	1.15292	3.00139e-14	273.012	0.524868	0.0001381	336.096	0.653943	0.179623
ENSG00000161911	TREML1	546.582	2.91842	3.10907e-14	432.607	1.15466	0.00111634	397.017	1.26386	0.186521
ENSG00000151725	CENPU	99.6509	1.97644	3.68156e-14	94.4843	0.528787	0.0528132	78.5644	1.31338	0.0181609
ENSG00000138092	CENPO	111.109	1.35171	3.79189e-14	110.16	0.118322	0.571815	110.486	1.36275	0.000662211
ENSG00000211679	IGLC3	3500.61	3.70088	4.09016e-14	723.563	1.23358	0.0220113	2719.74	3.98237	3.13661e-07
ENSG00000134690	CDCA8	45.5927	1.84448	4.19603e-14	27.7618	0.520499	0.0738761	40.0879	1.55174	0.000450223
ENSG00000276043	UHRF1	167.062	2.84066	4.59524e-14	115.946	1.75046	3.98415e-07	136.733	2.21497	0.0036694
ENSG00000121073	SLC35B1	563.557	0.793785	4.63523e-14	460.687	0.311427	0.0027083	557.552	0.628403	0.00101497
ENSG00000077684	JADE1	1203.41	-0.713494	4.68845e-14	1127.3	-0.155964	0.103942	1268.87	-0.382492	0.0289213
ENSG00000142945	KIF2C	43.1233	2.73848	4.98401e-14	28.6714	0.373027	0.409996	34.3401	2.33504	0.00204103
ENSG00000213949	ITGA1	304.993	2.00683	5.3288e-14	374.007	0.680896	0.000740321	221.869	0.837784	0.286945
ENSG00000108829	LRRC59	1059.28	0.697778	7.00976e-14	939.48	0.10896	0.248299	1057.5	0.301105	0.210698
ENSG00000102230	PCYT1B	141.534	2.66854	7.41177e-14	175.151	0.231858	0.515377	146.851	1.05049	0.497531
ENSG00000239264	TXNDC5	2849.28	2.7423	9.0077e-14	1392.38	1.38563	0.000159128	2486.08	2.7643	4.71604e-08
ENSG00000118971	CCND2	3062.66	1.05716	9.14382e-14	3395.3	-0.491319	1.79324e-05	2956.61	0.655043	0.0196496
ENSG00000153162	BMP6	239.484	1.84217	9.70206e-14	243.497	0.461601	0.0539869	240.913	1.33761	0.0838446
ENSG00000243264	IGKV2D-29	234.388	4.32095	1.06609e-13	24.9187	1.87843	0.000450987	306.93	5.57947	2.41293e-13
ENSG00000122952	ZWINT	96.9325	2.41569	1.07891e-13	46.7915	0.557731	0.157606	76.238	2.01274	0.00012236
ENSG00000137563	GGH	50.2594	2.36802	1.08533e-13	25.0803	1.00963	0.00372907	44.8293	2.1135	9.37969e-06
ENSG00000211592	IGKC	14097.4	3.12251	1.2437e-13	5488.62	1.40142	0.00136549	10420	3.15408	1.4966e-06
ENSG00000174059	CD34	289.752	1.63557	1.26365e-13	406.387	0.646295	3.62756e-06	230.403	1.63079	0.00177435
ENSG00000229391	HLA-DRB6	24.6199	3.51477	1.5201e-13	15.1588	-0.60019	0.137835	24.1907	3.69199	6.00947e-07
ENSG00000146670	CDCA5	53.0937	2.89031	1.53405e-13	40.7788	1.35888	0.00064523	50.9935	2.6528	0.00219029
ENSG00000211890	IGHA2	1486.26	4.89608	1.57943e-13	591.539	2.74308	3.60449e-06	1190.47	4.92623	4.1591e-07
ENSG00000154277	UCHL1	7.13579	4.78493	1.61276e-13	2.97643	1.89494	0.00150257	3.83683	4.28334	0.000968737
ENSG00000074695	LMAN1	1036.86	1.05504	1.71737e-13	926.728	-0.000863757	0.996744	1070.78	1.15149	0.000306145
ENSG00000211640	IGLV6-57	417.674	4.14945	2.0382e-13	47.3717	1.23955	0.039037	290.539	4.34898	3.09003e-07
ENSG00000275713	H2BC9	279.398	2.30995	2.21713e-13	384.859	0.116891	0.731662	162.752	1.90219	0.000662618
ENSG00000168701	TMEM208	367.613	0.629667	2.3823e-13	183.067	0.270445	0.00580177	363.561	0.531616	0.000235037
ENSG00000164087	POC1A	33.656	1.66031	2.41621e-13	18.9737	0.752924	0.00565423	28.4999	1.09263	0.0221569
ENSG00000165805	C12orf50	1710.85	1.04057	2.86131e-13	2372.2	-0.0299778	0.757249	1232.58	0.972777	5.31669e-05
ENSG00000146410	MTFR2	29.3103	1.93502	2.89556e-13	30.8153	0.282131	0.334044	23.4505	1.76355	0.000165142
ENSG00000228716	DHFR	383.526	1.62806	2.91644e-13	403.581	0.238171	0.340878	352.667	1.35411	0.000636501
ENSG00000076382	SPAG5	194.189	1.56254	3.07616e-13	177.254	0.61011	0.00129046	179.073	1.24699	0.0241668
ENSG00000114850	SSR3	1765.73	0.87084	3.07616e-13	1602.45	0.24763	0.0328662	1758.74	0.798702	5.33061e-05
ENSG00000119403	PHF19	522.201	0.848915	3.2226e-13	532.363	-0.0962502	0.509593	522.2	0.625787	0.00706569
ENSG00000105968	H2AZ2	1868.22	0.719547	3.83682e-13	1767.9	-0.184928	0.0995879	1738.16	0.701268	0.00643728
ENSG00000196747	H2AC13	179.97	2.48186	3.89552e-13	276.103	0.498611	0.0850056	116.542	1.6748	0.0142575
ENSG00000115641	FHL2	149.044	1.86778	6.11733e-13	172.838	0.974223	9.23653e-07	131.77	1.11513	0.101855
ENSG00000188580	NKAIN2	15.9678	5.95215	6.11733e-13	3.76314	0.297321	0.691158	3.49901	2.6586	0.166414
ENSG00000005812	FBXL3	1367.06	-0.777882	6.5201e-13	1252.97	-0.0138193	0.923579	1530.06	-0.486	0.123325
ENSG00000211658	IGLV3-27	70.5672	4.66438	7.87831e-13	12.0988	-0.745075	0.346891	42.0032	4.62713	5.55985e-07
ENSG00000211673	IGLV3-1	435.606	3.84241	7.87831e-13	91.0787	2.01047	8.67813e-05	290.174	3.8189	7.27676e-06
ENSG00000048462	TNFRSF17	80.0363	3.3901	8.87039e-13	31.8068	0.927042	0.0840384	64.7074	3.64088	9.47719e-06
ENSG00000070182	SPTB	778.021	1.57019	9.49493e-13	1034.58	1.01394	2.87463e-12	763.859	0.775359	0.347989
ENSG00000145050	MANF	309.122	1.16616	1.08921e-12	241.652	0.142359	0.47725	298.548	0.902572	0.0108298
ENSG00000211659	IGLV3-25	918.304	4.55933	1.16498e-12	142.449	2.46835	6.05419e-05	632.043	4.75284	3.09003e-07
ENSG00000156381	ANKRD9	370.407	1.58073	1.33479e-12	438.509	0.818923	8.04297e-08	297.919	0.632884	0.500774
ENSG00000110013	SIAE	380.717	1.22417	1.33621e-12	471.512	0.499664	0.000549613	372.745	0.172865	0.907997
ENSG00000113387	SUB1	3527.77	0.793334	1.45181e-12	3783.87	-0.218039	0.0523584	3264.76	0.823126	0.000543485
ENSG00000164362	TERT	36.2723	1.67462	1.49639e-12	48.7131	-0.0167493	0.943002	26.9349	1.78075	0.000241233
ENSG00000166091	CMTM5	146.58	2.7395	1.71173e-12	138.148	1.09339	0.00241348	180.278	1.0223	0.555732
ENSG00000176390	CRLF3	1526.39	-0.740625	1.94709e-12	1297.42	-0.0914406	0.501774	1677.82	-0.573105	0.000353065
ENSG00000282281	IGHV3-21	494.845	3.0865	2.02662e-12	135.005	1.82468	1.02875e-05	347.28	2.92458	0.00168296
ENSG00000165891	E2F7	25.7421	3.16632	2.16271e-12	28.5748	0.73814	0.0971273	20.1334	3.41589	2.63131e-05
ENSG00000277856		168.964	4.54251	2.18573e-12	7.3785	-0.357597	0.587986	77.4297	4.0915	3.31317e-06
ENSG00000070010	UFD1	1568.56	0.658599	2.19233e-12	1669.82	0.340264	9.66544e-05	1281.77	0.495725	0.0214868
ENSG00000174175	SELP	507.075	2.57651	2.49834e-12	509.208	0.8985	0.0101973	342.586	0.896251	0.353948
ENSG00000004468	CD38	918.874	1.97557	2.55744e-12	732.61	0.327843	0.311561	791.25	2.3608	3.24361e-09
ENSG00000183578	TNFAIP8L3	18.6861	1.86206	2.84944e-12	22.4943	0.196956	0.41104	11.7885	1.21484	0.190035
ENSG00000131462	TUBG1	159.238	0.967381	2.88503e-12	116.154	0.324863	0.0192558	156.986	0.784047	0.12541
ENSG00000284931		145.022	6.08333	2.9145e-12	150.996	1.69299	0.0311607	401.119	6.27184	0.000286425
ENSG00000243290	IGKV1-12	231.845	3.42127	3.38747e-12	56.7142	1.8426	0.000115237	167.072	3.45236	3.5903e-06
ENSG00000097021	ACOT7	123.053	1.61477	3.50331e-12	74.8019	0.599147	0.0197926	130.601	1.20865	0.153312
ENSG00000276491	IGHV4-34	788.161	4.17354	3.73104e-12	130.261	0.628315	0.421387	369.001	3.26954	0.000636501
ENSG00000185155	MIXL1	9.75764	3.17952	4.46181e-12	8.6783	0.274571	0.610897	8.48406	3.18726	4.64798e-05
ENSG00000170790	OR10A2	146.621	1.38834	4.82322e-12	204.01	0.539405	2.46909e-05	111.453	1.3117	0.00370691
ENSG00000005961	ITGA2B	2627.51	3.06408	5.05737e-12	1970.46	1.55907	8.46553e-05	2044.26	0.962812	0.498184
ENSG00000104147	OIP5	11.8234	2.58563	5.81447e-12	5.86589	0.359842	0.521978	9.47245	2.2934	0.00399128
ENSG00000243238	IGKV2-30	464.634	3.88024	5.91186e-12	151.196	2.36106	1.98589e-06	195.448	2.77678	0.00030241
ENSG00000106153	CHCHD2	1512.92	0.558985	5.94833e-12	977.062	-0.0079928	0.940888	1624.07	0.550385	0.00723844
ENSG00000147684	NDUFB9	921.293	0.670221	6.55005e-12	578.182	0.161985	0.137063	973.937	0.511716	0.0112773
ENSG00000204323	SMIM5	108.662	2.25151	7.14664e-12	97.0256	0.238819	0.510819	103.307	1.15717	0.30632
ENSG00000126067	PSMB2	1285.57	0.717573	7.18703e-12	951.119	0.0777075	0.537722	1331.59	0.587907	0.00677407
ENSG00000172889	EGFL7	41.5988	2.38196	7.99553e-12	25.3919	0.924273	0.00737162	32.5476	0.823237	0.618359
ENSG00000112742	TTK	33.4032	2.47788	9.26213e-12	31.096	0.165478	0.727788	28.5771	1.91383	0.0208224
ENSG00000174099	MSRB3	202.707	1.9403	9.83758e-12	253.12	0.937929	9.51159e-06	214.924	1.02075	0.294595
ENSG00000069535	MAOB	22.8318	4.49794	1.06994e-11	18.841	1.18038	0.073488	22.4267	0.297873	0.950133
ENSG00000164181	ELOVL7	499.274	2.25227	1.09263e-11	595.308	0.153731	0.685408	413.128	0.964263	0.381394
ENSG00000186300	ZNF555	233.62	-0.979913	1.13592e-11	313.081	0.246041	0.0417456	209.328	-0.537248	0.389525
ENSG00000124571	XPO5	587.646	-1.09558	1.13736e-11	567.575	-0.185259	0.0747818	590.392	-0.786469	0.0829541
ENSG00000103175	WFDC1	151.937	1.26794	1.21756e-11	202.279	0.207467	0.195557	100.528	0.659929	0.462558
ENSG00000111644	ACRBP	359.78	1.90324	1.42156e-11	289.973	0.399486	0.15886	386.224	1.04301	0.364296
ENSG00000170271	FAXDC2	533.547	1.96386	1.64073e-11	551.146	0.854782	0.000513222	574.644	0.724766	0.552765
ENSG00000163479	SSR2	2310.01	0.47448	1.69366e-11	1848.29	0.0858581	0.244663	2480.04	0.398483	0.0118615
ENSG00000274575	IGLV1-40	670.935	3.09127	1.79621e-11	124.511	1.42753	0.00225817	562.874	3.43476	3.51278e-06
ENSG00000140479	PCSK6	397.035	2.32262	1.80439e-11	429.233	0.74372	0.0133805	417.728	0.562362	0.742486
ENSG00000264364	DYNLL2	1283.76	0.928811	1.82941e-11	1439.38	-0.271657	0.000470086	1357.59	0.953932	0.00419923
ENSG00000157445	CACNA2D3	61.4469	-2.31961	1.89383e-11	44.9347	-0.849992	0.0211927	97.1338	-1.24498	0.143822
ENSG00000206172	HBA1	28077.1	5.05338	2.00984e-11	37443.6	2.56291	1.53681e-06	45222.6	2.67757	0.211399
ENSG00000088726	TMEM40	206.068	2.13427	2.02329e-11	209.932	0.405312	0.198567	200.789	1.26813	0.255155
ENSG00000122786	CALD1	140.403	2.77208	2.02393e-11	151.419	0.0891949	0.844675	127.787	1.53428	0.23143
ENSG00000069431	ABCC9	1686.04	1.16365	2.12167e-11	2407.29	-0.437633	0.000729136	1014.45	0.976762	0.0118872
ENSG00000105974	CAV1	23.0944	3.66949	2.25161e-11	11.7213	1.11609	0.0576331	18.1794	3.81893	3.8728e-06
ENSG00000128228	SDF2L1	291.824	1.2037	2.33721e-11	77.5175	0.591368	0.00192214	301.583	1.19625	0.000968887
ENSG00000211663	IGLV3-19	846.948	3.92593	2.3868e-11	143.422	0.317301	0.669622	347.94	2.80441	0.00775076
ENSG00000185070	FLRT2	228.128	1.56822	2.75406e-11	323.071	0.482294	0.00805785	174.432	1.65584	0.00614982
ENSG00000211637	IGLV4-69	237.959	3.63182	2.7791e-11	35.6887	1.57268	0.005546	138.887	3.3533	5.44549e-06
ENSG00000090520	DNAJB11	1034.19	0.77602	2.83698e-11	907.956	0.0115508	0.941626	991.866	0.704631	0.000392952
ENSG00000104738	MCM4	409.849	1.50664	2.83698e-11	350.173	0.324279	0.214342	360.707	1.18559	0.00703486
ENSG00000205356	TECPR1	1261.52	-0.857437	2.837e-11	1188.13	0.226373	0.047262	1426.43	-0.905576	0.00313309
ENSG00000159189	C1QC	40.1631	3.52105	2.95121e-11	20.9976	1.56269	0.00329982	20.2267	2.61026	0.000776546
ENSG00000166451	CENPN	95.1544	1.36106	2.95121e-11	80.5576	0.040569	0.870403	94.9963	1.06604	0.053489
ENSG00000196914	ARHGEF12	1428.41	1.15604	2.97616e-11	1775.5	0.541088	0.000146344	1343.97	0.473514	0.526927
ENSG00000239975	IGKV1D-33	142.729	3.31231	3.02239e-11				114.016	3.44721	7.317e-05
ENSG00000243064	ABCC13	9.36288	5.38025	3.43325e-11	9.21533	1.63667	0.00840503	10.3098	3.97628	0.0196064
ENSG00000017483	SLC38A5	212.564	1.52158	3.7907e-11	116.103	0.86761	0.000121	225.906	1.73382	0.000705906
ENSG00000164104	HMGB2	2610.96	1.01226	3.90136e-11	2161.7	0.510443	0.000847854	2348.03	0.664001	0.0396509
ENSG00000168427	KLHL30	24.2468	1.97746	3.91061e-11	33.1469	0.0167072	0.951996	20.0245	2.13006	0.00562512
ENSG00000119638	NEK9	1702.24	-0.5195	4.03199e-11	1971.37	0.0211365	0.841594	1619.44	-0.404474	0.019921
ENSG00000211675	IGLC1	2088.37	3.50364	4.03199e-11	819.486	2.32518	1.64197e-06	1494.88	3.63806	9.7279e-07
ENSG00000243466	IGKV1-5	841.043	3.27658	4.14056e-11	240.27	1.66803	0.000944233	634.229	3.42812	6.08669e-07
ENSG00000106803	SEC61B	757.754	0.645716	4.40984e-11	530.442	0.207338	0.0519398	770.03	0.577273	0.0028042
ENSG00000065534	MYLK	681.276	2.15835	4.63362e-11	632.008	0.250864	0.440778	545.763	0.57795	0.707852
ENSG00000115884	SDC1	24.3338	5.00186	4.75471e-11	10.2397	2.61613	0.000205079	13.7647	4.49091	0.000284101
ENSG00000211668	IGLV2-11	375.375	3.6957	5.36253e-11	139.427	1.51124	0.0114708	246.257	3.73713	1.19617e-06
ENSG00000282550	IGHV1-2	765.625	3.8179	5.4129e-11	98.3371	2.27992	1.59033e-05	506.804	3.79243	4.89791e-06
ENSG00000161640	SIGLEC11	39.7552	2.58963	5.94694e-11	33.4172	1.44656	6.99169e-07	26.1445	1.94731	0.0082699
ENSG00000169877	AHSP	101.212	5.93121	5.94694e-11	41.5241	3.23909	2.27105e-09	110.247	4.76442	0.0499467
ENSG00000241294	IGKV2-24	85.2491	4.08256	6.9977e-11	45.0789	3.06079	9.48972e-10	51.5008	3.84511	8.40728e-06
ENSG00000105048	TNNT1	70.7093	2.91002	8.00417e-11	34.2936	0.98362	0.0221324	46.637	1.1811	0.381263
ENSG00000165507	DEPP1	15.4599	3.80576	8.401e-11	8.83368	0.803202	0.17751	5.32276	1.60601	0.162513
ENSG00000244734	HBB	79387.1	4.9148	8.55734e-11	86286.2	2.50996	1.68849e-06	130783	3.70481	0.0213302
ENSG00000175874	CREG2	132.42	1.0461	8.56355e-11	183.587	-0.0176232	0.910685	88.0478	0.872592	0.123062
ENSG00000241351	IGKV3-11	721.551	2.84933	8.58599e-11	183.973	1.6249	0.000147779	524.748	2.78816	1.69998e-05
ENSG00000163053	SLC16A14	15.7624	2.92153	9.48131e-11	13.0175	0.74613	0.146462	13.0087	2.8507	2.39369e-05
ENSG00000184792	OSBP2	228.786	2.9238	9.61029e-11	197.578	1.83	9.98152e-08	268.297	0.958397	0.595075
ENSG00000128595	CALU	1104.44	0.740565	9.68405e-11	879.907	-0.132618	0.278572	1020.59	0.308272	0.302777
ENSG00000136240	KDELR2	749.697	0.795813	9.95459e-11	466.107	-0.0785766	0.585998	809.672	0.602809	0.0152872
ENSG00000211669	IGLV3-10	333.386	4.46927	1.00032e-10	50.2264	2.61854	3.0795e-05	233.881	4.74653	1.26919e-05
ENSG00000180251	SLC9A4	428.08	1.36024	1.01019e-10	631.166	-0.0508064	0.749098	323.323	0.917851	0.14746
ENSG00000205309	NT5M	91.1673	2.01792	1.02137e-10	71.7286	0.732975	0.0123536	83.5303	1.06424	0.30044
ENSG00000105875	WDR91	568.753	-0.811734	1.0357e-10	599.318	0.182578	0.105477	566.035	-0.602647	0.0711864
ENSG00000183010	PYCR1	26.7499	3.07059	1.05252e-10	10.0737	1.91071	0.000101211	19.5142	2.7646	0.000291233
ENSG00000174282	ZBTB4	1416.79	-0.860665	1.10069e-10	1479.78	-0.580932	1.16313e-06	1524.79	-0.533517	0.045531
ENSG00000094755	GABRP	191.366	1.20586	1.11362e-10	280.11	-0.110789	0.416157	129.254	0.796399	0.043867
ENSG00000178741	COX5A	714.747	0.698033	1.11362e-10	360.449	0.312101	0.0056142	780.334	0.643374	0.0287045
ENSG00000198315	ZKSCAN8	1084.7	-1.12553	1.11542e-10	1307.27	-0.654307	6.3502e-08	935.631	-1.01336	0.00459724
ENSG00000187800	PEAR1	198.133	2.31801	1.15165e-10	176.6	1.00559	0.00224101	205.268	1.44277	0.2227
ENSG00000115457	IGFBP2	254.187	1.98121	1.17606e-10	411.523	0.795062	1.34791e-07	189.087	-0.452097	0.798527
ENSG00000184164	CRELD2	554.192	1.06517	1.22001e-10	298.583	0.688177	6.64531e-06	563.933	1.06207	6.64302e-05
ENSG00000281145	IGLV5-45	68.5403	3.98358	1.30293e-10	14.7468	2.46001	1.54337e-05	69.702	4.83366	5.28773e-10
ENSG00000228321	TNF	363.31	6.11875	1.3536e-10	316.663	0.276705	0.716456	497.99	0.226649	0.971592
ENSG00000164109	MAD2L1	137.8	1.47093	1.41532e-10	100.656	-0.514403	0.0382047	134.256	1.2361	0.0201231
ENSG00000145287	PLAC8	2385.49	1.09278	1.57784e-10	2365.26	-0.470478	0.00320061	1992	0.87863	0.0265295
ENSG00000124635	H2BC11	81.459	2.34874	1.57937e-10	102.371	0.523877	0.126954	53.3513	1.34324	0.0957113
ENSG00000109674	NEIL3	137.724	1.86849	1.60841e-10	198.944	0.508341	0.0562539	67.0796	1.52185	0.0058372
ENSG00000073111	MCM2	299.887	1.66284	1.67249e-10	204.67	1.15209	1.78346e-06	300.202	1.29164	0.0630525
ENSG00000110917	MLEC	1368.12	0.739339	1.68769e-10	890.745	0.1934	0.144354	1335.15	0.656506	0.00147545
ENSG00000138778	CENPE	108.678	1.85413	1.68769e-10	120.484	-0.070229	0.850974	98.692	1.55691	0.071525
ENSG00000169715	MT1E	53.0765	2.03108	1.68769e-10	52.1774	0.261427	0.47061	35.6267	1.90059	1.83476e-05
ENSG00000119969	HELLS	338.84	1.31758	1.69954e-10	439.199	0.526065	0.00230507	280.354	1.57725	3.40208e-05
ENSG00000146054	TRIM7	147.477	1.46966	1.69954e-10	150.433	0.765282	2.27245e-05	117.973	0.567334	0.420625
ENSG00000250361	GYPB	12.3248	4.69022	1.78149e-10	9.95001	2.1325	6.94416e-05	14.3222	3.84802	0.00982466
ENSG00000047648	ARHGAP6	192.052	1.98492	1.78418e-10	232.026	0.266754	0.406359	188.098	0.810311	0.519607
ENSG00000281471	IGLV5-37	28.8039	4.65415	1.80689e-10	2.00628	2.09232	0.00766409	12.6154	3.95266	0.000636246
ENSG00000008394	MGST1	408.681	1.67457	1.84534e-10	261.107	0.652265	0.000882122	311.429	0.20979	0.873566
ENSG00000042286	AIFM2	78.8045	0.876396	1.86454e-10	73.9387	-0.0291361	0.881349	72.9125	0.763966	0.00477508
ENSG00000143228	NUF2	36.7189	2.18789	1.87065e-10	29.923	0.209665	0.632141	29.8027	1.60276	0.0108003
ENSG00000174371	EXO1	30.7464	2.33518	1.94222e-10	27.4635	0.537662	0.161808	25.8125	1.89005	0.0276629
ENSG00000282633	IGHA1	12402.2	3.38844	1.96062e-10	3810.08	2.13888	7.015e-06	10034	3.58216	4.15276e-06
ENSG00000282322	IGHV3-11	235.876	3.03494	2.03723e-10	81.3528	1.8925	2.72329e-05	182.704	2.74386	0.00163899
ENSG00000131095	GFAP	39.0661	1.32022	2.11017e-10	51.951	-0.217754	0.205822	26.264	0.892244	0.238036
ENSG00000180879	SSR4	1206.21	0.717616	2.4247e-10	695.932	0.248224	0.0461992	1318.5	0.786413	0.00412563
ENSG00000251369	ZNF550	337.841	-1.05351	2.50151e-10	308.578	-0.32146	0.0358792	363.978	-0.938073	0.00390105
ENSG00000203995	ZYG11A	115.519	1.22077	2.64551e-10	160.814	-0.0126954	0.94334	72.8474	1.16626	0.00419923
ENSG00000142731	PLK4	100.773	1.61487	2.80147e-10	97.9282	0.582254	0.0340726	88.6872	1.20805	0.0778918
ENSG00000088053	GP6	181.881	2.11864	2.86021e-10	168.89	0.323809	0.337307	193.903	0.608579	0.748405
ENSG00000143369	ECM1	14.0228	2.0503	2.98594e-10	13.2803	0.673554	0.0208029	15.0851	0.762811	0.625045
ENSG00000050393	MCUR1	578.775	0.931034	2.99148e-10	634.852	0.00330955	0.987764	527.889	0.554016	0.198375
ENSG00000166598	HSP90B1	6524.93	0.897746	3.13587e-10	4483.99	0.115686	0.483409	6821.76	0.854568	0.00319723
ENSG00000112312	GMNN	86.7777	1.13085	3.31748e-10	67.6132	0.186714	0.356264	83.9149	1.09499	0.000530273
ENSG00000132432	SEC61G	347.871	0.894855	3.31748e-10	222.038	0.196557	0.249167	403.791	0.944742	0.111214
ENSG00000168268	NT5DC2	69.5732	2.10744	3.31748e-10	46.1001	1.40888	6.56168e-06	63.6794	1.83827	6.13755e-05
ENSG00000182747	SLC35D3	9.1326	3.09431	3.35421e-10	7.28853	-0.676338	0.198205	6.87885	1.2525	0.437757
ENSG00000087116	ADAMTS2	88.8154	5.95095	3.42665e-10	59.4711	5.45314	8.44104e-21	21.9073	-0.759802	0.853607
ENSG00000102362	SYTL4	158.064	2.75874	3.48345e-10	150.857	0.651626	0.0423916	130.114	1.32486	0.419862
ENSG00000146858	ZC3HAV1L	37.2816	1.42875	3.77179e-10	46.0444	-0.11727	0.656297	30.7508	0.916425	0.240567
ENSG00000135916	ITM2C	735.492	1.7658	3.9237e-10	330.28	0.895882	0.00160682	770.142	1.93943	2.02171e-07
ENSG00000157193	LRP8	488.022	0.873508	4.1167e-10	565.836	-0.0875126	0.555813	396.614	0.40485	0.264808
ENSG00000137869	CYP19A1	4.88505	5.84073	4.19189e-10	2.45847	2.38327	0.00179546
ENSG00000105379	ETFB	671.198	1.05608	4.29958e-10	1021.82	0.132993	0.226057	478.185	1.47135	9.5155e-07
ENSG00000164045	CDC25A	26.4005	3.04534	4.3234e-10	26.8623	1.70842	0.000183832	24.5486	2.80949	0.00338313
ENSG00000112984	KIF20A	23.6551	3.04553	4.40558e-10	16.1832	1.18803	0.0230297	17.9161	2.33828	0.0337845
ENSG00000276550	HERC2P2	814.405	-1.58651	4.40985e-10	949.535	-0.201003	0.433114	912.166	-0.398895	0.59451
ENSG00000165997	ARL5B	951.424	-1.99977	4.43188e-10	861.028	-0.468322	0.0363434	1113.06	-1.53846	0.0663812
ENSG00000117632	STMN1	636.921	1.44706	4.65499e-10	421.516	-0.351142	0.184366	579.979	1.24314	7.55166e-05
ENSG00000072422	RHOBTB1	233.901	2.08391	5.01403e-10	257.2	0.322119	0.36087	232.889	0.899855	0.499205
ENSG00000149054	ZNF215	36.1272	1.67288	5.63998e-10	42.7902	0.16932	0.509536	28.5725	2.03384	0.000699386
ENSG00000130158	DOCK6	219.964	1.82987	5.81798e-10	312.241	1.12218	1.03601e-07	191.927	1.18423	0.200217
ENSG00000109272	PF4V1	260.577	2.96887	5.86934e-10	278.706	0.632056	0.205822	338.31	0.993803	0.605915
ENSG00000215018	COL28A1	157.407	1.01145	5.86934e-10	224.95	0.0988974	0.346003	125.102	1.14435	0.000441565
ENSG00000134825	TMEM258	445.773	0.677201	6.20034e-10	277.916	0.111163	0.415985	451.008	0.730504	0.0144854
ENSG00000082781	ITGB5	414.225	2.25613	6.25127e-10	332.014	0.696758	0.0485287	428.092	0.640089	0.717852
ENSG00000123179	EBPL	458.547	0.812774	6.42224e-10	544.812	0.565176	1.01764e-07	398.278	0.824021	0.013854
ENSG00000159147	DONSON	125.132	0.876876	6.59973e-10	116.568	0.0250943	0.895115	120.611	0.760669	0.00436823
ENSG00000237515	SHISA9	3193.29	1.02986	7.12429e-10	4718.65	-0.10446	0.435201	2191.72	0.936859	0.0196064
ENSG00000149564	ESAM	308.146	1.99687	7.14786e-10	233.683	0.632394	0.0440907	289.019	0.853258	0.540746
ENSG00000123131	PRDX4	185.103	1.12456	7.29292e-10	75.1727	0.505963	0.01772	192.112	1.07664	0.000157441
ENSG00000126821	SGPP1	379.024	-0.766521	7.46526e-10	220.729	-0.37437	0.00549824	515.774	-0.638659	0.0827691
ENSG00000240671	IGKV1-8	81.097	2.89767	7.90776e-10	15.6036	1.56582	0.000896913	53.5985	2.61797	0.000657275
ENSG00000110925	CSRNP2	292.629	-0.707298	7.91438e-10	273.058	0.185936	0.124095	320.172	-0.604188	0.0290633
ENSG00000105711	SCN1B	137.144	1.58296	7.91598e-10	180.724	1.18944	1.04965e-09	112.934	0.812882	0.330904
ENSG00000165186	PTCHD1	26.3724	1.89234	7.94875e-10	36.5078	-0.468013	0.0217014	17.3763	2.16431	0.0023655
ENSG00000087586	AURKA	49.0336	1.37736	8.19659e-10	40.8501	0.62819	0.00755784	47.0318	1.1016	0.0634215
ENSG00000137309	HMGA1	1265.26	0.984372	8.79446e-10	1183.35	0.262886	0.146088	1362.38	0.818129	0.0160851
ENSG00000117643	MAN1C1	581.77	-0.970964	8.92853e-10	633.278	-0.282923	0.0594443	569.292	-0.574435	0.0687977
ENSG00000163788	SNRK	4011.31	-0.860689	8.9643e-10	4258.32	-0.119381	0.472515	3676.43	-0.516016	0.0724234
ENSG00000111786	SRSF9	1989.73	0.385929	9.44113e-10	1446.25	0.299603	6.10712e-08	2079.29	0.260169	0.0788631
ENSG00000037637	FBXO42	1193.21	-0.421626	9.77727e-10	1122.09	0.0792284	0.264175	1219.1	-0.290691	0.107657
ENSG00000281962	IGHV3-23	1256.92	3.25639	9.85523e-10	560.256	2.23218	6.25631e-06	1040.06	3.63321	4.64049e-08
ENSG00000105136	ZNF419	160.292	-1.11265	1.03743e-09	173.733	-0.421278	0.0143471	157.44	-0.596028	0.213484
ENSG00000226792	C13orf42	26.4981	1.57867	1.07351e-09	35.8555	0.0214289	0.91571	21.0847	1.43367	0.0335744
ENSG00000165948	IFI27L1	32.8299	1.396	1.07633e-09	35.1897	0.352573	0.116534	30.0196	1.10514	0.100892
ENSG00000133069	TMCC2	153.999	2.16042	1.07845e-09	137.383	1.56536	1.33933e-08	151.763	1.10734	0.335304
ENSG00000005249	PRKAR2B	1916.97	1.95425	1.1256e-09	1942.22	0.247466	0.478142	2101.5	0.529688	0.722882
ENSG00000127533	F2RL3	44.7765	1.8902	1.1256e-09	38.9972	0.305696	0.24183	39.4827	0.464973	0.792625
ENSG00000270882	H4C14	811.359	1.84639	1.14957e-09	953.76	0.295182	0.292598	603.596	1.5376	0.00112336
ENSG00000236279	CLEC2L	16.6864	3.32205	1.15638e-09	13.1622	0.97509	0.0655517	19.0761	3.34924	0.00185771
ENSG00000100902	PSMA6	1808.67	0.701937	1.17063e-09	1451.72	0.195505	0.116184	1713.43	0.600083	0.0111474
ENSG00000113810	SMC4	1005.44	0.862516	1.17063e-09	1207.93	-0.190648	0.173314	860.411	0.901073	0.018047
ENSG00000167100	SAMD14	69.5822	3.28873	1.19343e-09	70.331	1.7325	0.000172336	137.33	0.441973	0.900117
ENSG00000259630		39.8827	1.7122	1.19343e-09	57.1971	-0.341804	0.171566	23.3558	1.17162	0.0367622
ENSG00000282150		214.324	4.29043	1.19343e-09	7.13664	1.41124	0.0550981	124.456	4.163	0.000636501
ENSG00000007968	E2F2	300.789	1.75166	1.22511e-09	299.549	1.60379	5.66934e-13	331.132	1.132	0.15476
ENSG00000147889	CDKN2A	36.8502	1.29824	1.28966e-09	29.343	0.39284	0.0727615	35.0845	1.52142	0.0011879
ENSG00000112031	MTRF1L	468.795	0.8163	1.35204e-09	391.767	0.174745	0.228979	475.999	0.346248	0.410277
ENSG00000138722	MMRN1	321.602	2.16792	1.49019e-09	387.051	0.403582	0.280139	280.819	0.0697849	0.984827
ENSG00000160075	SSU72	2230.15	0.408248	1.49934e-09	1796.76	0.164121	0.00764502	2227.3	0.231488	0.149991
ENSG00000110717	NDUFS8	630.478	0.489461	1.52977e-09	353.503	0.158219	0.0817414	638.487	0.428886	0.0105516
ENSG00000100097	LGALS1	1843.18	1.27007	1.58777e-09	1023.44	0.822468	1.02111e-05	1743.12	0.69431	0.0895456
ENSG00000169385	RNASE2	537.963	2.52678	1.65031e-09	287.164	1.08045	0.00854568	319.487	1.11186	0.253421
ENSG00000211598	IGKV4-1	1053.05	3.16766	1.65503e-09	347.057	1.77128	0.000819168	709.984	2.9569	0.000237368
ENSG00000140534	TICRR	18.1239	2.51082	1.77841e-09	20.2462	1.23226	0.00166324	16.9662	2.35512	0.00459476
ENSG00000188130	MAPK12	159.954	1.30651	1.91472e-09	190.792	1.01696	2.08674e-11	164.765	1.13319	0.0316468
ENSG00000204228	HSD17B8	25.489	-4.49541	1.96956e-09	23.9838	-0.587988	0.091854
ENSG00000130203	APOE	26.3235	1.52754	2.01478e-09	32.395	0.302346	0.162221	19.6251	0.938903	0.321862
ENSG00000140451	PIF1	115.302	1.31163	2.02754e-09	133.93	0.922063	6.3627e-07	97.9973	1.16446	0.103188
ENSG00000152207	CYSLTR2	170.25	-1.58912	2.02754e-09	152.924	-0.279773	0.359406	209.687	-1.12013	0.0513997
ENSG00000101187	SLCO4A1	41.032	2.81562	2.06311e-09	19.2025	1.53806	0.000783953	19.5974	1.36723	0.0539571
ENSG00000185052	SLC24A3	116.051	2.29916	2.11896e-09	134.426	0.981965	0.00286915	135.007	0.771983	0.654073
ENSG00000140538	NTRK3	14.7677	2.82741	2.19297e-09	18.1525	-0.10912	0.755651	9.00221	2.57832	0.0217032
ENSG00000282284	IGHV1-24	360.189	5.86165	2.19784e-09	34.3438	2.07886	0.0726851	259.902	6.14247	5.42204e-06
ENSG00000240382	IGKV1-17	155.846	4.09917	2.25562e-09	33.7818	1.86247	0.0065828	170.696	5.14757	4.70058e-10
ENSG00000108960	MMD	1348.87	1.47754	2.29072e-09	1387.87	0.132126	0.633303	1364.78	0.662439	0.561348
ENSG00000177570	SAMD12	2304.96	0.898523	2.34585e-09	3214.39	-0.514269	4.12334e-06	1387.91	0.863568	0.0078925
ENSG00000243678	NME2	1066.75	0.682597	2.397e-09	861.539	-0.176394	0.148611	1169.4	0.60885	0.00434067
ENSG00000163738	MTHFD2L	192.088	0.904963	2.44438e-09	197.006	-0.153969	0.374788	202.273	0.597816	0.225651
ENSG00000213799	ZNF845	425.39	-0.804216	2.47516e-09	444.479	-0.0417963	0.806096	420.733	-0.597932	0.0406204
ENSG00000138772	ANXA3	337.606	3.79385	2.56764e-09	483.017	1.99029	0.000375967	241.031	0.982872	0.602424
ENSG00000164091	WDR82	2783.16	-0.449093	2.57172e-09	2654.22	-0.166922	0.0220666	3114.16	-0.33008	0.0439746
ENSG00000142583	SLC2A5	201.064	1.93624	2.61709e-09	250.937	1.04165	0.000559656	198.137	2.04639	0.00550406
ENSG00000110492	MDK	39.8133	1.69271	2.61823e-09	49.8718	0.291371	0.294918	30.5209	1.59191	0.00214041
ENSG00000274576	IGHV2-70	101.335	4.20722	2.70424e-09	36.3821	1.36472	0.0531625	36.1401	2.35167	0.0688048
ENSG00000173369	C1QB	113.213	2.86737	2.72571e-09	36.6722	0.89851	0.0946888	58.4984	1.50191	0.0937924
ENSG00000254709	IGLL5	1016.65	3.02746	2.72571e-09	271.927	2.47008	2.5641e-08	826.682	3.203	5.86017e-06
ENSG00000282657	IGHM	7199.39	2.80056	2.86513e-09	2998.16	0.590602	0.293706	5332.8	2.81002	1.45853e-05
ENSG00000127564	PKMYT1	36.5283	2.61265	2.91204e-09	23.2866	1.95803	1.72311e-06	40.7774	2.07859	0.110659
ENSG00000139970	RTN1	502.121	-1.52357	3.00949e-09	308.369	0.219615	0.464949	770.226	-1.0984	0.0565881
ENSG00000123989	CHPF	118.442	1.50116	3.18263e-09	40.7757	0.839883	0.00133112	124.796	1.71374	0.00306617
ENSG00000140259	MFAP1	219.64	-0.753376	3.18263e-09	181.321	-0.00492455	0.97388	239.607	-0.393525	0.257488
ENSG00000152952	PLOD2	43.5314	2.24115	3.3341e-09	51.6912	0.124143	0.772873	35.0948	0.878332	0.569618
ENSG00000198833	UBE2J1	3076.34	0.900498	3.53169e-09	2799.24	0.634999	6.67587e-06	2910.42	0.588081	0.0351374
ENSG00000235272	RAMACL	21.7275	2.32778	3.56936e-09	23.2102	-0.557053	0.091854	13.7195	1.65183	0.108145
ENSG00000104327	CALB1	21.0423	1.51498	3.58612e-09	24.5167	0.131358	0.60382	15.8733	1.28156	0.0114076
ENSG00000168758	SEMA4C	384.903	-0.952366	3.77452e-09	408.473	-0.405878	0.00338179	381.045	-0.540953	0.188588
ENSG00000282716	IGHV1-18	328.208	3.66005	3.84036e-09	110.002	1.34943	0.0613849	212.185	3.47916	0.000197851
ENSG00000169704	GP9	253.195	2.11479	3.96143e-09	176.168	0.845095	0.0140945	305.753	0.912511	0.603164
ENSG00000282213	IGHV1-3	117.87	3.25255	4.06611e-09	60.5304	1.46228	0.00567519	79.0964	2.80985	0.00313309
ENSG00000153066	TXNDC11	1431.74	0.807593	4.22909e-09	1189.05	0.135732	0.38738	1423.69	0.774495	0.0118872
ENSG00000111775	COX6A1	1348.41	0.599506	4.24216e-09	596.662	0.274042	0.0117529	1429.96	0.559489	0.00682358
ENSG00000241244	IGKV1D-16	25.6141	3.49305	4.24216e-09	6.34898	1.56687	0.013629	25.4346	4.30325	8.1978e-08
ENSG00000253239	IGLVI-70	34.6066	3.90727	4.57173e-09	7.13532	0.16289	0.859601	35.1613	4.78973	5.54706e-07
ENSG00000187699	C2orf88	977.444	1.82975	4.65484e-09	1279.07	-0.236855	0.492452	793.196	0.87258	0.393303
ENSG00000260644	HERC2P5	258.607	1.48927	4.96604e-09	368.153	-0.253405	0.245355	186.718	1.27406	0.0583185
ENSG00000286215		308.256	0.767677	4.98184e-09	405.014	-0.0129955	0.918685	224.884	0.598128	0.122624
ENSG00000275316	IGHV3-49	158.73	3.23644	5.10094e-09	58.5167	2.1856	2.55274e-05	147.142	3.81859	3.28726e-07
ENSG00000118707	TGIF2	487.707	-0.764312	5.31293e-09	441.822	-0.228418	0.0927943	546.471	-0.535063	0.13636
ENSG00000274914	LILRA5	114.125	1.35873	5.35475e-09	153.26	0.588251	0.000930865	88.1538	1.13646	0.0663812
ENSG00000087842	PIR	4.37509	2.464	5.4292e-09	4.45291	0.476253	0.276906	3.03697	1.93167	0.0575708
ENSG00000188738	FSIP2	2775.43	0.92345	5.47663e-09	4025	-0.477941	0.000307188	1608.62	1.0223	0.0120764
ENSG00000161791	FMNL3	1053.95	-0.84769	5.85743e-09	1123.52	-0.458921	0.000457131	1088.33	-0.469294	0.0637742
ENSG00000165702	GFI1B	331.733	1.69474	5.93783e-09	352.533	0.447482	0.121472	330.564	0.75985	0.582962
ENSG00000110777	POU2AF1	653.586	1.40914	5.97947e-09	749.9	0.483581	0.0432486	610.801	1.05459	0.0181204
ENSG00000042062	RIPOR3	122.661	1.22524	6.00612e-09	157.557	0.64475	9.30515e-05	89.7283	0.608891	0.470243
ENSG00000123473	STIL	156.981	1.25722	6.01387e-09	189.472	0.665128	0.000327161	120.303	0.830994	0.17478
ENSG00000011105	TSPAN9	105.795	2.18813	6.26296e-09	156.309	0.641738	0.0495102	129.27	1.16239	0.483413
ENSG00000029153	ARNTL2	95.4545	2.16033	6.26296e-09	105.136	1.11892	0.00152439	64.9192	1.37077	0.0522397
ENSG00000117479	SLC19A2	93.0836	-1.25375	6.4352e-09	94.1872	0.285986	0.101344	102.06	-0.762568	0.202605
ENSG00000047056	WDR37	858.159	-0.418307	6.67204e-09	829.979	0.118262	0.134834	880.671	-0.40245	0.00691446
ENSG00000119333	WDR34	89.9308	1.09744	6.68852e-09	42.048	0.527065	0.0157187	92.6843	0.794224	0.25911
ENSG00000167981	ZNF597	103.25	-1.03039	6.77374e-09	92.5568	-0.451555	0.00542167	114.758	-0.518799	0.324193
ENSG00000076003	MCM6	582.854	0.997755	6.90939e-09	561.884	-0.540207	0.00238213	499.427	0.885611	0.0154402
ENSG00000170180	GYPA	38.6247	1.49434	7.14531e-09	50.0361	0.720423	0.000121736	37.8618	1.29545	0.100325
ENSG00000145335	SNCA	467.375	2.54612	7.32743e-09	454.392	1.33737	0.000976157	496.935	1.41977	0.205327
ENSG00000221955	SLC12A8	35.0377	1.51731	7.39406e-09	44.2133	0.427104	0.0314176	25.3181	1.84595	0.00208967
ENSG00000075239	ACAT1	321.768	0.500155	7.48544e-09	257.841	-0.139447	0.161217	317.481	0.476843	0.109047
ENSG00000282678		201.303	5.0822	7.67592e-09	65.0438	2.42281	0.000759028	193.369	5.83413	2.56403e-05
ENSG00000124496	TRERF1	1087.54	-0.627725	7.81086e-09	1214.36	-0.200088	0.0567525	1070.8	-0.306006	0.203582
ENSG00000198740	ZNF652	1726.1	-0.67942	8.42792e-09	2102.36	-0.330118	0.00595499	1549.48	-0.532471	0.115375
ENSG00000065485	PDIA5	134.918	1.25697	9.01074e-09	107.644	0.706149	0.000904976	144.742	1.13204	0.0185432
ENSG00000004939	SLC4A1	470.306	3.31661	9.18515e-09	730.98	2.93114	2.6917e-13	1046.19	2.14273	0.150003
ENSG00000136231	IGF2BP3	314.901	1.60681	9.24805e-09	442.74	0.305978	0.293442	218.246	0.500113	0.589996
ENSG00000123080	CDKN2C	89.2025	0.958779	9.31389e-09	75.1426	0.326165	0.077344	90.0768	0.779646	0.00875262
ENSG00000273983	H3C8	74.9812	3.31629	9.35693e-09	110.809	0.909298	0.0474875	42.4131	2.43024	0.0236106
ENSG00000183087	GAS6	183.12	1.73593	9.40407e-09	83.8933	1.057	0.000341576	155.63	1.17544	0.0346401
ENSG00000163737	PF4	2301.81	2.03808	9.48748e-09	2839.77	0.729433	0.04109	2826.97	0.982393	0.503835
ENSG00000198901	PRC1	131.385	1.30561	9.48748e-09	124.753	0.384494	0.0787614	140.136	1.11598	0.0729655
ENSG00000140682	TGFB1I1	47.6051	2.4696	9.61065e-09	45.5212	1.28366	0.000789749	58.7893	1.1518	0.488858
ENSG00000149948	HMGA2	149.14	0.883852	9.6757e-09	197.09	0.0375561	0.796117	99.302	0.75815	0.105883
ENSG00000211670	IGLV3-9	42.4857	2.97718	9.6757e-09	14.0029	1.31218	0.00984283	29.9548	2.9091	0.00147545
ENSG00000205038	PKHD1L1	337.15	2.35993	9.73804e-09	542.848	0.1134	0.79742	256.936	2.6845	0.00770177
ENSG00000111291	GPRC5D	11.8934	3.38256	9.89331e-09	6.41544	1.31416	0.048901	10.1571	3.5775	2.73549e-05
ENSG00000132170	PPARG	60.9828	3.07294	9.89331e-09	68.0814	1.8556	9.59958e-05	71.0191	0.9276	0.613924
ENSG00000125245	GPR18	205.487	-1.47756	9.91749e-09	160.375	-1.15154	9.63373e-10	243.642	-0.951434	0.251369
ENSG00000113327	GABRG2	1533.02	0.85669	1.0426e-08	2397.4	-0.196794	0.0688297	890.81	0.976054	0.00204103
ENSG00000105173	CCNE1	66.7258	1.13122	1.07906e-08	49.8876	0.126007	0.618759	62.9399	0.842261	0.0943777
ENSG00000132963	POMP	675.952	0.769607	1.09618e-08	434.582	0.184086	0.24048	685.934	0.536337	0.175355
ENSG00000198815	FOXJ3	1779.4	-0.534989	1.14825e-08	1981.55	-0.444267	2.04106e-08	1683.07	-0.501659	0.0127868
ENSG00000149243	KLHL35	47.6463	1.0756	1.24662e-08	59.7988	0.237197	0.188462	37.167	0.655002	0.314091
ENSG00000270367		179.512	1.50678	1.28205e-08	246.725	1.13321	3.26562e-12	162.866	1.43114	0.0185425
ENSG00000165682	CLEC1B	197.071	2.11053	1.3251e-08	218.985	0.602166	0.102384	146.835	0.51064	0.755507
ENSG00000131386	GALNT15	71.6855	1.33872	1.33991e-08	95.5572	0.17069	0.361892	58.5233	1.19876	0.094144
ENSG00000282286	IGHV3-13	101.796	3.50346	1.33991e-08	32.2684	1.74498	0.00377544	49.465	2.64827	0.000508105
ENSG00000189057	FAM111B	89.3443	1.97478	1.34087e-08	79.7012	-1.09527	0.00151174	79.9373	1.53168	0.133277
ENSG00000139579	NABP2	162.961	0.71062	1.3458e-08	163.57	0.25796	0.04331	161.164	0.624912	0.00791324
ENSG00000144290	SLC4A10	116.694	-2.89859	1.3458e-08	114.858	-2.48461	5.19675e-08	133.922	-1.96485	0.134057
ENSG00000130707	ASS1	6.3509	2.68961	1.38499e-08	7.58288	0.00914639	0.986271	4.51348	2.40872	0.0233188
ENSG00000135069	PSAT1	53.5183	1.54722	1.40069e-08	31.0666	0.489969	0.126776	47.5941	1.25257	0.0207555
ENSG00000211648	IGLV1-47	698.257	3.68146	1.40934e-08	198.061	2.92715	3.5398e-07	631.637	4.38384	8.12426e-09
ENSG00000196565	HBG2	148.337	4.68697	1.49312e-08	121.756	0.646335	0.437187	195.575	2.9318	0.26493
ENSG00000076067	RBMS2	936.452	1.26123	1.52872e-08	1316.23	0.327584	0.0105605	803.567	0.208123	0.883183
ENSG00000277318	IGHV2-5	202.003	2.95745	1.54465e-08	75.6696	1.34856	0.0120247	163.657	3.02976	4.17835e-05
ENSG00000221978	CCNL2	2506.4	-0.548449	1.56272e-08	2094.64	-0.0367918	0.717029	2843.95	-0.310022	0.240567
ENSG00000282627	IGHV3-48	479.368	2.98933	1.60412e-08	157.436	2.42904	2.36493e-08	363.974	3.06363	3.83104e-05
ENSG00000244462	RBM12	1478.27	-0.621406	1.65235e-08	1447.31	-0.121203	0.307762	1561.38	-0.463568	0.0562155
ENSG00000064601	CTSA	1023.48	1.11253	1.73772e-08	749.316	0.787497	2.41157e-07	1034.55	0.361001	0.783512
ENSG00000198795	ZNF521	22.724	2.72232	1.85931e-08	19.5515	0.044497	0.943154	19.1352	2.5307	0.00352928
ENSG00000013016	EHD3	468.023	1.5133	1.88628e-08	392.524	0.422063	0.111825	501.686	0.324524	0.859989
ENSG00000107897	ACBD5	747.505	-0.394998	1.89611e-08	725.207	-0.0878914	0.204361	785.508	-0.382545	0.0651245
ENSG00000189190	ZNF600	533.994	-1.29697	1.89611e-08	458.665	-0.708587	9.29436e-05	567.526	-0.433161	0.568971
ENSG00000160014	CALM3	4461.89	0.786848	1.90312e-08	3863.24	0.461447	0.000781695	4362.92	0.475952	0.2853
ENSG00000183444	OR7E38P	105.815	0.773175	1.90312e-08	105.921	-0.435361	0.0029387	89.5735	0.545123	0.268493
ENSG00000179059	ZFP42	120.789	0.938876	1.93361e-08	171.225	0.190296	0.122335	88.7948	0.659797	0.290678
ENSG00000197362	ZNF786	116.45	-1.01517	1.97123e-08	92.2539	-0.233012	0.251996	134.632	-0.493798	0.296659
ENSG00000156535	CD109	140.244	1.47473	2.04399e-08	167.792	0.0877423	0.789242	146.093	1.18351	0.117435
ENSG00000185245	GP1BA	397.729	1.91134	2.08957e-08	465.752	0.533134	0.105716	411.462	0.522194	0.779766
ENSG00000075975	MKRN2	586.836	-0.358574	2.19427e-08	473.943	-0.0853872	0.240541	629.565	-0.295145	0.00382141
ENSG00000211632	IGKV3D-11	42.8397	2.90239	2.24916e-08	4.58564	1.29057	0.0492267	35.1493	3.08971	3.62843e-05
ENSG00000085063	CD59	492.965	1.12793	2.25525e-08	446.52	0.478855	0.0281431	448.722	1.02721	0.00265944
ENSG00000275300	MCCC2	25.9	4.32413	2.28562e-08	32.3903	-0.945195	0.0305044	18.5434	-1.0944	0.761455
ENSG00000196141	SPATS2L	545.725	1.70107	2.31432e-08	683.71	-0.131562	0.732349	413.573	1.94276	1.58719e-05
ENSG00000108309	RUNDC3A	209.687	1.51653	2.40737e-08	293.689	1.04579	6.59821e-09	181.978	0.905187	0.290678
ENSG00000155660	PDIA4	1762.39	0.952798	2.58858e-08	914.289	0.354799	0.0500888	1845.75	0.941053	0.00115904
ENSG00000163736	PPBP	7961.82	2.25157	2.58911e-08	9343.05	1.11713	0.00333423	9687.09	0.554544	0.757815
ENSG00000156970	BUB1B	14.9491	2.63828	2.61554e-08	15.5121	1.04356	0.00833113	16.5803	2.19008	0.091982
ENSG00000285458		520.809	0.736132	2.73321e-08	780.033	-0.112058	0.287603	358.891	0.502839	0.162732
ENSG00000085733	CTTN	558.888	1.77102	2.78339e-08	665.508	0.230754	0.497223	685.874	0.788157	0.617623
ENSG00000125107	CNOT1	4425.13	0.463035	2.80194e-08	4568.69	-0.153661	0.0435168	4345.71	0.281897	0.238572
ENSG00000160588	MPZL3	498.912	-1.06147	2.93909e-08	550.405	0.285697	0.0812302	443.057	-0.665965	0.169735
ENSG00000176055	MBLAC2	90.9797	-1.06958	2.97308e-08	88.5127	-0.854708	9.86859e-06	105.902	-0.914025	0.184153
ENSG00000127920	GNG11	737.142	1.78418	2.98963e-08	696.413	-0.193648	0.605993	770.941	0.858073	0.450395
ENSG00000163902	RPN1	2684.05	0.506288	2.99761e-08	1810.88	0.301584	0.000458034	2933.65	0.385911	0.0549367
ENSG00000134668	SPOCD1	73.0403	2.23999	3.0061e-08	62.6698	1.08933	0.00293524	81.3653	1.47069	0.276218
ENSG00000211599	IGKV5-2	16.4377	3.39721	3.05441e-08	13.0909	1.43558	0.0231813	9.27898	2.74816	0.000909396
ENSG00000182732	RGS6	92.201	1.85774	3.14566e-08	95.8099	0.105656	0.763782	94.0752	0.767977	0.617631
ENSG00000282223	IGHV4-4	118.913	3.74883	3.17402e-08	36.2593	2.51231	3.56742e-05	75.6049	3.65255	0.000636246
ENSG00000107443	CCNJ	253.944	-0.823305	3.20266e-08	254.94	-0.237545	0.0950129	269.306	-0.773177	0.0456704
ENSG00000159259	CHAF1B	169.143	1.05813	3.33162e-08	197.414	0.368888	0.0449017	138.119	0.63061	0.230497
ENSG00000144354	CDCA7	110.172	1.48355	3.42112e-08	84.2557	0.0999625	0.770004	109.452	1.12841	0.0688048
ENSG00000186193	SAPCD2	91.0354	1.60614	3.42896e-08	56.5042	1.38093	8.2347e-10	84.3201	0.430481	0.665684
ENSG00000088340	FER1L4	38.91	1.9574	3.43716e-08	47.6269	1.30665	2.87608e-06	27.5066	1.74336	0.0215483
ENSG00000078900	TP73	13.9605	2.36358	3.49941e-08	10.1586	1.2527	0.00231961	15.4531	2.0457	0.0482334
ENSG00000164691	TAGAP	3168.86	-1.43985	3.50887e-08	2892.91	-0.116264	0.694445	3259.02	-0.60658	0.407465
ENSG00000211649	IGLV7-46	128.874	3.74547	3.52541e-08	74.042	2.15036	0.00188832	63.2113	3.25979	5.45214e-07
ENSG00000115233	PSMD14	442.925	0.592806	3.54001e-08	323.629	-0.11086	0.390504	462.672	0.48899	0.0595409
ENSG00000103184	SEC14L5	111.501	2.42681	3.54336e-08	126.795	0.659822	0.0927914	98.9614	0.551807	0.791844
ENSG00000135940	COX5B	1062.52	0.509424	3.54622e-08	587.404	0.244	0.00717003	1109.57	0.439774	0.0154402
ENSG00000100376	FAM118A	943.424	-1.49722	3.644e-08	905.846	-0.399283	0.0870481	1052.14	-1.09341	0.116695
ENSG00000143641	GALNT2	801.938	0.783739	3.81955e-08	672.055	0.55105	9.75624e-07	883.683	0.232038	0.519607
ENSG00000099341	PSMD8	1114.28	0.438942	3.85005e-08	660.991	0.0312665	0.763447	1162.47	0.342484	0.0259033
ENSG00000203663	OR2L2	225.406	0.998421	3.8681e-08	313.239	-0.82719	1.17408e-11	121.912	0.864401	0.0270465
ENSG00000165283	STOML2	448.886	0.445477	3.9891e-08	233.507	0.0148174	0.906571	494.811	0.422388	0.0131016
ENSG00000118705	RPN2	2843.84	0.547125	3.99206e-08	1487.88	0.14117	0.207985	3150.18	0.443068	0.00436213
ENSG00000165914	TTC7B	333.134	1.79171	4.00594e-08	409.664	0.855254	0.00450795	337.751	0.689619	0.651184
ENSG00000165092	ALDH1A1	451.262	-1.64155	4.05065e-08	347.273	-0.0597516	0.882649	597.669	-0.935493	0.205599
ENSG00000131711	MAP1B	65.6574	2.80025	4.08788e-08	75.4287	1.14523	0.0245901	56.4643	1.67943	0.247505
ENSG00000136982	DSCC1	12.5735	2.31599	4.17871e-08	10.9617	0.875156	0.057849	11.1097	2.12839	0.016872
ENSG00000100206	DMC1	169.25	0.97877	4.1975e-08	220.89	0.438547	0.0048699	134.935	1.03695	0.105468
ENSG00000211664	IGLV2-18	45.5564	3.26525	4.26691e-08	12.8263	1.42256	0.0146767	28.654	2.95825	0.000326929
ENSG00000239855	IGKV1-6	55.2871	2.81625	4.40762e-08	20.6477	1.66387	0.000780354	55.5925	3.49639	3.16789e-06
ENSG00000169247	SH3TC2	170.819	1.40936	4.47189e-08	212.491	0.831999	0.000159128	162.016	0.989335	0.294595
ENSG00000235169	SMIM1	5.83942	2.93105	4.49361e-08	4.63499	1.21311	0.00653807	4.944	1.78734	0.421935
ENSG00000174233	ADCY6	78.1315	1.17978	4.54927e-08	102.753	0.519311	0.000366068	65.1723	0.647101	0.445281
ENSG00000249992	TMEM158	68.3071	2.07623	4.55181e-08	63.6628	1.18393	0.000619144	77.4992	0.918382	0.507236
ENSG00000239571	IGKV2D-30	64.6861	3.87854	4.55241e-08	3.30789	1.42522	0.104109	28.6845	3.0857	0.00800724
ENSG00000168497	CAVIN2	3864.74	1.60949	4.57651e-08	4125.11	-0.00701402	0.985786	3882.95	0.712053	0.545009
ENSG00000211897	IGHG3	3523.99	4.2174	4.6482e-08	907.459	1.48375	0.0757473	2285.92	4.03708	0.000673488
ENSG00000231256	CFAP97D1	215.736	0.982509	4.71146e-08	304.422	0.319532	0.0165933	157.709	0.976133	0.0575088
ENSG00000196517	SLC6A9	6.39427	3.32074	4.84237e-08	4.78488	1.05158	0.0798471	4.47393	2.40468	0.147803
ENSG00000110079	MS4A4A	183.062	1.8043	5.01694e-08	62.7291	1.22871	1.5859e-05	147.752	0.996018	0.110728
ENSG00000203760	CENPW	35.8873	1.49257	5.01694e-08	17.5811	0.930908	0.00220107	31.0519	1.12076	0.0231094
ENSG00000067177	PHKA1	33.973	1.71947	5.20662e-08	45.9115	-0.530419	0.0316112	23.2015	1.63088	0.0427584
ENSG00000017427	IGF1	2.63967	5.34166	5.29716e-08	0.974403	1.94283	0.0984506	1.81446	5.29175	0.00597223
ENSG00000157450	RNF111	935.32	-0.676508	5.40251e-08	955.046	-0.0137294	0.938962	891.887	-0.504843	0.0627288
ENSG00000282451	IGHV4-61	255.978	3.30697	5.40347e-08	61.6348	1.97488	0.000845193	186.296	3.2183	0.000224299
ENSG00000111247	RAD51AP1	34.8744	1.57613	5.41429e-08	29.27	0.615719	0.0511892	31.5019	1.4054	0.0216987
ENSG00000273737	IGLV1-36	28.7228	3.24974	5.6805e-08	8.58828	1.92759	0.000353907	28.2504	3.81611	7.0953e-05
ENSG00000176261	ZBTB8OS	390.157	0.562897	5.70792e-08	368.333	0.305831	0.00664501	368.59	0.572253	0.00999659
ENSG00000196150	ZNF250	205.421	-0.959338	5.8076e-08	249.008	0.0476288	0.827158	178.261	-0.720487	0.0575639
ENSG00000143776	CDC42BPA	113.543	1.98387	5.85485e-08	137.871	0.911564	0.00467621	88.104	0.741915	0.562529
ENSG00000137571	SLCO5A1	50.083	1.48054	5.95114e-08	65.4139	0.635573	0.00878034	39.0038	1.15353	0.12541
ENSG00000164405	UQCRQ	1011.33	0.698652	6.06075e-08	317.417	-0.00862012	0.963069	963.104	0.406397	0.253421
ENSG00000180354	MTURN	1569.21	1.2003	6.17721e-08	2034.5	0.235124	0.284077	1510.34	0.536862	0.617631
ENSG00000180667	YOD1	1045.71	1.03966	6.17721e-08	1097.91	0.530816	0.000482571	1194.58	0.153184	0.890061
ENSG00000180479	ZNF571	223.982	-1.05003	6.40238e-08	250.08	-0.393744	0.0210063	198.952	-0.335402	0.710363
ENSG00000177076	ACER2	72.9854	1.66189	6.44536e-08	93.585	0.349982	0.165363	62.2845	-0.0847039	0.976104
ENSG00000154146	NRGN	3921.77	1.84888	6.5233e-08	4324.18	0.873546	0.0072694	4017.23	0.706835	0.566156
ENSG00000163221	S100A12	1731.17	2.53133	6.53015e-08	1059.54	2.21142	2.14148e-09	982.995	0.0650252	0.977
ENSG00000240429	LRRFIP1P1	64.6941	0.830011	6.53015e-08	60.4294	-0.077616	0.696018	54.6834	0.68133	0.0272812
ENSG00000135974	C2orf49	500.138	-0.535796	6.56024e-08	545.156	-0.233372	0.00432586	512.36	-0.266354	0.462131
ENSG00000238243	OR2W3	34.3086	2.67547	6.59054e-08	29.6019	2.21305	6.9515e-10	38.2061	1.81739	0.130982
ENSG00000244575	IGKV1-27	115.221	2.97351	6.68284e-08	47.003	1.10362	0.0592821	77.6638	2.83128	0.000241233
ENSG00000124562	SNRPC	687.872	0.509614	6.72126e-08	331.88	-0.158763	0.153911	734.728	0.459659	0.047631
ENSG00000204560	DHX16	186.66	-4.92723	7.3996e-08	248.201	0.439746	0.484038	165.499	-6.66309	0.00207424
ENSG00000157429	ZNF19	78.8475	-1.17768	7.42646e-08	100.653	-0.726148	4.90323e-05	63.96	-0.38058	0.645197
ENSG00000112038	OPRM1	139.006	0.982852	7.50101e-08	186.979	-0.12032	0.394737	88.7691	1.04645	0.00851475
ENSG00000049323	LTBP1	628.487	1.84211	7.50185e-08	734.342	0.416748	0.204806	673.581	-0.101176	0.975976
ENSG00000100764	PSMC1	1375.95	0.485569	7.60001e-08	1144.81	-0.0231363	0.850956	1389.96	0.294148	0.273802
ENSG00000282131	IGHV1-46	251.362	3.43389	7.64341e-08	53.0992	0.867574	0.265517	149.903	2.95407	0.0134396
ENSG00000124203	ZNF831	966.292	-1.17805	7.71179e-08	1153.23	-0.864027	4.6234e-07	904.082	-0.736522	0.267122
ENSG00000211955	IGHV3-33	430.991	3.34256	7.9128e-08	144.478	2.06583	0.000324606	262.165	2.92911	0.00266271
ENSG00000093009	CDC45	13.5533	2.78588	8.15727e-08	12.5089	0.906241	0.0665083	10.9408	2.79644	0.0133666
ENSG00000099715	PCDH11Y	292.057	1.09205	8.40408e-08	504.619	1.83273	8.99116e-14	419.153	1.02395	0.384394
ENSG00000130958	SLC35D2	489.555	0.672874	8.5173e-08	496.561	0.106252	0.453139	485.569	0.342903	0.358155
ENSG00000177426	TGIF1	534.677	-1.08651	8.80074e-08	386.463	0.096926	0.604672	703.467	-0.627985	0.445704
ENSG00000188817	SNTN	24.463	1.94969	8.87698e-08	34.7137	0.171294	0.418947	17.7566	1.90696	0.0236106
ENSG00000148926	ADM	623.967	2.31513	8.938e-08	628.49	1.84113	1.95206e-07	449.046	0.62061	0.72254
ENSG00000204941	PSG5	4.03675	3.44231	9.09144e-08	5.31976	0.0348222	0.9507	2.37512	3.55833	0.0404222
ENSG00000206289	RXRB	141.354	-1.23833	9.09144e-08	154.383	-0.228169	0.296345	143.848	-0.400094	0.688454
ENSG00000175087	PDIK1L	208.245	-0.858232	9.46089e-08	181.794	-0.313039	0.0488738	240.871	-0.586001	0.0632043
ENSG00000085999	RAD54L	25.2502	2.07615	9.7084e-08	22.8637	0.683473	0.055092	21.4241	1.38314	0.270305
ENSG00000241755	IGKV1-9	331.739	2.91067	9.83803e-08	37.6712	1.97589	2.50746e-05	223.962	2.75152	0.00746179
ENSG00000278082		323.016	3.40085	9.95566e-08	49.3621	2.69105	1.77694e-06	232.48	3.48651	0.00195055
ENSG00000186603	HPDL	6.71405	1.87251	9.9972e-08	3.68072	0.816105	0.0808532	5.38044	1.51369	0.0186382
ENSG00000157330	C1orf158	84.7551	1.22558	1.00594e-07	121.636	0.18831	0.254169	62.4182	0.991846	0.169421
ENSG00000166341	DCHS1	198.857	-1.31299	1.02527e-07	221.672	-0.540735	0.0214761	208.697	-1.04757	0.0498889
ENSG00000178445	GLDC	46.2425	1.46975	1.03105e-07	48.4466	0.281588	0.24134	36.9635	1.77283	0.0020781
ENSG00000170439	METTL7B	42.97	5.5724	1.05925e-07	7.43156	4.46337	3.35774e-08	7.50412	1.79122	0.509519
ENSG00000077943	ITGA8	13.7386	2.41749	1.09645e-07	18.4852	0.336345	0.379109	7.89729	1.81847	0.0707226
ENSG00000159377	PSMB4	1550.15	0.372227	1.10389e-07	1471.09	-0.00704164	0.943002	1586.57	0.37985	0.0270276
ENSG00000100626	GALNT16	112.078	1.28583	1.1259e-07	157.343	0.574458	0.00098121	79.8849	1.14499	0.129355
ENSG00000185634	SHC4	121.057	0.719318	1.13128e-07	155.423	-0.00715484	0.957607	90.8456	0.531768	0.278332
ENSG00000102804	TSC22D1	1927.62	1.21555	1.14474e-07	2156.16	-0.33885	0.129278	1690.51	0.636443	0.427508
ENSG00000284874		267.254	2.03134	1.14474e-07	250.638	0.908314	0.0111576	298.067	0.857877	0.628658
ENSG00000134548	SPX	86.4821	1.9775	1.1889e-07	77.1261	0.384526	0.335943	101.322	0.58699	0.722214
ENSG00000172159	FRMD3	342.021	1.74139	1.19782e-07	403.589	0.673961	0.0299874	323.847	0.599009	0.661848
ENSG00000180535	BHLHA15	11.384	3.52661	1.23612e-07	4.34121	1.88691	0.00804816	8.27771	3.43405	0.000903851
ENSG00000166123	GPT2	114.962	1.27201	1.24938e-07	114.687	0.999443	4.44508e-07	116.525	1.08743	0.211399
ENSG00000196455	PIK3R4	585.934	-0.732678	1.24938e-07	595.75	-0.244623	0.0793973	554.906	-0.632054	0.0352146
ENSG00000237517	DGCR5	63.2753	1.66354	1.24938e-07	91.5703	0.641607	0.000162748	48.5005	1.44224	0.155848
ENSG00000111640	GAPDH	17718	1.01476	1.27306e-07	10921.3	0.890146	5.18193e-08	18175.9	0.481901	0.415313
ENSG00000161649	CD300LG	85.161	1.28618	1.29466e-07	119.8	0.458149	0.0017004	63.9965	1.65782	0.0154402
ENSG00000161513	FDXR	77.1214	0.964539	1.3067e-07	44.4514	0.358475	0.0986383	80.1267	0.785247	0.180152
ENSG00000131115	ZNF227	243.61	-0.748451	1.33847e-07	234.965	-0.598884	1.93428e-06	248.286	-0.359138	0.484659
ENSG00000126768	TIMM17B	383.461	0.426047	1.35529e-07	256.287	0.168406	0.0670409	389.136	0.396089	0.0387163
ENSG00000205363	INSYN1	20.0051	1.63787	1.35529e-07	24.8501	-0.151887	0.643331	14.6222	1.74186	0.120118
ENSG00000127241	MASP1	10.4053	2.44082	1.39974e-07	13.2406	0.493555	0.229518	7.21567	2.34497	0.0668274
ENSG00000092621	PHGDH	79.8404	1.29697	1.47509e-07	56.4014	0.114395	0.725903	73.1686	1.16933	0.0275997
ENSG00000157654	PALM2AKAP2	1087.18	0.982681	1.52231e-07	1156.4	-0.217614	0.233122	1000.59	1.24407	0.000208729
ENSG00000224952	PBX2	436.75	-4.75555	1.5777e-07	555.518	0.487923	0.422576	431.98	-4.82288	0.0257073
ENSG00000134262	AP4B1	541.219	-0.531406	1.60808e-07	457.682	-0.0585624	0.573659	593.678	-0.311552	0.340122
ENSG00000137100	DCTN3	567.258	0.460127	1.6737e-07	382.796	0.0184098	0.878574	581.392	0.381627	0.0595419
ENSG00000276566	IGKV1D-13	105.135	3.86512	1.68445e-07	11.7968	2.44699	6.99649e-05	55.8054	3.43388	0.0137641
ENSG00000233822	H2BC15	601.864	1.03736	1.81573e-07	737.176	-0.575527	0.000556234	447.081	0.998182	0.00702814
ENSG00000153815	CMIP	2270.1	0.892872	1.87384e-07	2892.17	0.462534	0.000705258	2188.75	0.341446	0.580811
ENSG00000242534	IGKV2D-28	700.328	3.02488	1.892e-07	53.5539	1.24409	0.0481665	408.11	2.65039	0.00190455
ENSG00000134153	EMC7	574.046	0.548129	1.92474e-07	363.522	-0.111016	0.395855	629.621	0.421209	0.257443
ENSG00000163827	LRRC2	65.0594	1.23254	1.92632e-07	92.1778	0.607247	0.000324701	50.5122	1.10876	0.199237
ENSG00000150347	ARID5B	2002.52	0.724273	1.94465e-07	2035.64	-0.195414	0.175575	1767.42	0.782952	0.0108003
ENSG00000157542	KCNJ6	32.1926	1.53838	1.98058e-07	44.3306	-0.091724	0.68685	22.2575	1.52567	0.0859208
ENSG00000198753	PLXNB3	32.7236	2.77476	1.99735e-07	26.2874	1.24039	0.00718255	41.5618	-0.104231	0.985544
ENSG00000100058	CRYBB2P1	692.78	0.630214	2.02379e-07	889.197	0.217874	0.0352809	572.331	0.554806	0.0803111
ENSG00000277791	PSMB3	364.208	1.3298	2.03266e-07	461.008	0.694925	0.00234393	284.666	0.821216	0.169342
ENSG00000198478	SH3BGRL2	1276.28	1.75535	2.08379e-07	1522.4	0.359111	0.315458	1436.29	0.395376	0.841424
ENSG00000169224	GCSAML	121.347	2.02327	2.13902e-07	145.473	-0.101596	0.793943	110.938	1.14755	0.301393
ENSG00000085741	WNT11	16.1258	2.33001	2.1781e-07	9.96142	0.737782	0.132256	10.8156	0.827381	0.541899
ENSG00000271741		335.082	-0.701481	2.1781e-07	286.156	-0.716355	4.73985e-09	346.417	-0.518131	0.238655
ENSG00000206052	DOK6	44.4036	3.15361	2.18254e-07	40.409	0.343852	0.636641	49.9764	1.41067	0.439737
ENSG00000211645	IGLV1-50	3.46895	5.76401	2.2713e-07
ENSG00000136938	ANP32B	2154.23	0.533702	2.31617e-07	1987.16	0.222616	0.0203638	2594.93	0.362332	0.134265
ENSG00000198954	KIFBP	114.034	-0.894289	2.31977e-07	97.1867	0.131632	0.468102	134.135	-0.678064	0.0862918
ENSG00000140022	STON2	585.971	1.71797	2.3459e-07	793.268	0.253206	0.461302	495.874	0.549659	0.662001
ENSG00000108641	B9D1	26.5337	1.16188	2.36098e-07	20.6062	0.428373	0.0764851	24.3415	1.10041	0.0131016
ENSG00000243199		14.2229	3.59056	2.46018e-07	20.1188	-0.44241	0.142382	7.56383	0.651869	0.87536
ENSG00000079215	SLC1A3	42.0332	2.3207	2.50199e-07	41.7519	1.73463	1.65651e-07	29.7629	0.633882	0.687517
ENSG00000092470	WDR76	280.414	0.755315	2.59792e-07	315.62	0.224535	0.0973996	252.521	0.564625	0.256527
ENSG00000183856	IQGAP3	20.4112	3.41744	2.60935e-07	23.9993	1.51158	0.00842303	29.1142	1.42658	0.49843
ENSG00000136152	COG3	850.415	0.643082	2.66441e-07	742.482	-0.0951941	0.446884	807.905	0.321674	0.302181
ENSG00000116044	NFE2L2	1514.92	-0.97921	2.69482e-07	1303.74	0.438324	0.00733644	1574.07	-0.580225	0.198829
ENSG00000274386	TMEM269	54.4601	1.25747	2.71095e-07	73.6017	0.147576	0.523512	39.7651	1.07266	0.0300854
ENSG00000144591	GMPPA	286.727	0.794458	2.80269e-07	163.025	0.236337	0.158036	291.938	0.568721	0.217268
ENSG00000181458	TMEM45A	8163.93	0.747933	2.89536e-07	11962	-0.159221	0.209244	5413.16	0.683723	0.140603
ENSG00000104880	ARHGEF18	1903.69	-0.669504	2.90882e-07	1939.69	-0.327871	0.0123918	1978.67	-0.424341	0.278928
ENSG00000187010	RHD	71.2031	1.80557	2.91562e-07	73.0502	0.81784	0.00514756	78.1888	0.789403	0.655412
ENSG00000155115	GTF3C6	360.802	0.695913	2.92423e-07	217.97	0.200319	0.214226	380.92	0.488305	0.390257
ENSG00000112769	LAMA4	14.3297	1.68006	2.92797e-07	19.4266	-0.841536	0.000750392	8.51726	1.37445	0.0879456
ENSG00000188107	EYS	240.347	0.680747	2.95764e-07	342.508	-0.0299076	0.778103	167.592	0.649504	0.0269071
ENSG00000256663		8.02749	4.46851	3.00812e-07	3.52406	1.72806	0.050272	6.64894	4.20945	0.0224538
ENSG00000058262	SEC61A1	2651.04	0.464488	3.06228e-07	1735.77	0.0794326	0.404114	3012.73	0.270615	0.133925
ENSG00000135404	CD63	2847.7	1.25186	3.09564e-07	2130.07	1.11915	4.64151e-08	2504.84	0.381697	0.590789
ENSG00000211665	IGLV3-16	34.1563	3.78885	3.13299e-07	5.4875	0.120101	0.89699	27.4762	4.25197	8.23368e-06
ENSG00000154582	ELOC	593.677	0.495989	3.18572e-07	613.705	0.0766809	0.486595	520.543	0.42797	0.0783491
ENSG00000065518	NDUFB4	639.662	0.655804	3.19029e-07	525.996	-0.407841	0.00106156	655.739	0.723462	0.0332754
ENSG00000277773	SMN2	157.167	2.04258	3.20996e-07	202.286	-1.09235	2.17872e-05	115.276	0.781946	0.603788
ENSG00000284862	CCDC39	47.2268	1.13379	3.25445e-07	67.8998	-0.288844	0.0528899	25.899	1.02813	0.064757
ENSG00000138802	SEC24B	1479.16	-0.506883	3.28603e-07	1575.39	-0.239948	0.0168749	1343.08	-0.445053	0.177573
ENSG00000112029	FBXO5	116.459	1.05506	3.33263e-07	102.785	0.0423208	0.885432	106.64	0.905464	0.0278808
ENSG00000181092	ADIPOQ	27.5744	1.49086	3.33263e-07	38.9885	0.0759394	0.732307	21.6521	1.09359	0.29247
ENSG00000142507	PSMB6	885.836	0.647897	3.3863e-07	447.626	0.468427	0.000101645	935.141	0.431274	0.282457
ENSG00000137075	RNF38	1693.2	-0.543998	3.39789e-07	1671.97	-0.252753	0.021724	1765	-0.510827	0.000487003
ENSG00000168393	DTYMK	143.972	0.635456	3.40111e-07	74.5786	0.0043342	0.98335	158.926	0.601588	0.00190455
ENSG00000100632	ERH	476.01	0.591799	3.41383e-07	457.761	-0.144257	0.255813	514.009	0.490208	0.40882
ENSG00000250722	SELENOP	10.7047	1.98777	3.45048e-07	10.9391	0.14567	0.74136	7.31115	1.10109	0.425268
ENSG00000145780	FEM1C	1216.43	-1.12703	3.48395e-07	1346.81	-0.0839481	0.645586	1203.75	-0.87798	0.196911
ENSG00000068137	PLEKHH3	72.4969	1.2611	3.69133e-07	92.2071	1.02711	7.17522e-08	74.0467	0.957788	0.36607
ENSG00000138109	CYP2C9	64.5501	1.18588	3.70511e-07	93.3606	0.122559	0.50688	43.4375	0.733169	0.497285
ENSG00000182329	KIAA2012	261.878	0.844447	3.70511e-07	366.91	0.139344	0.309175	182.124	0.721479	0.244867
ENSG00000124172	ATP5F1E	2235.84	0.561527	3.73754e-07	1572.06	-0.0550708	0.693455	2315.16	0.434155	0.240541
ENSG00000160752	FDPS	775.571	0.430829	3.73754e-07	550.017	0.276626	0.00120352	802.337	0.330989	0.00186654
ENSG00000154529	CNTNAP3B	82.9225	1.14481	3.80388e-07	120.172	0.567661	0.000352601	58.8047	0.879235	0.286605
ENSG00000165023	DIRAS2	172.94	0.97603	3.80981e-07	250.562	0.26049	0.055092	117.467	0.763855	0.268259
ENSG00000159403	C1R	91.0153	0.961175	3.88412e-07	104.066	0.35816	0.0558188	69.7807	0.813851	0.0190567
ENSG00000105856	HBP1	2833.11	-0.920857	3.89908e-07	2589.96	-0.332076	0.0560488	2775.34	-0.592934	0.204805
ENSG00000106400	ZNHIT1	663.515	0.531889	3.93053e-07	528.5	0.319789	0.00197398	595.47	0.343053	0.166049
ENSG00000172349	IL16	3705.63	-0.556225	4.02679e-07	2953.5	-0.0641678	0.601235	4090.36	-0.411767	0.104299
ENSG00000065308	TRAM2	708.901	0.713564	4.14198e-07	681.407	0.159112	0.28264	682.575	0.448967	0.109457
ENSG00000178229	ZNF543	237.542	-0.757808	4.19074e-07	295.873	0.315748	0.0115199	210.134	-0.450158	0.426103
ENSG00000105438	KDELR1	593.458	0.638185	4.36826e-07	570.182	0.392759	0.00127135	657.029	0.451535	0.0312655
ENSG00000177469	CAVIN1	11.8825	1.79514	4.46884e-07	10.5526	0.747724	0.033074	12.0557	1.79866	0.0263571
ENSG00000232133	IMPDH1P10	2.1266	-4.84537	4.46884e-07	2.00181	-0.204021	0.792221	2.25358	-4.899	0.112413
ENSG00000173207	CKS1B	126.614	0.779796	4.55902e-07	66.3699	0.0498784	0.82215	124.938	0.68867	0.0125895
ENSG00000125995	ROMO1	342.355	0.725584	4.75449e-07	109.325	0.712472	3.44074e-07	355.291	0.65621	0.089375
ENSG00000140284	SLC27A2	25.7647	1.83661	4.78976e-07	21.7725	0.177818	0.704848	26.2301	1.8053	0.0161114
ENSG00000240864	IGKV1-16	129.881	2.95925	4.8903e-07	60.2951	1.94951	0.000647392	76.2989	2.47308	0.00516788
ENSG00000162063	CCNF	95.5377	0.959146	4.92581e-07	62.2614	0.743451	6.7533e-05	98.3535	0.716158	0.121713
ENSG00000167645	YIF1B	608.658	0.732401	5.00052e-07	438.349	0.631001	7.28888e-07	598.141	0.408739	0.548927
ENSG00000103479	RBL2	6240.43	-0.831112	5.20812e-07	5460.55	-0.705584	2.20525e-06	6765.05	-0.645676	0.278928
ENSG00000114902	SPCS1	860.051	0.540789	5.24999e-07	546.357	-0.176406	0.133968	968.973	0.552066	0.205599
ENSG00000244694	PTCHD4	95.076	1.3058	5.3327e-07	133.292	0.766422	8.52163e-07	73.722	0.974288	0.252677
ENSG00000229172		36.395	1.46748	5.42916e-07	46.822	0.636773	0.0104444	30.6608	1.19605	0.321673
ENSG00000211662	IGLV3-21	440.886	2.95642	5.64533e-07	108.974	2.3569	5.42148e-06	343.188	3.01785	0.000938687
ENSG00000239839	DEFA3	473.782	4.9213	5.77575e-07	993.923	1.95292	0.0157645	1202.13	0.539187	0.936721
ENSG00000172785	CBWD1	874.817	0.682906	5.83607e-07	923.926	0.318557	0.00988954	757.022	0.298892	0.514228
ENSG00000120675	DNAJC15	586.002	0.670686	5.8733e-07	384.583	-0.0257672	0.889274	558.213	0.42523	0.196911
ENSG00000169756	LIMS1	2903.1	0.970787	5.8733e-07	2806.73	0.211648	0.356472	2670.69	0.529123	0.493799
ENSG00000109670	FBXW7	2681.85	0.48771	6.04727e-07	2967.98	-0.0362572	0.771935	2279.36	0.380789	0.0798657
ENSG00000147649	MTDH	2961.64	0.524007	6.20971e-07	2692.09	-0.17577	0.127032	3256.41	0.367351	0.0165207
ENSG00000148498	PARD3	150.102	1.78505	6.20971e-07	176.93	0.0163516	0.971359	137.04	0.45175	0.820131
ENSG00000263264		738.863	-0.655065	6.20971e-07	816.656	-0.131244	0.385058	764.281	-0.473367	0.114926
ENSG00000163092	XIRP2	20.9345	2.87472	6.216e-07	26.9288	-0.855075	0.112772	9.39071	1.31525	0.459128
ENSG00000277836		26.4034	3.03991	6.216e-07	1.17754	0.96832	0.293533	17.2551	3.00129	0.0111639
ENSG00000096717	SIRT1	829.203	-0.623244	6.28752e-07	806.571	-0.376291	0.000302542	879.49	-0.330554	0.5458
ENSG00000225813		5.93313	2.58156	6.32823e-07				4.51903	2.3084	0.191774
ENSG00000123500	COL10A1	18.6256	4.02612	6.34302e-07	14.5689	1.89762	0.0148378	13.3706	2.08015	0.300571
ENSG00000146802	TMEM168	445.616	-0.642838	6.49909e-07	467.421	-0.427684	0.000764405	463.401	-0.561714	0.144218
ENSG00000157152	SYN2	6.46074	2.96338	6.52521e-07	5.65724	2.09278	1.051e-05	4.32014	1.04924	0.617265
ENSG00000092200	RPGRIP1	58.5051	-1.65497	6.53399e-07	61.6437	-0.296882	0.432612	57.0499	-1.29994	0.0417642
ENSG00000282642	IGHV3-33	541.609	3.48565	6.66111e-07	190.528	2.12567	0.000733128	328.447	3.07575	0.0239659
ENSG00000101670	LIPG	625.214	0.771544	6.7135e-07	880.991	0.337011	0.00423654	448.194	0.696565	0.147803
ENSG00000250036	IGKV1D-37	11.8836	4.58063	6.81093e-07	1.21531	1.13305	0.228616	4.1003	3.50436	0.179454
ENSG00000104892	KLC3	47.2796	1.33481	6.89455e-07	59.0229	0.541583	0.0128628	39.285	1.07531	0.304232
ENSG00000135862	LAMC1	193.481	1.87622	7.03335e-07	169.788	0.566084	0.129647	171.849	1.0538	0.29395
ENSG00000129354	AP1M2	17.2104	1.97328	7.21653e-07	17.55	0.461301	0.211675	17.4062	1.50244	0.231518
ENSG00000054356	PTPRN	12.6603	2.37373	7.26572e-07	7.87465	0.872121	0.0827586	14.0264	1.408	0.45428
ENSG00000282211	IGHV3-7	445.391	2.63603	7.33343e-07	228.876	2.05557	4.52296e-05	325.902	2.59876	0.00146291
ENSG00000154162	CDH12	11.3455	2.50421	7.37923e-07	14.7387	0.632215	0.0269518	7.23896	2.24303	0.115476
ENSG00000129195	PIMREG	5.4441	2.20838	7.6764e-07	2.65029	0.859893	0.167609	4.27263	1.66312	0.0641281
ENSG00000163513	TGFBR2	2940.32	-0.634022	7.69934e-07	3128.21	-0.29897	0.0171506	2677.52	-0.70381	0.00125318
ENSG00000196812	ZSCAN16	120.709	-0.567969	7.69934e-07	101.274	-0.203916	0.122581	121.885	-0.268097	0.559565
ENSG00000119787	ATL2	727.494	-0.685397	7.70016e-07	814.381	-0.0371465	0.831101	654.067	-0.385893	0.310179
ENSG00000196981	WDR5B	111.099	-0.877296	7.70016e-07	135.712	-0.307807	0.0583224	97.7969	-0.763208	0.016067
ENSG00000132613	MTSS2	129.53	2.11335	7.7874e-07	190.046	0.402295	0.105844	110.75	1.2258	0.231301
ENSG00000176340	COX8A	657.375	0.71117	7.7874e-07	377.16	0.70359	1.70297e-08	696.992	0.516344	0.228029
ENSG00000197283	SYNGAP1	287.929	-1.61938	7.7874e-07	320.476	-0.43409	0.0674075	304.311	-0.379756	0.82706
ENSG00000118363	SPCS2	997.354	0.502671	7.79466e-07	584.835	-0.0801776	0.519727	1051.1	0.518346	0.010723
ENSG00000180628	PCGF5	2156.73	0.590203	7.83532e-07	2051.78	-0.0411598	0.781035	2275.07	0.496841	0.272189
ENSG00000182177	ASB18	31.4023	1.40395	7.97184e-07	44.9853	-0.0362384	0.883946	19.4986	1.76873	0.00588826
ENSG00000128050	PAICS	623.356	0.752155	7.97617e-07	639.421	0.345653	0.0181965	604.503	0.672023	0.0113613
ENSG00000136010	ALDH1L2	36.1897	1.76106	8.12735e-07	41.5691	1.42727	6.46719e-07	30.705	1.77242	0.0392482
ENSG00000137809	ITGA11	8.19405	2.28765	8.2093e-07	8.34013	-1.19725	0.00063042	4.55997	1.55004	0.412685
ENSG00000156206	CFAP161	47.2383	2.05699	8.41916e-07	52.2001	0.237035	0.588136	50.5597	0.41059	0.863682
ENSG00000088756	ARHGAP28	72.8929	1.12448	8.6318e-07	102.574	0.0543616	0.730263	48.4503	1.28203	0.0181598
ENSG00000280663	PCMTD2	478.691	-0.698245	8.6318e-07	573.08	-0.31799	0.00386237	427.035	-0.52169	0.0936192
ENSG00000282726	IGHV4-28	34.5958	2.95679	8.65509e-07	4.89673	1.10121	0.156887	29.6839	3.31854	1.11488e-05
ENSG00000132297	HHLA1	258.631	0.844087	8.716e-07	340.503	0.0589257	0.751717	176.537	0.566669	0.200219
ENSG00000142675	CNKSR1	31.6817	1.39075	8.73961e-07	25.6727	0.404568	0.161324	29.5979	1.41951	0.0353736
ENSG00000176406	RIMS2	165.43	1.16667	8.74498e-07	232.095	0.819796	2.06523e-06	134.498	1.04434	0.161412
ENSG00000136842	TMOD1	79.5231	1.9846	8.81554e-07	89.1601	1.65953	1.02604e-07	103.323	1.39937	0.226456
ENSG00000051341	POLQ	96.4047	1.6051	8.88249e-07	106.212	1.03436	0.000302187	93.3797	1.22361	0.285284
ENSG00000140795	MYLK3	228.151	0.64957	8.95784e-07	315.039	-0.00663282	0.961883	158.457	0.584731	0.021672
ENSG00000115421	PAPOLG	561.528	-0.703427	9.07974e-07	604.613	-0.414599	0.000955333	505.185	-0.328643	0.509674
ENSG00000165566	AMER2	30.3197	1.53861	9.23086e-07	42.4471	0.256411	0.223606	21.7544	1.36799	0.0542103
ENSG00000169635	HIC2	243.671	-0.931833	9.41415e-07	282.248	0.0434693	0.826107	256.507	-0.611406	0.260884
ENSG00000151789	ZNF385D	107.204	2.32827	9.49231e-07	152.432	0.388054	0.382704	97.9903	1.16156	0.484837
ENSG00000163430	FSTL1	207.45	2.19257	9.49544e-07	245.656	0.83937	0.0463115	212.49	-0.205341	0.948763
ENSG00000115290	GRB14	30.0121	2.37758	9.64177e-07	34.6139	-0.0411704	0.941629	23.4606	0.978335	0.528378
ENSG00000179941	BBS10	65.6009	-1.24265	9.6665e-07	71.0959	-0.296159	0.284037	64.9346	-0.784448	0.383941
ENSG00000153179	RASSF3	2140.92	-0.906871	9.77587e-07	2696.86	0.449002	0.00171605	1863.64	-0.718991	0.0292708
ENSG00000187391	MAGI2	419.256	0.879793	9.81769e-07	577.082	0.15903	0.283053	291.7	0.80367	0.17517
ENSG00000129204	USP6	40.651	1.37688	9.87915e-07	54.0166	-0.0170272	0.951365	35.383	1.01732	0.096296
ENSG00000147138	GPR174	1085.02	-1.21475	9.89331e-07	1299.23	-1.43544	1.58615e-14	977.043	-0.549857	0.585499
ENSG00000183808	RBM12B	527.034	-0.646003	1.00697e-06	674.181	-0.0657262	0.562377	457.965	-0.611099	0.0759132
ENSG00000120616	EPC1	2079.74	0.545996	1.01325e-06	2486.65	-0.333114	0.000614708	1826.71	0.4412	0.0392482
ENSG00000144677	CTDSPL	381.339	1.71121	1.01951e-06	428.479	0.51561	0.127625	349.335	0.342506	0.870709
ENSG00000101096	NFATC2	1928.18	-0.848666	1.02548e-06	2058.23	-0.579206	0.000507672	1955.55	-0.578962	0.304031
ENSG00000136770	DNAJC1	404.134	0.545458	1.03618e-06	319.732	-0.0571618	0.669423	425.345	0.676097	0.002197
ENSG00000186723	OR10H1	827.741	0.682731	1.07258e-06	1156.46	-0.537731	2.13348e-08	482.46	0.699703	0.0199777
ENSG00000158079	PTPDC1	99.8911	-0.944696	1.07987e-06	98.796	-0.90551	9.37718e-07	104.325	-0.709832	0.172226
ENSG00000189403	HMGB1	6494.93	0.402579	1.08091e-06	5468.99	-0.0963748	0.327043	6877.38	0.309126	0.34136
ENSG00000166136	NDUFB8	1214.23	0.42339	1.08713e-06	633.952	-0.121884	0.220158	1339.42	0.423039	0.0976873
ENSG00000177602	HASPIN	51.4365	2.00551	1.08713e-06	114.166	2.76803	4.30916e-11	117.475	1.31413	0.498184
ENSG00000233954	UQCRHL	22.5446	1.05144	1.0911e-06	24.7142	0.0873416	0.751717	17.3604	1.15651	9.83927e-05
ENSG00000101638	ST8SIA5	125.473	1.05027	1.09825e-06	179.442	0.441642	0.00316922	95.4224	0.981036	0.169156
ENSG00000131174	COX7B	947.535	0.555792	1.10968e-06	645.955	-0.244742	0.0410337	966.42	0.54264	0.0674274
ENSG00000273962	IGKV2-40	10.8568	3.77678	1.11618e-06	1.13022	0.932914	0.337897	7.57384	3.76341	0.0450231
ENSG00000143179	UCK2	170.781	0.861793	1.13195e-06	99.1526	0.195029	0.381595	184.89	0.759484	0.0994605
ENSG00000268861		627.027	-0.741015	1.13195e-06	765.561	0.153814	0.333896	601.136	-0.738766	0.00452252
ENSG00000012223	LTF	1353.98	4.24732	1.17678e-06	1990.18	2.99313	1.96507e-06	2219.59	3.11226	0.088337
ENSG00000179562	GCC1	652.096	-0.533589	1.17678e-06	588.621	-0.103101	0.356142	671.73	-0.466071	0.0407919
ENSG00000102384	CENPI	27.8562	1.54094	1.183e-06	36.7132	0.439455	0.096304	19.8455	1.41711	0.0421678
ENSG00000087237	CETP	23.143	2.00775	1.19161e-06	19.1742	1.34525	0.000290065	14.9682	0.143688	0.947746
ENSG00000115966	ATF2	981.343	-0.430782	1.20522e-06	989.214	-0.282491	0.0010137	948.587	-0.260869	0.501401
ENSG00000172318	B3GALT1	375.703	0.966381	1.20522e-06	528.267	0.600906	2.97042e-05	300.504	1.11679	0.0277575
ENSG00000077152	UBE2T	25.5486	1.58271	1.22191e-06	10.0468	0.258104	0.610615	22.4476	1.46354	2.54979e-05
ENSG00000154518	ATP5MC3	1146.56	0.575194	1.25838e-06	669.048	-0.132938	0.347216	1152.38	0.433736	0.24479
ENSG00000115307	AUP1	1848.16	0.356899	1.28404e-06	1236.9	0.0847561	0.336704	2013.16	0.277711	0.00631
ENSG00000169169	CPT1C	137.983	0.923303	1.29892e-06	194.622	0.147983	0.410927	98.7185	0.924184	0.195545
ENSG00000159210	SNF8	1052.94	0.482637	1.30168e-06	1044.9	0.365821	8.2943e-06	933.996	0.34061	0.447067
ENSG00000169213	RAB3B	142.292	0.993599	1.30541e-06	200.391	0.482827	0.000179461	106.703	0.963567	0.212831
ENSG00000167863	ATP5PD	812.907	0.572054	1.30892e-06	645.873	0.262353	0.0285053	857.836	0.511479	0.0676779
ENSG00000285749		26.6966	1.47728	1.31486e-06	37.8026	-0.719492	9.38225e-05	16.0996	1.74633	0.0333176
ENSG00000119401	TRIM32	135.464	-0.944257	1.32781e-06	113.882	-0.585376	0.000745533	156.124	-0.388031	0.624417
ENSG00000141759	TXNL4A	1091.76	0.474768	1.33692e-06	762.237	0.0358053	0.785044	1037.06	0.390387	0.0728327
ENSG00000109265	CRACD	28.1099	2.63338	1.36064e-06	38.6652	0.398055	0.386859	28.6424	2.12976	0.107657
ENSG00000213853	EMP2	372.454	0.923809	1.39601e-06	531.066	0.451264	0.00131718	268.931	1.02095	0.0861197
ENSG00000269374		17.4625	-1.36349	1.42337e-06	6.13495	-0.223255	0.62991	24.083	-1.096	0.23399
ENSG00000236539	HNRNPA1P54	393.405	0.708656	1.43892e-06	531.844	0.317231	0.00268184	284.525	0.655485	0.162946
ENSG00000145041	DCAF1	955.062	-0.417246	1.47463e-06	973.714	-0.290518	9.91863e-05	918.357	-0.274774	0.239729
ENSG00000132967	HMGB1P5	191.864	2.28891	1.48766e-06	71.5212	-0.588452	0.182821	163.317	2.34446	0.0118615
ENSG00000117592	PRDX6	1369.6	0.651834	1.48815e-06	1232.57	0.216523	0.150023	1490.36	0.389265	0.600848
ENSG00000183207	RUVBL2	373.158	0.445305	1.4891e-06	208.54	0.119742	0.279423	449.422	0.407033	0.426844
ENSG00000222037	IGLC6	14.0548	2.9965	1.4891e-06	2.60773	-0.582644	0.482508	8.86639	2.79712	0.00681052
ENSG00000184113	CLDN5	104.784	1.66889	1.49299e-06	44.1448	0.807291	0.0119772	89.9052	0.401612	0.820165
ENSG00000108839	ALOX12	244.998	1.75657	1.49605e-06	217.911	0.379705	0.345142	190.47	0.543364	0.670605
ENSG00000117411	B4GALT2	31.1596	1.26864	1.49675e-06	18.7853	0.775024	0.0065798	31.7867	0.888317	0.123062
ENSG00000126266	FFAR1	37.6222	2.23909	1.51383e-06	50.9724	-0.303243	0.453139	27.5475	1.31513	0.203582
ENSG00000162062	TEDC2	8.49067	2.22291	1.51446e-06	3.67318	1.12341	0.0611344	6.93758	1.80006	0.12495
ENSG00000169291	SHE	132.396	1.03407	1.51905e-06	196.67	0.402181	0.00398268	94.4038	0.950414	0.237812
ENSG00000125356	NDUFA1	932.518	0.519756	1.52855e-06	487.38	0.415761	5.97753e-05	998.75	0.488661	0.0208224
ENSG00000177485	ZBTB33	1010.19	-0.660251	1.55168e-06	980.011	-0.832975	6.6837e-14	1092.55	-0.573387	0.16526
ENSG00000124302	CHST8	8.12602	2.80017	1.55922e-06	6.25904	0.333672	0.64134	9.03057	1.97698	0.21787
ENSG00000273799		50.1455	-4.04513	1.55922e-06	69.9343	-0.408395	0.564803	40.2589	-6.93546	2.17147e-05
ENSG00000125945	ZNF436	128.13	-0.649734	1.56845e-06	119.699	-0.050583	0.774079	131.721	-0.380725	0.407177
ENSG00000086506	HBQ1	13.8261	2.80403	1.57499e-06	10.6742	1.96708	5.94072e-05	14.6013	1.72212	0.285337
ENSG00000198830	HMGN2	5511.79	0.580765	1.57703e-06	4004.34	-0.20816	0.0979025	5684.61	0.439563	0.064878
ENSG00000154736	ADAMTS5	19.1173	-2.66957	1.64871e-06	17.7366	0.621106	0.302033	32.6963	-1.82435	0.0695583
ENSG00000101290	CDS2	2308.61	0.483361	1.67548e-06	2757.23	0.128621	0.204538	1909.93	0.267474	0.33754
ENSG00000100418	DESI1	819.373	0.700065	1.69874e-06	974.636	0.700875	4.92753e-12	777.054	0.346502	0.553181
ENSG00000162614	NEXN	321.932	1.71038	1.70022e-06	370.443	-0.545065	0.133326	225.168	1.39106	0.054834
ENSG00000180914	OXTR	24.38	1.84725	1.71279e-06	25.8775	0.238674	0.504683	22.9925	1.02433	0.475714
ENSG00000161714	PLCD3	604.866	0.944203	1.7669e-06	853.077	0.693365	5.45669e-06	508.793	0.695071	0.310874
ENSG00000198075	SULT1C4	12.8483	1.71749	1.76763e-06	15.2469	0.421017	0.19423	8.76304	0.682989	0.710109
ENSG00000142303	ADAMTS10	353.178	-1.25708	1.84251e-06	355.605	-0.981869	8.36497e-06	353.83	-0.827957	0.0839873
ENSG00000154678	PDE1C	7.26485	3.28149	1.88834e-06	9.36851	-0.913763	0.138489	4.29632	3.60024	0.0199777
ENSG00000134201	GSTM5	14.7164	3.53486	1.89773e-06	11.0018	0.914092	0.243673	7.29047	1.56832	0.495697
ENSG00000180481	GLIPR1L2	168.863	0.786482	1.8985e-06	230.036	-0.215349	0.114872	125.908	0.776813	0.0573979
ENSG00000140320	BAHD1	391.509	-0.695735	1.90004e-06	404.473	-0.158711	0.243033	436.913	-0.526876	0.0447053
ENSG00000183684	ALYREF	691.449	0.556217	1.90155e-06	503.243	0.0834311	0.515327	701.668	0.606094	0.00331403
ENSG00000243063	IGKV3-7	7.2807	2.87999	1.93547e-06	1.31319	1.12217	0.240307	5.08961	2.64571	0.0421295
ENSG00000088836	SLC4A11	9.54313	2.31612	1.95258e-06	6.33728	1.14377	0.028999	8.46925	1.14585	0.394778
ENSG00000151364	KCTD14	7.27174	3.05182	2.01921e-06	3.85277	-0.781086	0.365759	4.76482	3.20663	2.94701e-05
ENSG00000167562	ZNF701	285.838	-0.709671	2.04573e-06	289.915	-0.297049	0.062387	271.154	-0.522289	0.0489577
ENSG00000106608	URGCP	445.891	-0.592629	2.04894e-06	385.593	-0.133719	0.338845	482.33	-0.24536	0.379694
ENSG00000104341	LAPTM4B	134.409	1.29282	2.05893e-06	146.008	1.24925	8.79189e-09	138.253	0.889953	0.391597
ENSG00000124191	TOX2	35.1379	1.12835	2.07538e-06	23.5327	0.526709	0.0413128	32.5282	0.454775	0.490885
ENSG00000138641	HERC3	1936.88	-0.410946	2.09475e-06	2191.91	0.28862	0.000844526	1719.27	-0.399128	0.0207555
ENSG00000169020	ATP5ME	510.667	0.479921	2.11949e-06	274.969	0.0565672	0.677009	515.507	0.466942	0.142388
ENSG00000133131	MORC4	3664.37	0.691674	2.14818e-06	4953.87	-0.538211	3.92321e-07	2184.69	0.640302	0.0706077
ENSG00000174695	TMEM167A	1799.86	0.740347	2.15181e-06	1468.25	0.334508	0.0275924	1722.75	0.123333	0.877536
ENSG00000254579		148.477	0.983791	2.20251e-06	205.317	0.0829501	0.675847	100.755	1.0858	0.0719864
ENSG00000120725	SIL1	324.651	0.648597	2.22115e-06	193.744	0.301228	0.0307719	349.764	0.475163	0.162488
ENSG00000072954	TMEM38A	91.9492	0.959744	2.22116e-06	75.4047	0.688744	6.76982e-05	83.006	0.131753	0.925565
ENSG00000136160	EDNRB	8.67246	2.84222	2.23584e-06	6.30059	1.93154	6.55741e-05	5.22721	-0.0429438	0.993936
ENSG00000151575	TEX9	146.704	0.882109	2.23616e-06	209.843	-0.433034	0.00230103	107.495	1.10795	0.00611478
ENSG00000108576	SLC6A4	190.816	1.13419	2.25516e-06	249.473	0.765995	4.10901e-05	180.851	0.719532	0.485968
ENSG00000120832	MTERF2	181.439	-0.838966	2.25516e-06	143.755	-0.547618	0.00166922	194.087	-0.352518	0.550966
ENSG00000115009	CCL20	26.5852	-2.12441	2.29162e-06	17.8141	0.0227208	0.95056	35.6138	-1.21407	0.435879
ENSG00000170836	PPM1D	297.505	-0.601519	2.31381e-06	274.055	0.0449203	0.78062	305.392	-0.349555	0.432679
ENSG00000079332	SAR1A	2487.2	0.684767	2.3478e-06	2827.89	-0.23953	0.0621968	2232.54	0.808694	0.00620953
ENSG00000167395	ZNF646	555.445	-0.899358	2.36042e-06	653.676	0.743029	1.73949e-05	536.477	-0.720385	0.00574694
ENSG00000109685	NSD2	1045.63	0.522736	2.394e-06	1144.62	0.176688	0.0836369	1023.01	0.451332	0.239729
ENSG00000183484	GPR132	604.44	-1.12303	2.39435e-06	499.023	0.536083	0.0145888	727.633	-0.746437	0.217629
ENSG00000124772	CPNE5	323.584	1.14012	2.39849e-06	227.813	0.570355	0.0134385	352.759	0.978797	0.169486
ENSG00000197747	S100A10	3208.08	0.803686	2.5309e-06	1798.48	0.345131	0.0539583	3378.87	0.431999	0.310945
ENSG00000169871	TRIM56	2181.21	-0.588119	2.55345e-06	2702.38	0.156993	0.170637	1984.14	-0.40925	0.15194
ENSG00000178033	CALHM5	26.3462	1.85861	2.55906e-06	32.6867	-0.197875	0.62927	20.2976	0.848203	0.578293
ENSG00000106211	HSPB1	211.422	0.913748	2.56409e-06	173.069	0.388985	0.0174945	212.692	0.670851	0.105402
ENSG00000116922	C1orf109	127.669	-0.710386	2.59107e-06	95.7892	0.080821	0.683962	163.022	-0.225226	0.650733
ENSG00000163510	CWC22	519.865	-0.561766	2.6011e-06	451.224	-0.256947	0.0557836	532.65	-0.410423	0.285673
ENSG00000164161	HHIP	62.0769	1.2875	2.612e-06	88.2445	0.474645	0.0157398	44.8484	0.809967	0.468605
ENSG00000103310	ZP2	1.52519	4.31751	2.62038e-06	1.59918	-1.86402	0.0344259
ENSG00000243335	KCTD7	698.669	-0.658051	2.68571e-06	784.982	-0.0114518	0.95056	691.001	-0.366653	0.24734
ENSG00000123352	SPATS2	327.827	0.983817	2.72559e-06	429.017	0.725602	2.23975e-05	260.326	0.997505	0.126742
ENSG00000241566	IGKV2D-24	7.53988	3.78904	2.76115e-06	3.59763	2.49015	0.000402609	3.13946	2.66321	0.0917003
ENSG00000116670	MAD2L2	338.54	0.49604	2.79828e-06	173.133	0.455256	2.53631e-06	374.025	0.352964	0.121069
ENSG00000136682	CBWD2	635.818	0.553345	2.8845e-06	509.013	0.166544	0.207094	652.546	0.543178	0.0103468
ENSG00000197980	LEKR1	28.2741	-1.59716	2.893e-06	16.1772	-1.08791	0.00282384	35.9733	-0.450591	0.775577
ENSG00000174307	PHLDA3	15.999	1.48399	2.93077e-06	12.49	0.143328	0.69141	13.3562	1.32566	0.225572
ENSG00000125971	DYNLRB1	692.913	0.65038	2.94259e-06	610.057	0.439432	0.00190251	742.392	0.625708	0.375046
ENSG00000099364	FBXL19	131.3	1.64976	2.96172e-06	198.333	1.1885	1.43955e-11	145.189	1.60541	0.0664403
ENSG00000171174	RBKS	117.46	-1.37173	2.98272e-06	88.3763	0.446154	0.143414	138.679	-0.905479	0.232351
ENSG00000102287	GABRE	3.93541	3.39287	2.98905e-06	4.78653	0.218453	0.695301	2.0075	3.16712	0.111214
ENSG00000069869	NEDD4	3690.4	0.624667	2.99506e-06	5155.23	-0.434923	2.1546e-06	2107.75	0.669962	0.0381074
ENSG00000176695	OR4F17	1287.53	0.720628	3.00904e-06	1854.59	-0.463844	0.000321413	733.18	0.753689	0.0427584
ENSG00000180817	PPA1	716.658	0.633635	3.06087e-06	528.703	-0.248621	0.0633152	806.45	0.592584	0.0580458
ENSG00000164169	PRMT9	290.489	-0.869915	3.08218e-06	287.016	-0.248823	0.124145	291.893	-0.408568	0.541444
ENSG00000186889	TMEM17	25.6701	1.02216	3.10721e-06	31.7514	0.0346347	0.887593	18.9486	0.460327	0.610388
ENSG00000111276	CDKN1B	2068.24	-0.554808	3.11033e-06	2487.18	-0.269586	0.00740245	2019.16	-0.179226	0.742327
ENSG00000124664	SPDEF	5.07114	3.27904	3.11698e-06	6.48335	-0.4145	0.377218	2.74841	3.33163	0.00121536
ENSG00000140264	SERF2	5167.6	0.568336	3.18909e-06	3143.64	0.515194	2.40389e-06	5582.97	0.364474	0.677218
ENSG00000228336	OR9H1P	268.603	0.893334	3.18909e-06	390.352	-0.235857	0.0670381	177.646	0.651175	0.269482
ENSG00000278705	H4C2	177.19	1.72615	3.24057e-06	282.993	0.597558	0.00680549	156.833	1.11583	0.180289
ENSG00000168090	COPS6	926.393	0.405271	3.26017e-06	436.907	-0.178001	0.0151327	1047.03	0.488448	0.00196384
ENSG00000242766	IGKV1D-17	25.494	4.24601	3.32768e-06	8.75555	2.51908	0.000396719	17.598	4.27756	0.0021988
ENSG00000116903	EXOC8	862.857	-0.475176	3.33683e-06	1019.58	-0.0333753	0.775893	790.757	-0.38673	0.0859054
ENSG00000101856	PGRMC1	1032.13	1.07653	3.34612e-06	912.929	0.372219	0.133329	1228.76	0.56012	0.634355
ENSG00000180708	OR10K2	1.59787	4.05863	3.36049e-06	1.40691	-1.29504	0.124868
ENSG00000121797	CCRL2	146.595	-1.5513	3.38842e-06	115.562	0.559972	0.0555877	181.305	-1.67991	0.0714679
ENSG00000168806	LCMT2	130.422	-0.802985	3.38842e-06	146.68	-0.311296	0.092894	118.058	-0.389776	0.362295
ENSG00000158089	GALNT14	20.7082	2.6599	3.3975e-06	24.2843	1.72335	0.000566841	14.1331	1.15906	0.449826
ENSG00000169902	TPST1	190.023	2.05102	3.3975e-06	198.134	2.27311	3.04264e-14	106.932	-0.129372	0.950133
ENSG00000005981	ASB4	5.94931	1.84898	3.43741e-06	6.48231	-1.1433	0.003251	3.37656	1.90933	0.0504813
ENSG00000271601	LIX1L	976.218	-0.472216	3.43741e-06	1088.21	-0.0252807	0.84292	958.026	-0.411324	0.00890979
ENSG00000152270	PDE3B	2690.15	-0.784298	3.44164e-06	2968.81	-0.57777	4.78855e-05	2473.67	-0.469579	0.417236
ENSG00000079308	TNS1	515.648	2.02141	3.47705e-06	641.615	1.23276	0.00106697	539.471	1.09373	0.360351
ENSG00000153048	CARHSP1	522.054	0.541221	3.51208e-06	412.577	0.406531	2.78335e-05	519.174	0.326475	0.350232
ENSG00000155026	RSPH10B	131.073	1.05855	3.51652e-06	187.921	0.642777	0.00018369	103.169	0.922044	0.227136
ENSG00000143398	PIP5K1A	624.336	-0.617826	3.52914e-06	613.573	0.0901521	0.549668	621.117	-0.560132	0.00982466
ENSG00000118322	ATP10B	128.755	0.972032	3.60231e-06	177.702	-0.378571	0.0192898	93.0132	0.963051	0.0945336
ENSG00000184840	TMED9	1103.47	0.59677	3.63013e-06	541.435	0.35791	0.00398268	1215.23	0.292097	0.527702
ENSG00000106588	PSMA2	1266.23	0.565419	3.64063e-06	769.037	0.0170702	0.916883	1334.82	0.434225	0.240567
ENSG00000110799	VWF	144.748	1.78369	3.70563e-06	149.48	1.0947	0.00191657	209.41	0.307581	0.909388
ENSG00000125844	RRBP1	1283.75	0.732365	3.72912e-06	1303.57	0.813552	2.06471e-11	1205.9	0.555893	0.0776903
ENSG00000178078	STAP2	133.878	0.879293	3.72912e-06	174.707	0.61437	3.2933e-05	110.38	0.822566	0.229798
ENSG00000135917	SLC19A3	81.7506	1.40657	3.7426e-06	103.313	-0.213208	0.386709	52.7709	1.66828	0.0421969
ENSG00000239951	IGKV3-20	1473.2	2.4837	3.80622e-06	368.589	1.99459	3.56742e-05	1060.58	2.34085	0.00643728
ENSG00000185130	H2BC13	103.279	1.8501	3.82996e-06	161.482	0.145602	0.617189	69.9262	1.30407	0.207725
ENSG00000282399	IGHV1-69D	461.741	4.07261	3.83331e-06	32.679	1.59267	0.0290357	356.549	4.31414	0.017843
ENSG00000188610	FAM72B	26.0055	1.56077	3.86782e-06	26.1593	0.0719356	0.863698	19.8364	1.14533	0.207315
ENSG00000162441	LZIC	545.703	0.550742	3.87624e-06	637.233	-0.105754	0.451342	511.666	0.417218	0.289375
ENSG00000286224		2.67635	4.06148	3.87624e-06	3.10416	0.265264	0.673936	2.09579	5.08847	0.00834992
ENSG00000142089	IFITM3	4446.03	2.10336	3.91197e-06	3408.8	0.174412	0.768465	2618.52	1.83976	0.00763124
ENSG00000101294	HM13	2190.62	0.50268	3.92577e-06	1756.9	0.435925	1.13694e-06	2098.65	0.293191	0.239532
ENSG00000197930	ERO1A	1635.51	0.542918	3.94863e-06	1592.64	0.297944	0.0142542	1621.49	0.301425	0.176141
ENSG00000007372	PAX6	3.20288	2.723	3.95055e-06	3.45296	0.128917	0.834163	1.50658	2.49741	0.204564
ENSG00000118402	ELOVL4	19.3149	-1.65963	3.96533e-06	14.2112	-1.95839	8.85158e-07	24.6992	-1.09067	0.233231
ENSG00000282421	IGHV3-69-1	52.7205	3.62553	3.9658e-06	6.36184	2.2894	0.00183882	21.475	2.58668	0.0243778
ENSG00000196123	KIAA0895L	116.793	0.964012	4.01945e-06	117.651	0.316025	0.138587	103.392	0.467673	0.426455
ENSG00000146376	ARHGAP18	632.4	1.04848	4.06069e-06	700.553	-0.00633492	0.984608	566.706	0.5149	0.542041
ENSG00000180198	RCC1	341.662	0.573955	4.10099e-06	284.174	-0.00899356	0.956276	399.304	0.295303	0.394267
ENSG00000187715	KBTBD12	550.272	0.814449	4.10494e-06	763.799	0.502597	0.000222596	408.639	0.786779	0.174618
ENSG00000099992	TBC1D10A	305.903	-0.891363	4.1279e-06	364.624	-0.319942	0.0660618	276.155	-0.698469	0.0934002
ENSG00000211456	SACM1L	842.467	-0.585613	4.17332e-06	769.001	-0.212512	0.125415	916.024	-0.464991	0.298469
ENSG00000233388		16.2654	1.53838	4.1894e-06	21.6363	0.339631	0.190451	13.2404	1.49023	0.162513
ENSG00000274185	LILRA4	82.7463	-1.35974	4.1894e-06	87.718	0.244896	0.18007	82.887	-1.31371	0.0818476
ENSG00000044574	HSPA5	8273.47	0.816789	4.22712e-06	5270.54	0.0233676	0.923979	8971.35	0.685009	0.141236
ENSG00000177556	ATOX1	475.446	0.655091	4.2445e-06	433.046	0.332675	0.0200005	404.512	0.468931	0.110985
ENSG00000182175	RGMA	274.293	0.737706	4.24643e-06	379.799	0.0922065	0.438594	190.904	0.28841	0.683036
ENSG00000167766	ZNF83	1071.26	-0.69941	4.25686e-06	1184.35	-0.70132	5.10052e-10	998.797	-0.128327	0.89711
ENSG00000183864	TOB2	668.447	-0.85697	4.2754e-06	551.879	0.371252	0.0484149	866.49	-0.470777	0.332029
ENSG00000171311	EXOSC1	439.952	0.405073	4.29051e-06	374.362	-0.206477	0.0278508	421.36	0.409454	0.0836907
ENSG00000183196	CHST6	195	0.992335	4.29627e-06	268.374	0.50234	0.00523669	147.036	0.93723	0.273334
ENSG00000282593	IGHV3-53	120.839	2.51576	4.31216e-06	54.5286	1.39161	0.0120113	105.138	2.76122	0.0014039
ENSG00000240563	L1TD1	336.142	0.905803	4.32566e-06	451.357	0.748955	2.85227e-07	280.81	0.761711	0.302589
ENSG00000175792	RUVBL1	401.204	0.402696	4.34012e-06	325.005	0.121604	0.25869	415.723	0.283206	0.452174
ENSG00000184677	ZBTB40	1293.76	-0.575278	4.3704e-06	1337.04	-0.453662	7.18578e-05	1353.62	-0.299809	0.344737
ENSG00000171561	OR2AT4	127.282	0.931525	4.37352e-06	180.024	0.287764	0.0629484	96.1186	0.791603	0.286263
ENSG00000182004	SNRPE	457.766	0.694817	4.38085e-06	288.098	-0.512568	0.000791629	508.223	0.561145	0.449652
ENSG00000136878	USP20	987.39	-0.551416	4.38307e-06	714.871	0.120596	0.350884	1184.92	-0.354633	0.324193
ENSG00000146833	TRIM4	560.317	-0.512694	4.38894e-06	486.296	-0.336204	0.00355079	630.084	-0.209376	0.62201
ENSG00000187664	HAPLN4	1264.38	0.775932	4.46268e-06	1811.33	0.571212	3.18699e-06	967.049	0.785245	0.112413
ENSG00000109184	DCUN1D4	380.75	-0.592154	4.58844e-06	377.581	-0.25022	0.0370302	390.084	-0.399944	0.335178
ENSG00000075856	SART3	1025.24	-0.538097	4.64408e-06	983.757	-0.161308	0.217821	1020.25	-0.455521	0.0306083
ENSG00000136930	PSMB7	840.433	0.420515	4.70372e-06	604.27	-0.0933489	0.394614	879.129	0.316737	0.184153
ENSG00000167333	TRIM68	157.772	-0.676982	4.73578e-06	123.196	0.0473232	0.804514	183.189	-0.308473	0.479125
ENSG00000148297	MED22	559.601	-0.477099	4.78485e-06	544.969	0.185476	0.0670245	599.676	-0.45431	0.11909
ENSG00000056277	ZNF280C	151.192	-0.643984	4.87707e-06	184.909	-0.324721	0.00276897	131.583	-0.353235	0.407465
ENSG00000213578	CPLX3	4.06361	3.43302	4.87707e-06	5.08311	0.87235	0.046681	2.72785	3.59554	0.00328843
ENSG00000236816	ANKRD20A7P	20.2749	1.90606	4.87737e-06	22.9783	-0.52922	0.163173	15.2467	1.52239	0.143822
ENSG00000110497	AMBRA1	801.588	-0.481466	4.89267e-06	898.626	0.0373153	0.753952	718.521	-0.229412	0.448201
ENSG00000101473	ACOT8	358.194	0.439917	4.89845e-06	257.071	0.24354	0.0150272	340.539	0.273283	0.235166
ENSG00000166681	BEX3	127	1.35877	4.93902e-06	88.5147	0.0181065	0.963741	102.979	0.657654	0.449208
ENSG00000170100	ZNF778	256.018	1.24013	4.99098e-06	232.331	0.631472	0.00575906	249.911	0.499083	0.641926
ENSG00000170144	HNRNPA3	6196.74	0.341436	5.0121e-06	7141.49	-0.257589	2.0236e-05	6004.61	0.259547	0.238022
ENSG00000180855	ZNF443	49.5854	-0.983131	5.0121e-06	53.5351	-0.265712	0.267422	44.0601	-0.565024	0.400608
ENSG00000170860	LSM3	439.168	0.494095	5.04757e-06	340.089	-0.38543	7.3223e-05	469.59	0.474247	0.104299
ENSG00000101191	DIDO1	1598.27	-0.406782	5.08933e-06	1778.52	-0.295446	0.000209627	1491.29	-0.231304	0.337405
ENSG00000157020	SEC13	1099.84	0.409191	5.09901e-06	781.438	0.288105	0.000482025	1148.8	0.28514	0.0965838
ENSG00000174483	BBS1	161.857	-0.623218	5.11747e-06	142.009	-0.21968	0.116788	176.337	-0.420642	0.316268
ENSG00000173285	OR10K1	402.802	0.892943	5.12086e-06	563.421	-0.919578	2.41912e-11	195.383	0.822526	0.071749
ENSG00000091513	TF	233.968	0.910896	5.13692e-06	300.678	0.300917	0.0319594	206.935	0.805136	0.300174
ENSG00000182551	ADI1	1337.57	0.395526	5.20444e-06	1217.59	-0.00655019	0.950769	1227.42	0.00066914	0.999377
ENSG00000093167	LRRFIP2	1118.46	0.683062	5.24528e-06	1307.99	0.602529	4.96058e-07	1013.47	0.0137721	0.993254
ENSG00000152484	USP12	1078.2	0.78347	5.24528e-06	1203.24	-0.30663	0.061677	1075	0.515401	0.284168
ENSG00000182809	CRIP2	33.0662	-1.91808	5.24528e-06	22.0079	0.528928	0.195447	45.3569	-1.42566	0.124549
ENSG00000268758	ADGRE4P	111.468	-1.34193	5.2558e-06	131.505	-0.0328965	0.925361	99.5235	-1.79354	0.000468404
ENSG00000142694	EVA1B	48.428	1.13855	5.25943e-06	35.5676	0.968252	9.44657e-06	54.9272	0.385387	0.787256
ENSG00000171222	SCAND1	655.078	0.642384	5.30279e-06	231.678	0.499787	0.000204314	719.08	0.541044	0.14337
ENSG00000182070	OR52A1	238.001	0.625444	5.33924e-06	327.173	-0.0448583	0.656495	170.48	0.369055	0.468014
ENSG00000182050	MGAT4C	140.165	1.02405	5.3498e-06	203.125	-0.256001	0.0537079	91.0082	0.646022	0.424474
ENSG00000204604	ZNF468	540.725	-0.577113	5.39564e-06	480.456	-0.317894	0.00987295	560.876	-0.46133	0.130552
ENSG00000119318	RAD23B	1682.05	0.57624	5.42856e-06	2017.84	0.20911	0.0480117	1641.39	0.169506	0.721843
ENSG00000188785	ZNF548	691.07	-0.730014	5.4611e-06	755.32	-0.695005	3.20366e-07	654.992	-0.397561	0.229925
ENSG00000186010	NDUFA13	1024.33	0.51468	5.46592e-06	491.896	0.252823	0.0275228	1114.49	0.593626	0.00127562
ENSG00000184206	GOLGA6L4	62.1368	1.3999	5.51458e-06	80.3669	-0.186644	0.488365	55.0144	1.151	0.10599
ENSG00000147570	DNAJC5B	27.0387	1.59569	5.51641e-06	32.2924	0.653352	0.0165283	25.0313	1.55375	0.0819966
ENSG00000138495	COX17	261.492	0.394631	5.51701e-06	188.318	0.104367	0.297993	273.01	0.404207	0.106216
ENSG00000167074	TEF	89.55	-1.09991	5.5207e-06	70.1738	0.0086983	0.98197	112.532	-0.668348	0.102323
ENSG00000130294	KIF1A	34.7422	1.29353	5.53534e-06	47.6482	0.607064	0.00432586	26.6107	1.30415	0.094526
ENSG00000029534	ANK1	372.268	1.64492	5.58656e-06	405.819	1.43387	3.68818e-07	401.819	0.731755	0.579733
ENSG00000282679	IGHV3-71	6.37661	3.77927	5.58656e-06	1.70017	2.10534	0.0135763	6.90637	4.62013	0.0131388
ENSG00000166415	WDR72	95.7571	0.720322	5.59892e-06	120.869	0.0685154	0.584741	78.1341	0.659358	0.174152
ENSG00000134333	LDHA	5346.61	0.76241	5.60825e-06	3689.84	0.374774	0.0217364	5664.81	0.40822	0.371794
ENSG00000175643	RMI2	37.9612	1.35034	5.62088e-06	28.1751	-0.0999333	0.810894	32.0162	0.932885	0.0943777
ENSG00000006327	TNFRSF12A	90.9533	2.31994	5.62114e-06	109.632	1.11871	0.00616551	78.3917	2.63861	0.0290633
ENSG00000169627	BOLA2B	167.687	0.705234	5.6899e-06	101.96	-0.0113567	0.959807	158.597	0.637754	0.0817986
ENSG00000184497	TMEM255B	59.0528	1.62723	5.74549e-06	71.3929	0.978604	0.00185783	35.9743	0.290267	0.860462
ENSG00000131470	PSMC3IP	33.2574	0.974036	5.75612e-06	34.199	0.46423	0.031928	28.048	1.02985	0.00643728
ENSG00000112379	ARFGEF3	19.5239	1.74634	5.75887e-06	26.8146	0.613836	0.0101632	17.9274	1.35221	0.40684
ENSG00000183963	SMTN	115.252	1.14529	5.80409e-06	113.288	1.22544	2.16876e-11	105.696	0.155796	0.924766
ENSG00000141646	SMAD4	568.018	-0.712722	5.93984e-06	534.153	-0.255009	0.160175	567.768	-0.491655	0.369667
ENSG00000108950	FAM20A	124.736	3.39668	5.98603e-06	49.8446	3.22448	4.61683e-07	49.4608	0.367877	0.910893
ENSG00000148346	LCN2	345.826	2.6636	5.98897e-06	475.961	2.50462	3.08735e-07	443.777	1.60125	0.284622
ENSG00000239862	IGKV1-37	20.4854	4.11778	6.09643e-06	3.03882	2.81867	0.00414543	8.4316	3.0503	0.011137
ENSG00000146070	PLA2G7	154.264	-1.23889	6.10177e-06	113.1	-0.36011	0.180398	196.422	-0.432164	0.658889
ENSG00000147454	SLC25A37	5060.75	1.73815	6.14715e-06	7154.28	1.4649	2.4814e-05	4087.67	0.852875	0.389515
ENSG00000102898	NUTF2	591.251	0.515736	6.15129e-06	450.024	-0.033924	0.828264	637.061	0.453559	0.445281
ENSG00000158445	KCNB1	643.308	0.712233	6.1617e-06	923.191	0.0780692	0.42262	400.199	0.413682	0.364548
ENSG00000136238	RAC1	2802.44	0.594426	6.24417e-06	1818.2	0.54784	8.24274e-07	2991.48	0.289972	0.499205
ENSG00000117308	GALE	131.874	0.585759	6.26706e-06	86.1286	0.170783	0.266758	131.796	0.466695	0.071749
ENSG00000278196	IGLV2-8	274.649	2.43172	6.32737e-06	120.986	1.78659	0.000380461	200.825	2.40744	0.00195917
ENSG00000136929	HEMGN	350.509	1.66586	6.4029e-06	467.227	0.0678311	0.882858	291.48	1.13759	0.274788
ENSG00000172146	OR1A1	897.414	0.729627	6.4029e-06	1258.86	-0.512322	8.5324e-05	533.574	0.7345	0.0580954
ENSG00000143942	CHAC2	15.5059	1.46633	6.4228e-06	7.53406	0.362986	0.441221	15.0506	1.54031	0.00353923
ENSG00000152455	SUV39H2	88.9918	0.786408	6.52413e-06	102.956	0.571397	0.000414005	77.2703	0.897318	0.0652155
ENSG00000170456	DENND5B	297.844	1.21985	6.57281e-06	323.203	-0.177391	0.575927	262.282	1.22974	0.0165261
ENSG00000066777	ARFGEF1	2732.09	-0.413007	6.67216e-06	3543.3	0.260168	0.00167744	2351.14	-0.209744	0.585957
ENSG00000198346	ZNF813	155.849	-1.01176	6.70488e-06	167.987	-0.664463	0.000493209	150.017	-0.468675	0.464147
ENSG00000213557		9.95832	-2.21123	6.70488e-06	6.24566	0.13423	0.853507	15.0352	-1.68937	0.0817577
ENSG00000105492	SIGLEC6	208.6	0.765274	6.73575e-06	273.777	0.354547	0.0047596	175.226	0.47969	0.410277
ENSG00000143106	PSMA5	763.139	0.621642	6.76839e-06	526.66	-0.105842	0.455998	809.2	0.673203	0.012012
ENSG00000109390	NDUFC1	227.843	0.516332	6.77805e-06	100.262	0.0196344	0.905575	245.91	0.433066	0.206309
ENSG00000160256	FAM207A	89.7064	0.601433	6.85141e-06	70.5245	0.475568	0.000332738	99.1428	0.495979	0.244509
ENSG00000198093	ZNF649	164.833	-0.788001	6.90451e-06	160.296	-0.793758	1.43262e-07	166.03	-0.345834	0.445246
ENSG00000177238	TRIM72	244.011	0.949453	6.9525e-06	338.286	0.556	0.00158436	179.014	0.886239	0.269036
ENSG00000157927	RADIL	7.33678	2.05234	6.96022e-06	8.91726	-0.00992043	0.982615	5.38837	0.894113	0.609293
ENSG00000119185	ITGB1BP1	578.654	0.585011	7.03262e-06	349.337	-0.319866	0.0147114	655.693	0.394419	0.216984
ENSG00000140525	FANCI	214.781	0.981837	7.04885e-06	247.038	0.168557	0.395195	149.086	0.172681	0.861653
ENSG00000149806	FAU	3944.76	0.395367	7.04885e-06	3811.97	-0.01631	0.879503	4219.94	0.382255	0.130958
ENSG00000162594	IL23R	22.9611	-1.68741	7.09585e-06	25.2459	-0.79751	0.0200082	23.8725	-1.43975	0.121636
ENSG00000130413	STK33	457.931	0.599449	7.15883e-06	613.117	-0.269994	0.0145715	333.707	0.649788	0.102323
ENSG00000168131	OR2B2	3.69819	4.17015	7.24356e-06	4.12691	-0.867556	0.313758	2.3929	3.83754	0.0365614
ENSG00000112394	SLC16A10	216.928	-1.29514	7.35013e-06	281.196	-0.716539	0.0038798	214.898	-0.75716	0.430614
ENSG00000151693	ASAP2	288.223	1.2659	7.35013e-06	343.93	-0.00261719	0.994618	268.911	0.69964	0.513418
ENSG00000140598	EFL1	443.905	0.704434	7.45239e-06	390.941	-0.0979572	0.546953	435.754	0.325918	0.504278
ENSG00000112149	CD83	3282.63	-1.63635	7.57173e-06	3138.19	-0.367579	0.205443	3809.76	-1.13036	0.366608
ENSG00000106462	EZH2	508.187	0.943814	7.57687e-06	586.5	0.123912	0.636007	405.255	0.819764	0.0656586
ENSG00000161057	PSMC2	1028.09	0.446915	7.70127e-06	673.284	-0.249385	0.0144054	1107.44	0.443531	0.137858
ENSG00000167680	SEMA6B	403.673	1.25235	7.70284e-06	547.393	1.23245	2.13109e-09	355.045	1.2681	0.127002
ENSG00000277778	PGM5P2	467.921	0.473845	7.89615e-06	625.751	-0.105734	0.195004	310.042	0.583465	0.0133666
ENSG00000196482	ESRRG	59.1874	1.09429	7.97131e-06	81.6615	-0.145675	0.480742	38.0572	0.517991	0.658889
ENSG00000174456	C12orf76	346.263	0.711083	8.0919e-06	375.878	0.708259	7.69271e-09	344.313	0.561324	0.353948
ENSG00000253234	IGLV2-5	13.3596	2.26415	8.14823e-06	2.141	0.277525	0.770278	8.6269	1.88396	0.0149353
ENSG00000183726	TMEM50A	2172.3	0.488681	8.15405e-06	1521.76	0.0981978	0.461165	2327.18	0.334742	0.412174
ENSG00000130176	CNN1	13.0495	1.97169	8.16568e-06	14.7932	0.435617	0.213604	9.62779	0.178069	0.962702
ENSG00000277016	IGHG4	518.793	2.91447	8.19404e-06	139.416	1.91628	0.000151458	470.596	3.2109	0.0189162
ENSG00000050628	PTGER3	25.3446	2.38073	8.21608e-06	29.0924	-0.0968618	0.874221	22.6595	0.740802	0.703226
ENSG00000113593	PPWD1	958.425	-0.654889	8.2947e-06	1000.14	-0.567754	4.76939e-08	912.124	-0.323519	0.590198
ENSG00000175352	NRIP3	401.044	1.34746	8.2947e-06	559.717	0.550843	0.0226735	410.153	0.909991	0.475714
ENSG00000250120	PCDHA10	57.8382	1.25718	8.2947e-06	80.4994	0.546796	0.00599142	43.4522	1.21244	0.203582
ENSG00000282482	IGHV2-70D	60.6899	3.84332	8.2947e-06	8.34924	-0.117979	0.926034	18.7071	1.7761	0.372931
ENSG00000164796	CSMD3	16.0307	1.72092	8.48265e-06	21.3231	0.90399	0.000391587	17.2893	1.29345	0.431291
ENSG00000091128	LAMB4	189.649	0.766781	8.51328e-06	266.23	0.359246	0.00270262	135.03	0.681594	0.205385
ENSG00000150594	ADRA2A	23.2453	1.94575	8.53842e-06	23.5654	1.08147	0.00704739	29.1737	0.772807	0.712507
ENSG00000197062	ZSCAN26	189.521	-0.73621	8.56937e-06	158.244	-0.574444	0.000898849	199.929	-0.400536	0.405473
ENSG00000196262	PPIA	7393.25	0.474363	8.67343e-06	4894.95	-0.0452411	0.74309	8064.28	0.464679	0.096296
ENSG00000172382	PRSS27	149.892	1.04853	8.72597e-06	205.848	0.930479	3.11329e-07	126.273	0.895654	0.24479
ENSG00000137766	UNC13C	15.6642	1.68773	8.83175e-06	21.8785	-0.305	0.303411	9.85853	1.47373	0.064757
ENSG00000092871	RFFL	805.351	-0.764835	8.96919e-06	763.263	0.539272	0.00110969	993.056	-0.535709	0.0278686
ENSG00000134762	DSC3	137.529	1.09962	9.09014e-06	195.629	0.764331	4.28111e-07	116.365	1.2134	0.0483313
ENSG00000197461	PDGFA	115.182	1.66161	9.09014e-06	172.253	0.176521	0.597556	91.1934	0.244677	0.920701
ENSG00000011590	ZBTB32	66.7796	1.47756	9.16289e-06	42.5637	0.810144	0.00796589	58.5901	0.947504	0.294419
ENSG00000140006	WDR89	208.256	-0.902676	9.43787e-06	185.232	-1.08445	3.28873e-10	234.357	-0.39688	0.692343
ENSG00000222036	POTEM	11.1426	1.9666	9.47622e-06	11.0026	0.436279	0.327634	8.66043	1.52585	0.209329
ENSG00000186815	TPCN1	1029.47	-0.670661	9.576e-06	847.123	-0.286928	0.0607226	1216.19	-0.78159	0.00028197
ENSG00000171931	FBXW10	15.2476	2.53574	9.62351e-06	19.9696	-0.806231	0.00635381	6.73333	2.58593	0.0329925
ENSG00000277574	IGHV5-51	276.803	2.91344	9.6241e-06	106.739	1.79385	0.0109129	226.366	3.16283	0.00168296
ENSG00000189319	FAM53B	2256.53	-0.599447	9.7081e-06	2246.99	0.0427872	0.786352	2367.04	-0.663166	0.00161647
ENSG00000203485	INF2	551.132	0.745299	9.76774e-06	685.964	0.216281	0.165314	586.964	0.294864	0.738639
ENSG00000163606	CD200R1	146.22	-1.26094	9.82477e-06	124.045	-0.565315	0.0564577	178.86	-0.650954	0.335173
ENSG00000280700		54.6639	1.20565	9.85976e-06	72.3132	0.81199	9.61626e-07	42.0011	0.999857	0.289375
ENSG00000205126	ACCSL	5.76451	3.02176	9.89039e-06	6.58175	1.38158	0.0100552	8.38437	0.57799	0.89309
ENSG00000101752	MIB1	894.544	-0.518174	9.89117e-06	1046.24	0.099783	0.466843	870.662	-0.339553	0.224297
ENSG00000108671	PSMD11	1320.26	0.41123	9.97503e-06	1133.75	-0.000770005	0.995565	1293.54	0.262121	0.32118
ENSG00000108039	XPNPEP1	1193.99	0.596792	1.00916e-05	1116.88	0.0516112	0.713806	1160.33	0.181586	0.745597
ENSG00000185112	FAM43A	171.953	-0.90786	1.01729e-05	84.4662	0.403483	0.0687597	245.727	-0.790698	0.26493
ENSG00000163735	CXCL5	330.76	2.05661	1.01903e-05	341.211	-0.367129	0.477274	362.849	0.611271	0.718804
ENSG00000008018	PSMB1	1724.9	0.452398	1.05748e-05	998.97	-0.0959512	0.432297	1773.97	0.394002	0.116359
ENSG00000196166	C8orf86	32.4437	1.42396	1.06447e-05	43.4077	0.342725	0.123577	28.3586	0.983613	0.542018
ENSG00000136810	TXN	558.344	0.899141	1.0721e-05	385.588	0.719578	0.000424799	530.939	0.733669	0.0375921
ENSG00000169504	CLIC4	935.766	0.828501	1.07984e-05	911.668	0.432372	0.0147874	933.191	0.233996	0.785682
ENSG00000145284	SCD5	398.158	0.54685	1.08348e-05	521.219	-0.307055	0.0055161	293.026	0.439447	0.391311
ENSG00000063244	U2AF2	1365.46	0.434214	1.0885e-05	1765.25	0.270021	0.00035748	1290.88	0.550776	0.00139353
ENSG00000269779		34.5413	1.19133	1.08972e-05	49.0352	0.244567	0.102645	26.7443	0.651563	0.576821
ENSG00000168418	KCNG4	28.7515	0.975477	1.11264e-05	38.3044	-0.399198	0.0217418	20.7283	0.797553	0.379352
ENSG00000120254	MTHFD1L	124.342	0.888852	1.1135e-05	126.465	0.113366	0.640329	124.941	0.752779	0.121116
ENSG00000156030	MIDEAS	2377.41	-0.519189	1.124e-05	2714.19	0.248715	0.0295236	2259.87	-0.565752	0.0159588
ENSG00000170923	OR7G2	46.7486	1.25677	1.124e-05	66.8927	0.221325	0.276866	35.8576	1.29739	0.154293
ENSG00000130830	MPP1	2015.36	1.07416	1.13188e-05	1962.32	1.03496	3.4585e-07	2149.09	0.205075	0.899491
ENSG00000259207	ITGB3	116.423	2.21353	1.13188e-05	126.598	1.23522	0.00543903	131.648	0.495156	0.854212
ENSG00000164032	H2AZ1	1536.26	0.554564	1.14345e-05	842.781	0.381193	0.00289586	1629.22	0.478946	0.00504128
ENSG00000150893	FREM2	9.92413	1.89638	1.18222e-05	12.728	-0.310865	0.366757	7.30747	2.69424	0.0239659
ENSG00000118113	MMP8	269.15	3.98871	1.18528e-05	371.491	2.54314	0.00019389	292.328	0.767539	0.863682
ENSG00000095932	SMIM24	8.86198	2.46588	1.18681e-05	8.69786	1.32096	0.00981217	10.0207	2.34171	0.0255259
ENSG00000250770		14.0947	1.22953	1.19412e-05	16.4087	-0.844787	0.00098766	9.65368	1.07881	0.0711864
ENSG00000173227	SYT12	90.5156	1.08394	1.1952e-05	122.951	0.786535	1.80873e-05	76.1475	1.0947	0.242393
ENSG00000230267	HERC2P4	29.5129	1.45867	1.19754e-05	35.9117	0.134712	0.71182	24.0573	1.25822	0.0884107
ENSG00000008869	HEATR5B	1450.39	-0.629992	1.21165e-05	1490.17	-0.127857	0.442	1469.58	-0.609875	0.159645
ENSG00000121417	ZNF211	470.544	-0.502317	1.21165e-05	428.937	-0.425344	0.000178634	483.938	-0.382956	0.057208
ENSG00000177932	ZNF354C	146.151	-0.948202	1.21242e-05	150.048	-1.07235	1.58966e-08	158.377	-0.775047	0.316615
ENSG00000110200	ANAPC15	387.875	0.509858	1.22071e-05	265.084	0.2287	0.0561094	403.438	0.293166	0.172164
ENSG00000188868	ZNF563	52.9051	-1.21689	1.22185e-05	45.6577	-0.768425	0.0072984	58.9035	-0.718554	0.211443
ENSG00000108561	C1QBP	690.422	0.480925	1.23056e-05	395.191	-0.162801	0.177652	834.163	0.454564	0.00973989
ENSG00000157214	STEAP2	166.449	1.22437	1.23061e-05	228.568	0.984418	1.76661e-06	162.524	1.14037	0.207558
ENSG00000256060	TRAPPC2B	91.693	-0.972788	1.23061e-05	86.1868	-0.241528	0.336632	91.2859	-0.516429	0.30378
ENSG00000105516	DBP	373.749	-0.821564	1.23123e-05	247.426	-0.855169	2.99103e-07	439.041	-0.327396	0.53556
ENSG00000100448	CTSG	33.3308	3.72282	1.2455e-05	72.3412	1.51691	0.0922737	62.99	1.90606	0.413061
ENSG00000171611	PTCRA	67.8829	1.79178	1.2455e-05	55.3463	0.388375	0.370065	71.1202	1.04431	0.521301
ENSG00000125656	CLPP	523.347	0.509841	1.24621e-05	230.854	0.235695	0.060486	546.826	0.469039	0.0290595
ENSG00000248905	FMN1	486.693	1.83865	1.24665e-05	598.188	-0.0877005	0.8517	353.196	-0.311614	0.873304
ENSG00000197140	ADAM32	741.106	0.867888	1.25326e-05	1065.45	-0.0313663	0.88521	568.607	0.950068	0.0523606
ENSG00000150779	TIMM8B	218.744	0.641493	1.26617e-05	120.112	0.441376	0.00569668	229.921	0.555957	0.0480693
ENSG00000154723	ATP5PF	482.049	0.554021	1.26667e-05	230.34	0.0519639	0.769807	540.095	0.506292	0.359879
ENSG00000121957	GPSM2	223.281	0.904955	1.27289e-05	283.165	0.661131	0.000156527	190.212	0.843227	0.266414
ENSG00000074416	MGLL	1031.73	1.18056	1.27807e-05	929.463	0.626624	0.000395927	847.136	0.141949	0.950133
ENSG00000161013	MGAT4B	942.045	0.600599	1.27807e-05	818.935	0.341215	0.00212277	1064.91	0.0450814	0.975868
ENSG00000187847	OR7E25P	112.341	0.729368	1.29035e-05	152.786	0.289518	0.0391975	73.6356	0.718192	0.249695
ENSG00000171502	COL24A1	56.9916	1.1595	1.3105e-05	70.7302	0.320125	0.196833	52.2011	1.26077	0.102875
ENSG00000174151	CYB561D1	548.323	-0.53913	1.32936e-05	559.549	0.125585	0.276629	558.327	-0.600921	0.0118615
ENSG00000110944	IL23A	61.7467	-1.36769	1.36195e-05	38.86	-1.72302	7.41506e-09	79.1335	-0.762304	0.250849
ENSG00000112276	BVES	83.9418	1.3247	1.36366e-05	116.676	1.37387	8.30448e-11	85.7554	1.29419	0.168204
ENSG00000117586	TNFSF4	279.656	1.37077	1.36518e-05	335.866	0.028806	0.937994	230.23	0.758028	0.510247
ENSG00000173626	TRAPPC3L	68.7106	1.46918	1.37402e-05	75.9014	-0.0456526	0.917199	66.1467	0.773174	0.460313
ENSG00000174021	GNG5	955.265	0.712261	1.37402e-05	646.525	0.576824	0.000214718	947.698	0.435909	0.165244
ENSG00000285509	TBCEL-TECTA	12.7052	3.0732	1.37402e-05	16.8791	0.0667572	0.920459	9.14538	1.81723	0.305563
ENSG00000283632	EXOC3L2	29.0522	1.15776	1.37728e-05	28.3632	-0.38041	0.113085	22.0505	0.233627	0.923357
ENSG00000106070	GRB10	155.542	1.67813	1.40508e-05	199.663	2.95001	3.5967e-27	127.783	0.227647	0.876697
ENSG00000240583	AQP1	7.84379	2.73103	1.42348e-05	9.322	1.20578	0.00220406	8.52877	2.65148	0.0592391
ENSG00000125257	ABCC4	624.113	0.83978	1.42791e-05	658.293	0.259423	0.143593	584.939	0.316595	0.707852
ENSG00000111602	TIMELESS	289.056	0.667388	1.42878e-05	190.222	0.284234	0.0928995	302.706	0.296229	0.643325
ENSG00000120697	ALG5	292.327	0.475053	1.42939e-05	184.46	-0.44427	6.19778e-05	317.49	0.539095	0.158656
ENSG00000211651	IGLV1-44	698.664	3.2409	1.42939e-05	145.254	1.60387	0.0432474	480.003	3.08068	0.0236106
ENSG00000266733	TBC1D29P	32.6417	1.20111	1.44408e-05	46.0917	0.0413684	0.871176	24.0851	0.847653	0.324172
ENSG00000136048	DRAM1	316.245	0.991588	1.45222e-05	243.67	0.862791	1.93446e-05	308.959	0.184924	0.8709
ENSG00000275594	ADAM32	348.672	0.933082	1.45993e-05	502.057	0.282297	0.128667	293.743	0.765526	0.292147
ENSG00000113621	TXNDC15	283.044	0.626713	1.48307e-05	335.801	0.101376	0.533227	240.198	0.31838	0.412174
ENSG00000161133	USP41	9.18371	-5.67127	1.49426e-05	1.85262	0.150437	0.924605	14.3637	-6.79558	0.0107846
ENSG00000171940	ZNF217	1538.81	-0.564373	1.49426e-05	2093.24	-0.00619934	0.971614	1366.42	-0.280182	0.474314
ENSG00000143847	PPFIA4	43.3543	-1.98746	1.50054e-05	30.4884	0.553269	0.258673	63.7234	-1.23124	0.374435
ENSG00000169302	STK32A	1.73334	3.75086	1.5019e-05	1.27887	-0.264147	0.786127
ENSG00000090659	CD209	32.8568	-1.18448	1.50542e-05	32.605	0.614355	0.0131654	36.1018	-0.760309	0.480594
ENSG00000147123	NDUFB11	505.76	0.468647	1.51648e-05	267.442	0.101352	0.444996	573.405	0.449165	0.100085
ENSG00000159388	BTG2	9052.02	-1.06947	1.53611e-05	9334.69	0.237254	0.347704	8765.6	-0.535244	0.419853
ENSG00000187021	PNLIPRP1	8.44206	2.21809	1.57446e-05	11.2346	0.575278	0.161951	6.5248	1.76981	0.328952
ENSG00000166183	ASPG	6.9702	4.21773	1.5847e-05	5.14509	1.9767	0.0146962	1.95185	1.79152	0.510373
ENSG00000272196	H2AC19	1490.68	1.21004	1.5847e-05	1889.89	0.995006	3.70297e-07	1182.6	0.919544	0.189883
ENSG00000170955	CAVIN3	31.3118	2.00872	1.58608e-05	8.7782	1.01268	0.0248687	24.2125	0.671594	0.672695
ENSG00000111732	AICDA	31.3021	1.14145	1.58744e-05	40.2838	0.668629	0.00230845	27.0184	1.14618	0.232749
ENSG00000167106	FAM102A	1923.39	-1.05501	1.64315e-05	1711.88	-0.884085	5.06644e-05	2252.33	-0.700911	0.281305
ENSG00000263006	ROCK1P1	26.0793	2.48315	1.69155e-05	16.143	-0.831762	0.193163	23.5058	1.76858	0.162513
ENSG00000101003	GINS1	33.2434	1.29711	1.70824e-05	37.2218	0.185195	0.587709	26.5109	1.14172	0.097841
ENSG00000086232	EIF2AK1	2527.14	0.572613	1.71807e-05	2033.13	0.0816067	0.602641	2648.94	0.065034	0.962482
ENSG00000061676	NCKAP1	390.073	1.11472	1.72443e-05	512.084	0.0240923	0.934094	311.895	0.472684	0.604353
ENSG00000099910	KLHL22	290.342	-0.543851	1.73491e-05	277.427	-0.218019	0.0863732	295.733	-0.328892	0.354057
ENSG00000230006	ANKRD36BP2	366.292	0.914389	1.74075e-05	513.997	-0.403255	0.0141987	247.955	1.11315	0.0561878
ENSG00000187172	BAGE2	24.3764	1.71066	1.75149e-05	34.8577	0.313345	0.122744	18.9186	1.72459	0.0118872
ENSG00000135913	USP37	481.576	-0.499265	1.76385e-05	532.619	-0.362832	0.000189688	422.176	-0.133334	0.798071
ENSG00000128510	CPA4	16.7483	1.50259	1.76925e-05	23.4533	0.451682	0.0624353	12.3214	1.23812	0.347362
ENSG00000089250	NOS1	15.9983	1.93239	1.77454e-05	19.814	-0.04149	0.902839	11.7947	2.02671	0.13636
ENSG00000088826	SMOX	429.922	1.45089	1.77581e-05	385.564	0.713776	0.0106179	450.835	0.0309539	0.993762
ENSG00000175305	CCNE2	40.0212	1.44099	1.77598e-05	38.1045	0.773772	0.0206332	34.7117	1.20512	0.180456
ENSG00000169359	SLC33A1	1174.66	-0.3997	1.78e-05	1609.33	0.229749	0.00301198	974.148	-0.086177	0.86028
ENSG00000285077	ARHGAP11B	107.158	0.718199	1.81054e-05	143.97	0.342549	0.0113687	93.2985	0.717359	0.0934717
ENSG00000229099		4.90607	7.78356	1.82694e-05	1.77649	-0.00422233	0.998595	5.04364	7.70386	0.00862533
ENSG00000118939	UCHL3	237.815	0.407702	1.84132e-05	188.975	-0.223127	0.0387812	234.859	0.411117	0.19839
ENSG00000176783	RUFY1	1348.27	0.977593	1.84141e-05	1213.38	-0.169544	0.516635	1150.15	0.142255	0.839333
ENSG00000187098	MITF	172.212	1.01381	1.85026e-05	147.235	0.57335	0.00846941	181.613	0.17496	0.895435
ENSG00000082556	OPRK1	10.1628	1.87216	1.85401e-05	14.3828	0.195188	0.486258	6.81951	2.26667	0.0332754
ENSG00000182704	TSKU	144.226	0.591327	1.8655e-05	197.059	-0.0882766	0.41655	104.366	0.549209	0.0809517
ENSG00000184076	UQCR10	553.937	0.499797	1.87342e-05	215.43	-0.114072	0.450684	606.925	0.507601	0.158495
ENSG00000111452	ADGRD1	117.336	-1.05876	1.87701e-05	131.007	0.0956461	0.74136	132.526	-0.801844	0.26493
ENSG00000163348	PYGO2	453.691	-0.628199	1.8825e-05	342.263	0.0196852	0.92261	561.75	-0.333862	0.386101
ENSG00000171522	PTGER4	2507.06	-0.928989	1.89537e-05	1536.87	0.115715	0.628269	3320.6	-0.440126	0.464181
ENSG00000224982	TMEM233	6.45167	1.7727	1.91238e-05	8.09314	-0.545892	0.135433	4.61895	1.75263	0.31027
ENSG00000096654	ZNF184	230.867	-0.926032	1.92493e-05	176.142	-0.770278	4.84814e-06	272.032	-0.327785	0.706434
ENSG00000172007	RAB33B	431.449	-0.50603	1.9639e-05	487.676	0.192491	0.106947	401.8	-0.22122	0.45205
ENSG00000273992	NLRP2	107.929	1.09772	1.98688e-05	114.302	-0.250769	0.282991	75.4335	0.979273	0.0716659
ENSG00000164171	ITGA2	49.7515	1.43025	1.98881e-05	63.5353	0.425208	0.171975	35.8812	0.624867	0.601411
ENSG00000144395	CCDC150	108.628	1.12571	1.9974e-05	152.584	0.91509	3.03531e-06	84.6141	0.876539	0.316268
ENSG00000116584	ARHGEF2	2314.25	-0.650388	2.02492e-05	2616.97	0.620574	2.51807e-06	2310	-0.58758	0.0952005
ENSG00000161298	ZNF382	213.831	-0.759352	2.042e-05	295.581	0.00737033	0.972641	174.651	-0.404911	0.410901
ENSG00000213988	ZNF90	573.293	0.73974	2.05613e-05	756.466	0.367688	0.00890431	437.505	0.667766	0.232351
ENSG00000128731	HERC2	301.241	0.766942	2.10151e-05	409.923	0.449407	0.00595499	244.844	0.879572	0.00926563
ENSG00000095303	PTGS1	2193.88	1.37895	2.1073e-05	2066.48	0.809624	0.00666362	2554.19	0.174044	0.948378
ENSG00000163220	S100A9	38300.4	1.67923	2.11568e-05	29168.9	1.77085	3.78177e-08	25549.2	0.134524	0.927644
ENSG00000175183	CSRP2	29.2274	1.77613	2.13172e-05	35.856	-0.579795	0.0750624	20.7788	3.03503	5.33061e-05
ENSG00000079931	MOXD1	13.8507	1.75237	2.14633e-05	10.7558	-0.0352668	0.95627	11.9679	1.52271	0.0312655
ENSG00000183914	DNAH2	28.0104	1.26657	2.15278e-05	34.1849	0.535499	0.0306661	26.864	0.848538	0.510373
ENSG00000134910	STT3A	962.649	0.537037	2.17681e-05	691.024	0.221471	0.0553083	951.335	0.480223	0.094526
ENSG00000196584	XRCC2	209.753	0.712001	2.17681e-05	281.207	0.328731	0.0154883	163.776	0.597968	0.368162
ENSG00000103353	UBFD1	582.303	0.510024	2.1939e-05	585.429	-0.0737687	0.578886	583.022	0.474306	0.0356706
ENSG00000092841	MYL6	8192.7	0.66185	2.21415e-05	5088.32	0.653603	2.28471e-06	8597.62	0.332884	0.663534
ENSG00000105708	ZNF14	467.48	-1.21297	2.2176e-05	522.392	-1.19741	7.64891e-09	420.804	-0.455631	0.659259
ENSG00000163125	RPRD2	1424.76	-0.391258	2.2176e-05	1414.34	-0.323821	0.000522926	1477.62	-0.280158	0.497531
ENSG00000135476	ESPL1	39.3519	1.64234	2.22244e-05	49.3032	0.970082	0.00318357	39.2025	1.99641	0.0687977
ENSG00000198783	ZNF830	369.815	-0.486833	2.22244e-05	367.966	-0.461097	1.55948e-06	365.762	-0.12634	0.853851
ENSG00000282183	GOLGA2P10	26.5776	-2.28608	2.23492e-05	26.591	-0.477602	0.262019	26.8794	-2.27559	0.0688492
ENSG00000112079	STK38	2859.71	-0.519351	2.23635e-05	2819.62	-0.00406524	0.982356	2862.41	-0.455588	0.130148
ENSG00000126001	CEP250	903.448	-0.613675	2.26835e-05	926.84	-0.151511	0.329268	921.063	-0.581743	0.214935
ENSG00000261704	IGHV1OR16-1	3.55537	5.23506	2.28891e-05				1.63719	4.70575	0.25579
ENSG00000144810	COL8A1	400.49	0.76689	2.29891e-05	575.312	0.0563216	0.711595	275.371	0.630869	0.287415
ENSG00000112695	COX7A2	1001.46	0.549176	2.35315e-05	558.716	-0.47801	0.000206098	1065.84	0.535693	0.2853
ENSG00000121481	RNF2	337.563	-0.413724	2.38288e-05	308.132	0.0485158	0.709948	377.979	-0.177686	0.718483
ENSG00000177463	NR2C2	1303.12	-0.425569	2.38288e-05	1584.35	0.134476	0.179943	1247.06	-0.490955	0.0115121
ENSG00000241837	ATP5PO	1177.58	0.454928	2.38288e-05	772.496	-0.13968	0.258365	1282.32	0.350989	0.316268
ENSG00000249930		2.73092	3.78212	2.40094e-05	3.99462	1.85645	0.000161327	1.69608	4.57409	0.00276047
ENSG00000129173	E2F8	25.165	2.38331	2.40886e-05	28.3015	1.54679	0.00258646	21.7902	1.82551	0.232467
ENSG00000137868	STRA6	6.76684	2.73761	2.44006e-05	9.61068	1.08997	0.00719967	5.82114	2.5973	0.261829
ENSG00000213626	LBH	1608.28	-0.907351	2.47666e-05	1459.64	-0.936323	4.89488e-07	1755.02	-0.607881	0.314686
ENSG00000213123	TCTEX1D2	40.8009	0.645085	2.48607e-05	30.7721	-0.246765	0.224354	42.0305	0.768837	0.0131609
ENSG00000074842	MYDGF	58.1283	0.852696	2.49053e-05	23.4763	0.357932	0.172207	60.9581	0.745583	0.00834992
ENSG00000183134	PTGDR2	52.2605	-1.72295	2.54541e-05	35.3067	0.888941	0.0349525	76.4032	-0.143815	0.940543
ENSG00000170348	TMED10	2774.79	0.388801	2.55811e-05	1944.08	-0.063163	0.572598	3069.24	0.286301	0.222974
ENSG00000100625	SIX4	327.134	0.914987	2.55959e-05	456.829	0.621769	9.04818e-05	266.816	0.927821	0.145842
ENSG00000112290	WASF1	55.0246	1.40154	2.5684e-05	39.8618	0.913281	0.00509263	55.9528	0.200895	0.905976
ENSG00000162105	SHANK2	9.79058	1.861	2.60481e-05	11.3229	0.98132	0.00289257	7.94361	0.967535	0.557028
ENSG00000198406	BZW1P2	381.748	2.77754	2.60702e-05	425.803	-0.438693	0.0999525	306.902	0.198344	0.975369
ENSG00000273274	ZBTB8B	669.629	0.831834	2.60702e-05	931.359	0.550687	0.000258642	535.83	0.824159	0.259186
ENSG00000271178	IGHV3OR16-13	1.27321	4.95094	2.60851e-05
ENSG00000130558	OLFM1	61.0329	-1.88614	2.63488e-05	32.1781	-0.686834	0.0909395	92.1048	-1.95159	0.027835
ENSG00000125611	CHCHD5	484.869	0.557123	2.64193e-05	581.603	0.680409	9.32732e-13	387.811	0.483184	0.162355
ENSG00000183389	OR56A4	143.823	0.92116	2.70199e-05	211.053	-0.00783073	0.965885	93.6151	0.855909	0.120367
ENSG00000211647	IGLV5-48	2.20148	4.16834	2.73766e-05
ENSG00000106268	NUDT1	145.048	0.533428	2.74846e-05	80.1749	-0.0183296	0.923604	156.567	0.433709	0.132822
ENSG00000118785	SPP1	4.71596	4.07118	2.77429e-05	3.90484	2.06461	0.0203746	2.84068	2.01837	0.294471
ENSG00000163312	HELQ	364.796	-0.532263	2.78152e-05	367.892	-0.275376	0.0449952	360.974	-0.313225	0.162513
ENSG00000105642	KCNN1	116.583	1.0583	2.80569e-05	160.939	0.31553	0.0805392	73.4496	0.570695	0.546726
ENSG00000263002	ZNF234	135.728	-0.854313	2.83319e-05	145.203	-0.0250101	0.924635	131.745	-0.475391	0.367714
ENSG00000110324	IL10RA	4727.82	-0.550809	2.8425e-05	5187.42	0.18546	0.131665	4420.14	-0.336435	0.457543
ENSG00000055917	PUM2	3183.65	-0.320016	2.84887e-05	3469.4	-0.152277	0.052755	2839.96	-0.342107	0.18472
ENSG00000137275	RIPK1	944.631	-0.364082	2.84887e-05	971.745	0.0259543	0.822585	892.634	-0.267928	0.219128
ENSG00000167641	PPP1R14A	30.1688	1.13263	2.90589e-05	21.8562	0.185542	0.561114	34.9348	0.516103	0.690472
ENSG00000077312	SNRPA	573.036	0.441025	2.90794e-05	428.451	-0.134801	0.245367	639.017	0.40398	0.0395845
ENSG00000095321	CRAT	343.207	0.917303	2.91028e-05	217.224	0.794958	8.35294e-05	345.42	0.156431	0.881716
ENSG00000275063		330.167	3.73343	2.91028e-05	10.459	-1.14055	0.232381	254.85	4.02955	0.0181609
ENSG00000102870	ZNF629	117.562	-0.74232	2.94089e-05	114.289	0.0705971	0.729187	138.192	-0.807849	0.0206008
ENSG00000282776	IGHV1-45	16.1084	4.83657	2.94089e-05	2.12423	-0.418995	0.794495	10.7972	4.62361	0.0976873
ENSG00000213671	OLA1P2	76.397	1.20202	2.98799e-05	107.657	0.74588	0.000291893	57.519	1.44543	0.0583185
ENSG00000217120		231.228	0.454955	2.98969e-05	305.225	-0.0863009	0.301523	159.811	0.42424	0.142764
ENSG00000156050	FAM161B	74.9116	-0.737036	3.0744e-05	71.4895	-0.390151	0.0326603	76.8606	-0.391197	0.42707
ENSG00000172331	BPGM	434.108	1.28266	3.09094e-05	315.62	1.37987	3.33786e-09	437.681	0.710421	0.285337
ENSG00000165716	DIPK1B	56.7842	1.41664	3.12032e-05	37.8437	0.0596564	0.885432	55.2404	0.409888	0.802247
ENSG00000107821	KAZALD1	7.19753	2.43834	3.12574e-05	8.43567	-0.197859	0.768515	5.12472	2.08756	0.100812
ENSG00000185873	TMPRSS11B	3.2509	3.12593	3.13191e-05	4.45956	-0.752849	0.167885	1.87238	3.13596	0.149634
ENSG00000121406	ZNF549	343.386	-0.566113	3.15606e-05	387.911	-0.311251	0.0128628	321.236	-0.408756	0.181067
ENSG00000177212	OR2T33	107.301	0.735427	3.15771e-05	154.314	0.0931675	0.371274	78.6299	0.241287	0.732672
ENSG00000213079	SCAF8	2141.55	-0.471715	3.17173e-05	2383.91	-0.238426	0.0283854	2035.19	-0.195952	0.637109
ENSG00000196172	ZNF681	176.921	-0.837898	3.19961e-05	241.031	-0.0943956	0.585862	153.446	-0.984733	0.0470515
ENSG00000084731	KIF3C	144.436	1.20884	3.23732e-05	146.067	0.736729	0.00126939	168.67	0.0575479	0.984718
ENSG00000186642	PDE2A	115.661	1.73029	3.25093e-05	107.747	0.892654	0.0164646	91.8695	0.412399	0.759552
ENSG00000198856	OSTC	497.782	0.643656	3.26651e-05	287.708	-0.12731	0.525744	558.003	0.611286	0.171995
ENSG00000165868	HSPA12A	79.9829	0.638344	3.29415e-05	106.546	-0.56562	3.32927e-08	50.8288	0.469176	0.192982
ENSG00000281965		185.68	-1.22781	3.29764e-05	181.838	0.202157	0.395407	225.531	-0.464444	0.640575
ENSG00000128266	GNAZ	377.96	1.3123	3.29971e-05	431.893	0.158381	0.651232	382.271	0.225764	0.914619
ENSG00000188501	LCTL	15.8052	1.73438	3.30859e-05	19.2057	0.430929	0.175657	11.9312	1.37536	0.345748
ENSG00000101182	PSMA7	1997.06	0.3617	3.32052e-05	955.646	0.246334	0.00584564	2271.38	0.263186	0.194365
ENSG00000163879	DNALI1	4.43203	2.48676	3.33468e-05	4.60401	-0.683671	0.284037	2.56293	1.58625	0.2227
ENSG00000108231	LGI1	33.0346	1.02577	3.37078e-05	43.7797	-0.199878	0.286539	20.0344	1.61319	0.0353736
ENSG00000101452	DHX35	272.668	-0.479716	3.38077e-05	269.039	-0.111047	0.321387	277.412	-0.383147	0.248085
ENSG00000147113	DIPK2B	60.6828	1.1196	3.39265e-05	78.4807	0.162097	0.482591	45.1101	0.992285	0.312182
ENSG00000154429	CCSAP	576.382	-0.578863	3.41801e-05	580.121	-0.117074	0.472705	622.423	-0.46296	0.0989114
ENSG00000168612	ZSWIM1	188.139	-0.658384	3.42417e-05	224.444	0.438701	0.000674066	178.801	-0.321318	0.693206
ENSG00000183206	POTEC	4.33007	1.98535	3.42417e-05	3.62645	-1.06427	0.0704086	2.48616	1.62634	0.161818
ENSG00000143977	SNRPG	561.396	0.443926	3.43939e-05	349.025	-0.0322509	0.81608	585.471	0.430607	0.294553
ENSG00000164066	INTU	676.676	0.551525	3.43939e-05	955.728	-0.086539	0.422034	514.361	0.676256	0.034215
ENSG00000023608	SNAPC1	108.734	-0.860372	3.45507e-05	97.9219	-0.131306	0.561069	112.721	-0.734935	0.205722
ENSG00000125967	NECAB3	76.7902	0.631966	3.53686e-05	54.9388	0.19965	0.266758	83.3364	0.250973	0.700667
ENSG00000180537	RNF182	24.0713	4.16521	3.54498e-05	32.3831	1.58665	0.0578156	37.6801	1.86591	0.489458
ENSG00000214050	FBXO16	2.70876	4.40758	3.54958e-05	2.14749	2.14635	0.0481837	1.55984	4.12479	0.0224373
ENSG00000198482	ZNF808	567.004	-0.57507	3.57076e-05	686.254	-0.307107	0.0115709	486.724	-0.303547	0.428216
ENSG00000131849	ZNF132	24.5163	-1.07764	3.57223e-05	26.1944	-0.341082	0.225501	22.5299	-0.417417	0.629601
ENSG00000211972	IGHV3-66	13.7028	6.58644	3.58792e-05	14.0835	2.748	0.00500755	7.26719	2.86085	0.5537
ENSG00000125991	ERGIC3	1259.05	0.375359	3.61724e-05	1054.91	0.231569	0.00295094	1347.92	0.210828	0.342114
ENSG00000004142	POLDIP2	805.335	0.38705	3.6282e-05	406.109	0.236436	0.0131654	906.552	0.260033	0.15194
ENSG00000127831	VIL1	101.828	1.60809	3.6282e-05	102.195	0.323689	0.416483	110.584	0.57093	0.754926
ENSG00000126773	PCNX4	955.979	-0.589716	3.62948e-05	977.706	0.121721	0.476794	954.68	-0.576789	0.0375973
ENSG00000128849	CGNL1	57.8618	0.958146	3.6635e-05	76.0403	0.593789	0.000692366	45.477	1.04795	0.191783
ENSG00000095015	MAP3K1	4998.9	-0.517711	3.66657e-05	4804.09	0.120174	0.384386	5125.03	-0.536838	0.0716659
ENSG00000104549	SQLE	311.088	0.939708	3.67563e-05	318.272	0.563252	0.0112387	292.233	0.518129	0.463606
ENSG00000177700	POLR2L	375.142	0.596791	3.70088e-05	180.86	0.429566	0.00243988	382.438	0.341823	0.233662
ENSG00000184897	H1-10	3845.81	0.858025	3.72419e-05	3943.8	0.216673	0.377894	3806.74	0.675603	0.241411
ENSG00000158683	PKD1L1	54.8602	1.07644	3.75981e-05	63.2566	0.253825	0.166596	47.1059	0.900889	0.299217
ENSG00000214210		115.336	0.866635	3.76069e-05	155.921	0.384755	0.0299712	82.076	0.9133	0.142388
ENSG00000126856	PRDM7	19.9057	1.0811	3.76698e-05	23.3665	-0.0617862	0.816975	16.3105	0.522351	0.647404
ENSG00000129562	DAD1	807.37	0.536136	3.77079e-05	472.666	0.143173	0.375246	848.14	0.524798	0.336683
ENSG00000241468	ATP5MF	340.89	0.554911	3.77637e-05	231.748	0.114557	0.48753	323.141	0.462454	0.320672
ENSG00000270518		22.3532	1.24247	3.7797e-05	35.8634	0.312358	0.121864	14.3583	1.15269	0.249695
ENSG00000164048	ZNF589	524.659	-0.643647	3.80394e-05	523.74	-0.47441	0.00129029	557.2	-0.712176	0.0637742
ENSG00000122729	ACO1	294.497	-0.592873	3.84514e-05	263.353	-0.196667	0.234556	302.428	-0.572448	0.0749848
ENSG00000099901	RANBP1	573.907	0.482472	3.86715e-05	403.87	-0.225516	0.0256869	599.989	0.303062	0.259186
ENSG00000197721	CR1L	11.6658	2.31968	3.91872e-05	16.5771	1.5519	2.23975e-05	10.4998	0.680164	0.814001
ENSG00000114115	RBP1	11.5354	1.54196	3.94066e-05	15.6762	-0.0736032	0.838509	7.4332	1.42962	0.341955
ENSG00000167984	NLRC3	1702.66	-0.657488	3.9631e-05	1646.37	-0.491656	0.000225137	1848.71	-0.528412	0.310874
ENSG00000198336	MYL4	34.663	3.12981	3.96391e-05	43.5511	1.75387	0.00208292	46.7069	1.61018	0.534855
ENSG00000165105	RASEF	1615.04	0.493791	3.97878e-05	1984.31	-0.169241	0.0653903	1174.75	0.492895	0.0181844
ENSG00000167670	CHAF1A	379.538	0.703716	4.03312e-05	373.143	0.0740569	0.728029	348.168	0.544078	0.154293
ENSG00000171208	NETO2	371.914	0.770783	4.0432e-05	424.924	0.76877	3.429e-09	321.882	0.166677	0.885472
ENSG00000100865	CINP	393.389	0.490082	4.045e-05	366.65	0.303882	0.00849606	363.33	0.49377	0.0451004
ENSG00000104368	PLAT	381.568	0.679548	4.05409e-05	518.824	0.307124	0.0131654	283.076	0.584181	0.359736
ENSG00000181001	OR52N1	87.4202	0.927598	4.05409e-05	123.289	-0.222684	0.0634661	57.8799	0.949462	0.0668463
ENSG00000278555	LILRB4	115.928	2.25864	4.11524e-05	69.8417	1.22902	0.0026827	82.438	1.23679	0.43644
ENSG00000168477	TNXB	23.3619	2.31795	4.16608e-05	28.5259	-1.16607	0.00394468	22.2276	0.616056	0.785837
ENSG00000281614	INPP5D	5363.3	-0.362349	4.18646e-05	4948.6	0.0850563	0.377146	5436.81	-0.447459	0.00091868
ENSG00000033170	FUT8	384.86	1.07747	4.20649e-05	452.26	0.992119	1.39458e-06	416.131	1.25425	0.108572
ENSG00000161103		13.4833	1.68499	4.23662e-05	10.8816	0.422443	0.259215	10.7588	1.9434	0.0940515
ENSG00000062725	APPBP2	600.182	-0.488532	4.24714e-05	608.401	-0.226176	0.0745199	610.531	-0.309881	0.385367
ENSG00000165916	PSMC3	826.697	0.397002	4.24714e-05	491.62	0.162137	0.123412	939.102	0.310648	0.0513997
ENSG00000169439	SDC2	58.6857	2.18935	4.24714e-05	63.7445	0.952812	0.0528509	79.07	1.68722	0.276218
ENSG00000124721	DNAH8	28.4418	1.67259	4.25805e-05	34.7278	-0.916162	0.0219548	28.3274	1.62238	0.121709
ENSG00000211638	IGLV8-61	132.507	2.96728	4.28029e-05	34.3851	0.235623	0.7306	104.595	3.33967	0.00707876
ENSG00000180787	ZFP3	127.032	-0.968209	4.29964e-05	150.865	-0.81307	7.39249e-05	118.552	-0.727967	0.389244
ENSG00000274320	GOLGA6L9	121.298	-1.78475	4.32175e-05	150.248	-0.740183	0.0240879	107.395	-0.409991	0.863623
ENSG00000078687	TNRC6C	1287.76	-0.780353	4.33624e-05	1531.48	-0.755647	2.31207e-06	1137.24	-0.380079	0.606086
ENSG00000104918	RETN	257.059	2.5417	4.3522e-05	99.8187	1.51579	0.00549598	150.432	-1.11647	0.495697
ENSG00000165637	VDAC2	1293.69	0.401061	4.40431e-05	1044.06	-0.0637454	0.588319	1380.49	0.224491	0.532509
ENSG00000148483	TMEM236	179.606	0.779636	4.42093e-05	250.518	0.547909	3.09182e-05	138.908	0.816875	0.232886
ENSG00000128833	MYO5C	61.6186	0.971407	4.49156e-05	76.7936	0.279066	0.185484	46.0031	0.888606	0.162513
ENSG00000259316		41.3435	1.92657	4.55906e-05	57.2389	0.450111	0.229913	26.8566	1.96467	0.0549367
ENSG00000100568	VTI1B	1352.5	0.430425	4.57956e-05	1028.43	0.160838	0.171308	1400.67	0.283461	0.398345
ENSG00000149485	FADS1	407.56	0.793728	4.57956e-05	335.178	0.223491	0.191394	398.916	0.212804	0.813878
ENSG00000143543	JTB	1532.8	0.299909	4.60991e-05	811.651	0.209329	0.00252423	1721.61	0.203678	0.492134
ENSG00000137802	MAPKBP1	498.721	-0.596494	4.61475e-05	507.465	-0.151484	0.191282	492.6	-0.689467	0.107101
ENSG00000143995	MEIS1	220.273	1.49994	4.61665e-05	261.959	-0.150175	0.727567	145.79	0.611336	0.636343
ENSG00000150760	DOCK1	43.5252	1.44031	4.64908e-05	45.6675	0.315189	0.374815	38.6623	-0.286474	0.888591
ENSG00000196208	GREB1	426.72	0.849313	4.64908e-05	622.71	0.592741	0.000148921	338.922	0.991903	0.0933382
ENSG00000163359	COL6A3	122.968	1.03179	4.66218e-05	149.188	0.648861	0.00149485	143.352	0.879741	0.404841
ENSG00000102030	NAA10	471.101	0.378104	4.66712e-05	311.188	0.119569	0.272271	523.325	0.44483	0.00295205
ENSG00000184979	USP18	223.146	2.18793	4.68578e-05	143.602	-1.71755	0.000619971	183.45	2.90338	1.61973e-08
ENSG00000278293	IGLV7-43	69.4823	2.46152	4.72603e-05	38.134	1.20162	0.0581781	41.6746	1.77537	0.0482166
ENSG00000090857	PDPR	245.887	-0.959544	4.73708e-05	297.307	0.199207	0.284868	209.693	-0.931032	0.150213
ENSG00000183317	EPHA10	421.098	0.72829	4.74668e-05	596.072	0.476624	0.000207842	311.938	0.687813	0.270331
ENSG00000049759	NEDD4L	163.043	0.90418	4.80362e-05	183.755	0.529439	0.00423924	160.6	0.825307	0.144398
ENSG00000010327	STAB1	1941.62	1.24241	4.81357e-05	2006.2	1.38374	1.29197e-09	1823.81	0.0136409	0.994597
ENSG00000166595	CIAO2B	343.821	0.350377	4.81357e-05	164.989	0.274425	0.00278081	380.34	0.360414	0.102323
ENSG00000171469	ZNF561	373.323	-0.438415	4.81357e-05	406.113	-0.19712	0.0509721	358.338	-0.460633	0.0663812
ENSG00000196867	ZFP28	63.3479	-1.10173	4.81357e-05	59.4571	-0.658692	0.0154024	71.7116	-0.996063	0.130343
ENSG00000198876	DCAF12	1253.65	1.57011	4.88434e-05	1361.1	1.65291	3.70068e-08	1400.43	0.58192	0.652991
ENSG00000173421	IHO1	85.7493	0.941572	4.89319e-05	107.328	0.442751	0.0304738	69.195	1.01221	0.257443
ENSG00000157510	AFAP1L1	31.7842	1.1229	4.91309e-05	38.7749	-0.0888302	0.767481	23.8468	0.457547	0.702981
ENSG00000186329	TMEM212	1429.29	0.684443	4.919e-05	2014.07	-0.583168	3.52313e-05	823.84	0.689555	0.13636
ENSG00000140153	WDR20	579.179	-0.454397	4.9309e-05	602.328	-0.100732	0.417	528.7	-0.285031	0.47511
ENSG00000158805	ZNF276	1935.49	-0.470691	4.95955e-05	1656.63	0.123108	0.269652	2142.19	-0.166005	0.720318
ENSG00000254737	OR10G4	87.962	0.889595	4.98312e-05	125.866	-0.209011	0.190918	59.676	0.836703	0.145515
ENSG00000165300	SLITRK5	242.61	0.838563	4.98462e-05	337.3	0.624683	0.000128856	191.806	0.875555	0.241048
ENSG00000177324	BEND2	295.445	1.41719	5.00381e-05	360.493	0.225185	0.533869	370.347	0.243112	0.923024
ENSG00000153071	DAB2	769.053	1.07808	5.0114e-05	870.976	-0.223482	0.450945	579.953	0.584347	0.445331
ENSG00000167895	TMC8	1261.6	-0.706669	5.0114e-05	1090.4	-0.366324	0.023932	1279.08	-0.279273	0.686178
ENSG00000163050	COQ8A	838.497	-0.591181	5.01498e-05	670.18	-0.156208	0.368816	962.937	-0.360944	0.290048
ENSG00000107438	PDLIM1	707.014	1.03832	5.04438e-05	676.512	0.49955	0.0556954	614.493	0.435226	0.567467
ENSG00000112964	GHR	24.7018	1.40451	5.04438e-05	34.4901	0.113945	0.705674	20.7098	1.51859	0.201585
ENSG00000148158	SNX30	1116.57	-0.643923	5.04438e-05	1090.27	0.226019	0.118375	1294.18	-0.956521	0.034215
ENSG00000136870	ZNF189	180.228	-0.622274	5.04682e-05	226.292	-0.314139	0.030604	143.613	-0.383329	0.389594
ENSG00000137815	RTF1	1250.2	0.452737	5.06398e-05	1295.57	0.129653	0.252977	1220.28	0.562244	0.00550406
ENSG00000138231	DBR1	231.06	-0.54752	5.09191e-05	197.973	-0.107102	0.539226	259.169	-0.293855	0.481385
ENSG00000230562	FAM133DP	150.621	1.72779	5.10366e-05	227.842	-0.620961	0.0261701	67.3532	2.12356	0.0221569
ENSG00000100031	GGT1	142.652	0.909593	5.11814e-05	136.278	0.352958	0.102214	128.152	0.0445384	0.981896
ENSG00000124657	OR2B6	7.36701	3.47676	5.14997e-05	8.89184	-0.361824	0.675792	3.06339	2.53541	0.244509
ENSG00000117525	F3	36.9459	1.78382	5.15139e-05	45.8499	0.638911	0.108633	27.0393	1.23946	0.299217
ENSG00000105143	SLC1A6	8.01199	1.95115	5.17566e-05	10.6902	-0.0349106	0.940658	6.38225	1.14519	0.663534
ENSG00000143546	S100A8	21159.7	1.93084	5.18312e-05	15619.3	2.12213	1.02604e-07	12679.9	0.279129	0.847271
ENSG00000004866	ST7	217.236	0.682379	5.18671e-05	197.864	0.128074	0.495605	204.351	0.227209	0.738224
ENSG00000184384	MAML2	1741.15	-0.708972	5.23036e-05	2308.49	-0.864006	1.24557e-09	1422.59	-0.285167	0.671333
ENSG00000101188	NTSR1	77.7877	2.07558	5.23154e-05	96.1748	1.59427	0.00011255	67.4504	0.300279	0.909772
ENSG00000184702	SEPTIN5	195.465	1.58529	5.25186e-05	183.757	0.950216	0.00840015	255.13	0.21705	0.940543
ENSG00000197037	ZSCAN25	603.392	-0.54116	5.26444e-05	666.376	-0.496106	4.59345e-06	589.641	-0.232598	0.566156
ENSG00000221909	FAM200A	42.6393	-0.750053	5.26444e-05	35.181	-0.117346	0.639866	48.6853	-0.454423	0.221965
ENSG00000189144	ZNF573	120.026	-1.0236	5.29779e-05	117.092	-0.619804	0.0130939	128.62	-0.571407	0.583432
ENSG00000008256	CYTH3	209.822	-0.7735	5.33483e-05	194.3	-0.261766	0.188805	238.501	-0.795443	0.0819966
ENSG00000136950	ARPC5L	874.456	0.501215	5.3497e-05	748.299	0.06201	0.681424	887.635	0.454215	0.0978042
ENSG00000070831	CDC42	8298.27	0.457604	5.36548e-05	10518.7	0.0634628	0.641848	7208.98	0.133441	0.814741
ENSG00000198363	ASPH	808.941	1.03895	5.37565e-05	898.446	1.3392	9.54165e-13	706.387	0.334665	0.666587
ENSG00000130584	ZBTB46	48.6165	-1.42361	5.41615e-05	48.2285	0.257985	0.526961	51.0722	-0.457339	0.724164
ENSG00000138767	CNOT6L	3210.48	-0.680715	5.43079e-05	3825.04	-0.668909	6.26036e-06	2815.25	-0.308071	0.529575
ENSG00000123360	PDE1B	321.503	0.720296	5.44703e-05	425.18	0.300185	0.0427091	241.708	0.627503	0.14258
ENSG00000226603	LY6G6D	1.99818	4.79085	5.44703e-05	1.48242	1.24856	0.239933
ENSG00000065970	FOXJ2	938.138	-0.47678	5.47055e-05	867.942	-0.0415019	0.788075	1062.57	-0.616458	3.91914e-05
ENSG00000167088	SNRPD1	851.436	0.628876	5.51073e-05	608.489	-0.641953	8.57198e-06	851.472	0.658721	0.00275026
ENSG00000107679	PLEKHA1	1759	-0.626026	5.54011e-05	2022.46	-0.69154	6.3502e-08	1628.99	-0.316219	0.543
ENSG00000186335	SLC36A2	39.6273	0.919292	5.54405e-05	50.2005	0.153512	0.499923	31.3851	0.941255	0.42113
ENSG00000134757	DSG3	110.61	1.14574	5.55198e-05	146.436	1.20827	1.2086e-08	95.0231	0.987912	0.324193
ENSG00000115902	SLC1A4	292.635	0.87351	5.55832e-05	219.4	0.499795	0.0166039	341.577	0.847034	0.064878
ENSG00000176204	LRRTM4	256.03	0.574615	5.55926e-05	348.912	0.368809	5.95451e-06	208.243	0.425873	0.271422
ENSG00000134508	CABLES1	18.7648	1.73968	5.57136e-05	15.1444	-0.187205	0.71182	21.8209	2.2234	0.00940153
ENSG00000103876	FAH	203.221	0.884647	5.59067e-05	218.704	0.618384	2.20521e-05	183.025	0.158954	0.916087
ENSG00000145919	BOD1	192.532	-0.614242	5.62876e-05	187.984	-0.648087	4.31666e-06	197.641	-0.201855	0.626069
ENSG00000125319	HROB	22.8486	1.21832	5.62996e-05	21.415	0.0998542	0.799737	18.618	1.01525	0.112413
ENSG00000094661	OR1I1	129.226	0.893097	5.74e-05	181.567	0.331712	0.0493998	88.9743	1.01805	0.135252
ENSG00000156265	MAP3K7CL	1886.63	1.2621	5.74e-05	1969.74	-0.239277	0.474504	2033.85	0.813356	0.395152
ENSG00000169397	RNASE3	42.896	2.4719	5.74577e-05	34.2593	0.776846	0.225452	26.0217	0.228613	0.924021
ENSG00000172432	GTPBP2	865.894	0.595709	5.78716e-05	961.534	0.360436	0.0106165	808.49	0.255188	0.647643
ENSG00000240694	PNMA2	309.276	0.768533	5.81184e-05	439.704	0.447134	0.000742197	238.324	0.632409	0.342788
ENSG00000153246	PLA2R1	13.3298	1.44608	5.83492e-05	17.5889	0.0628311	0.847828	10.6565	1.24163	0.499205
ENSG00000276180	H4C9	93.0266	1.12812	5.83648e-05	129.226	0.493167	0.0588036	74.7853	0.595819	0.383812
ENSG00000083814	ZNF671	206.905	-0.699858	5.87409e-05	162.233	-0.446848	0.00705017	235.229	-0.377393	0.478073
ENSG00000105011	ASF1B	103.275	1.16984	5.89378e-05	48.9404	1.09274	0.000176161	99.306	0.838456	0.225955
ENSG00000255552	LY6G6E	3.70984	2.41666	5.91036e-05				1.91265	0.860568	0.73153
ENSG00000147689	FAM83A	6.08225	3.05565	5.95178e-05	6.42585	-0.0844017	0.917199	2.44806	3.43538	0.013158
ENSG00000253731	PCDHGA6	120.606	0.818551	5.99686e-05	166.341	0.444476	0.00307714	92.7089	0.653188	0.37818
ENSG00000084623	EIF3I	1339.56	0.315781	6.00808e-05	917.468	0.109125	0.185074	1472.36	0.209119	0.492134
ENSG00000005108	THSD7A	15.8136	3.30188	6.05135e-05	21.0256	-0.87566	0.152748	9.14668	2.89614	0.134111
ENSG00000135119	RNFT2	156.479	0.726946	6.05607e-05	208.247	0.218509	0.228162	132.907	0.716321	0.224297
ENSG00000117984	CTSD	7728.98	1.12236	6.07683e-05	4141.78	1.3779	4.67034e-12	7744.35	-0.0307664	0.990234
ENSG00000236802	B3GALT4	84.7354	4.45965	6.07683e-05	97.8765	0.314431	0.755651	71.0528	0.470422	0.950133
ENSG00000110066	KMT5B	815.55	-0.399452	6.09954e-05	785.868	0.136082	0.242332	821.367	-0.340733	0.133605
ENSG00000168958	MFF	732.925	0.351843	6.10084e-05	607.636	0.119608	0.233122	758.576	0.328713	0.133925
ENSG00000197472	ZNF695	6.96891	2.42208	6.10315e-05	9.00312	-0.376794	0.406171	4.97592	3.17228	0.00523454
ENSG00000196110	ZNF699	387.069	-0.563478	6.1244e-05	493.242	0.377561	0.000264378	350.399	-0.334437	0.497069
ENSG00000205571	SMN2	53.9365	-2.98359	6.1244e-05	59.2346	0.520675	0.345363	45.4886	-1.12705	0.67233
ENSG00000272655	POLR2J4	216.092	0.602083	6.16701e-05	215.035	-0.385221	0.0010349	205.585	0.656431	0.0461477
ENSG00000086991	NOX4	6.2515	1.8999	6.18439e-05	8.12986	-0.560349	0.152984	4.38629	1.82874	0.321119
ENSG00000183011	NAA38	345.23	0.568799	6.19042e-05	170.803	0.534469	5.68299e-05	351.172	0.445953	0.269237
ENSG00000134294	SLC38A2	2689.62	-0.567487	6.21212e-05	2357.4	0.0967237	0.471554	2909.36	-0.512432	0.276338
ENSG00000173457	PPP1R14B	297.155	0.526956	6.25219e-05	180.296	0.387082	0.00226003	343.485	0.555638	0.0118872
ENSG00000164168	TMEM184C	360.346	-0.495149	6.3254e-05	260.913	0.325664	0.00917109	408.911	-0.51334	0.0742249
ENSG00000175344	CHRNA7	81.0834	1.18045	6.37029e-05	103.649	0.727008	0.00109094	84.4318	0.811585	0.519607
ENSG00000280518		182.223	2.49499	6.37029e-05	229.241	-0.772707	0.044029	120.175	-0.221895	0.966506
ENSG00000108506	INTS2	346.601	-0.571569	6.40367e-05	378.018	-0.429975	0.00103997	323.233	-0.446801	0.366473
ENSG00000196437	ZNF569	104.806	-0.716416	6.40367e-05	95.5653	-0.451523	0.013391	108.188	-0.499515	0.394675
ENSG00000196890	H2BU1	198.678	0.777432	6.40367e-05	283.886	0.478826	0.00114187	150.768	0.835452	0.0911583
ENSG00000213585	VDAC1	1006.4	0.466141	6.40367e-05	747.254	0.0982441	0.483799	1090.73	0.308426	0.190001
ENSG00000284631	SCYGR4	3.38038	2.31044	6.40367e-05	3.99933	0.139694	0.819162	2.60834	1.59721	0.589766
ENSG00000169760	NLGN1	6.16237	2.5877	6.42672e-05	7.18809	0.0369845	0.961759	3.20536	2.13844	0.145655
ENSG00000172716	SLFN11	873.56	-0.668639	6.42672e-05	769.088	0.289836	0.0748718	946.97	-0.616557	0.0497194
ENSG00000282579	IGHV4-39	632.245	3.51088	6.42672e-05	220.356	3.51011	2.52668e-06	408.405	3.27973	0.022436
ENSG00000143595	AQP10	45.8834	1.93209	6.44181e-05	40.1565	0.931335	0.0483164	64.0803	0.630954	0.79763
ENSG00000249616	CCNB3P1	9.86449	1.83472	6.45445e-05	13.2907	0.722633	0.0306046	6.81615	1.49284	0.397679
ENSG00000198081	ZBTB14	533.12	-0.515599	6.51012e-05	459.734	-0.540829	5.50973e-06	606.761	-0.531964	0.2227
ENSG00000006062	MAP3K14	799.99	-0.515084	6.58442e-05	709.327	0.0763983	0.61735	903.847	-0.346148	0.353948
ENSG00000131142	CCL25	1.38755	2.75657	6.63362e-05
ENSG00000232653	GOLGA8N	202.537	-1.42128	6.77274e-05	249.408	0.61459	0.0371497	239.937	-1.57256	0.0642206
ENSG00000134030	CTIF	234.782	0.915635	6.91745e-05	279.167	0.648372	6.83828e-05	240.761	0.132163	0.930046
ENSG00000078140	UBE2K	941.136	0.448241	6.96513e-05	1010.84	-0.257063	0.0329382	899.943	0.348034	0.445246
ENSG00000186026	ZNF284	55.2544	-0.907458	6.99059e-05	61.8185	-0.822348	0.00015673	53.4173	-0.487897	0.564407
ENSG00000047617	ANO2	14.0891	2.49788	6.99083e-05	17.8393	0.573421	0.24786	11.13	0.124014	0.983756
ENSG00000101197	BIRC7	2.86975	-3.21406	6.99083e-05	1.64886	-0.589634	0.572675	4.22179	-2.07998	0.190139
ENSG00000120949	TNFRSF8	127.632	-1.05815	6.99083e-05	55.9516	0.877985	0.000459988	177.948	-0.845098	0.182628
ENSG00000124098	FAM210B	695.149	1.20021	6.99083e-05	586.211	1.30007	2.13348e-08	831.58	0.608909	0.540894
ENSG00000197183	NOL4L	1793.04	-0.521174	6.99083e-05	1789.38	-0.157177	0.249819	1744.3	-0.277728	0.446338
ENSG00000237482	LY6G6E	3.84681	2.19133	6.99083e-05				2.129	0.502155	0.785837
ENSG00000143162	CREG1	1325.92	0.828436	7.05886e-05	846.014	0.654157	0.000286673	1435.65	0.153476	0.887321
ENSG00000174749	FAM241A	13223.9	0.564432	7.08955e-05	19105	-0.103044	0.469244	9183.96	0.474696	0.340733
ENSG00000100307	CBX7	859.244	-0.59817	7.11788e-05	960.661	-0.417125	0.00111588	827.184	-0.199709	0.800026
ENSG00000110171	TRIM3	234.288	-0.612062	7.14139e-05	191.378	0.0420662	0.807014	250.092	-0.426303	0.322791
ENSG00000225523	IGKV6D-21	16.5548	3.13951	7.14139e-05	6.73223	1.95255	0.0072694	12.6847	3.08083	0.0141563
ENSG00000274474	YWHAE	1703.06	0.575322	7.18085e-05	1638.52	0.232973	0.137573	1582.22	0.346273	0.563818
ENSG00000174652	ZNF266	1103.71	-0.841271	7.18175e-05	1065.86	-0.838315	2.91104e-07	1159.63	-0.387416	0.521962
ENSG00000187583	PLEKHN1	23.0532	1.24296	7.19979e-05	16.1492	1.15258	0.000228753	22.6776	1.09991	0.0711375
ENSG00000136527	TRA2B	8151.62	0.577069	7.26239e-05	12119.3	-0.303188	0.0443153	5857.77	0.816287	4.40797e-05
ENSG00000103489	XYLT1	948.303	-0.541153	7.40094e-05	1179.31	-0.0772092	0.572236	948.73	-0.404791	0.202824
ENSG00000181061	HIGD1A	615.848	0.517271	7.45447e-05	446.548	0.203715	0.153357	660.477	0.285933	0.555078
ENSG00000262664	OVCA2	206.481	0.727217	7.48461e-05	78.2011	0.53225	0.00844021	246.407	0.578994	0.0376803
ENSG00000162591	MEGF6	533.666	-1.01455	7.48481e-05	511.097	-0.0161718	0.959823	621.116	-0.598545	0.294595
ENSG00000226788	RING1	38.9608	10.5025	7.48481e-05	58.5124	-0.673837	0.79825	27.5864	9.73375	0.198253
ENSG00000109832	DDX25	42.7266	1.23103	7.49198e-05	59.9479	0.490485	0.037086	31.4822	1.08038	0.311403
ENSG00000168906	MAT2A	2375.45	-0.643224	7.51806e-05	2158.8	0.0428917	0.818361	2627.92	-0.583944	0.224297
ENSG00000117481	NSUN4	505.607	-0.529382	7.55092e-05	545.237	-0.0430833	0.790521	467.275	-0.143853	0.720056
ENSG00000169021	UQCRFS1	1170.68	0.418902	7.55092e-05	739.969	-0.197797	0.0802026	1290.36	0.342096	0.145842
ENSG00000089195	TRMT6	426.016	0.876682	7.65343e-05	344.905	0.828394	2.60963e-05	402.384	0.178303	0.864779
ENSG00000233999	IGKV3OR2-268	13.6752	3.37219	7.65343e-05	1.33003	0.720502	0.537606	11.1353	3.59003	0.00508483
ENSG00000236155	ZPLD2P	28.4752	1.24316	7.65343e-05	39.4205	0.427305	0.0868302	24.4836	1.21712	0.410464
ENSG00000213551	DNAJC9	451.607	0.476267	7.66604e-05	323.102	-0.290702	0.0107224	489.415	0.528544	0.0493601
ENSG00000088298	EDEM2	643.606	0.463877	7.78897e-05	371.469	0.470831	7.015e-06	687.62	0.284245	0.0615848
ENSG00000137807	KIF23	62.8673	1.22169	7.78897e-05	58.2486	0.484413	0.130154	52.286	0.900727	0.273334
ENSG00000186106	ANKRD46	148.337	-0.781623	7.85954e-05	156.141	-0.751833	4.81004e-05	141.319	-0.654115	0.0742249
ENSG00000228981		3.09177	2.23	7.92702e-05				2.57599	0.832704	0.511321
ENSG00000008438	PGLYRP1	71.3217	3.86811	7.95263e-05	173.718	1.72623	0.0397698	85.0707	1.76202	0.550824
ENSG00000100567	PSMA3	643.709	0.387503	7.95263e-05	462.139	0.0661457	0.586705	694.669	0.370981	0.196911
ENSG00000158901	WFDC8	54.0499	1.04812	7.95263e-05	77.3027	0.307705	0.0890871	34.0268	1.09886	0.242393
ENSG00000198829	SUCNR1	41.0943	1.77349	7.95263e-05	50.5053	0.379957	0.422428	32.7346	0.576152	0.775577
ENSG00000204165	CXorf65	107.487	-1.41453	8.04643e-05	145.546	-0.622272	0.0230315	62.5979	-0.796643	0.503792
ENSG00000132680	KHDC4	808.848	-0.517485	8.10782e-05	1010.75	-0.231263	0.0435728	650.077	-0.325003	0.418886
ENSG00000204103	MAFB	3295.29	1.53781	8.12188e-05	2626.16	1.33872	0.000212284	3270.75	0.269515	0.898785
ENSG00000270885	RASL10B	223.321	0.62405	8.17272e-05	337.139	0.258885	0.0277873	149.685	0.425359	0.431652
ENSG00000105404	RABAC1	611.891	0.641707	8.20949e-05	251	0.956045	1.46032e-14	687.199	0.53147	0.409021
ENSG00000084693	AGBL5	215.135	0.476106	8.22476e-05	171.433	0.17904	0.177219	239.836	0.182667	0.856175
ENSG00000256235	SMIM3	393.801	0.972289	8.27525e-05	322.707	0.805924	0.000169825	411.71	0.013824	0.995023
ENSG00000124491	F13A1	370.876	1.52103	8.42626e-05	412.836	1.22735	0.000354873	454.447	0.102378	0.97671
ENSG00000129636	ITFG1	787.557	0.464534	8.436e-05	682.273	-0.134694	0.31162	739.693	0.0850575	0.92081
ENSG00000132541	RIDA	50.4617	0.773494	8.436e-05	29.1157	0.148127	0.589357	54.5411	0.500284	0.466596
ENSG00000255986	MT1JP	2.57494	3.17751	8.44486e-05	2.88666	1.05075	0.130005	1.49853	2.39031	0.180141
ENSG00000152193	OBI1	184.356	-0.804236	8.56362e-05	146.929	-0.704616	0.00057302	215.819	-0.391109	0.636733
ENSG00000183778	B3GALT5	1.74755	3.53394	8.786e-05	1.50399	-0.279102	0.781074
ENSG00000041515	MYO16	19.0833	-2.01851	8.84023e-05	19.4632	-0.979507	0.0355806	19.6331	-1.1524	0.51819
ENSG00000278301	GRAMD4P3	82.6547	0.972002	8.94414e-05	116.204	-0.262959	0.243556	58.0745	1.00249	0.157475
ENSG00000124733	MEA1	471.549	0.388462	8.9479e-05	275.025	0.0738288	0.556176	509.241	0.253408	0.640136
ENSG00000110344	UBE4A	286.418	-1.03014	8.98068e-05	347.752	-0.524893	0.0129186	193.061	-1.1959	0.117257
ENSG00000115183	TANC1	19.2807	1.19836	9.01649e-05	21.5089	-0.435759	0.115897	14.384	0.483284	0.636271
ENSG00000116649	SRM	468.726	0.646582	9.03923e-05	166.607	0.515401	0.00193769	551.41	0.639233	0.045577
ENSG00000231558	HLA-DOA	122.259	-3.43234	9.06793e-05	98.3705	-1.14545	0.0998762	207.303	-2.68747	0.126742
ENSG00000165626	BEND7	94.5997	1.25695	9.08869e-05	127.571	1.3676	7.82478e-10	75.0838	0.725291	0.505817
ENSG00000224041	IGKV3D-15	17.4688	3.06854	9.10791e-05	5.26916	1.38631	0.0886155	18.538	3.67538	0.0194079
ENSG00000175287	PHYHD1	37.5724	1.19528	9.13137e-05	39.8416	0.225857	0.506768	33.2461	1.08856	0.238022
ENSG00000049656	CLPTM1L	1251.65	0.608077	9.2291e-05	999.109	0.611509	8.91605e-06	1331.95	0.528609	0.135146
ENSG00000127540	UQCR11	1061.26	0.442286	9.25801e-05	426.874	0.161914	0.189545	1218.92	0.352889	0.412174
ENSG00000152102	FAM168B	1747.51	-0.511578	9.27458e-05	1796.57	-0.12596	0.385433	1857.77	-0.539807	0.023273
ENSG00000105669	COPE	1846.94	0.484598	9.3019e-05	774.463	0.586954	2.84584e-09	2044.46	0.318358	0.281602
ENSG00000129559	NEDD8	1031.51	0.399326	9.3019e-05	593.012	0.203845	0.0557236	1102.74	0.307886	0.360297
ENSG00000162399	BSND	11.3406	1.35193	9.3019e-05	14.9388	0.056438	0.86943	8.19876	1.15298	0.393918
ENSG00000198586	TLK1	2433.68	0.406395	9.3019e-05	2820.02	-0.307507	0.00155437	2203.61	0.354479	0.416062
ENSG00000282616	IGHV4-55	8.77719	2.9788	9.3019e-05	1.03464	0.195936	0.851364	6.95083	3.27202	0.00342453
ENSG00000117215	PLA2G2D	12.4609	1.09364	9.31263e-05	13.1771	-0.0985653	0.771511	11.8143	1.20876	0.24479
ENSG00000258778		33.8747	1.06636	9.31263e-05	44.1339	0.275616	0.254796	27.2824	1.16023	0.114463
ENSG00000083857	FAT1	8.0948	3.62281	9.40216e-05	8.35313	-0.567215	0.507386	6.36144	3.31244	0.133126
ENSG00000198040	ZNF84	418.292	-0.570594	9.40216e-05	416.932	-0.572892	2.35195e-05	421.673	-0.242128	0.741864
ENSG00000224212	TAP1	108.122	-16.4886	9.40955e-05	65.745	-1.17625	0.797562
ENSG00000077044	DGKD	3016.72	-0.396863	9.43918e-05	3039.16	0.0947875	0.315259	3042.18	-0.439413	0.10719
ENSG00000126267	COX6B1	1072.21	0.439826	9.43918e-05	803.015	0.360189	0.000630397	1113.82	0.371312	0.248042
ENSG00000173692	PSMD1	1113.8	0.411009	9.43918e-05	882.783	0.0859533	0.467157	1100.64	0.0903458	0.84571
ENSG00000094916	CBX5	2026.52	0.46099	9.46309e-05	2811.39	-0.358034	0.000283866	1732.13	0.630227	0.00755064
ENSG00000165309	ARMC3	44.9963	1.79365	9.58306e-05	54.0048	-0.0858915	0.865601	35.5212	2.17456	0.0192414
ENSG00000173391	OLR1	82.0202	-2.46308	9.58306e-05	67.4545	0.283566	0.619527	142.391	-1.10529	0.654178
ENSG00000124374	PAIP2B	119.766	-0.913057	9.58518e-05	133.251	-1.30217	2.81531e-10	120.943	-0.537136	0.510186
ENSG00000116133	DHCR24	213.315	1.31869	9.59249e-05	86.943	1.27196	1.95591e-05	184.97	0.444576	0.638767
ENSG00000092445	TYRO3	235.07	0.885511	9.61571e-05	309.635	0.672206	7.11402e-06	179.753	0.743494	0.389525
ENSG00000211611	IGKV6-21	21.3897	2.52322	9.61571e-05	9.63465	1.763	0.000570155	16.4311	2.36454	0.114685
ENSG00000177888	ZBTB41	291.855	-0.630246	9.62107e-05	307.888	-0.641656	1.72255e-06	298.149	-0.391222	0.617067
ENSG00000125851	PCSK2	9.98983	2.55464	9.69656e-05	14.0997	-1.14273	6.18539e-05	6.26332	1.63044	0.298469
ENSG00000173372	C1QA	131.264	1.67835	9.69656e-05	51.7078	0.691943	0.130862	94.894	0.335296	0.81743
ENSG00000114346	ECT2	697.595	0.79834	9.736e-05	832.173	0.797589	2.14872e-07	613.397	0.778379	0.264808
ENSG00000165113	GKAP1	90.3884	-0.926283	9.77672e-05	95.5823	-0.335885	0.103107	86.4116	-0.0173541	0.993762
ENSG00000196418	ZNF124	396.251	-0.616903	9.955e-05	492.87	-0.199191	0.141844	350.324	-0.367686	0.499138
ENSG00000131019	ULBP3	140.858	0.947137	0.000100697	211.831	1.56925	7.62994e-12	142.785	0.719608	0.477105
ENSG00000250026	TMPRSS11BNL	4.43912	3.14746	0.000100832	6.02804	0.740893	0.122057	2.75927	2.92655	0.126383
ENSG00000163820	FYCO1	940.956	-0.535427	0.000101222	1157.31	-0.133152	0.196597	861.062	-0.6637	0.0148103
ENSG00000132646	PCNA	369.915	0.927925	0.000101241	271.536	-0.125968	0.68187	330.154	0.693864	0.207728
ENSG00000133101	CCNA1	9.61519	2.26047	0.000101421	11.1214	0.688318	0.172197	6.03525	0.678229	0.766735
ENSG00000249138		357.634	1.67065	0.000101496	543.507	0.872916	0.0179424	217.827	0.581676	0.678002
ENSG00000183160	TMEM119	75.1977	1.50425	0.000101717	84.0909	1.95425	6.36538e-13	56.7168	1.51248	0.023186
ENSG00000278742	LRRC37A	23.179	-9.14648	0.000101881	17.3752	-0.405157	0.863993	33.8542	-0.786168	0.955614
ENSG00000176095	IP6K1	710.613	-0.572131	0.000102367	654.655	0.245072	0.116788	690.698	-0.476788	0.0505878
ENSG00000100678	SLC8A3	21.4616	2.9453	0.00010307	23.7389	0.286786	0.738442	15.9191	1.85076	0.443122
ENSG00000146267	FAXC	377.64	0.917958	0.000103219	530.524	0.790122	1.1872e-05	294.012	0.826787	0.375364
ENSG00000138028	CGREF1	6.43777	1.42323	0.000103504	6.24769	0.0737993	0.874717	4.46548	0.827379	0.539534
ENSG00000156521	TYSND1	323.895	-0.551083	0.000104013	214.981	-0.424188	0.00580733	394.187	-0.325712	0.430687
ENSG00000171202	TMEM126A	140.391	0.513277	0.000104035	91.0432	-0.268106	0.055837	157.351	0.514052	0.195901
ENSG00000114125	RNF7	1207.37	0.357145	0.000104151	1179.24	-0.0349148	0.751717	1149.18	0.218506	0.472515
ENSG00000102878	HSF4	48.9663	0.978995	0.00010442	46.2887	0.507326	0.0152728	48.5701	0.860192	0.185564
ENSG00000182111	ZNF716	40.7522	1.05436	0.000104887	55.9985	-0.149447	0.524622	25.4353	1.09128	0.290852
ENSG00000111885	MAN1A1	1570.51	0.770652	0.000104938	1409.84	0.959734	3.53348e-10	1609.87	0.531779	0.225834
ENSG00000164105	SAP30	199.509	1.34709	0.000104938	109.25	1.60646	6.91701e-10	168.941	0.356344	0.690472
ENSG00000214274	ANG	50.3613	1.32249	0.000104938	25.6861	0.891594	0.00821911	46.1082	0.734013	0.391597
ENSG00000167528	ZNF641	930.748	-0.602144	0.000106239	1023.26	0.251574	0.136361	911.951	-0.612504	0.0108003
ENSG00000178252	WDR6	1452.54	-0.448508	0.000106316	1038.81	-0.243045	0.0183198	1778.84	-0.421643	0.146361
ENSG00000181754	AMIGO1	225.122	-1.07609	0.000106316	192.004	-1.318	2.13348e-08	263.499	-0.569717	0.575743
ENSG00000179271	GADD45GIP1	313.688	0.47124	0.000106501	98.18	-0.170771	0.254335	360.093	0.423075	0.0739643
ENSG00000198794	SCAMP5	35.2174	1.77635	0.000106501	30.4096	0.62327	0.112372	39.5004	1.86184	0.0187426
ENSG00000100225	FBXO7	3389.92	0.578201	0.000107091	3281.36	0.236181	0.1101	3412.73	0.352061	0.465851
ENSG00000158006	PAFAH2	360.873	-0.676497	0.000108261	309.994	-0.0916108	0.665605	381.795	-0.421748	0.503792
ENSG00000164951	PDP1	936.098	-0.608822	0.000108466	817.415	-0.0303536	0.888525	1045.2	-0.591705	0.00702814
ENSG00000162458	FBLIM1	831.889	0.897973	0.000108715	1099.68	1.01652	9.24856e-10	716.156	0.917168	0.24207
ENSG00000142224	IL19	78.0771	0.932726	0.000109014	106.39	0.809303	1.28948e-06	67.9319	0.505657	0.652467
ENSG00000090061	CCNK	1946.5	0.574707	0.000109631	2900.42	0.0910536	0.594997	1439.16	0.629816	0.0160751
ENSG00000225544		7.34566	4.33172	0.000109935	8.87445	0.0657341	0.940128	5.9472	0.226645	0.982007
ENSG00000126709	IFI6	1550.69	2.05732	0.000109994	1310.68	-1.01976	0.0563927	1009.1	2.58543	4.64049e-08
ENSG00000164764	SBSPON	17.8407	1.08755	0.000110796	23.1897	0.260216	0.244549	12.624	0.971482	0.196911
ENSG00000276340	ZNF623	226.714	-1.73679	0.000111103	258.637	-0.115138	0.806358	234.081	-1.3965	0.20437
ENSG00000134874	DZIP1	20.3951	1.17717	0.000111399	27.5817	0.331617	0.097801	14.2404	0.486327	0.780926
ENSG00000126432	PRDX5	948.353	0.651285	0.000111641	560.755	0.878301	2.2729e-10	1037.58	0.421635	0.459471
ENSG00000241127	YAE1	38.3359	-0.881268	0.000112314	33.8411	-0.467972	0.0547616	41.8483	-0.519764	0.606286
ENSG00000153234	NR4A2	3409.01	-1.4061	0.000112339	2369.83	-0.346726	0.234303	4347.71	-0.523725	0.693406
ENSG00000112592	TBP	272.288	-0.321438	0.000112406	215.904	-0.180264	0.039037	294.753	-0.119035	0.766735
ENSG00000130821	SLC6A8	88.7577	2.02584	0.000112406	97.6812	2.1492	1.68085e-08	114.379	0.463444	0.850768
ENSG00000275404	LILRA5	198.608	1.46735	0.000112737	220.119	0.549662	0.15268	136.602	0.342173	0.845187
ENSG00000144730	IL17RD	596.183	0.923584	0.000113977	850.785	0.841545	1.40023e-06	468.713	0.774949	0.353948
ENSG00000167515	TRAPPC2L	452.469	0.479567	0.000114121	217.27	-0.18779	0.135852	470.994	0.538026	0.0276036
ENSG00000103037	SETD6	75.0743	-0.589798	0.000114377	49.4232	-0.509073	0.00151282	98.204	-0.268639	0.568661
ENSG00000173208	ABCD2	278.254	-1.01458	0.000114573	277.123	-1.16839	5.09576e-07	307.87	-0.423897	0.733402
ENSG00000111305	GSG1	83.968	0.681632	0.000115723	118.145	-0.377167	0.00134913	49.3072	0.718367	0.0971998
ENSG00000162367	TAL1	329.309	1.60114	0.000117095	463.18	0.435929	0.186887	297.14	0.837422	0.603559
ENSG00000046604	DSG2	246.542	1.0223	0.000117295	342.219	1.13145	1.15435e-08	232.08	0.964482	0.302235
ENSG00000109089	CDR2L	7.06848	2.10941	0.000119068	7.02295	0.571683	0.308429	7.50567	1.07278	0.568932
ENSG00000135747	ZNF670-ZNF695	69.2779	0.751282	0.000119586	101.196	-0.00746515	0.964227	44.5731	0.540232	0.272845
ENSG00000168615	ADAM9	926.452	0.998515	0.000119586	955.604	0.869154	4.26779e-05	884.152	-0.194323	0.884861
ENSG00000176894	PXMP2	40.0109	0.885505	0.000119818	24.5597	0.73397	0.00530495	44.242	0.748551	0.0976873
ENSG00000124260	MAGEA10	28.3222	0.955948	0.000120511	38.1705	0.257883	0.193544	21.0526	0.783142	0.382744
ENSG00000174358	SLC6A19	2.08233	5.51048	0.000120511				2.11769	3.5551	0.405529
ENSG00000282337	IGHV1-58	18.5013	2.5348	0.000120511	8.67279	2.05658	0.000811954	12.2504	2.01696	0.0154281
ENSG00000129990	SYT5	31.588	1.42796	0.000120681	40.4758	0.367885	0.081196	24.5689	0.956585	0.450261
ENSG00000215048	HLA-DPB1	720.987	-2.78744	0.000120681	731.597	-0.652317	0.315972	854.823	-1.58912	0.454144
ENSG00000130311	DDA1	560.2	0.487005	0.000120802	432.744	-0.130832	0.374305	628.835	0.277644	0.364768
ENSG00000164303	ENPP6	6.82333	1.4389	0.000121064	7.64139	-0.679135	0.0887488	4.2494	1.31183	0.322114
ENSG00000108733	PEX12	37.7271	-0.899687	0.000121084	37.6945	-0.342606	0.158922	34.8946	-0.735564	0.165244
ENSG00000168646	AXIN2	232.081	-1.13269	0.000121259	233.084	-1.04358	2.53772e-05	237.413	-0.362723	0.724576
ENSG00000177575	CD163	2173.04	1.40571	0.000121379	1578.92	1.37103	2.7883e-08	1928.59	-0.664728	0.325295
ENSG00000177301	KCNA2	29.7504	1.38941	0.000121437	36.3114	-0.116192	0.794661	24.7812	0.902127	0.345633
ENSG00000139990	DCAF5	2156.03	-0.25884	0.000121867	1790.26	-0.106804	0.127034	2305.19	-0.170938	0.393303
ENSG00000111196	MAGOHB	181.743	0.634164	0.000121944	152.899	-0.478371	0.00450004	175.466	0.656044	0.159964
ENSG00000187068	C3orf70	27.7211	1.40349	0.000122202	38.8834	0.325391	0.175486	21.3159	1.43045	0.294537
ENSG00000124788	ATXN1	1900.33	0.484051	0.000122384	2428.71	0.264601	0.0202228	1623.47	0.330004	0.312346
ENSG00000169327	OR5AU1	69.5793	0.885545	0.000122384	97.6787	0.29938	0.0693613	48.4522	0.878917	0.289943
ENSG00000110422	HIPK3	3518.25	-0.559292	0.000122898	3663.56	0.548162	1.59804e-05	3551.89	-0.677031	0.0165991
ENSG00000004846	ABCB5	51.3993	0.862439	0.000123217	67.5116	0.0343743	0.874872	36.3292	0.578619	0.509938
ENSG00000211639	IGLV4-60	37.2936	2.75937	0.000123217	9.35692	1.40836	0.0610941	22.6785	2.22665	0.105421
ENSG00000158816	VWA5B1	83.9944	0.873908	0.000123411	118.771	0.197974	0.262577	52.6295	0.643966	0.494606
ENSG00000274359	NDUFA3	213.602	0.485465	0.000124112	189.999	0.0900587	0.565223	207.356	0.57204	0.2891
ENSG00000229961		24.409	-1.8487	0.000124408	26.9447	-1.14824	0.00199786	24.5136	-1.31484	0.244666
ENSG00000236567	TCF3P1	38.5019	1.49427	0.000124408	54.7769	1.02548	0.000230439	33.2013	1.35946	0.0688048
ENSG00000125970	RALY	2992.83	0.33044	0.00012466	2271.98	0.175878	0.0398625	2907.72	0.240033	0.310179
ENSG00000182795	C1orf116	30.9362	1.34811	0.00012466	35.4657	0.170028	0.598936	24.6524	-0.262854	0.898785
ENSG00000271361	HTATSF1P2	34.3899	-1.92861	0.000125002	45.104	1.14694	8.46527e-05	31.0934	-0.895572	0.642767
ENSG00000103035	PSMD7	1207.85	0.388909	0.000125253	937.54	-0.0142541	0.917732	1275.97	0.248965	0.276858
ENSG00000108669	CYTH1	6911.76	-0.318656	0.000125253	6667.74	-0.122161	0.149163	6936.18	-0.213631	0.310179
ENSG00000166923	GREM1	13.2875	1.60448	0.000127011	18.2495	0.399262	0.213264	12.7818	1.90729	0.169342
ENSG00000251503	CENPS-CORT	7.53553	2.17479	0.000127236	6.18829	-0.0225875	0.978174	5.91962	2.33341	0.0139595
ENSG00000226321	CROCC2	10.0162	-2.29706	0.000128356	2.14372	-1.93443	0.0548498	19.5119	-1.23753	0.147077
ENSG00000282240	TRBV6-4	8.90633	-1.73433	0.000129117	5.63699	-1.00226	0.0700662	11.4438	-1.352	0.26493
ENSG00000100298	APOBEC3H	46.3787	1.13275	0.000129239	37.6046	-0.215094	0.529004	44.7004	1.56446	0.0467144
ENSG00000120458	MSANTD2	120.755	-0.844201	0.000129239	143.572	-0.394364	0.0388589	117.135	-0.363826	0.578206
ENSG00000166452	AKIP1	186.805	0.697684	0.000129239	162.805	0.844511	2.84712e-08	185.791	0.727782	0.21787
ENSG00000248385	TARM1	4.10855	4.31917	0.000130101	2.8344	0.179702	0.899083	2.0451	3.12051	0.383812
ENSG00000073734	ABCB11	455.814	0.985347	0.000131573	720.95	1.42008	2.67814e-10	531.329	1.09593	0.34455
ENSG00000228672	PROB1	16.2462	0.921918	0.000132587	13.8014	0.0592709	0.865545	15.5868	0.987196	0.0617973
ENSG00000140416	TPM1	671.791	0.890166	0.000132946	792.767	1.04516	2.52682e-09	690.877	0.386714	0.725044
ENSG00000145354	CISD2	242.641	0.575583	0.000133775	153.691	0.16896	0.360543	269.827	0.406568	0.479714
ENSG00000197993	KEL	5.8213	2.79243	0.000134054	5.50142	1.73178	0.00213149	8.09975	3.01327	0.112494
ENSG00000183831	ANKRD45	19.8521	1.52777	0.000134726	27.4004	-0.00189161	0.996474	10.1355	1.49872	0.250782
ENSG00000063978	RNF4	1631.67	-0.327522	0.000134934	1414.67	-0.172609	0.0495537	1723.39	-0.183046	0.390103
ENSG00000119714	GPR68	103.856	-1.06528	0.00013567	75.5999	-1.01712	9.5911e-05	125.994	-0.554481	0.475714
ENSG00000230456	DDR1	30.76	-3.54304	0.000136795	30.8927	0.829727	0.257273	41.1736	-1.83863	0.580838
ENSG00000054219	LY75	1813.21	-0.366709	0.000137345	2134.76	-0.158922	0.0946811	1689.94	-0.133819	0.730498
ENSG00000102024	PLS3	30.2393	1.74335	0.000138059	29.8227	0.628764	0.143621	30.771	0.465836	0.831951
ENSG00000122966	CIT	87.5653	1.38974	0.000138782	106.481	0.8865	0.0041428	78.8378	1.16316	0.310874
ENSG00000137491	SLCO2B1	17.5561	1.79876	0.000138796	18.9948	1.19207	9.14721e-05	9.07994	0.0177663	0.996411
ENSG00000211821	TRDV2	65.4274	-2.44094	0.000138863	42.6264	-2.94046	1.70747e-07	80.4949	-3.31615	0.00195917
ENSG00000172461	FUT9	7.85737	1.68529	0.000138994	10.6111	-0.0300174	0.942599	5.26772	1.54814	0.323417
ENSG00000224531	SMIM13	156.471	0.673384	0.000138994	142.487	-0.0557785	0.809502	169.532	0.274493	0.609293
ENSG00000163806	SPDYA	171.628	-1.13338	0.000139377	270.138	-0.243274	0.251083	96.3518	-0.899179	0.254428
ENSG00000170509	HSD17B13	143.218	0.926027	0.000139431	197.351	0.883517	2.44166e-07	123.931	0.841488	0.343016
ENSG00000099942	CRKL	1811.68	-0.359622	0.000139675	1668.55	0.316832	0.000443779	2007.49	-0.51136	0.0711864
ENSG00000144821	MYH15	4.69599	1.98936	0.000139675	4.72245	-0.351508	0.493099	3.51464	1.69229	0.224297
ENSG00000171291	ZNF439	350.893	-0.641794	0.000140477	450.199	-0.435798	0.00147067	297.315	-0.444017	0.285337
ENSG00000135469	COQ10A	168.017	-0.669563	0.000140959	119.354	-0.814829	5.19675e-08	202.055	-0.183328	0.82207
ENSG00000075643	MOCOS	136.967	0.79959	0.000141687	188.967	0.525828	0.000985367	106.793	0.625876	0.511316
ENSG00000175093	SPSB4	1.81698	3.63626	0.000141879	1.64711	0.11825	0.921321	1.48835	1.82961	0.640136
ENSG00000100297	MCM5	1063.04	0.514232	0.000143592	662.016	0.450825	0.000396257	1120.82	0.284812	0.516437
ENSG00000183662	TAFA1	34.6804	-2.00557	0.000143642	21.5129	-2.02935	2.23975e-05	45.3191	-0.904247	0.598191
ENSG00000175324	LSM1	320.493	0.495008	0.000143807	224.889	0.258369	0.0654099	354.8	0.368237	0.282214
ENSG00000134398	ERN2	6.49217	1.8255	0.000144524	7.31353	0.220482	0.645747	4.27386	1.64666	0.341486
ENSG00000184898	RBM43	253.67	0.625226	0.000144524	309.9	-0.247092	0.0659873	234.489	0.750395	0.0531503
ENSG00000072736	NFATC3	3815.54	-0.416567	0.000144874	3922.12	-0.387763	6.44472e-05	3617.93	-0.329825	0.10089
ENSG00000134779	TPGS2	682.799	0.468598	0.000145064	479.762	0.0788625	0.619688	720.991	0.412291	0.329015
ENSG00000037474	NSUN2	1086.93	-0.294523	0.000145336	927.388	-0.0813408	0.342145	1159.03	-0.176972	0.490885
ENSG00000021645	NRXN3	33.9851	1.54309	0.000146417	46.9198	0.910734	0.00190006	27.5715	1.29417	0.318425
ENSG00000179097	HTR1F	3.28585	2.27496	0.000149059	2.76175	0.946377	0.117308	2.55713	1.82605	0.161734
ENSG00000178057	NDUFAF3	478.178	0.507718	0.000149149	291.653	0.456588	0.000493936	528.374	0.315121	0.795385
ENSG00000186130	ZBTB6	127.215	-0.807074	0.000149411	111.01	-0.383776	0.0413843	156.366	-0.436594	0.608417
ENSG00000100442	FKBP3	457.447	0.428233	0.000151315	381.158	-0.428365	0.000156416	450.145	0.36214	0.565628
ENSG00000113595	TRIM23	359.266	-0.604639	0.000151315	391.305	-0.342928	0.0284465	326.77	-0.317995	0.574308
ENSG00000137962	ARHGAP29	134.258	0.601827	0.000151315	165.235	0.210891	0.130527	109.325	0.00850652	0.994802
ENSG00000173915	ATP5MD	433.062	0.612195	0.000151953	313.48	-0.232666	0.205071	444.877	0.651186	0.302777
ENSG00000136141	LRCH1	660.734	-0.386351	0.000153615	734.423	-0.224563	0.0129833	609.387	-0.320753	0.14746
ENSG00000185385	OR7A17	428.064	0.748718	0.000154218	578.564	0.670328	3.1597e-06	336.706	0.703108	0.310179
ENSG00000165685	TMEM52B	28.2628	-1.81029	0.0001565	18.7109	-0.087533	0.87454	45.123	-1.35838	0.477987
ENSG00000167861	HID1	71.7959	1.04471	0.00015653	54.4656	0.0460754	0.896858	71.411	1.22985	0.129893
ENSG00000164418	GRIK2	83.4864	0.807726	0.000156783	115.327	0.246693	0.184265	55.6847	0.854585	0.240879
ENSG00000163251	FZD5	47.4977	1.18099	0.000157633	53.541	1.23086	2.30279e-07	41.6385	0.250755	0.873661
ENSG00000130332	LSM7	366.151	0.402045	0.000158014	230.278	-0.0824097	0.503879	396.314	0.465629	0.0595419
ENSG00000224309	ANKRD30BP2	2.53765	2.55881	0.000158162	2.89581	0.0791241	0.918554	1.81581	2.798	0.151512
ENSG00000164885	CDK5	113.711	0.691533	0.000158515	54.8127	0.726498	4.94229e-05	119.113	0.226165	0.671333
ENSG00000127252	PLAAT1	15.3532	1.86138	0.000159269	14.2202	0.440818	0.394737	18.4017	0.880724	0.658095
ENSG00000227099	HLA-DRB7	3.46873	6.83562	0.00015929	1.19024	0.662314	0.693455	2.8792	6.74656	0.0723809
ENSG00000126088	UROD	544.156	0.297482	0.000160478	262.896	0.0699261	0.477909	626.392	0.160459	0.678802
ENSG00000131495	NDUFA2	214.203	0.406902	0.000160705	165.22	0.0520785	0.710537	211.579	0.272805	0.471959
ENSG00000167283	ATP5MG	1596.76	0.446474	0.000160895	1109.87	-0.258936	0.0340441	1802.36	0.377608	0.232467
ENSG00000141338	ABCA8	12.1518	1.53457	0.00016235	15.5881	0.939744	0.00467078	12.4225	1.47146	0.360297
ENSG00000174197	MGA	2012.85	-0.50825	0.000163289	2597.74	-0.584497	3.7996e-07	1664.21	-0.384283	0.410028
ENSG00000089248	ERP29	1780.89	0.36449	0.000164908	1396.36	0.0801514	0.44793	2006.38	0.342338	0.0688048
ENSG00000108439	PNPO	673.738	0.574112	0.00016504	917.677	0.347669	0.0011397	512.708	0.506901	0.426779
ENSG00000007174	DNAH9	13.1044	1.821	0.000165071	16.4825	1.73773	3.34862e-07	15.3263	1.491	0.366634
ENSG00000135503	ACVR1B	300.995	0.891319	0.000165247	348.798	0.633322	0.000717771	299.711	-0.238047	0.780174
ENSG00000164535	DAGLB	478.193	-0.540736	0.000165367	455.672	0.538272	1.29283e-05	532.316	-0.358026	0.538129
ENSG00000091164	TXNL1	828.053	0.401446	0.000165948	826.746	-0.00404023	0.978174	800.176	0.296242	0.443516
ENSG00000105855	ITGB8	325.602	0.899152	0.000167847	458.716	0.799978	2.00227e-05	304.851	0.693441	0.449272
ENSG00000130997	POLN	64.2523	0.860595	0.00016826	84.9749	-0.175987	0.299914	43.3523	0.218837	0.867327
ENSG00000167460	TPM4	6745.58	0.937789	0.000168884	7552.41	1.05671	5.50931e-07	6487.15	0.176219	0.902927
ENSG00000220412		20.6044	-1.71456	0.000168884	14.1114	0.331969	0.519823	26.3282	-0.625711	0.733141
ENSG00000263874	LINC00672	306.008	0.698793	0.000168988	413.276	0.604195	2.96849e-05	255.432	0.758167	0.224846
ENSG00000141447	OSBPL1A	198.92	-0.731624	0.000169204	195.966	0.493399	0.010041	227.928	-0.640663	0.338357
ENSG00000099785	MARCHF2	931.422	0.934363	0.000169215	677.414	0.975493	9.61113e-07	913.478	-0.0618991	0.977064
ENSG00000112936	C7	8.40629	2.18087	0.000170756	11.1361	0.476141	0.223179	6.54458	1.77075	0.45205
ENSG00000163710	PCOLCE2	4.96892	4.46552	0.000171206	6.14566	2.38374	0.0139354	7.60227	2.5669	0.388783
ENSG00000281106	TMEM272	85.7371	-1.53597	0.000171543	110.044	-0.0273376	0.956141	67.5777	-0.973934	0.390039
ENSG00000099256	PRTFDC1	32.13	1.36165	0.000173477	36.1282	0.280222	0.470541	29.1215	0.320779	0.874201
ENSG00000188783	PRELP	26.7969	1.1595	0.000173934	36.438	0.639185	0.00341044	23.5859	1.13218	0.285337
ENSG00000198176	TFDP1	791.286	0.648252	0.000175014	610.987	0.739998	1.12371e-06	914.967	0.417514	0.503792
ENSG00000179284	DAND5	46.5945	1.05072	0.000175265	64.8668	0.335019	0.127679	27.9463	1.14236	0.189883
ENSG00000132970	WASF3	78.1776	1.65319	0.000175281	95.655	0.320228	0.475374	87.8681	-0.0307965	0.994118
ENSG00000146021	KLHL3	229.769	-0.994957	0.000175281	263.816	-1.0745	1.15666e-07	215.4	-0.583381	0.485804
ENSG00000102580	DNAJC3	1595.83	0.503538	0.000176212	1643.1	0.422669	0.000853163	1536.01	0.256003	0.558001
ENSG00000284835	DEFA3	134.026	9.07996	0.000176212	196.807	3.34089	0.182996	160.532	7.08508	0.12495
ENSG00000152439	ZNF773	122.433	-0.825804	0.000176241	106.946	-0.809246	4.49083e-05	131.884	-0.138219	0.890452
ENSG00000167110	GOLGA2	690.342	0.791933	0.000176241	911.895	0.763187	5.46785e-07	615.029	0.374394	0.690626
ENSG00000183644	C11orf88	21.0458	1.08618	0.000176346	28.4543	0.452199	0.0242909	17.419	1.10039	0.260553
ENSG00000197343	ZNF655	2935.35	0.21738	0.000178411	2962.17	0.0156903	0.823193	2838.37	0.0530602	0.791445
ENSG00000175166	PSMD2	2205.36	0.352413	0.000180467	1330.69	0.224179	0.0114117	2533.7	0.10838	0.769025
ENSG00000228146	CASP16P	59.0355	0.995561	0.000181033	78.8473	0.77154	0.000189424	51.6563	0.986613	0.276218
ENSG00000215512		6.4311	1.66297	0.000181745	8.28936	0.245575	0.504732	3.98788	0.981843	0.599206
ENSG00000179348	GATA2	82.6148	1.78949	0.000181798	101.083	0.571389	0.197083	71.0095	1.48063	0.159645
ENSG00000148834	GSTO1	868.503	0.726349	0.000182872	529.286	0.541165	0.00391797	927.771	0.252064	0.748013
ENSG00000169347	GP2	8.03603	2.32082	0.000182978	11.5372	-0.357414	0.280154	4.75402	2.694	0.0668274
ENSG00000119862	LGALSL	435.934	1.28175	0.000183571	542.312	0.262382	0.465374	378.284	0.077864	0.98056
ENSG00000163518	FCRL4	1.53112	3.71879	0.000184887
ENSG00000185009	AP3M1	1165.78	-0.299648	0.000185648	1229.28	0.0922843	0.240908	1161.76	-0.32983	0.0125369
ENSG00000140939	NOL3	45.0625	0.755264	0.000186201	46.9181	0.686642	4.09609e-05	44.5545	0.532901	0.600764
ENSG00000165899	OTOGL	2.38116	3.81814	0.000190025	2.60559	1.28086	0.160408	2.66288	2.8771	0.362369
ENSG00000149256	TENM4	34.8325	-3.59167	0.000192316	22.3668	-0.12659	0.912496	57.6674	-2.13828	0.42707
ENSG00000280249		25.3236	1.17809	0.000192316	28.4851	0.893038	8.41767e-05	17.1024	1.20536	0.260235
ENSG00000155330	C16orf87	371.147	0.785711	0.000192905	390.408	-0.861825	1.15749e-06	359.348	0.720028	0.093843
ENSG00000120509	PDZD11	120.495	0.487816	0.000194759	65.0046	0.0773138	0.693771	134.43	0.544805	0.162732
ENSG00000011275	RNF216	2049.69	-0.366208	0.000194881	2001.94	-0.326684	0.00030919	1987.02	-0.290731	0.257352
ENSG00000137642	SORL1	15555.9	-0.773951	0.000195276	17504.3	0.580315	0.00469496	13906.4	-0.762646	0.00875262
ENSG00000142227	EMP3	2771.41	0.443393	0.000197676	1570.61	0.315806	0.00704285	2988.13	0.319288	0.360199
ENSG00000182632	CCNYL2	2.8299	2.75092	0.000199014	3.94596	-0.280569	0.591725	2.08289	2.84407	0.0278808
ENSG00000163485	ADORA1	3.47274	-2.42997	0.00019957				5.28841	-2.4693	0.0487271
ENSG00000211448	DIO2	3.77212	2.33898	0.000201534	2.75292	-1.70154	0.0230743	3.63882	1.98215	0.447067
ENSG00000154263	ABCA10	53.228	1.21738	0.000202689	65.945	-0.180994	0.550406	41.3468	1.31776	0.0353736
ENSG00000127922	SEM1	537.825	0.453531	0.000203409	373.515	0.237503	0.063407	568.935	0.383368	0.114926
ENSG00000011332	DPF1	4.52665	2.0615	0.000204068	4.80552	0.253742	0.681765	3.81936	1.7305	0.506097
ENSG00000040933	INPP4A	1733.54	-0.445033	0.000204806	1475.99	-0.131925	0.329375	1933.03	-0.363372	0.139603
ENSG00000142684	ZNF593	88.2081	0.635506	0.000204806	48.6439	0.348495	0.0840622	94.2792	0.543277	0.321047
ENSG00000160209	PDXK	1611.52	0.66043	0.000204806	1490.4	0.542858	0.00107156	1541.17	0.220981	0.766383
ENSG00000167747	C19orf48	293.525	0.529928	0.000205323	229.336	-0.468892	0.000959155	295.563	0.58817	0.00807266
ENSG00000164821	DEFA4	52.3099	3.76409	0.00020562	72.9958	2.5919	6.83217e-05	59.2448	0.664537	0.900117
ENSG00000261716	H2BC20P	394.843	1.54748	0.000206177	549.299	0.0535672	0.888525	253.669	-0.513875	0.69655
ENSG00000285854		88.3838	0.922083	0.000206396	121.088	0.757494	4.67335e-07	79.5377	1.16012	0.103021
ENSG00000162923	WDR26	5579.28	0.493547	0.000207423	6690.41	0.122433	0.415385	4940.63	0.198364	0.617641
ENSG00000240132	ETF1P2	84.9893	0.850295	0.000207423	118.655	0.0834062	0.689845	57.4223	0.659659	0.527771
ENSG00000169083	AR	21.9801	1.58495	0.000210471	27.6522	0.0556873	0.912476	20.1958	1.57337	0.086114
ENSG00000061918	GUCY1B1	303.586	1.26087	0.000210674	333.879	0.221578	0.551253	278.15	0.115753	0.968037
ENSG00000172519	OR10H5	178.836	0.777759	0.000210674	250.607	0.39282	0.0158871	126.801	0.610902	0.505968
ENSG00000150630	VEGFC	12.9968	2.06717	0.000211393	16.031	0.879328	0.0493907	11.3898	-0.33968	0.932505
ENSG00000150593	PDCD4	4247.88	-0.568847	0.000215777	4242.51	-0.616892	4.39698e-06	4304.03	-0.332532	0.398818
ENSG00000102057	KCND1	63.0364	0.999294	0.000216305	81.9242	0.577539	0.00159985	46.6798	0.897226	0.141922
ENSG00000243746	EEF1A1P10	22.3152	-1.18108	0.000216366	27.8371	-0.150032	0.663802	19.2785	-0.243911	0.86409
ENSG00000171757	LRRC34	45.2102	0.965624	0.000216389	62.7149	0.521881	0.0119104	36.7715	0.815314	0.366691
ENSG00000164919	COX6C	981.465	0.472573	0.000217285	580.125	-0.21292	0.12209	1088.35	0.550965	0.335782
ENSG00000157388	CACNA1D	270.386	0.784739	0.000218008	370.969	0.757212	1.42498e-06	235.575	0.702701	0.499138
ENSG00000007038	PRSS21	23.7406	-1.75149	0.000218444	17.2165	-0.538655	0.261282	32.3452	-1.21787	0.326586
ENSG00000137959	IFI44L	3299.16	2.58163	0.000218811	4751.4	-2.39776	0.00013687	1300.07	3.41059	6.46742e-06
ENSG00000179262	RAD23A	1109.42	0.390528	0.000218811	666.622	0.304949	0.00317392	1290.81	0.3227	0.353948
ENSG00000101470	TNNC2	16.984	1.15926	0.000219077	15.3981	0.00754251	0.984608	17.7979	0.0396645	0.990475
ENSG00000166211	SPIC	2.04543	2.90967	0.000219693	1.64756	-0.229985	0.832021
ENSG00000127585	FBXL16	151.588	-1.32113	0.000219697	61.5756	-0.528328	0.0880157	208.52	-0.868673	0.355122
ENSG00000162772	ATF3	682.593	-1.54057	0.000219697	655.138	-0.409079	0.268448	729.957	-0.870926	0.564407
ENSG00000167770	OTUB1	1569.07	0.313386	0.000220899	882.891	0.330701	6.59913e-06	1682.76	0.206213	0.557851
ENSG00000130487	KLHDC7B	151.093	1.17495	0.000222019	96.8379	-0.426275	0.217236	146.591	1.73453	6.50703e-06
ENSG00000130684	ZNF337	431.809	-0.569489	0.000222181	445.29	-0.750492	6.26954e-10	422.406	-0.293586	0.542601
ENSG00000100181	TPTEP1	343.643	1.19734	0.000224626	368.343	-0.293964	0.362225	313.549	-0.0165591	0.994597
ENSG00000182512	GLRX5	418.282	0.881786	0.000225835	296.048	1.11143	1.50009e-09	479.663	0.595557	0.418132
ENSG00000151023	ENKUR	252.414	1.29898	0.000227255	281.895	-0.663074	0.0414318	226.239	0.804552	0.438711
ENSG00000230021		234.437	0.864795	0.000227255	309.047	0.759474	1.22713e-05	171.964	0.723309	0.288176
ENSG00000101115	SALL4	17.5289	1.35159	0.000228811	23.2754	-0.404922	0.148817	13.2738	0.642006	0.642298
ENSG00000118513	MYB	220.135	0.780046	0.000228811	259.613	0.363029	0.0819459	202.954	0.697057	0.197387
ENSG00000134086	VHL	351.54	-0.480965	0.000228811	297.992	0.068774	0.612033	495.767	-0.746996	0.0118872
ENSG00000175756	AURKAIP1	622.854	0.485478	0.000228811	322.656	0.664957	5.88086e-10	672.613	0.373886	0.436503
ENSG00000160298	C21orf58	42.6227	1.02184	0.000228832	44.1815	0.637349	0.0139009	43.0575	0.508083	0.587588
ENSG00000267680	ZNF224	659.301	-0.438655	0.000228832	667.814	-0.149365	0.235088	648.655	-0.325957	0.398962
ENSG00000241644	INMT	156.381	0.999828	0.000230523	211.243	1.17803	2.21392e-09	148.82	1.01691	0.286945
ENSG00000115419	GLS	1719.69	-0.487596	0.000231418	1876.22	-0.271749	0.00625374	1677.66	-0.405985	0.264114
ENSG00000068912	ERLEC1	498.65	0.418515	0.000232623	336.569	-0.0148678	0.925546	552.198	0.482417	0.064757
ENSG00000221926	TRIM16	172.486	0.62656	0.000232825	211.799	-0.0926738	0.565647	133.638	0.356973	0.560974
ENSG00000133958	UNC79	11.9881	1.06624	0.000233248	13.7969	-0.219074	0.462529	8.43239	0.376983	0.857788
ENSG00000141552	ANAPC11	419.785	0.477374	0.000234797	140.848	0.59323	1.01063e-06	468.184	0.355055	0.286605
ENSG00000099958	DERL3	95.2086	1.76775	0.000234824	61.0327	0.756215	0.137953	76.5703	1.3169	0.147652
ENSG00000131969	ABHD12B	78.5375	0.915167	0.000234948	109.392	0.396996	0.0330372	63.7371	0.35472	0.807459
ENSG00000179776	CDH5	4.02083	1.93385	0.000235481	2.09512	0.857825	0.247158	4.63714	1.82788	0.152055
ENSG00000152240	HAUS1	179.021	0.51977	0.000235678	129.359	-0.175447	0.295302	183.892	0.527219	0.0655672
ENSG00000153037	SRP19	886.865	0.383838	0.000235678	758.236	-0.227105	0.0215164	857.049	0.440172	0.112739
ENSG00000182831	C16orf72	9409.1	-0.542846	0.000235678	12264	0.274687	0.0369643	8496.99	-0.500515	0.254972
ENSG00000128591	FLNC	1.47812	3.4094	0.00023605	1.46313	0.700812	0.425571
ENSG00000185630	PBX1	131.275	1.20225	0.000237142	148.522	0.645705	0.0130602	132.48	0.566266	0.652467
ENSG00000185518	SV2B	143.582	0.887848	0.00023794	205.531	0.732207	3.18699e-06	116.233	0.92862	0.294595
ENSG00000046889	PREX2	15.8984	1.24225	0.000238894	21.654	-0.719582	0.00176987	10.0535	0.548175	0.663669
ENSG00000166086	JAM3	477.001	1.31762	0.000238894	528.722	0.195578	0.616636	565.427	0.287309	0.905573
ENSG00000117362	APH1A	1083.44	0.436099	0.000243793	1067.57	0.109575	0.214771	1235.6	0.18527	0.395961
ENSG00000243943	ZNF512	633.454	-0.52371	0.000246382	580.951	-0.33616	0.0232009	666.481	-0.325212	0.522356
ENSG00000089737	DDX24	4586.22	0.677051	0.000246891	5293.11	-0.535884	0.00012412	3579.66	1.06902	7.33755e-06
ENSG00000117480	FAAH	116.686	-0.726732	0.000247602	69.9072	0.47161	0.0139009	155.588	-0.567671	0.293609
ENSG00000213337	ANKRD39	183.586	0.435067	0.000247602	114.205	-0.157925	0.265177	188.253	0.528914	0.0940515
ENSG00000128590	DNAJB9	707.061	-0.703654	0.000248912	558.237	-0.0598313	0.774552	767.638	-0.276446	0.72226
ENSG00000232662	LDHBP1	195.916	0.793991	0.000252796	244.034	0.749126	2.75691e-05	164.129	0.830542	0.353827
ENSG00000120280	CXorf21	253.453	-0.815691	0.000253944	216.382	0.507988	0.0172506	279.357	-0.670653	0.289375
ENSG00000100600	LGMN	233.867	0.790895	0.000256574	189.589	0.0074508	0.980873	259.451	0.738314	0.456075
ENSG00000211623	IGKV2D-26	5.24572	2.14785	0.000256574				4.70028	2.40003	0.0505673
ENSG00000013306	SLC25A39	1374.67	1.38567	0.000258091	965.527	1.84059	1.31016e-10	1564.29	0.813975	0.473561
ENSG00000181218	H2AW	74.2338	0.840168	0.000258565	67.9184	0.518072	0.0266463	76.1807	0.817792	0.114463
ENSG00000072778	ACADVL	3224.37	0.51263	0.000259218	1849.17	0.587907	3.77011e-07	3621.16	0.221375	0.626395
ENSG00000106771	TMEM245	1002.23	-0.501217	0.000259522	964.916	-0.555836	4.63494e-06	1082.76	-0.378307	0.481685
ENSG00000168887	C2orf68	1708.69	0.822749	0.000259522	1954.27	1.20551	3.04264e-14	1903.16	0.393314	0.676211
ENSG00000184277	TM2D3	1076.05	-0.427276	0.000260396	1252.58	-0.087149	0.470426	935.229	-0.231381	0.450572
ENSG00000203531		14.6863	1.48341	0.000261338	20.5352	0.459925	0.118421	11.6815	1.36733	0.375594
ENSG00000140319	SRP14	2004.56	0.362545	0.000263425	1051	-0.305809	0.00295336	2286.29	0.304619	0.479125
ENSG00000004779	NDUFAB1	306.032	0.507032	0.000264022	144.588	-0.0615664	0.759036	337.441	0.416995	0.416062
ENSG00000154016	GRAP	331.013	-0.760297	0.000264583	193.805	-0.680344	0.000530058	420.869	-0.45506	0.504278
ENSG00000213625	LEPROT	1387.69	0.610902	0.000266583	1306.13	0.475758	0.00133752	1359.32	-0.0436893	0.972093
ENSG00000164100	NDST3	27.1175	1.09992	0.000267712	38.5114	-0.0514483	0.844003	18.377	1.23882	0.16971
ENSG00000157601	MX1	3155.5	1.64464	0.000267808	2891.38	-0.623204	0.142899	2052.66	2.05694	2.56403e-05
ENSG00000196611	MMP1	8.57218	3.18876	0.000268883	10.4946	1.72494	0.0138711	5.86734	0.767055	0.855452
ENSG00000229180		875.153	0.407975	0.000268883	1031.06	0.406693	6.45547e-05	820.71	0.414612	0.462558
ENSG00000129451	KLK10	89.9164	1.08861	0.000269045	127.454	1.04823	2.1766e-07	84.5531	1.19277	0.245852
ENSG00000134369	NAV1	404.712	0.747956	0.000269045	481.395	0.774335	3.30378e-07	358.222	0.352319	0.575072
ENSG00000168899	VAMP5	406.7	0.894342	0.00026914	163.283	0.6519	0.00520873	405.702	0.80617	0.019921
ENSG00000197776	KLHDC1	119.039	-0.629024	0.00027031	130.703	-0.26061	0.129541	118.96	-0.297017	0.711864
ENSG00000147536	GINS4	142.244	0.815415	0.000270502	178.732	0.692653	9.5566e-05	122.553	0.806168	0.292763
ENSG00000137710	RDX	159.674	0.678526	0.000270618	185.265	-0.325006	0.0549275	114.443	0.319747	0.596503
ENSG00000169976	SF3B5	726.814	0.361887	0.000271318	448.692	0.0195012	0.88807	788.762	0.351652	0.122624
ENSG00000133216	EPHB2	137.982	1.48139	0.000275631	124.046	-0.0265591	0.959807	96.1574	0.778506	0.42707
ENSG00000279486	OR2AG1	4.96705	2.0766	0.000275631	5.98002	-1.0578	0.0170258	2.73782	0.721755	0.735279
ENSG00000133488	SEC14L4	163.303	0.793681	0.000275718	225.472	0.395235	0.0353264	115.036	0.681903	0.460313
ENSG00000187513	GJA4	2.22745	2.82487	0.000276575	1.43481	0.858271	0.302488
ENSG00000213995	NAXD	352.404	-0.383663	0.000277285	244.744	-0.247319	0.0281029	413.601	-0.260464	0.327372
ENSG00000125148	MT2A	501.022	1.40548	0.000277459	334.398	0.779412	0.0515574	373.646	1.40318	0.00419923
ENSG00000159714	ZDHHC1	40.3234	-1.07103	0.000277642	15.8029	-0.171806	0.697097	61.1732	-0.593185	0.529517
ENSG00000148908	RGS10	992.29	0.63026	0.000278345	995.483	-0.284613	0.118089	1042.19	0.465865	0.524227
ENSG00000134042	MRO	177.055	0.816208	0.000280365	252.369	0.501238	0.000739932	147.112	0.849883	0.260951
ENSG00000096006	CRISP3	88.7923	3.66305	0.000281197	122.319	1.08684	0.138563	96.8472	2.23354	0.434362
ENSG00000273562	NAP1L4	814.976	-1.49092	0.000281611	901.199	-0.355384	0.199553	821.14	-0.247398	0.924343
ENSG00000011523	CEP68	724.078	-0.581787	0.000281717	654.314	-0.327395	0.0239902	817.702	-0.180593	0.742691
ENSG00000148290	SURF1	449.219	0.31737	0.000285495	246.818	0.216649	0.0130671	513.871	0.292242	0.0656104
ENSG00000184752	NDUFA12	532.076	0.503527	0.000285495	297.841	-0.232439	0.132448	572.599	0.535167	0.331157
ENSG00000157578	LCA5L	97.303	0.872485	0.000285718	130.378	0.634663	0.000192345	77.5595	0.843965	0.30339
ENSG00000087077	TRIP6	81.9518	0.65922	0.000286695	70.1351	0.37796	0.0310304	85.7862	0.747887	0.0183503
ENSG00000206561	COLQ	175.923	-0.882886	0.000286695	153.319	-0.52126	0.0256881	194.761	-0.589289	0.394778
ENSG00000163918	RFC4	130.438	0.583961	0.000287523	102.727	-0.17505	0.320175	124.634	0.557816	0.210435
ENSG00000144331	ZNF385B	1.78391	4.71463	0.000287931	1.33657	0.17151	0.905921
ENSG00000076043	REXO2	235.019	0.469458	0.000288508	143.421	-0.100083	0.529233	258.658	0.622552	0.107713
ENSG00000166024	R3HCC1L	641.95	-0.332946	0.000288508	663.112	-0.139113	0.141511	584.443	-0.214952	0.562981
ENSG00000184381	PLA2G6	387.13	-0.510129	0.000288508	378.98	0.0792807	0.615415	392.631	-0.349389	0.443144
ENSG00000166529	ZSCAN21	76.2714	-0.604892	0.000289328	58.1605	0.36203	0.0424781	90.4701	-0.354907	0.516151
ENSG00000166963	MAP1A	409.455	1.42723	0.000289328	471.063	0.917479	0.0146211	484.478	0.373432	0.867626
ENSG00000283709	FAM238C	234.677	1.10143	0.000289328	359.977	-0.0343884	0.886472	173.592	1.03757	0.286263
ENSG00000163960	UBXN7	2332.41	-0.492478	0.000289777	3062.6	-0.273826	0.0395479	1954.73	-0.439133	0.266414
ENSG00000274516	FAM74A6	92.4852	0.816194	0.000290183	129.072	0.238453	0.164752	61.542	0.918227	0.205722
ENSG00000257950	P2RX5-TAX1BP3	530.722	0.636475	0.000290713	681.459	0.555524	4.05913e-05	437.185	0.522727	0.445611
ENSG00000175906	ARL4D	44.2687	-1.12457	0.000290764	17.5453	-0.28758	0.343927	61.7903	-0.755906	0.419537
ENSG00000198203	SULT1C2	39.7034	1.15626	0.000291927	53.4865	0.788499	0.000877616	35.1408	0.912062	0.491607
ENSG00000099194	SCD	229.356	1.15	0.000292353	239.493	0.791555	0.0101904	230.207	0.365212	0.745877
ENSG00000158467	AHCYL2	387.932	-0.527221	0.000292414	344.311	-0.227132	0.179438	434.509	-0.543501	0.0312973
ENSG00000173905	GOLIM4	202.677	0.622065	0.000292414	191.988	0.29388	0.100734	200.683	0.0631971	0.93565
ENSG00000137941	TTLL7	137.254	0.947147	0.000293741	183.482	0.257309	0.260764	111.762	0.40718	0.77252
ENSG00000131475	VPS25	336.709	0.409087	0.000294103	255.431	0.144965	0.218669	346.616	0.151467	0.702124
ENSG00000198793	MTOR	1447.67	-0.2965	0.000294737	1557.7	-0.201746	0.0029512	1359.52	-0.207537	0.540119
ENSG00000272556	GTF2IP13	231.199	0.555719	0.0002957	298.645	0.318688	0.00748282	188.6	0.46433	0.331975
ENSG00000168386	FILIP1L	18.9773	-1.21483	0.000297063	14.2042	-0.043299	0.911995	23.8894	-1.12405	0.162246
ENSG00000132388	UBE2G1	1299.9	0.300351	0.000297426	1121.44	0.122999	0.162073	1393.35	0.314953	0.151177
ENSG00000151136	BTBD11	489.65	-0.746895	0.000297529	469.207	-0.583999	0.00177294	491.594	-0.303426	0.618359
ENSG00000021826	CPS1	241.489	0.915715	0.000298096	393.691	1.40515	3.0367e-10	259.255	0.887318	0.420786
ENSG00000091651	ORC6	3456.14	0.466997	0.000299254	4991.72	-0.148062	0.149221	2178.38	0.394078	0.317156
ENSG00000165264	NDUFB6	229.01	0.595261	0.000299254	109.05	0.70198	3.3182e-06	243.666	0.51439	0.077515
ENSG00000108387	SEPTIN4	63.9321	1.40248	0.00030177	59.6246	-0.0322626	0.950635	43.5005	0.542986	0.521962
ENSG00000069956	MAPK6	1193.59	0.678303	0.000301794	1345.68	-0.0959052	0.62562	1035.58	0.317183	0.694843
ENSG00000160446	ZDHHC12	327.86	0.748344	0.000301794	175.174	1.0867	1.41794e-10	322.357	0.390088	0.537147
ENSG00000143761	ARF1	6676.16	0.446808	0.000302557	4680.07	0.391111	0.00052538	7239.47	0.0753983	0.950417
ENSG00000104081	BMF	777.817	-0.798442	0.000307196	847.546	0.15565	0.525784	812.675	-0.871341	0.150419
ENSG00000138207	RBP4	1.23866	3.82221	0.000308284
ENSG00000130307	USHBP1	93.4947	0.926143	0.000308438	130.219	0.522891	0.0152326	71.2149	0.808141	0.429811
ENSG00000166228	PCBD1	78.7824	0.665354	0.000309068	57.2318	0.0732225	0.776181	83.0875	0.495091	0.172164
ENSG00000185730	ZNF696	99.9424	-0.744898	0.000309768	90.8959	-0.384928	0.0305339	111.634	-0.312729	0.673506
ENSG00000099769	IGFALS	2.32801	4.02389	0.000310263	3.05127	-0.104537	0.920976
ENSG00000256269	HMBS	187.253	0.687135	0.000310661	73.8952	0.827801	2.08937e-06	200.115	0.415315	0.462131
ENSG00000205476	CCDC85C	170.344	-0.892123	0.000311212	208.76	-0.335116	0.11313	150.408	-0.237546	0.802072
ENSG00000112282	MED23	1349.76	-0.497572	0.000311454	1404.17	-0.322571	0.00841579	1236.27	-0.485651	0.331051
ENSG00000198754	OXCT2	11.3221	1.61074	0.000311523	11.3407	0.747476	0.0689268	11.2178	1.64359	0.141258
ENSG00000197006	METTL9	1933.17	0.667867	0.000312265	1578.69	0.860483	1.06717e-10	2168.57	0.0739566	0.939576
ENSG00000197563	PIGN	11492	0.430155	0.000312319	15919.6	-0.254769	0.00964049	7070.96	0.421725	0.244999
ENSG00000115155	OTOF	329.779	2.9069	0.000312653	415.389	-0.669142	0.471288	63.9485	3.81893	1.16316e-07
ENSG00000170903	MSANTD4	156.195	-0.651937	0.000312653	158.528	-0.453702	0.00522888	166.769	-0.115102	0.900187
ENSG00000182141	ZNF708	510.76	-0.584426	0.000312653	581.762	-0.407472	0.00411721	484.053	-0.277521	0.634303
ENSG00000171552	BCL2L1	1208.62	1.14571	0.000312976	1329.56	1.43888	2.56757e-09	1399.51	0.54556	0.627124
ENSG00000229754	CXCR2P1	1044.64	1.21002	0.000313615	1135.16	-0.247864	0.481652	906.789	0.956958	0.35283
ENSG00000154608	CEP170P1	19.1062	-1.18539	0.000316544	23.518	-0.330852	0.215976	14.7264	-0.919326	0.30287
ENSG00000213676	ATF6B	554.372	0.943917	0.00031737	604.657	0.755439	7.24904e-07	536.027	1.05746	0.112888
ENSG00000197119	SLC25A29	432.229	-0.851497	0.000318127	409.832	0.596718	0.00392077	469.688	-0.792924	0.159645
ENSG00000135372	NAT10	667.017	-0.482936	0.000318167	588.405	-0.484997	5.40534e-05	705.495	-0.341869	0.468486
ENSG00000134444	RELCH	1588	-0.42654	0.000320421	1744.08	-0.192972	0.0830464	1530.9	-0.412006	0.222781
ENSG00000090013	BLVRB	756.45	0.887129	0.00032052	357.155	1.21013	1.07374e-10	772.462	0.194037	0.903984
ENSG00000142961	MOB3C	481.696	-0.560434	0.00032052	494.329	0.491625	2.72756e-05	465.766	-0.575436	0.071749
ENSG00000158258	CLSTN2	37.54	1.1785	0.00032052	52.8981	-0.15573	0.393936	25.438	0.879538	0.327372
ENSG00000160124	CCDC58	63.0109	-0.829654	0.000322051	65.2705	-0.582242	0.000661068	63.4187	-0.660021	0.42707
ENSG00000144481	TRPM8	10.8965	1.7766	0.000322883	13.2236	-0.33823	0.437133	7.39341	1.20928	0.477987
ENSG00000112877	CEP72	75.0872	-0.566135	0.000323213	76.6663	-0.1828	0.281943	76.4817	-0.40255	0.420786
ENSG00000086159	AQP6	194.922	0.760519	0.000323347	277.741	0.433101	0.00263142	144.341	0.808527	0.259186
ENSG00000164742	ADCY1	17.3772	1.8597	0.000323347	23.8645	1.72892	5.62435e-07	17.0474	0.994188	0.659221
ENSG00000135960	EDAR	109.343	-1.22089	0.000324846	100.185	-1.20751	4.80618e-05	118.586	-0.616392	0.614723
ENSG00000152223	EPG5	1951.81	-0.482004	0.000325443	2320.91	0.220908	0.042944	1569.13	-0.755544	0.00427729
ENSG00000183048	SLC25A10	40.13	0.806043	0.000325738	21.8951	0.335956	0.221753	41.5725	0.57807	0.294
ENSG00000130822	PNCK	3.40357	2.91972	0.000325844	4.46502	0.0581338	0.928008	2.37633	3.60126	0.0129043
ENSG00000185340	GAS2L1	428.114	1.20886	0.000325844	227.801	1.24363	6.74889e-06	424.687	-0.00249244	0.99966
ENSG00000196188	CTSE	2.39378	3.93713	0.000325844	2.92024	2.16266	0.00531184	4.5658	3.31333	0.269987
ENSG00000075702	WDR62	448.534	0.905873	0.000328487	539.794	1.11905	1.12755e-08	424.436	0.732081	0.395381
ENSG00000165288	BRWD3	1707.97	-0.428512	0.000328861	2345.88	-0.0969716	0.394296	1272.21	-0.242922	0.58055
ENSG00000113389	NPR3	15.211	1.94388	0.000330062	13.4167	0.144105	0.81977	14.5651	2.14762	0.0685525
ENSG00000074800	ENO1	7617.99	0.57228	0.000330277	4367.47	0.618077	3.83228e-06	8288.01	0.118948	0.859989
ENSG00000139644	TMBIM6	11209.9	0.31857	0.000330586	5518.16	0.233143	0.00730908	12713.8	0.217807	0.238036
ENSG00000236138	DUX4L26	2.47664	2.16475	0.000330707				1.87417	1.88529	0.29247
ENSG00000197532	OR6Y1	98.6052	0.840026	0.000331661	136.171	-0.687144	0.000116658	60.3644	0.819239	0.236727
ENSG00000258989		736.858	0.707076	0.000331661	1053.63	-0.977514	6.84655e-11	379.429	0.63759	0.321673
ENSG00000230457	PA2G4P4	15.1776	-1.31483	0.000333097	17.9063	-0.884473	0.0112755	13.1681	-1.0846	0.318714
ENSG00000253998	IGKV2-29	85.7631	2.85913	0.000333097	37.3052	1.47388	0.0665913	43.0735	1.58335	0.347949
ENSG00000107223	EDF1	1203.46	0.302174	0.000335023	833.722	-0.151605	0.0840622	1361.93	0.32263	0.096296
ENSG00000158220	ESYT3	81.0336	0.776365	0.000335411	113.432	0.368814	0.025172	64.487	0.504386	0.690816
ENSG00000165322	ARHGAP12	805.59	-0.574098	0.000337061	885.431	-0.671027	2.99869e-07	730.46	-0.532728	0.353183
ENSG00000165633	VSTM4	375.082	1.0398	0.000337268	521.817	1.20444	3.05513e-09	350.971	1.09089	0.248554
ENSG00000240445	FOXO3B	115.949	-1.11737	0.000339174	113.487	-0.823222	0.00189366	120.233	-0.381741	0.731787
ENSG00000144908	ALDH1L1	42.1276	1.24227	0.000339364	53.5291	0.931865	0.000739445	33.014	1.34918	0.174909
ENSG00000233276	GPX1	3644.4	0.852581	0.000340663	2617.55	0.849559	2.40174e-05	4302.77	0.195426	0.922076
ENSG00000185220	PGBD2	119.774	-0.814213	0.000341584	88.7771	-0.0841829	0.784028	136.977	-0.425495	0.434469
ENSG00000173218	VANGL1	138.535	0.889744	0.000341719	99.0347	-0.155454	0.619286	135.434	0.677814	0.315828
ENSG00000235162	C12orf75	254.357	0.84014	0.000342108	181.454	-0.323449	0.183813	284.319	0.727069	0.440647
ENSG00000152760	TCTEX1D1	9.57626	2.84435	0.000343362	10.3397	2.56175	9.90077e-05	17.8693	2.2614	0.248652
ENSG00000128944	KNSTRN	78.4617	0.574922	0.000343374	64.6769	0.1642	0.32337	78.6107	0.523765	0.158656
ENSG00000148943	LIN7C	668.937	-0.428847	0.000344486	652.499	-0.248856	0.0253757	729.654	-0.532929	0.162513
ENSG00000111058	ACSS3	41.8554	1.44417	0.000344805	57.8408	1.108	0.000893358	25.1992	0.467059	0.746621
ENSG00000165646	SLC18A2	61.9841	1.13574	0.000345953	62.6476	0.247567	0.485048	56.3421	0.238718	0.868518
ENSG00000117020	AKT3	2867.54	0.436288	0.000346028	3842.34	-0.374591	1.86202e-05	2046.63	0.553756	0.0308964
ENSG00000131242	RAB11FIP4	1826.97	-0.525396	0.000346267	2020.12	0.38923	0.00654612	1734.48	-0.41666	0.271369
ENSG00000140990	NDUFB10	568.029	0.390057	0.000346901	294.947	0.165049	0.174799	645.658	0.400482	0.0575708
ENSG00000100095	SEZ6L	55.0082	-1.4389	0.000347378	40.8346	-0.805869	0.0573108	85.0543	-0.846882	0.432403
ENSG00000047932	GOPC	521.616	-0.584774	0.000347805	475.886	-0.644574	4.88563e-05	583.689	-0.319577	0.668334
ENSG00000166855	CLPX	881.602	-0.386879	0.000347805	926.166	-0.112385	0.334411	867.621	-0.200925	0.543
ENSG00000101680	LAMA1	490.414	0.811821	0.000347967	700.733	0.838268	1.36641e-07	408.607	0.552159	0.529517
ENSG00000140543	DET1	132.008	-0.657184	0.00034834	153.613	-0.286865	0.13958	121.571	-0.552398	0.117257
ENSG00000111912	NCOA7	891.863	0.450582	0.000349067	948.201	-0.317603	0.00361234	825.026	0.53572	0.154293
ENSG00000034510	TMSB10	13022.8	0.417586	0.000349224	9801.96	0.0205284	0.892898	14067.8	0.485929	0.0742249
ENSG00000100796	PPP4R3A	3226.73	-0.342792	0.00034951	2961.1	-0.305731	0.000636369	3355.83	-0.333272	0.034215
ENSG00000106636	YKT6	924.463	0.379709	0.000349737	794.89	0.262996	0.0128383	1003.47	0.214573	0.413061
ENSG00000171608	PIK3CD	4853.97	-0.526683	0.000349798	4254.7	0.414843	0.00363066	5120.62	-0.438965	0.0839873
ENSG00000184939	ZFP90	560.01	-0.702699	0.000349798	605.406	-0.546177	0.00145265	555.025	-0.416138	0.600866
ENSG00000157680	DGKI	10.8624	2.844	0.000350282	11.1501	0.855168	0.248173	8.52654	2.42104	0.244133
ENSG00000109472	CPE	4.24266	3.39951	0.000351095	2.97568	3.17022	9.84958e-05	2.52016	1.36347	0.561874
ENSG00000158560	DYNC1I1	9.25016	1.92747	0.000351399	10.8653	0.773861	0.0979161	9.17577	0.934583	0.694985
ENSG00000187546	AGMO	6.46658	2.57569	0.000352017	9.21272	0.435855	0.285292	5.1654	3.80114	0.071749
ENSG00000143297	FCRL5	486.633	1.04288	0.000352647	522.152	0.0367229	0.915087	408.42	0.773781	0.358391
ENSG00000162438	CTRC	134.049	0.73983	0.000352757	182.811	0.248346	0.111415	90.9006	0.65582	0.407819
ENSG00000198099	ADH4	9.51152	1.98016	0.000353121	13.1148	-1.00157	0.000446013	7.66493	2.81311	0.000356916
ENSG00000247315	ZCCHC3	437.207	-0.471352	0.00035568	403.883	0.132389	0.381775	515.614	-0.493285	0.00643728
ENSG00000168924	LETM1	614.788	0.449827	0.000356814	598.544	0.203167	0.103295	641.256	0.340739	0.342495
ENSG00000206120	EGFEM1P	32.3521	1.14933	0.000357799	39.8666	1.23445	2.43802e-07	29.2441	1.26351	0.274644
ENSG00000166159	LRTM2	1.45522	2.93528	0.000359526	1.38203	0.397636	0.595789
ENSG00000147155	EBP	379.338	0.467265	0.000360804	201.63	-0.0539388	0.717307	417.157	0.547594	0.0465983
ENSG00000120907	ADRA1A	65.132	0.883673	0.000361199	88.5081	0.620624	0.00103685	54.7319	1.01026	0.25314
ENSG00000137496	IL18BP	398.311	-0.435096	0.000364092	374.077	-0.30004	0.00575701	400.451	-0.155902	0.614655
ENSG00000282537	TAS2R45	58.5393	-1.6264	0.000364672	87.2043	-1.22207	5.84374e-09	37.2955	-2.11742	0.12495
ENSG00000282537	TAS2R45	58.5393	-1.6264	0.000364672	87.2043	-1.22207	5.84374e-09	37.2955	-2.11742	0.12495
ENSG00000282537	TAS2R45	58.5393	-1.6264	0.000364672	87.2043	-1.22207	5.84374e-09	37.2955	-2.11742	0.12495
ENSG00000282537	TAS2R45	58.5393	-1.6264	0.000364672	87.2043	-1.22207	5.84374e-09	37.2955	-2.11742	0.12495
ENSG00000282537	TAS2R43	58.5393	-1.6264	0.000364672	87.2043	-1.22207	5.84374e-09	37.2955	-2.11742	0.12495
ENSG00000282537	TAS2R43	58.5393	-1.6264	0.000364672	87.2043	-1.22207	5.84374e-09	37.2955	-2.11742	0.12495
ENSG00000282537	TAS2R43	58.5393	-1.6264	0.000364672	87.2043	-1.22207	5.84374e-09	37.2955	-2.11742	0.12495
ENSG00000282537	TAS2R43	58.5393	-1.6264	0.000364672	87.2043	-1.22207	5.84374e-09	37.2955	-2.11742	0.12495
ENSG00000135314	KHDC1	32.5596	0.78595	0.000366015	30.7385	-0.160592	0.538102	31.4075	1.08208	0.00641348
ENSG00000143401	ANP32E	1187.19	0.595726	0.000366015	1025.15	0.393702	0.017275	1332.3	0.330513	0.545009
ENSG00000115685	PPP1R7	620.07	0.371797	0.00037346	422.944	-0.281583	0.00678773	690.415	0.328164	0.216587
ENSG00000119514	GALNT12	103.578	-0.731436	0.000374734	82.1579	-0.472373	0.033074	117.692	-0.43271	0.37197
ENSG00000196653	ZNF502	56.4657	-0.969504	0.000380235	56.5361	-0.855569	0.00220632	55.3317	-0.495778	0.64935
ENSG00000081377	CDC14B	576.317	0.733025	0.000381166	683.431	0.398401	0.0453517	546.953	0.316221	0.771364
ENSG00000135441	BLOC1S1	657.484	0.638789	0.000381994	452.688	0.822678	7.67089e-08	646.037	0.34931	0.340401
ENSG00000175279	CENPS	23.0414	0.674453	0.000382203	15.6067	-0.242006	0.402451	23.6266	0.46208	0.416811
ENSG00000155368	DBI	878.618	0.490053	0.000384546	531.249	0.0579067	0.751308	926.026	0.278467	0.54248
ENSG00000103202	NME4	235.397	0.721975	0.000384582	131.351	0.192395	0.369215	257.584	0.316387	0.747443
ENSG00000168785	TSPAN5	304.092	0.70102	0.000384582	299.073	0.604322	0.000215904	297.38	0.690555	0.182751
ENSG00000080910	CFHR2	251.695	0.635882	0.000384893	362.464	0.35132	0.0130939	188.307	0.687076	0.286263
ENSG00000111731	C2CD5	954.68	-0.413678	0.000385943	972.658	-0.0860632	0.476821	887.992	-0.375756	0.310179
ENSG00000137656	BUD13	197.253	-0.406408	0.000386339	165.327	0.144862	0.252107	215.821	-0.111326	0.785097
ENSG00000187244	BCAM	108.837	1.05528	0.000387949	154.223	0.976772	2.72497e-06	97.3458	0.949031	0.407461
ENSG00000124256	ZBP1	762.693	1.02619	0.00038799	807.568	-0.161581	0.633475	564.938	1.56577	5.65605e-05
ENSG00000277531	PNMA8C	94.6045	0.713916	0.000388077	135.13	0.0515316	0.714883	66.4628	0.590661	0.46582
ENSG00000119632	IFI27L2	119.46	0.849773	0.000390378	103.38	0.483651	0.00698967	120.338	0.300369	0.812424
ENSG00000166886	NAB2	236.247	1.25281	0.000391966	245.036	0.458016	0.181944	211.269	0.78467	0.334541
ENSG00000204946	ZNF783	457.357	-0.440022	0.000395344	483.949	-0.155917	0.212559	481.159	-0.337456	0.200219
ENSG00000169860	P2RY1	134.801	0.976383	0.000397459	153.67	0.727455	0.00167284	119.005	-0.286651	0.785988
ENSG00000198435	NRARP	40.1675	-1.80056	0.000399051	26.4666	-0.760254	0.0707408	60.5225	-0.921896	0.597881
ENSG00000183454	GRIN2A	2.42262	3.78768	0.000400202	2.22031	1.84893	0.0989642	2.35623	3.98356	0.117257
ENSG00000167508	MVD	443.813	0.718555	0.000400219	310.013	0.488711	0.0125706	464.116	0.601677	0.232886
ENSG00000265788	NOS2P1	2.34231	2.92851	0.000406579	2.94982	0.124184	0.868505
ENSG00000204695	OR14J1	1181.13	0.595446	0.000406708	1702.28	-0.252211	0.0646461	818.874	0.669164	0.225834
ENSG00000163219	ARHGAP25	2494.16	-0.55598	0.000407738	2403.78	0.320015	0.0514603	2420.16	-0.282002	0.327372
ENSG00000112855	HARS2	443.241	-0.368783	0.000408981	375.891	0.00296179	0.983244	474.607	-0.158168	0.654568
ENSG00000168306	ACOX2	8.25723	1.91068	0.000411683	3.20949	2.18472	2.35046e-05	6.91794	0.398021	0.818907
ENSG00000279566	ZNF43	40.5789	-3.82729	0.000411683	48.9766	-1.08192	0.150847	37.071	-3.89678	0.153365
ENSG00000105939	ZC3HAV1	5072.26	-0.399614	0.000413564	5413.68	-0.204081	0.0650838	4621.46	-0.144837	0.752734
ENSG00000163435	ELF3	78.6576	1.03846	0.000414663	103.593	0.241866	0.279483	64.7728	0.803577	0.445246
ENSG00000228284	HLA-DQA1	6960.1	-1.74939	0.00041546	8055.11	-0.0525949	0.860622	6670.7	-0.782676	0.735671
ENSG00000204173	LRRC37A5P	4.483	1.8421	0.000415501	5.90102	0.0954194	0.835276	4.29845	1.55866	0.390257
ENSG00000188175	HEPACAM2	2.30168	3.51696	0.0004171	2.70493	2.05624	0.00276103	2.36203	2.58253	0.416811
ENSG00000204364	C2	40.1107	1.98588	0.0004171	50.4238	0.678311	0.0213967	28.8259	1.32646	0.589565
ENSG00000163170	BOLA3	89.374	0.657105	0.000417739	62.5009	-0.196073	0.363206	85.8755	0.749602	0.0676779
ENSG00000171115	GIMAP8	597.985	-1.19143	0.000419456	458.075	0.634765	0.0630778	736.788	-0.76072	0.298922
ENSG00000138606	SHF	28.4507	-0.979528	0.00042153	27.4423	-0.463305	0.103796	30.0321	-0.609829	0.458971
ENSG00000112486	CCR6	440.406	-0.818563	0.000424143	412.071	0.651801	0.000277961	503.894	-0.626671	0.364296
ENSG00000159885	ZNF222	40.0939	-0.916595	0.000424988	40.6855	0.401774	0.130154	33.9256	-0.479941	0.366892
ENSG00000243568		103.042	0.67626	0.000426616	147.184	0.354751	0.0100852	75.3319	0.724233	0.325843
ENSG00000184166	OR1D2	64.229	0.675227	0.000430121	86.6803	-0.468945	0.00134342	40.4774	0.653441	0.289755
ENSG00000196187	TMEM63A	2296.19	-0.642696	0.000430487	2294.81	-0.408909	0.0112262	2380.19	-0.401098	0.516201
ENSG00000086598	TMED2	2594.02	0.328739	0.000430946	1703.65	0.130505	0.182537	2848.24	0.23702	0.340974
ENSG00000253818	IGLV1-41	17.2851	3.64928	0.000431022	1.07499	-0.720185	0.541585	22.6908	4.82046	0.00127333
ENSG00000197959	DNM3	535.781	1.08856	0.00043471	692.456	0.0618933	0.861287	426.319	0.0476319	0.987668
ENSG00000105700	KXD1	902.77	0.269032	0.000435458	682.712	0.125379	0.0990966	954.308	0.145877	0.416062
ENSG00000109534	GAR1	101.811	0.452437	0.000435458	79.5661	-0.141551	0.368816	115.181	0.378153	0.440926
ENSG00000226248	CLIC1	3789.77	0.67236	0.000435608	3053.19	0.7156	8.11729e-06	3605.8	0.23019	0.755682
ENSG00000137860	SLC28A2	94.9513	0.938249	0.000438411	140.138	0.403997	0.034629	64.0693	0.972976	0.195901
ENSG00000151353	TMEM18	368.995	0.491115	0.000439155	327.837	-0.246617	0.0736622	379.05	0.35803	0.398031
ENSG00000231292	IGKV1OR2-108	1.28372	3.46631	0.000441743
ENSG00000135636	DYSF	3069.93	1.56111	0.000442869	3556.51	1.93238	3.76656e-08	2207.86	-0.331674	0.818389
ENSG00000236032	OR5H14	44.3574	0.893124	0.000446066	61.783	-0.128757	0.474713	27.5932	1.07955	0.0248858
ENSG00000075142	SRI	610.691	0.406003	0.000446103	302.264	0.325148	0.00610109	644.755	0.25101	0.468541
ENSG00000112033	PPARD	578.487	-0.463662	0.000447463	620.215	0.0924352	0.522687	547.443	-0.510158	0.111177
[truncated: 18,316 more rows]
