# Supplementary material for: Integrating longitudinal clinical laboratory tests with targeted proteomic and transcriptomic analyses reveal the landscape of host responses in COVID-19
Source: Cell Discov. 2021 Jun 8;7:42. doi: 10.1038/s41421-021-00274-1 (PMC8185699; doi:10.1038/s41421-021-00274-1)
Supplement: Supplementary file 11 — Supplementary Table S10 [file 41421_2021_274_MOESM11_ESM.xlsx]

## Sheet: Sheet1
Table S10. Gene ontology analysis using the differentially expressed genes of PBMCs in COVID-19 samples and healthy control donors.
Group	ID	Description	GeneRatio	BgRatio	pvalue	p.adjust	qvalue	geneID	Count
Infection vs Health control: up	GO:0006958	complement activation, classical pathway	60/561	137/18670	1.01836e-54	4.13046e-51	3.73684e-51	IGHG1/IGHV3-20/CLU/IGLV1-51/IGLV2-23/IGHV4-59/IGLC2/IGLV2-14/IGKV1D-39/IGKV3-15/IGKV3D-20/IGLC3/IGKC/IGHA2/IGLV6-57/IGLV3-27/IGLV3-1/IGLV3-25/IGHV3-21/IGKV1-12/IGKV2-30/IGLV1-40/IGLV3-19/IGKV1D-33/IGLC1/IGKV1-5/IGLV2-11/IGHA1/IGHV3-11/IGHV3-23/IGKV4-1/IGKV1-17/IGHV2-70/C1QB/IGLL5/IGHV1-3/IGHV3-49/IGHV3-13/IGLV1-47/IGHV2-5/IGHV3-48/IGHV4-4/IGKV2D-30/IGHV4-61/IGHV3-33/IGKV2D-28/IGKV1-16/IGLV3-21/IG…	60
Infection vs Health control: up	GO:0072376	protein activation cascade	68/561	198/18670	1.99036e-53	4.03645e-50	3.65178e-50	IGHG1/IGHV3-20/CLU/TFPI/IGLV1-51/IGLV2-23/IGHV4-59/IGLC2/IGLV2-14/IGKV1D-39/IGKV3-15/IGKV3D-20/IGLC3/IGKC/IGHA2/IGLV6-57/IGLV3-27/IGLV3-1/IGLV3-25/IGHV3-21/IGKV1-12/IGKV2-30/IGLV1-40/IGLV3-19/IGKV1D-33/IGLC1/IGKV1-5/IGLV2-11/IGHA1/IGHV3-11/IGHV3-23/IGKV4-1/IGKV1-17/IGHV2-70/C1QB/IGLL5/GP9/IGHV1-3/IGHV3-49/IGHV3-13/IGLV1-47/IGHV2-5/IGHV3-48/GP1BA/CD59/IGHV4-4/IGKV2D-30/IGHV4-61/IGHV3-33/IGKV2D-28/…	68
Infection vs Health control: up	GO:0006959	humoral immune response	85/561	356/18670	2.63889e-52	3.56778e-49	3.22778e-49	H2BC4/IGHG1/H2BC7/IGHV3-20/CLU/H2BC21/H2BC8/IGLV1-51/IGLV2-23/IGHV4-59/IGLC2/JCHAIN/IGLV2-14/IGKV1D-39/IGKV3-15/IGKV3D-20/IGLC3/IGKC/IGHA2/IGLV6-57/IGLV3-27/IGLV3-1/IGLV3-25/IGHV3-21/IGKV1-12/IGKV2-30/IGLV1-40/IGLV3-19/IGKV1D-33/IGLC1/IGKV1-5/IGLV2-11/H2BC11/IGHA1/IGHV3-11/PF4V1/IGHV3-23/IGKV4-1/IGKV1-17/IGHV2-70/C1QB/IGLL5/IGHV1-3/IGHV3-49/POU2AF1/PF4/IGHV3-13/IGLV1-47/IGHV2-5/IGHV3-48/CD59/PPBP…	85
Infection vs Health control: up	GO:0002455	humoral immune response mediated by circulating immunoglobulin	60/561	150/18670	7.99085e-52	8.10272e-49	7.33055e-49	IGHG1/IGHV3-20/CLU/IGLV1-51/IGLV2-23/IGHV4-59/IGLC2/IGLV2-14/IGKV1D-39/IGKV3-15/IGKV3D-20/IGLC3/IGKC/IGHA2/IGLV6-57/IGLV3-27/IGLV3-1/IGLV3-25/IGHV3-21/IGKV1-12/IGKV2-30/IGLV1-40/IGLV3-19/IGKV1D-33/IGLC1/IGKV1-5/IGLV2-11/IGHA1/IGHV3-11/IGHV3-23/IGKV4-1/IGKV1-17/IGHV2-70/C1QB/IGLL5/IGHV1-3/IGHV3-49/IGHV3-13/IGLV1-47/IGHV2-5/IGHV3-48/IGHV4-4/IGKV2D-30/IGHV4-61/IGHV3-33/IGKV2D-28/IGKV1-16/IGLV3-21/IG…	60
Infection vs Health control: up	GO:0006956	complement activation	63/561	175/18670	5.40556e-51	4.38499e-48	3.96711e-48	IGHG1/IGHV3-20/CLU/IGLV1-51/IGLV2-23/IGHV4-59/IGLC2/IGLV2-14/IGKV1D-39/IGKV3-15/IGKV3D-20/IGLC3/IGKC/IGHA2/IGLV6-57/IGLV3-27/IGLV3-1/IGLV3-25/IGHV3-21/IGKV1-12/IGKV2-30/IGLV1-40/IGLV3-19/IGKV1D-33/IGLC1/IGKV1-5/IGLV2-11/IGHA1/IGHV3-11/IGHV3-23/IGKV4-1/IGKV1-17/IGHV2-70/C1QB/IGLL5/IGHV1-3/IGHV3-49/IGHV3-13/IGLV1-47/IGHV2-5/IGHV3-48/CD59/IGHV4-4/IGKV2D-30/IGHV4-61/IGHV3-33/IGKV2D-28/IGKV1-16/IGLV3-…	63
Infection vs Health control: up	GO:0030449	regulation of complement activation	50/561	115/18670	1.72861e-45	1.16854e-42	1.05718e-42	IGHG1/CLU/IGLV1-51/IGLV2-23/IGHV4-59/IGLC2/IGLV2-14/IGKV1D-39/IGKV3-15/IGKV3D-20/IGLC3/IGKC/IGLV6-57/IGLV3-27/IGLV3-1/IGLV3-25/IGKV1-12/IGKV2-30/IGLV1-40/IGLV3-19/IGKV1D-33/IGLC1/IGKV1-5/IGLV2-11/IGHV3-11/IGHV3-23/IGKV4-1/IGKV1-17/IGHV2-70/C1QB/IGHV3-13/IGLV1-47/IGHV2-5/IGHV3-48/CD59/IGKV2D-30/IGHV3-33/IGKV2D-28/IGKV1-16/IGLV3-21/IGKV3-20/IGHV3-53/IGLV2-8/IGLV7-43/C1QA/IGKV2-29/IGHV3-30/IGKV1-39/…	50
Infection vs Health control: up	GO:2000257	regulation of protein activation cascade	50/561	116/18670	2.9562e-45	1.7129e-42	1.54967e-42	IGHG1/CLU/IGLV1-51/IGLV2-23/IGHV4-59/IGLC2/IGLV2-14/IGKV1D-39/IGKV3-15/IGKV3D-20/IGLC3/IGKC/IGLV6-57/IGLV3-27/IGLV3-1/IGLV3-25/IGKV1-12/IGKV2-30/IGLV1-40/IGLV3-19/IGKV1D-33/IGLC1/IGKV1-5/IGLV2-11/IGHV3-11/IGHV3-23/IGKV4-1/IGKV1-17/IGHV2-70/C1QB/IGHV3-13/IGLV1-47/IGHV2-5/IGHV3-48/CD59/IGKV2D-30/IGHV3-33/IGKV2D-28/IGKV1-16/IGLV3-21/IGKV3-20/IGHV3-53/IGLV2-8/IGLV7-43/C1QA/IGKV2-29/IGHV3-30/IGKV1-39/…	50
Infection vs Health control: up	GO:0016064	immunoglobulin mediated immune response	61/561	218/18670	6.11923e-42	3.10245e-39	2.80679e-39	IGHG1/IGHV3-20/CLU/IGLV1-51/IGLV2-23/IGHV4-59/IGLC2/IGLV2-14/IGKV1D-39/IGKV3-15/IGKV3D-20/IGLC3/IGKC/IGHA2/IGLV6-57/IGLV3-27/IGLV3-1/IGLV3-25/IGHV3-21/IGKV1-12/IGKV2-30/IGLV1-40/IGLV3-19/IGKV1D-33/IGLC1/IGKV1-5/IGLV2-11/IGHA1/IGHV3-11/IGHV3-23/IGKV4-1/IGKV1-17/IGHV2-70/C1QB/IGLL5/IGHV1-3/IGHV3-49/IGHV3-13/IGLV1-47/IGHV2-5/IGHV3-48/IGHV4-4/IGKV2D-30/IGHV4-61/IGHV3-33/IGKV2D-28/IGKV1-16/IGLV3-21/IG…	61
Infection vs Health control: up	GO:0019724	B cell mediated immunity	61/561	221/18670	1.49493e-41	6.73716e-39	6.09512e-39	IGHG1/IGHV3-20/CLU/IGLV1-51/IGLV2-23/IGHV4-59/IGLC2/IGLV2-14/IGKV1D-39/IGKV3-15/IGKV3D-20/IGLC3/IGKC/IGHA2/IGLV6-57/IGLV3-27/IGLV3-1/IGLV3-25/IGHV3-21/IGKV1-12/IGKV2-30/IGLV1-40/IGLV3-19/IGKV1D-33/IGLC1/IGKV1-5/IGLV2-11/IGHA1/IGHV3-11/IGHV3-23/IGKV4-1/IGKV1-17/IGHV2-70/C1QB/IGLL5/IGHV1-3/IGHV3-49/IGHV3-13/IGLV1-47/IGHV2-5/IGHV3-48/IGHV4-4/IGKV2D-30/IGHV4-61/IGHV3-33/IGKV2D-28/IGKV1-16/IGLV3-21/IG…	61
Infection vs Health control: up	GO:0002920	regulation of humoral immune response	50/561	134/18670	1.74277e-41	7.06867e-39	6.39505e-39	IGHG1/CLU/IGLV1-51/IGLV2-23/IGHV4-59/IGLC2/IGLV2-14/IGKV1D-39/IGKV3-15/IGKV3D-20/IGLC3/IGKC/IGLV6-57/IGLV3-27/IGLV3-1/IGLV3-25/IGKV1-12/IGKV2-30/IGLV1-40/IGLV3-19/IGKV1D-33/IGLC1/IGKV1-5/IGLV2-11/IGHV3-11/IGHV3-23/IGKV4-1/IGKV1-17/IGHV2-70/C1QB/IGHV3-13/IGLV1-47/IGHV2-5/IGHV3-48/CD59/IGKV2D-30/IGHV3-33/IGKV2D-28/IGKV1-16/IGLV3-21/IGKV3-20/IGHV3-53/IGLV2-8/IGLV7-43/C1QA/IGKV2-29/IGHV3-30/IGKV1-39/…	50
Infection vs Health control: up	GO:0002673	regulation of acute inflammatory response	52/561	159/18670	1.06076e-39	3.91132e-37	3.53859e-37	IGHG1/CLU/IGLV1-51/IGLV2-23/IGHV4-59/IGLC2/IGLV2-14/IGKV1D-39/IGKV3-15/IGKV3D-20/IGLC3/IGKC/IGLV6-57/IGLV3-27/IGLV3-1/IGLV3-25/IGKV1-12/IGKV2-30/IGLV1-40/IGLV3-19/IGKV1D-33/IGLC1/IGKV1-5/IGLV2-11/IGHV3-11/IGHV3-23/IGKV4-1/IGKV1-17/IGHV2-70/C1QB/PPARG/IGHV3-13/IGLV1-47/IGHV2-5/IGHV3-48/CD59/IGKV2D-30/IGHV3-33/IGKV2D-28/IGKV1-16/IGLV3-21/IGKV3-20/IGHV3-53/IGLV2-8/IGLV7-43/C1QA/IGKV2-29/IGHV3-30/IGK…	52
Infection vs Health control: up	GO:0002526	acute inflammatory response	56/561	220/18670	4.15835e-36	1.40552e-33	1.27158e-33	IGHG1/CLU/IGLV1-51/IGLV2-23/IGHV4-59/IGLC2/IGLV2-14/IGKV1D-39/IGKV3-15/IGKV3D-20/IGLC3/IGKC/IGLV6-57/IGLV3-27/IGLV3-1/IGLV3-25/IGKV1-12/IGKV2-30/IGLV1-40/IGLV3-19/IGKV1D-33/IGLC1/IGKV1-5/IGLV2-11/IGHV3-11/IGHV3-23/IGKV4-1/IGKV1-17/IGHV2-70/C1QB/PPARG/IGHV3-13/IGLV1-47/IGHV2-5/IGHV3-48/CD59/IGKV2D-30/IGHV3-33/IGKV2D-28/IGKV1-16/IGLV3-21/IGKV3-20/IGHV3-53/IGLV2-8/TNFSF4/IGLV7-43/S100A8/C1QA/CD163/I…	56
Infection vs Health control: up	GO:0006909	phagocytosis	70/561	369/18670	4.74577e-36	1.48068e-33	1.33958e-33	IGHG1/IGHV3-20/IGLV1-51/IGLV2-23/IGHV4-59/IGLC2/IGLV2-14/IGKV1D-39/IGKV3-15/IGKV3D-20/IGLC3/TXNDC5/IGKC/IGHA2/IGLV6-57/IGLV3-27/IGLV3-1/IGLV3-25/IGHV3-21/IGKV1-12/IGKV2-30/IGLV1-40/IGLV3-19/IGKV1D-33/IGLC1/IGKV1-5/IGLV2-11/PEAR1/IGHA1/IGHV3-11/RHOBTB1/IGHV3-23/IGKV4-1/IGKV1-17/ANXA3/IGHV2-70/IGLL5/IGHV1-3/IGHV3-49/GAS6/PPARG/IGHV3-13/IGLV1-47/IGHV2-5/IGHV3-48/IGHV4-4/IGKV2D-30/IGHV4-61/IGHV3-33/I…	70
Infection vs Health control: up	GO:0002433	immune response-regulating cell surface receptor signaling pathway involved in phagocytosis	46/561	139/18670	1.77369e-35	4.67854e-33	4.23269e-33	IGHG1/IGLV1-51/IGLV2-23/IGHV4-59/IGLC2/IGLV2-14/IGKV1D-39/IGKV3-15/IGKV3D-20/IGLC3/IGKC/IGLV6-57/IGLV3-27/IGLV3-1/IGLV3-25/IGKV1-12/IGKV2-30/IGLV1-40/IGLV3-19/IGKV1D-33/IGLC1/IGKV1-5/IGLV2-11/IGHV3-11/IGHV3-23/IGKV4-1/IGKV1-17/IGHV2-70/IGHV3-13/IGLV1-47/IGHV2-5/IGHV3-48/IGKV2D-30/IGHV3-33/IGKV2D-28/IGKV1-16/IGLV3-21/IGKV3-20/IGHV3-53/IGLV2-8/NCKAP1/IGLV7-43/IGKV2-29/IGHV3-30/FCGR1A/IGKV1-39	46
Infection vs Health control: up	GO:0038096	Fc-gamma receptor signaling pathway involved in phagocytosis	46/561	139/18670	1.77369e-35	4.67854e-33	4.23269e-33	IGHG1/IGLV1-51/IGLV2-23/IGHV4-59/IGLC2/IGLV2-14/IGKV1D-39/IGKV3-15/IGKV3D-20/IGLC3/IGKC/IGLV6-57/IGLV3-27/IGLV3-1/IGLV3-25/IGKV1-12/IGKV2-30/IGLV1-40/IGLV3-19/IGKV1D-33/IGLC1/IGKV1-5/IGLV2-11/IGHV3-11/IGHV3-23/IGKV4-1/IGKV1-17/IGHV2-70/IGHV3-13/IGLV1-47/IGHV2-5/IGHV3-48/IGKV2D-30/IGHV3-33/IGKV2D-28/IGKV1-16/IGLV3-21/IGKV3-20/IGHV3-53/IGLV2-8/NCKAP1/IGLV7-43/IGKV2-29/IGHV3-30/FCGR1A/IGKV1-39	46
Infection vs Health control: up	GO:0070613	regulation of protein processing	51/561	180/18670	1.84558e-35	4.67854e-33	4.23269e-33	IGHG1/CLU/IGLV1-51/IGLV2-23/IGHV4-59/IGLC2/IGLV2-14/IGKV1D-39/IGKV3-15/IGKV3D-20/IGLC3/IGKC/IGLV6-57/IGLV3-27/IGLV3-1/IGLV3-25/IGKV1-12/IGKV2-30/IGLV1-40/IGLV3-19/IGKV1D-33/IGLC1/IGKV1-5/IGLV2-11/IGHV3-11/IGHV3-23/IGKV4-1/IGKV1-17/IGHV2-70/C1QB/IGHV3-13/IGLV1-47/IGHV2-5/IGHV3-48/CD59/IGKV2D-30/IGHV3-33/IGKV2D-28/IGKV1-16/IGLV3-21/IGKV3-20/IGHV3-53/IGLV2-8/IGLV7-43/C1QA/IGKV2-29/IGHV3-30/MELTF/IGK…	51
Infection vs Health control: up	GO:1903317	regulation of protein maturation	51/561	182/18670	3.37975e-35	8.06369e-33	7.29524e-33	IGHG1/CLU/IGLV1-51/IGLV2-23/IGHV4-59/IGLC2/IGLV2-14/IGKV1D-39/IGKV3-15/IGKV3D-20/IGLC3/IGKC/IGLV6-57/IGLV3-27/IGLV3-1/IGLV3-25/IGKV1-12/IGKV2-30/IGLV1-40/IGLV3-19/IGKV1D-33/IGLC1/IGKV1-5/IGLV2-11/IGHV3-11/IGHV3-23/IGKV4-1/IGKV1-17/IGHV2-70/C1QB/IGHV3-13/IGLV1-47/IGHV2-5/IGHV3-48/CD59/IGKV2D-30/IGHV3-33/IGKV2D-28/IGKV1-16/IGLV3-21/IGKV3-20/IGHV3-53/IGLV2-8/IGLV7-43/C1QA/IGKV2-29/IGHV3-30/MELTF/IGK…	51
Infection vs Health control: up	GO:0038094	Fc-gamma receptor signaling pathway	46/561	142/18670	5.33959e-35	1.20319e-32	1.08853e-32	IGHG1/IGLV1-51/IGLV2-23/IGHV4-59/IGLC2/IGLV2-14/IGKV1D-39/IGKV3-15/IGKV3D-20/IGLC3/IGKC/IGLV6-57/IGLV3-27/IGLV3-1/IGLV3-25/IGKV1-12/IGKV2-30/IGLV1-40/IGLV3-19/IGKV1D-33/IGLC1/IGKV1-5/IGLV2-11/IGHV3-11/IGHV3-23/IGKV4-1/IGKV1-17/IGHV2-70/IGHV3-13/IGLV1-47/IGHV2-5/IGHV3-48/IGKV2D-30/IGHV3-33/IGKV2D-28/IGKV1-16/IGLV3-21/IGKV3-20/IGHV3-53/IGLV2-8/NCKAP1/IGLV7-43/IGKV2-29/IGHV3-30/FCGR1A/IGKV1-39	46
Infection vs Health control: up	GO:0006898	receptor-mediated endocytosis	64/561	316/18670	9.31288e-35	1.98806e-32	1.7986e-32	HBA2/CLU/CAV2/EGF/IGLV1-51/IGLV2-23/IGHV4-59/IGLC2/JCHAIN/SPARC/IGLV2-14/IGKV1D-39/IGKV3-15/IGKV3D-20/IGLC3/IGKC/IGHA2/IGLV6-57/IGLV3-27/IGLV3-1/IGLV3-25/IGKV1-12/IGKV2-30/IGLV1-40/HBA1/IGLV3-19/IGKV1D-33/IGLC1/IGKV1-5/IGLV2-11/HBB/IGHA1/IGHV3-11/IGHV3-23/IGKV4-1/IGKV1-17/IGHV2-70/SNCA/IGHV3-13/IGLV1-47/IGHV2-5/IGHV3-48/CTTN/IGKV2D-30/IGHV3-33/ADM/IGKV2D-28/CD63/IGKV1-16/IGLV3-21/IGKV3-20/IGHV3-5…	64
Infection vs Health control: up	GO:0002431	Fc receptor mediated stimulatory signaling pathway	46/561	145/18670	1.55975e-34	3.16318e-32	2.86174e-32	IGHG1/IGLV1-51/IGLV2-23/IGHV4-59/IGLC2/IGLV2-14/IGKV1D-39/IGKV3-15/IGKV3D-20/IGLC3/IGKC/IGLV6-57/IGLV3-27/IGLV3-1/IGLV3-25/IGKV1-12/IGKV2-30/IGLV1-40/IGLV3-19/IGKV1D-33/IGLC1/IGKV1-5/IGLV2-11/IGHV3-11/IGHV3-23/IGKV4-1/IGKV1-17/IGHV2-70/IGHV3-13/IGLV1-47/IGHV2-5/IGHV3-48/IGKV2D-30/IGHV3-33/IGKV2D-28/IGKV1-16/IGLV3-21/IGKV3-20/IGHV3-53/IGLV2-8/NCKAP1/IGLV7-43/IGKV2-29/IGHV3-30/FCGR1A/IGKV1-39	46
Infection vs Health control: up	GO:0002449	lymphocyte mediated immunity	63/561	352/18670	5.91062e-31	1.14159e-28	1.0328e-28	IGHG1/IGHV3-20/CLU/IGLV1-51/IGLV2-23/IGHV4-59/IGLC2/IGLV2-14/IGKV1D-39/IGKV3-15/IGKV3D-20/IGLC3/IGKC/IGHA2/IGLV6-57/IGLV3-27/IGLV3-1/IGLV3-25/IGHV3-21/IGKV1-12/IGKV2-30/IGLV1-40/IGLV3-19/IGKV1D-33/IGLC1/IGKV1-5/IGLV2-11/IGHA1/IGHV3-11/IGHV3-23/IGKV4-1/IGKV1-17/IGHV2-70/C1QB/IGLL5/IGHV1-3/IGHV3-49/IGHV3-13/IGLV1-47/IGHV2-5/IGHV3-48/IGHV4-4/IGKV2D-30/IGHV4-61/IGHV3-33/IGKV2D-28/IGKV1-16/IGLV3-21/IG…	63
Infection vs Health control: up	GO:0002460	adaptive immune response based on somatic recombination of immune receptors built from immunoglobulin superfamily domains	63/561	361/18670	2.65944e-30	4.90304e-28	4.43579e-28	IGHG1/IGHV3-20/CLU/IGLV1-51/IGLV2-23/IGHV4-59/IGLC2/IGLV2-14/IGKV1D-39/IGKV3-15/IGKV3D-20/IGLC3/IGKC/IGHA2/IGLV6-57/IGLV3-27/IGLV3-1/IGLV3-25/IGHV3-21/IGKV1-12/IGKV2-30/IGLV1-40/IGLV3-19/IGKV1D-33/IGLC1/IGKV1-5/IGLV2-11/IGHA1/IGHV3-11/IGHV3-23/IGKV4-1/IGKV1-17/IGHV2-70/C1QB/IGLL5/IGHV1-3/IGHV3-49/IGHV3-13/IGLV1-47/IGHV2-5/IGHV3-48/IGHV4-4/IGKV2D-30/IGHV4-61/IGHV3-33/IGKV2D-28/IGKV1-16/IGLV3-21/IG…	63
Infection vs Health control: up	GO:0050900	leukocyte migration	73/561	499/18670	6.53583e-30	1.15258e-27	1.04274e-27	IGLV1-51/IGLV2-23/IGHV4-59/IGLC2/JCHAIN/IGLV2-14/IGKV1D-39/IGKV3-15/IGKV3D-20/IGLC3/ITGA1/IGKC/CD34/IGHA2/IGLV6-57/IGLV3-27/IGLV3-1/IGLV3-25/SELP/IGKV1-12/ITGA2B/IGKV2-30/IGLV1-40/IGLV3-19/IGKV1D-33/IGLC1/IGKV1-5/IGLV2-11/IGHA1/IGHV3-11/GP6/PF4V1/ESAM/IGHV3-23/IGKV4-1/IGKV1-17/IGHV2-70/GAS6/PF4/IGHV3-13/IGLV1-47/IGHV2-5/IGHV3-48/PPBP/IGKV2D-30/S100A12/IGHV3-33/IGKV2D-28/GCSAML/IGKV1-16/IGLV3-21/I…	73
Infection vs Health control: up	GO:0002377	immunoglobulin production	47/561	193/18670	1.70792e-29	2.88638e-27	2.61132e-27	MZB1/IGLV1-51/IGLV2-23/IGLV9-49/IGLV2-14/IGKV1D-39/IGKV3-15/IGKV3D-20/IGKV2D-29/IGKC/IGLV6-57/IGLV3-27/IGLV3-1/IGLV3-25/IGKV1-12/IGKV2-30/IGLV1-40/IGLV3-19/IGLV4-69/IGKV1D-33/IGKV1-5/IGLV2-11/IGKV2-24/IGLV3-10/IGLV5-45/IGKV1-8/IGKV4-1/IGKV1-17/IGLV1-47/IGLV7-46/IGKV1-6/IGKV2D-30/IGKV1-27/IGKV1-9/IGKV1D-13/IGKV2D-28/IGKV1-16/IGLV3-21/POLQ/IGKV3-20/IGLV2-8/TNFSF4/IGLV8-61/IGLV7-43/IGKV2-29/IGLV10-5…	47
Infection vs Health control: up	GO:0038095	Fc-epsilon receptor signaling pathway	43/561	169/18670	6.49454e-28	1.05367e-25	9.53261e-26	IGLV1-51/IGLV2-23/IGHV4-59/IGLC2/IGLV2-14/IGKV1D-39/IGKV3-15/IGKV3D-20/IGLC3/IGKC/IGLV6-57/IGLV3-27/IGLV3-1/IGLV3-25/IGKV1-12/IGKV2-30/IGLV1-40/IGLV3-19/IGKV1D-33/IGLC1/IGKV1-5/IGLV2-11/IGHV3-11/IGHV3-23/IGKV4-1/IGKV1-17/IGHV2-70/IGHV3-13/IGLV1-47/IGHV2-5/IGHV3-48/IGKV2D-30/IGHV3-33/IGKV2D-28/IGKV1-16/IGLV3-21/IGKV3-20/IGHV3-53/IGLV2-8/IGLV7-43/IGKV2-29/IGHV3-30/IGKV1-39	43
Infection vs Health control: up	GO:0016485	protein processing	57/561	328/18670	2.24315e-27	3.49931e-25	3.16583e-25	SPCS3/IGHG1/CLU/SEC11C/IGLV1-51/IGLV2-23/IGHV4-59/IGLC2/IGLV2-14/IGKV1D-39/IGKV3-15/IGKV3D-20/IGLC3/IGKC/IGLV6-57/IGLV3-27/IGLV3-1/IGLV3-25/IGKV1-12/IGKV2-30/IGLV1-40/PCSK6/IGLV3-19/IGKV1D-33/IGLC1/IGKV1-5/IGLV2-11/IGHV3-11/ADAMTS2/IGHV3-23/IGKV4-1/IGKV1-17/IGHV2-70/C1QB/IGHV3-13/IGLV1-47/IGHV2-5/IGHV3-48/CD59/IGKV2D-30/IGHV3-33/IGKV2D-28/IGKV1-16/IGLV3-21/IGKV3-20/IGHV3-53/IGLV2-8/IGLV7-43/ASPH/…	57
Infection vs Health control: up	GO:0050727	regulation of inflammatory response	65/561	485/18670	1.72091e-24	2.58518e-22	2.33882e-22	IGHG1/CLU/IGLV1-51/IGLV2-23/IGHV4-59/IGLC2/IGLV2-14/IGKV1D-39/IGKV3-15/IGKV3D-20/IGLC3/IGKC/IGLV6-57/IGLV3-27/IGLV3-1/IGLV3-25/IGKV1-12/IGKV2-30/WFDC1/IGLV1-40/IGLV3-19/IGKV1D-33/IGLC1/IGKV1-5/IGLV2-11/IGHV3-11/IGHV3-23/IGKV4-1/IGKV1-17/IGHV2-70/C1QB/SNCA/PPARG/IGHV3-13/IGLV1-47/IGHV2-5/IGHV3-48/CD59/IGKV2D-30/S100A12/IGHV3-33/IGKV2D-28/IGKV1-16/IGLV3-21/IGKV3-20/IGHV3-53/IGLV2-8/MMP8/MGLL/TNFSF4…	65
Infection vs Health control: up	GO:0002440	production of molecular mediator of immune response	50/561	286/18670	3.09131e-24	4.47798e-22	4.05124e-22	MZB1/IGLV1-51/IGLV2-23/IGLV9-49/IGLV2-14/IGKV1D-39/IGKV3-15/IGKV3D-20/IGKV2D-29/IGKC/IGLV6-57/IGLV3-27/IGLV3-1/IGLV3-25/IGKV1-12/IGKV2-30/IGLV1-40/IGLV3-19/IGLV4-69/IGKV1D-33/IGKV1-5/IGLV2-11/IGKV2-24/IGLV3-10/IGLV5-45/IGKV1-8/IGKV4-1/IGKV1-17/GAS6/IGLV1-47/IGLV7-46/IGKV1-6/IGKV2D-30/IGKV1-27/IGKV1-9/IGKV1D-13/IGKV2D-28/IGKV1-16/IGLV3-21/POLQ/IGKV3-20/IGLV2-8/TNFSF4/IGLV8-61/IGLV7-43/IGKV2-29/IGL…	50
Infection vs Health control: up	GO:0038093	Fc receptor signaling pathway	46/561	241/18670	4.83751e-24	6.76584e-22	6.12107e-22	IGHG1/IGLV1-51/IGLV2-23/IGHV4-59/IGLC2/IGLV2-14/IGKV1D-39/IGKV3-15/IGKV3D-20/IGLC3/IGKC/IGLV6-57/IGLV3-27/IGLV3-1/IGLV3-25/IGKV1-12/IGKV2-30/IGLV1-40/IGLV3-19/IGKV1D-33/IGLC1/IGKV1-5/IGLV2-11/IGHV3-11/IGHV3-23/IGKV4-1/IGKV1-17/IGHV2-70/IGHV3-13/IGLV1-47/IGHV2-5/IGHV3-48/IGKV2D-30/IGHV3-33/IGKV2D-28/IGKV1-16/IGLV3-21/IGKV3-20/IGHV3-53/IGLV2-8/NCKAP1/IGLV7-43/IGKV2-29/IGHV3-30/FCGR1A/IGKV1-39	46
Infection vs Health control: up	GO:0051604	protein maturation	58/561	397/18670	7.72475e-24	1.04439e-21	9.44859e-22	SPCS3/IGHG1/CLU/SEC11C/IGLV1-51/IGLV2-23/IGHV4-59/IGLC2/IGLV2-14/IGKV1D-39/IGKV3-15/IGKV3D-20/IGLC3/IGKC/IGLV6-57/IGLV3-27/IGLV3-1/IGLV3-25/IGKV1-12/IGKV2-30/IGLV1-40/PCSK6/IGLV3-19/IGKV1D-33/IGLC1/IGKV1-5/IGLV2-11/IGHV3-11/ADAMTS2/PRDX4/IGHV3-23/IGKV4-1/IGKV1-17/IGHV2-70/C1QB/IGHV3-13/IGLV1-47/IGHV2-5/IGHV3-48/CD59/IGKV2D-30/IGHV3-33/IGKV2D-28/IGKV1-16/IGLV3-21/IGKV3-20/IGHV3-53/IGLV2-8/IGLV7-43…	58
Infection vs Health control: up	GO:0006910	phagocytosis, recognition	29/561	84/18670	2.22845e-23	2.91568e-21	2.63782e-21	IGHG1/IGHV3-20/IGHV4-59/IGLC2/IGLC3/IGKC/IGHA2/IGHV3-21/IGLC1/PEAR1/IGHA1/IGHV3-11/IGHV3-23/IGHV2-70/IGLL5/IGHV1-3/IGHV3-49/IGHV3-13/IGHV2-5/IGHV3-48/IGHV4-4/IGHV4-61/IGHV3-33/IGHV3-53/IGHV2-70D/IGHV5-10-1/IGHV3-30/IGHV4-31/IGHV1-69-2	29
Infection vs Health control: up	GO:0002429	immune response-activating cell surface receptor signaling pathway	62/561	473/18670	7.17469e-23	9.09392e-21	8.22729e-21	IGHG1/IGHV3-20/IGLV1-51/IGLV2-23/IGHV4-59/IGLC2/IGLV2-14/IGKV1D-39/IGKV3-15/IGKV3D-20/IGLC3/IGKC/IGHA2/IGLV6-57/IGLV3-27/IGLV3-1/IGLV3-25/IGHV3-21/CD38/IGKV1-12/IGKV2-30/IGLV1-40/IGLV3-19/IGKV1D-33/IGLC1/IGKV1-5/IGLV2-11/IGHA1/IGHV3-11/IGHV3-23/IGKV4-1/IGKV1-17/IGHV2-70/IGLL5/IGHV1-3/IGHV3-49/IGHV3-13/IGLV1-47/IGHV2-5/IGHV3-48/IGHV4-4/IGKV2D-30/IGHV4-61/IGHV3-33/IGKV2D-28/GCSAML/IGKV1-16/IGLV3-21…	62
Infection vs Health control: up	GO:0042742	defense response to bacterium	51/561	330/18670	3.5009e-22	4.30293e-20	3.89287e-20	H2BC4/IGHG1/H2BC7/IGHV3-20/H2BC21/H2BC8/IGHV4-59/IGLC2/JCHAIN/IGLC3/IGKC/IGHA2/IGHV3-21/SELP/HMGB2/IGLC1/PLAC8/H2BC11/IGHA1/IGHV3-11/IGHV3-23/ANXA3/IGHV2-70/IGLL5/IGHV1-3/IGHV3-49/IGHV3-13/IGHV2-5/IGHV3-48/PPBP/IGHV4-4/IGHV4-61/S100A12/IGHV3-33/DEFA3/LTF/IGKV3-20/IGHV3-53/LCN2/IGHV2-70D/S100A9/STAB1/S100A8/PGLYRP1/DEFA4/IGHV5-10-1/IGHV3-30/ISG15/IGHV4-31/IGHV1-69-2/SLPI	51
Infection vs Health control: up	GO:0006911	phagocytosis, engulfment	32/561	118/18670	5.40853e-22	6.45206e-20	5.8372e-20	IGHG1/IGHV3-20/IGHV4-59/IGLC2/IGLC3/IGKC/IGHA2/IGHV3-21/IGLC1/IGHA1/IGHV3-11/RHOBTB1/IGHV3-23/IGHV2-70/IGLL5/IGHV1-3/IGHV3-49/PPARG/IGHV3-13/IGHV2-5/IGHV3-48/IGHV4-4/IGHV4-61/IGHV3-33/IGHV3-53/IGHV2-70D/GATA2/IGHV5-10-1/IGHV3-30/FCGR1A/IGHV4-31/IGHV1-69-2	32
Infection vs Health control: up	GO:0002697	regulation of immune effector process	59/561	458/18670	2.04456e-21	2.36935e-19	2.14356e-19	IGHG1/MZB1/CLU/IGLV1-51/IGLV2-23/IGHV4-59/IGLC2/IGLV2-14/IGKV1D-39/IGKV3-15/IGKV3D-20/IGLC3/IGKC/IGLV6-57/IGLV3-27/IGLV3-1/IGLV3-25/IGKV1-12/IGKV2-30/IGLV1-40/IGLV3-19/IGKV1D-33/IGLC1/IGKV1-5/IGLV2-11/IGHV3-11/IGHV3-23/IGKV4-1/IGKV1-17/IGHV2-70/C1QB/IGHV3-13/IGLV1-47/IGHV2-5/IGHV3-48/CD59/IGKV2D-30/IGHV3-33/IGKV2D-28/IGKV1-16/IGLV3-21/IGKV3-20/IGHV3-53/IGLV2-8/TNFSF4/IGLV7-43/PGLYRP1/C1QA/GATA2/I…	59
Infection vs Health control: up	GO:0099024	plasma membrane invagination	32/561	127/18670	6.34224e-21	7.14559e-19	6.46463e-19	IGHG1/IGHV3-20/IGHV4-59/IGLC2/IGLC3/IGKC/IGHA2/IGHV3-21/IGLC1/IGHA1/IGHV3-11/RHOBTB1/IGHV3-23/IGHV2-70/IGLL5/IGHV1-3/IGHV3-49/PPARG/IGHV3-13/IGHV2-5/IGHV3-48/IGHV4-4/IGHV4-61/IGHV3-33/IGHV3-53/IGHV2-70D/GATA2/IGHV5-10-1/IGHV3-30/FCGR1A/IGHV4-31/IGHV1-69-2	32
Infection vs Health control: up	GO:0010324	membrane invagination	32/561	135/18670	4.7235e-20	5.17798e-18	4.68453e-18	IGHG1/IGHV3-20/IGHV4-59/IGLC2/IGLC3/IGKC/IGHA2/IGHV3-21/IGLC1/IGHA1/IGHV3-11/RHOBTB1/IGHV3-23/IGHV2-70/IGLL5/IGHV1-3/IGHV3-49/PPARG/IGHV3-13/IGHV2-5/IGHV3-48/IGHV4-4/IGHV4-61/IGHV3-33/IGHV3-53/IGHV2-70D/GATA2/IGHV5-10-1/IGHV3-30/FCGR1A/IGHV4-31/IGHV1-69-2	32
Infection vs Health control: up	GO:0050853	B cell receptor signaling pathway	30/561	129/18670	1.26409e-18	1.34925e-16	1.22067e-16	IGHG1/IGHV3-20/IGHV4-59/IGLC2/IGLC3/IGKC/IGHA2/IGHV3-21/CD38/IGLC1/IGHA1/IGHV3-11/IGHV3-23/IGHV2-70/IGLL5/IGHV1-3/IGHV3-49/IGHV3-13/IGHV2-5/IGHV3-48/IGHV4-4/IGHV4-61/IGHV3-33/GCSAML/IGHV3-53/IGHV2-70D/IGHV5-10-1/IGHV3-30/IGHV4-31/IGHV1-69-2	30
Infection vs Health control: up	GO:0050871	positive regulation of B cell activation	30/561	142/18670	2.24924e-17	2.33921e-15	2.11629e-15	IGHG1/IGHV3-20/IGHV4-59/IGLC2/IGLC3/IGKC/IGHA2/IGHV3-21/CD38/IGLC1/IGHA1/IGHV3-11/IGHV3-23/IGHV2-70/IGLL5/IGHV1-3/IGHV3-49/IGHV3-13/IGHV2-5/IGHV3-48/IGHV4-4/IGHV4-61/IGHV3-33/IGHV3-53/IGHV2-70D/TNFSF4/IGHV5-10-1/IGHV3-30/IGHV4-31/IGHV1-69-2	30
Infection vs Health control: up	GO:0050864	regulation of B cell activation	32/561	184/18670	7.49574e-16	7.60068e-14	6.87635e-14	IGHG1/MZB1/IGHV3-20/IGHV4-59/IGLC2/HMGB3/IGLC3/IGKC/IGHA2/IGHV3-21/CD38/IGLC1/IGHA1/IGHV3-11/IGHV3-23/IGHV2-70/IGLL5/IGHV1-3/IGHV3-49/IGHV3-13/IGHV2-5/IGHV3-48/IGHV4-4/IGHV4-61/IGHV3-33/IGHV3-53/IGHV2-70D/TNFSF4/IGHV5-10-1/IGHV3-30/IGHV4-31/IGHV1-69-2	32
Infection vs Health control: up	GO:0006323	DNA packaging	34/561	210/18670	8.6992e-16	8.60585e-14	7.78573e-14	HJURP/H2BC4/CCNB1/TOP2A/CDK1/H2BC7/NUSAP1/H4C8/H2BC21/NCAPG/H2BC8/H2BC5/NCAPH/H3C10/CENPU/CENPO/CDCA5/H2BC9/CENPN/HMGB2/H2BC11/MCM2/HELLS/H4C14/H3C8/CHAF1B/H2BC15/H4C2/H2BC13/H4C9/ASF1B/KNL1/H3C14/H4C15	34
Infection vs Health control: up	GO:0140014	mitotic nuclear division	38/561	264/18670	9.37527e-16	9.05383e-14	8.19102e-14	BUB1/NEK2/UBE2C/TPX2/KIF18B/CDT1/DLGAP5/CENPF/CCNB1/KIF14/NDC80/PLK1/CDC20/MKI67/TRIP13/MYBL2/NUSAP1/CAV2/EGF/CHEK1/NCAPG/PTTG1/CDC6/KIF11/BIRC5/SGO1/NCAPH/ANLN/ZWINT/CDCA5/SPAG5/MAD2L1/CENPE/PRC1/FBXO5/HASPIN/KIF23/SPHK1	38
Infection vs Health control: up	GO:0019730	antimicrobial humoral response	25/561	122/18670	2.27127e-14	2.14239e-12	1.93822e-12	H2BC4/H2BC7/CLU/H2BC21/H2BC8/JCHAIN/IGHA2/H2BC11/IGHA1/PF4V1/PF4/PPBP/S100A12/GAPDH/DEFA3/LTF/IGKV3-20/LCN2/CXCL5/S100A9/S100A8/PGLYRP1/DEFA4/PI3/SLPI	25
Infection vs Health control: up	GO:0000070	mitotic sister chromatid segregation	27/561	151/18670	6.99311e-14	6.39085e-12	5.78182e-12	BUB1/NEK2/KIF18B/CDT1/DLGAP5/CENPF/CCNB1/KIF14/NDC80/PLK1/CDC20/TRIP13/NUSAP1/NCAPG/PTTG1/CDC6/SGO1/NCAPH/ZWINT/CDCA5/SPAG5/MAD2L1/CENPE/PRC1/FBXO5/HASPIN/KIF23	27
Infection vs Health control: up	GO:0008037	cell recognition	32/561	215/18670	7.09044e-14	6.39085e-12	5.78182e-12	IGHG1/IGHV3-20/IGHV4-59/IGLC2/IGLC3/IGKC/IGHA2/IGHV3-21/IGLC1/PEAR1/IGHA1/IGHV3-11/IGHV3-23/IGHV2-70/IGLL5/IGHV1-3/IGHV3-49/IGHV3-13/IGHV2-5/IGHV3-48/IGHV4-4/IGHV4-61/IGHV3-33/NEXN/IGHV3-53/IGHV2-70D/EPHB2/IGHV5-10-1/IGHV3-30/IGHV4-31/CADM1/IGHV1-69-2	32
Infection vs Health control: up	GO:0000819	sister chromatid segregation	30/561	189/18670	7.63177e-14	6.72923e-12	6.08795e-12	BUB1/NEK2/ESCO2/KIF18B/CDT1/DLGAP5/CENPF/CCNB1/KIF14/NDC80/TOP2A/PLK1/CDC20/TRIP13/NUSAP1/NCAPG/PTTG1/CDC6/SGO1/NCAPH/FEN1/ZWINT/CDCA5/SPAG5/MAD2L1/CENPE/PRC1/FBXO5/HASPIN/KIF23	30
Infection vs Health control: up	GO:0006334	nucleosome assembly	26/561	145/18670	1.90638e-13	1.64516e-11	1.48838e-11	HJURP/H2BC4/H2BC7/H4C8/H2BC21/H2BC8/H2BC5/H3C10/CENPU/CENPO/H2BC9/CENPN/HMGB2/H2BC11/MCM2/H4C14/H3C8/CHAF1B/H2BC15/H4C2/H2BC13/H4C9/ASF1B/KNL1/H3C14/H4C15	26
Infection vs Health control: up	GO:0031497	chromatin assembly	27/561	165/18670	6.46374e-13	5.46186e-11	4.94136e-11	HJURP/H2BC4/H2BC7/H4C8/H2BC21/H2BC8/H2BC5/H3C10/CENPU/CENPO/H2BC9/CENPN/HMGB2/H2BC11/MCM2/HELLS/H4C14/H3C8/CHAF1B/H2BC15/H4C2/H2BC13/H4C9/ASF1B/KNL1/H3C14/H4C15	27
Infection vs Health control: up	GO:0000280	nuclear division	43/561	407/18670	7.90801e-13	6.5459e-11	5.92209e-11	BUB1/NEK2/UBE2C/TPX2/KIF18B/CDT1/DLGAP5/CENPF/CCNB1/KIF14/NDC80/TOP2A/PLK1/ASPM/CDC20/MKI67/TRIP13/MYBL2/NUSAP1/CAV2/EGF/CHEK1/NCAPG/PTTG1/CDC6/KIF11/BIRC5/FBXO43/SGO1/NCAPH/ANLN/ZWINT/CDCA5/SPAG5/MAD2L1/CENPE/PRC1/CCNE1/FBXO5/HASPIN/KIF23/PDE3A/SPHK1	43
Infection vs Health control: up	GO:0071103	DNA conformation change	38/561	327/18670	9.61955e-13	7.80338e-11	7.05974e-11	HJURP/H2BC4/CCNB1/TOP2A/CDK1/H2BC7/NUSAP1/H4C8/H2BC21/NCAPG/H2BC8/H2BC5/NCAPH/H3C10/HMGB3/CENPU/CENPO/CDCA5/H2BC9/MCM4/CENPN/HMGB2/H2BC11/MCM2/HELLS/H4C14/PIF1/H3C8/CHAF1B/H2BC15/POLQ/H4C2/H2BC13/H4C9/ASF1B/KNL1/H3C14/H4C15	38
Infection vs Health control: up	GO:0007059	chromosome segregation	37/561	321/18670	2.47366e-12	1.96728e-10	1.77981e-10	BUB1/HJURP/NEK2/ESCO2/KIF18B/CDT1/DLGAP5/CENPF/SKA3/CCNB1/KIF14/NDC80/TOP2A/PLK1/CDC20/MKI67/TRIP13/NUSAP1/NCAPG/PTTG1/CDC6/BIRC5/SGO1/NCAPH/FEN1/ZWINT/CDCA5/SPAG5/CENPN/MAD2L1/CENPE/PRC1/CCNE1/FBXO5/HASPIN/KIF23/KNL1	37
Infection vs Health control: up	GO:0065004	protein-DNA complex assembly	32/561	248/18670	3.80464e-12	2.95694e-10	2.67516e-10	HJURP/H2BC4/CDT1/CENPF/H2BC7/H4C8/H2BC21/H2BC8/H2BC5/H3C10/CENPU/CENPO/H2BC9/MCM4/CENPN/HMGB2/H2BC11/MCM2/CENPE/HELLS/GMNN/H4C14/H3C8/CHAF1B/H2BC15/H4C2/H2BC13/H4C9/ASF1B/KNL1/H3C14/H4C15	32
Infection vs Health control: up	GO:0006333	chromatin assembly or disassembly	28/561	191/18670	3.86386e-12	2.95694e-10	2.67516e-10	HJURP/H2BC4/H2BC7/H4C8/H2BC21/H2BC8/H2BC5/H3C10/CENPU/CENPO/H2BC9/CENPN/HMGB2/H2BC11/MCM2/HELLS/H4C14/H3C8/CHAF1B/H2BC15/H4C2/H2BC13/H4C9/ASF1B/TAL1/KNL1/H3C14/H4C15	28
Infection vs Health control: up	GO:0048285	organelle fission	44/561	449/18670	5.58134e-12	4.19221e-10	3.7927e-10	BUB1/NEK2/UBE2C/TPX2/KIF18B/CDT1/DLGAP5/CENPF/CCNB1/KIF14/NDC80/TOP2A/PLK1/ASPM/CDC20/MKI67/TRIP13/MYBL2/NUSAP1/CAV2/EGF/CHEK1/NCAPG/PTTG1/CDC6/KIF11/BIRC5/FBXO43/SGO1/NCAPH/ANLN/ZWINT/CDCA5/SPAG5/MAD2L1/CENPE/PRC1/CCNE1/FBXO5/HASPIN/KIF23/MX1/PDE3A/SPHK1	44
Infection vs Health control: up	GO:0007596	blood coagulation	37/561	336/18670	9.73527e-12	7.17932e-10	6.49515e-10	SCUBE1/TFPI/HBD/H3C10/MYL9/TREML1/CD34/LMAN1/SELP/ITGA2B/HBB/PEAR1/GP6/DOCK6/PF4V1/PRKAR2B/MMRN1/GP9/SLC4A1/H3C8/GAS6/PF4/CLEC1B/HBG2/EHD3/GP1BA/CD59/ALOX12/VWF/PDGFA/ITGB3/F13A1/GATA2/CD177/TBXA2R/PROS1/H3C14	37
Infection vs Health control: up	GO:0007599	hemostasis	37/561	341/18670	1.50843e-11	1.09253e-09	9.88417e-10	SCUBE1/TFPI/HBD/H3C10/MYL9/TREML1/CD34/LMAN1/SELP/ITGA2B/HBB/PEAR1/GP6/DOCK6/PF4V1/PRKAR2B/MMRN1/GP9/SLC4A1/H3C8/GAS6/PF4/CLEC1B/HBG2/EHD3/GP1BA/CD59/ALOX12/VWF/PDGFA/ITGB3/F13A1/GATA2/CD177/TBXA2R/PROS1/H3C14	37
Infection vs Health control: up	GO:0051783	regulation of nuclear division	27/561	188/18670	1.5359e-11	1.09291e-09	9.88761e-10	BUB1/NEK2/UBE2C/CDT1/DLGAP5/CENPF/CCNB1/NDC80/PLK1/CDC20/MKI67/TRIP13/NUSAP1/CAV2/EGF/CHEK1/PTTG1/CDC6/KIF11/FBXO43/ANLN/CDCA5/MAD2L1/CENPE/FBXO5/PDE3A/SPHK1	27
Infection vs Health control: up	GO:0050817	coagulation	37/561	342/18670	1.64472e-11	1.15017e-09	1.04056e-09	SCUBE1/TFPI/HBD/H3C10/MYL9/TREML1/CD34/LMAN1/SELP/ITGA2B/HBB/PEAR1/GP6/DOCK6/PF4V1/PRKAR2B/MMRN1/GP9/SLC4A1/H3C8/GAS6/PF4/CLEC1B/HBG2/EHD3/GP1BA/CD59/ALOX12/VWF/PDGFA/ITGB3/F13A1/GATA2/CD177/TBXA2R/PROS1/H3C14	37
Infection vs Health control: up	GO:0098813	nuclear chromosome segregation	32/561	262/18670	1.67369e-11	1.15059e-09	1.04094e-09	BUB1/NEK2/ESCO2/KIF18B/CDT1/DLGAP5/CENPF/CCNB1/KIF14/NDC80/TOP2A/PLK1/CDC20/TRIP13/NUSAP1/NCAPG/PTTG1/CDC6/SGO1/NCAPH/FEN1/ZWINT/CDCA5/SPAG5/MAD2L1/CENPE/PRC1/CCNE1/FBXO5/HASPIN/KIF23/KNL1	32
Infection vs Health control: up	GO:0007088	regulation of mitotic nuclear division	25/561	164/18670	2.32919e-11	1.57453e-09	1.42449e-09	BUB1/NEK2/UBE2C/CDT1/DLGAP5/CENPF/CCNB1/NDC80/PLK1/CDC20/MKI67/TRIP13/NUSAP1/CAV2/EGF/CHEK1/PTTG1/CDC6/KIF11/ANLN/CDCA5/MAD2L1/CENPE/FBXO5/SPHK1	25
Infection vs Health control: up	GO:0034728	nucleosome organization	26/561	184/18670	5.31809e-11	3.5361e-09	3.19911e-09	HJURP/H2BC4/H2BC7/H4C8/H2BC21/H2BC8/H2BC5/H3C10/CENPU/CENPO/H2BC9/CENPN/HMGB2/H2BC11/MCM2/H4C14/H3C8/CHAF1B/H2BC15/H4C2/H2BC13/H4C9/ASF1B/KNL1/H3C14/H4C15	26
Infection vs Health control: up	GO:0071824	protein-DNA complex subunit organization	32/561	288/18670	2.00631e-10	1.31252e-08	1.18744e-08	HJURP/H2BC4/CDT1/CENPF/H2BC7/H4C8/H2BC21/H2BC8/H2BC5/H3C10/CENPU/CENPO/H2BC9/MCM4/CENPN/HMGB2/H2BC11/MCM2/CENPE/HELLS/GMNN/H4C14/H3C8/CHAF1B/H2BC15/H4C2/H2BC13/H4C9/ASF1B/KNL1/H3C14/H4C15	32
Infection vs Health control: up	GO:0051983	regulation of chromosome segregation	19/561	103/18670	2.0834e-10	1.34131e-08	1.21349e-08	BUB1/NEK2/CDT1/DLGAP5/CENPF/CCNB1/NDC80/PLK1/CDC20/MKI67/TRIP13/PTTG1/CDC6/FEN1/CDCA5/SPAG5/MAD2L1/CENPE/FBXO5	19
Infection vs Health control: up	GO:0002576	platelet degranulation	21/561	128/18670	2.30177e-10	1.45874e-08	1.31973e-08	CLU/EGF/SPARC/MANF/SELP/ITGA2B/SYTL4/MMRN1/GAS6/PF4/CD109/PPBP/CD63/VWF/PDGFA/ITGB3/F13A1/RAB27B/FN1/LGALS3BP/PROS1	21
Infection vs Health control: up	GO:0050867	positive regulation of cell activation	38/561	394/18670	2.60396e-10	1.62487e-08	1.47003e-08	IGHG1/IGHV3-20/IGHV4-59/IGLC2/IGLC3/IGKC/IGHA2/IGHV3-21/SELP/CD38/IGLC1/IGFBP2/IGHA1/IGHV3-11/IGHV3-23/LGALS1/IGHV2-70/IGLL5/IGHV1-3/IGHV3-49/GAS6/IGHV3-13/IGHV2-5/IGHV3-48/IGHV4-4/IGHV4-61/IGHV3-33/IGHV3-53/IGHV2-70D/MMP8/TNFSF4/GATA2/CD177/IGHV5-10-1/IGHV3-30/IGHV4-31/HLX/IGHV1-69-2	38
Infection vs Health control: up	GO:0042113	B cell activation	33/561	310/18670	3.21745e-10	1.97727e-08	1.78884e-08	IGHG1/MZB1/IGHV3-20/IGHV4-59/IGLC2/HMGB3/IGLC3/IGKC/IGHA2/IGHV3-21/CD38/IGLC1/IGHA1/IGHV3-11/IGHV3-23/LGALS1/IGHV2-70/IGLL5/IGHV1-3/IGHV3-49/IGHV3-13/IGHV2-5/IGHV3-48/IGHV4-4/IGHV4-61/IGHV3-33/IGHV3-53/IGHV2-70D/TNFSF4/IGHV5-10-1/IGHV3-30/IGHV4-31/IGHV1-69-2	33
Infection vs Health control: up	GO:0002696	positive regulation of leukocyte activation	37/561	380/18670	3.44872e-10	2.08776e-08	1.8888e-08	IGHG1/IGHV3-20/IGHV4-59/IGLC2/IGLC3/IGKC/IGHA2/IGHV3-21/CD38/IGLC1/IGFBP2/IGHA1/IGHV3-11/IGHV3-23/LGALS1/IGHV2-70/IGLL5/IGHV1-3/IGHV3-49/GAS6/IGHV3-13/IGHV2-5/IGHV3-48/IGHV4-4/IGHV4-61/IGHV3-33/IGHV3-53/IGHV2-70D/MMP8/TNFSF4/GATA2/CD177/IGHV5-10-1/IGHV3-30/IGHV4-31/HLX/IGHV1-69-2	37
Infection vs Health control: up	GO:0061844	antimicrobial humoral immune response mediated by antimicrobial peptide	16/561	73/18670	3.86272e-10	2.304e-08	2.08443e-08	H2BC4/H2BC7/H2BC21/H2BC8/H2BC11/PF4V1/PF4/PPBP/S100A12/GAPDH/DEFA3/LTF/CXCL5/S100A9/PGLYRP1/DEFA4	16
Infection vs Health control: up	GO:0051251	positive regulation of lymphocyte activation	34/561	334/18670	5.6885e-10	3.34385e-08	3.02519e-08	IGHG1/IGHV3-20/IGHV4-59/IGLC2/IGLC3/IGKC/IGHA2/IGHV3-21/CD38/IGLC1/IGFBP2/IGHA1/IGHV3-11/IGHV3-23/LGALS1/IGHV2-70/IGLL5/IGHV1-3/IGHV3-49/GAS6/IGHV3-13/IGHV2-5/IGHV3-48/IGHV4-4/IGHV4-61/IGHV3-33/IGHV3-53/IGHV2-70D/TNFSF4/IGHV5-10-1/IGHV3-30/IGHV4-31/HLX/IGHV1-69-2	34
Infection vs Health control: up	GO:0019731	antibacterial humoral response	13/561	46/18670	5.81491e-10	3.36933e-08	3.04824e-08	H2BC4/H2BC7/H2BC21/H2BC8/JCHAIN/IGHA2/H2BC11/IGHA1/DEFA3/LTF/IGKV3-20/DEFA4/SLPI	13
Infection vs Health control: up	GO:0010965	regulation of mitotic sister chromatid separation	14/561	57/18670	9.76063e-10	5.57593e-08	5.04456e-08	BUB1/CDT1/DLGAP5/CENPF/CCNB1/NDC80/PLK1/CDC20/TRIP13/PTTG1/CDC6/MAD2L1/CENPE/FBXO5	14
Infection vs Health control: up	GO:0033045	regulation of sister chromatid segregation	16/561	80/18670	1.62614e-09	9.16059e-08	8.28761e-08	BUB1/CDT1/DLGAP5/CENPF/CCNB1/NDC80/PLK1/CDC20/TRIP13/PTTG1/CDC6/FEN1/CDCA5/MAD2L1/CENPE/FBXO5	16
Infection vs Health control: up	GO:0051306	mitotic sister chromatid separation	14/561	60/18670	2.02522e-09	1.12524e-07	1.01801e-07	BUB1/CDT1/DLGAP5/CENPF/CCNB1/NDC80/PLK1/CDC20/TRIP13/PTTG1/CDC6/MAD2L1/CENPE/FBXO5	14
Infection vs Health control: up	GO:0030071	regulation of mitotic metaphase/anaphase transition	13/561	51/18670	2.37113e-09	1.29963e-07	1.17578e-07	BUB1/CDT1/DLGAP5/CENPF/CCNB1/NDC80/PLK1/CDC20/TRIP13/CDC6/MAD2L1/CENPE/FBXO5	13
Infection vs Health control: up	GO:1905818	regulation of chromosome separation	14/561	62/18670	3.21256e-09	1.73735e-07	1.57178e-07	BUB1/CDT1/DLGAP5/CENPF/CCNB1/NDC80/PLK1/CDC20/TRIP13/PTTG1/CDC6/MAD2L1/CENPE/FBXO5	14
Infection vs Health control: up	GO:1902099	regulation of metaphase/anaphase transition of cell cycle	13/561	53/18670	3.96449e-09	2.11579e-07	1.91416e-07	BUB1/CDT1/DLGAP5/CENPF/CCNB1/NDC80/PLK1/CDC20/TRIP13/CDC6/MAD2L1/CENPE/FBXO5	13
Infection vs Health control: up	GO:0007091	metaphase/anaphase transition of mitotic cell cycle	13/561	54/18670	5.0797e-09	2.67575e-07	2.42076e-07	BUB1/CDT1/DLGAP5/CENPF/CCNB1/NDC80/PLK1/CDC20/TRIP13/CDC6/MAD2L1/CENPE/FBXO5	13
Infection vs Health control: up	GO:0034508	centromere complex assembly	13/561	56/18670	8.19894e-09	4.20948e-07	3.80833e-07	HJURP/CENPF/H4C8/CENPU/CENPO/CENPN/CENPE/HELLS/H4C14/H4C2/H4C9/KNL1/H4C15	13
Infection vs Health control: up	GO:0044784	metaphase/anaphase transition of cell cycle	13/561	56/18670	8.19894e-09	4.20948e-07	3.80833e-07	BUB1/CDT1/DLGAP5/CENPF/CCNB1/NDC80/PLK1/CDC20/TRIP13/CDC6/MAD2L1/CENPE/FBXO5	13
Infection vs Health control: up	GO:0051304	chromosome separation	16/561	90/18670	9.80917e-09	4.97325e-07	4.49931e-07	BUB1/CDT1/DLGAP5/CENPF/CCNB1/NDC80/TOP2A/PLK1/CDC20/TRIP13/PTTG1/CDC6/NCAPH/MAD2L1/CENPE/FBXO5	16
Infection vs Health control: up	GO:0033047	regulation of mitotic sister chromatid segregation	14/561	68/18670	1.15351e-08	5.77609e-07	5.22564e-07	BUB1/CDT1/DLGAP5/CENPF/CCNB1/NDC80/PLK1/CDC20/TRIP13/PTTG1/CDC6/MAD2L1/CENPE/FBXO5	14
Infection vs Health control: up	GO:2000816	negative regulation of mitotic sister chromatid separation	11/561	39/18670	1.2774e-08	6.31844e-07	5.71631e-07	BUB1/CDT1/CENPF/CCNB1/NDC80/PLK1/CDC20/TRIP13/PTTG1/MAD2L1/FBXO5	11
Infection vs Health control: up	GO:1905819	negative regulation of chromosome separation	11/561	40/18670	1.71453e-08	8.37846e-07	7.58002e-07	BUB1/CDT1/CENPF/CCNB1/NDC80/PLK1/CDC20/TRIP13/PTTG1/MAD2L1/FBXO5	11
Infection vs Health control: up	GO:0051784	negative regulation of nuclear division	13/561	60/18670	2.00786e-08	9.69509e-07	8.77117e-07	BUB1/CDT1/CENPF/CCNB1/NDC80/PLK1/CDC20/TRIP13/CHEK1/PTTG1/FBXO43/MAD2L1/FBXO5	13
Infection vs Health control: up	GO:0030219	megakaryocyte differentiation	16/561	96/18670	2.56196e-08	1.22251e-06	1.10601e-06	H4C8/H3C10/MYL9/ITGA2B/HMGB2/H4C14/H3C8/PF4/GP1BA/H4C2/MEIS1/H4C9/TAL1/GATA2/H3C14/H4C15	16
Infection vs Health control: up	GO:0051249	regulation of lymphocyte activation	39/561	485/18670	2.60665e-08	1.22937e-06	1.11221e-06	IGHG1/MZB1/IGHV3-20/IGHV4-59/IGLC2/HMGB3/IGLC3/IGKC/IGHA2/IGHV3-21/CD38/IGLC1/IGFBP2/IGHA1/IGHV3-11/IGHV3-23/LGALS1/IGHV2-70/IGLL5/IGHV1-3/IGHV3-49/GAS6/IGHV3-13/IGHV2-5/IGHV3-48/IGHV4-4/IGHV4-61/IGHV3-33/IGHV3-53/IGHV2-70D/TNFSF4/PGLYRP1/PDE5A/IGHV5-10-1/IGHV3-30/IGHV4-31/HLX/IGHV1-69-2/VSIG4	39
Infection vs Health control: up	GO:0050851	antigen receptor-mediated signaling pathway	30/561	316/18670	2.9582e-08	1.37913e-06	1.24771e-06	IGHG1/IGHV3-20/IGHV4-59/IGLC2/IGLC3/IGKC/IGHA2/IGHV3-21/CD38/IGLC1/IGHA1/IGHV3-11/IGHV3-23/IGHV2-70/IGLL5/IGHV1-3/IGHV3-49/IGHV3-13/IGHV2-5/IGHV3-48/IGHV4-4/IGHV4-61/IGHV3-33/GCSAML/IGHV3-53/IGHV2-70D/IGHV5-10-1/IGHV3-30/IGHV4-31/IGHV1-69-2	30
Infection vs Health control: up	GO:0033048	negative regulation of mitotic sister chromatid segregation	11/561	42/18670	3.00617e-08	1.38557e-06	1.25353e-06	BUB1/CDT1/CENPF/CCNB1/NDC80/PLK1/CDC20/TRIP13/PTTG1/MAD2L1/FBXO5	11
Infection vs Health control: up	GO:0045839	negative regulation of mitotic nuclear division	12/561	52/18670	3.32197e-08	1.51392e-06	1.36965e-06	BUB1/CDT1/CENPF/CCNB1/NDC80/PLK1/CDC20/TRIP13/CHEK1/PTTG1/MAD2L1/FBXO5	12
Infection vs Health control: up	GO:0033046	negative regulation of sister chromatid segregation	11/561	44/18670	5.10032e-08	2.29855e-06	2.0795e-06	BUB1/CDT1/CENPF/CCNB1/NDC80/PLK1/CDC20/TRIP13/PTTG1/MAD2L1/FBXO5	11
Infection vs Health control: up	GO:0051985	negative regulation of chromosome segregation	11/561	45/18670	6.56898e-08	2.92789e-06	2.64887e-06	BUB1/CDT1/CENPF/CCNB1/NDC80/PLK1/CDC20/TRIP13/PTTG1/MAD2L1/FBXO5	11
Infection vs Health control: up	GO:0045841	negative regulation of mitotic metaphase/anaphase transition	10/561	36/18670	6.96352e-08	3.07e-06	2.77744e-06	BUB1/CDT1/CENPF/CCNB1/NDC80/PLK1/CDC20/TRIP13/MAD2L1/FBXO5	10
Infection vs Health control: up	GO:1902850	microtubule cytoskeleton organization involved in mitosis	18/561	131/18670	7.72778e-08	3.37031e-06	3.04913e-06	NEK2/TPX2/CCNB1/NDC80/PLK1/CDC20/MYBL2/NUSAP1/KIF11/BIRC5/MAD2L1/CENPE/STMN1/STIL/PRC1/SAPCD2/KIF23/SPRY2	18
Infection vs Health control: up	GO:0045652	regulation of megakaryocyte differentiation	14/561	79/18670	8.5968e-08	3.70943e-06	3.35593e-06	H4C8/H3C10/MYL9/ITGA2B/HMGB2/H4C14/H3C8/PF4/GP1BA/H4C2/H4C9/GATA2/H3C14/H4C15	14
Infection vs Health control: up	GO:1902100	negative regulation of metaphase/anaphase transition of cell cycle	10/561	37/18670	9.28773e-08	3.96537e-06	3.58748e-06	BUB1/CDT1/CENPF/CCNB1/NDC80/PLK1/CDC20/TRIP13/MAD2L1/FBXO5	10
Infection vs Health control: up	GO:0000083	regulation of transcription involved in G1/S transition of mitotic cell cycle	9/561	29/18670	1.09648e-07	4.63264e-06	4.19116e-06	RRM2/ORC1/CDT1/E2F1/CDC6/TYMS/DHFR/CCNE1/FBXO5	9
Infection vs Health control: up	GO:0031055	chromatin remodeling at centromere	11/561	48/18670	1.34752e-07	5.63457e-06	5.09761e-06	HJURP/H4C8/CENPU/CENPO/CENPN/HELLS/H4C14/H4C2/H4C9/KNL1/H4C15	11
Infection vs Health control: up	GO:0045637	regulation of myeloid cell differentiation	25/561	251/18670	1.69576e-07	7.01839e-06	6.34955e-06	H4C8/H3C10/MYL9/HMGB3/TRIM58/NME1/ITGA2B/HMGB2/H4C14/H3C8/PF4/GP1BA/LTF/H4C2/MITF/MEIS1/H4C9/FAM210B/MAFB/TAL1/GATA2/ISG15/CCR1/H3C14/H4C15	25
Infection vs Health control: up	GO:0006335	DNA replication-dependent nucleosome assembly	9/561	32/18670	2.83328e-07	1.14918e-05	1.03966e-05	H4C8/H3C10/H4C14/H3C8/CHAF1B/H4C2/H4C9/ASF1B/H4C15	9
Infection vs Health control: up	GO:0034723	DNA replication-dependent nucleosome organization	9/561	32/18670	2.83328e-07	1.14918e-05	1.03966e-05	H4C8/H3C10/H4C14/H3C8/CHAF1B/H4C2/H4C9/ASF1B/H4C15	9
Infection vs Health control: up	GO:0002227	innate immune response in mucosa	8/561	24/18670	3.04039e-07	1.22097e-05	1.10462e-05	H2BC4/H2BC7/H2BC21/H2BC8/H2BC11/DEFA3/LTF/DEFA4	8
Infection vs Health control: up	GO:0030099	myeloid cell differentiation	33/561	416/18670	4.28498e-07	1.70391e-05	1.54153e-05	H4C8/ALAS2/H3C10/MYL9/HMGB3/TRIM58/EPB42/NME1/ITGA2B/HMGB2/AHSP/H4C14/SLC4A1/H3C8/PF4/PPARG/CLEC1B/CD109/GP1BA/LTF/H4C2/MITF/BPGM/MEIS1/H4C9/FAM210B/MAFB/TAL1/GATA2/ISG15/CCR1/H3C14/H4C15	33
Infection vs Health control: up	GO:0006336	DNA replication-independent nucleosome assembly	11/561	54/18670	4.84859e-07	1.90345e-05	1.72206e-05	HJURP/H4C8/CENPU/CENPO/CENPN/H4C14/H4C2/H4C9/ASF1B/KNL1/H4C15	11
Infection vs Health control: up	GO:0007094	mitotic spindle assembly checkpoint	9/561	34/18670	5.02144e-07	1.90345e-05	1.72206e-05	BUB1/CDT1/CENPF/CCNB1/NDC80/PLK1/CDC20/TRIP13/MAD2L1	9
Infection vs Health control: up	GO:0031577	spindle checkpoint	9/561	34/18670	5.02144e-07	1.90345e-05	1.72206e-05	BUB1/CDT1/CENPF/CCNB1/NDC80/PLK1/CDC20/TRIP13/MAD2L1	9
Infection vs Health control: up	GO:0071173	spindle assembly checkpoint	9/561	34/18670	5.02144e-07	1.90345e-05	1.72206e-05	BUB1/CDT1/CENPF/CCNB1/NDC80/PLK1/CDC20/TRIP13/MAD2L1	9
Infection vs Health control: up	GO:0071174	mitotic spindle checkpoint	9/561	34/18670	5.02144e-07	1.90345e-05	1.72206e-05	BUB1/CDT1/CENPF/CCNB1/NDC80/PLK1/CDC20/TRIP13/MAD2L1	9
Infection vs Health control: up	GO:0034080	CENP-A containing nucleosome assembly	10/561	44/18670	5.47467e-07	2.03718e-05	1.84304e-05	HJURP/H4C8/CENPU/CENPO/CENPN/H4C14/H4C2/H4C9/KNL1/H4C15	10
Infection vs Health control: up	GO:0061641	CENP-A containing chromatin organization	10/561	44/18670	5.47467e-07	2.03718e-05	1.84304e-05	HJURP/H4C8/CENPU/CENPO/CENPN/H4C14/H4C2/H4C9/KNL1/H4C15	10
Infection vs Health control: up	GO:0034724	DNA replication-independent nucleosome organization	11/561	55/18670	5.89811e-07	2.17479e-05	1.96754e-05	HJURP/H4C8/CENPU/CENPO/CENPN/H4C14/H4C2/H4C9/ASF1B/KNL1/H4C15	11
Infection vs Health control: up	GO:0002385	mucosal immune response	9/561	36/18670	8.54223e-07	3.12138e-05	2.82392e-05	H2BC4/H2BC7/H2BC21/H2BC8/H2BC11/DEFA3/LTF/DEFA4/FFAR2	9
Infection vs Health control: up	GO:0002251	organ or tissue specific immune response	9/561	39/18670	1.77432e-06	6.42557e-05	5.81323e-05	H2BC4/H2BC7/H2BC21/H2BC8/H2BC11/DEFA3/LTF/DEFA4/FFAR2	9
Infection vs Health control: up	GO:0045931	positive regulation of mitotic cell cycle	18/561	163/18670	2.08212e-06	7.47351e-05	6.7613e-05	UBE2C/CDT1/DLGAP5/CCNB1/NDC80/CDK1/NUSAP1/EGF/CDC6/DTL/CCND2/CDCA5/MAD2L1/CCNE1/FBXO5/TAL1/PBX1/SPHK1	18
Infection vs Health control: up	GO:0015671	oxygen transport	6/561	15/18670	2.84645e-06	0.000101274	9.16226e-05	HBA2/HBD/HBM/HBA1/HBB/HBG2	6
Infection vs Health control: up	GO:0045638	negative regulation of myeloid cell differentiation	13/561	91/18670	3.18047e-06	0.000112174	0.000101484	H4C8/HMGB3/NME1/H4C14/PF4/LTF/H4C2/MEIS1/H4C9/MAFB/TAL1/GATA2/H4C15	13
Infection vs Health control: up	GO:0007052	mitotic spindle organization	14/561	106/18670	3.47218e-06	0.000120877	0.000109358	NEK2/TPX2/CCNB1/NDC80/PLK1/CDC20/MYBL2/KIF11/BIRC5/CENPE/STMN1/STIL/PRC1/KIF23	14
Infection vs Health control: up	GO:0008608	attachment of spindle microtubules to kinetochore	8/561	32/18670	3.51663e-06	0.000120877	0.000109358	NEK2/CDT1/CCNB1/NDC80/SGO1/SPAG5/CENPE/KNL1	8
Infection vs Health control: up	GO:0042744	hydrogen peroxide catabolic process	8/561	32/18670	3.51663e-06	0.000120877	0.000109358	HBA2/HBD/HBM/HBA1/HBB/PRDX4/SNCA/HBG2	8
Infection vs Health control: up	GO:0030168	platelet activation	17/561	153/18670	3.66161e-06	0.000124803	0.000112909	MYL9/TREML1/SELP/ITGA2B/HBB/PEAR1/GP6/PF4V1/GP9/GAS6/PF4/CLEC1B/GP1BA/ALOX12/VWF/PDGFA/ITGB3	17
Infection vs Health control: up	GO:1901990	regulation of mitotic cell cycle phase transition	32/561	444/18670	4.97763e-06	0.000168244	0.000152211	BUB1/NEK2/UBE2C/TPX2/ORC1/CDT1/DLGAP5/CENPF/CCNB1/KIF14/NDC80/CDK1/PLK1/CDC20/TRIP13/E2F1/CDC6/CLSPN/DTL/ANLN/CCND2/CDCA5/MAD2L1/CENPE/PLK4/PRKAR2B/GFI1B/CCNE1/FBXO5/CTDSPL/PBX1/FHL1	32
Infection vs Health control: up	GO:1901987	regulation of cell cycle phase transition	33/561	480/18670	9.55323e-06	0.000320231	0.000289713	BUB1/NEK2/UBE2C/TPX2/ORC1/CDT1/DLGAP5/CENPF/CCNB1/KIF14/NDC80/CDK1/PLK1/CDC20/TRIP13/CHEK1/E2F1/CDC6/CLSPN/DTL/ANLN/CCND2/CDCA5/MAD2L1/CENPE/PLK4/PRKAR2B/GFI1B/CCNE1/FBXO5/CTDSPL/PBX1/FHL1	33
Infection vs Health control: up	GO:0045653	negative regulation of megakaryocyte differentiation	6/561	18/18670	9.77477e-06	0.000324971	0.000294002	H4C8/H4C14/PF4/H4C2/H4C9/H4C15	6
Infection vs Health control: up	GO:0007093	mitotic cell cycle checkpoint	17/561	165/18670	1.01623e-05	0.000335109	0.000303174	BUB1/ORC1/CDT1/CENPF/CCNB1/NDC80/TOP2A/CDK1/PLK1/CDC20/TRIP13/E2F1/CDC6/CLSPN/ZWINT/MAD2L1/BCL2L1	17
Infection vs Health control: up	GO:0043486	histone exchange	10/561	60/18670	1.0803e-05	0.000353362	0.000319688	HJURP/H4C8/CENPU/CENPO/CENPN/H4C14/H4C2/H4C9/KNL1/H4C15	10
Infection vs Health control: up	GO:0090068	positive regulation of cell cycle process	24/561	298/18670	1.25552e-05	0.00040739	0.000368567	UBE2C/CDT1/DLGAP5/CCNB1/KIF14/NDC80/CDK1/NUSAP1/EGF/E2F1/CDC6/DTL/FEN1/CCND2/CDCA5/SPAG5/MAD2L1/PLK4/CCNE1/FBXO5/KIF23/CIT/PBX1/SPHK1	24
Infection vs Health control: up	GO:0015669	gas transport	6/561	19/18670	1.39243e-05	0.00044823	0.000405515	HBA2/HBD/HBM/HBA1/HBB/HBG2	6
Infection vs Health control: up	GO:0007051	spindle organization	17/561	170/18670	1.50861e-05	0.000481805	0.00043589	NEK2/TPX2/CCNB1/NDC80/PLK1/ASPM/CDC20/MYBL2/KIF11/BIRC5/SPAG5/CENPE/STMN1/STIL/PRC1/FBXO5/KIF23	17
Infection vs Health control: up	GO:1901992	positive regulation of mitotic cell cycle phase transition	12/561	91/18670	1.75042e-05	0.000554663	0.000501805	UBE2C/CDT1/DLGAP5/CCNB1/CDK1/CDC6/DTL/CCND2/CDCA5/CCNE1/FBXO5/PBX1	12
Infection vs Health control: up	GO:1903707	negative regulation of hemopoiesis	16/561	155/18670	1.79899e-05	0.000565636	0.000511733	H4C8/HMGB3/NME1/H4C14/PF4/LTF/H4C2/TNFSF4/MEIS1/H4C9/PGLYRP1/MAFB/TAL1/GATA2/HLX/H4C15	16
Infection vs Health control: up	GO:0000183	chromatin silencing at rDNA	8/561	40/18670	2.08065e-05	0.000649161	0.000587298	H4C8/H3C10/H4C14/H3C8/H4C2/H4C9/H3C14/H4C15	8
Infection vs Health control: up	GO:0010639	negative regulation of organelle organization	28/561	395/18670	2.61321e-05	0.000809097	0.000731992	BUB1/NEK2/CDT1/CENPF/CCNB1/NDC80/TOP2A/PLK1/CDC20/TRIP13/CLU/CHEK1/PTTG1/FBXO43/LMAN1/SPTB/MAD2L1/MCM2/ARHGAP6/STMN1/PIF1/SNCA/MAP1B/FBXO5/ARHGAP28/TMOD1/VIL1/BCL2L1	28
Infection vs Health control: up	GO:0003094	glomerular filtration	6/561	21/18670	2.64567e-05	0.000812943	0.000735472	JCHAIN/CD34/IGHA2/IGHA1/GAS6/IGKV3-20	6
Infection vs Health control: up	GO:0031589	cell-substrate adhesion	26/561	354/18670	2.77128e-05	0.000845136	0.000764597	KIF14/ITGA1/CD34/ITGA2B/ARHGAP6/ITGB5/MMRN1/LGALS1/GAS6/CTTN/ACER2/CD63/LAMC1/VWF/TNFRSF12A/ITGB3/FMN1/BVES/JAM3/BCAM/ID1/OLFM4/MELTF/FN1/SIGLEC1/SEMA3E	26
Infection vs Health control: up	GO:0000075	cell cycle checkpoint	19/561	216/18670	3.00115e-05	0.00090244	0.00081644	BUB1/ORC1/CDT1/CENPF/CCNB1/NDC80/TOP2A/CDK1/PLK1/CDC20/TRIP13/CHEK1/E2F1/CDC6/CLSPN/DTL/ZWINT/MAD2L1/BCL2L1	19
Infection vs Health control: up	GO:0006260	DNA replication	22/561	274/18670	3.00368e-05	0.00090244	0.00081644	RRM2/ESCO2/CCNA2/PCLAF/ORC1/CDT1/CDK1/CHEK1/CDC6/CLSPN/DTL/MCM10/FEN1/MCM4/NT5M/MCM2/GMNN/PIF1/CCNE1/CHAF1B/FBXO5/POLQ	22
Infection vs Health control: up	GO:2001251	negative regulation of chromosome organization	15/561	146/18670	3.45536e-05	0.00103051	0.000932305	BUB1/CDT1/CENPF/CCNB1/NDC80/TOP2A/PLK1/CDC20/TRIP13/PTTG1/MAD2L1/MCM2/PIF1/SNCA/FBXO5	15
Infection vs Health control: up	GO:0097205	renal filtration	6/561	22/18670	3.5458e-05	0.00104976	0.000949724	JCHAIN/CD34/IGHA2/IGHA1/GAS6/IGKV3-20	6
Infection vs Health control: up	GO:0033044	regulation of chromosome organization	25/561	342/18670	4.25575e-05	0.00125082	0.00113162	BUB1/NEK2/CDT1/DLGAP5/CENPF/CCNB1/NDC80/TOP2A/PLK1/CDC20/MKI67/TRIP13/CHEK1/PTTG1/CDC6/FEN1/CDCA5/MAD2L1/MCM2/CENPE/PIF1/SNCA/FBXO5/TAL1/GATA2	25
Infection vs Health control: up	GO:0045787	positive regulation of cell cycle	27/561	389/18670	5.21376e-05	0.00152137	0.00137638	UBE2C/CDT1/DLGAP5/CCNB1/KIF14/NDC80/CDK1/NUSAP1/EGF/CHEK1/E2F1/CDC6/DTL/FEN1/CCND2/CDCA5/SPAG5/MAD2L1/PLK4/CCNE1/FBXO5/SLC6A4/KIF23/TAL1/CIT/PBX1/SPHK1	27
Infection vs Health control: up	GO:1990266	neutrophil migration	13/561	118/18670	5.5148e-05	0.00159772	0.00144546	ITGA1/PF4V1/PF4/PPBP/S100A12/CXCL5/MPP1/S100A9/S100A8/JAM3/DYSF/CD177/ITGA9	13
Infection vs Health control: up	GO:0044839	cell cycle G2/M phase transition	21/561	266/18670	5.78781e-05	0.00166492	0.00150626	NEK2/CCNA2/TPX2/ORC1/CCNB2/CENPF/CCNB1/KIF14/CDK1/PLK1/CHEK1/CDC6/CLSPN/DTL/FOXM1/PLK4/PRKAR2B/FBXO5/CIT/PBX1/FHL1	21
Infection vs Health control: up	GO:0000086	G2/M transition of mitotic cell cycle	20/561	247/18670	6.07794e-05	0.00173606	0.00157062	NEK2/CCNA2/TPX2/ORC1/CCNB2/CENPF/CCNB1/KIF14/CDK1/PLK1/CDC6/CLSPN/DTL/FOXM1/PLK4/PRKAR2B/FBXO5/CIT/PBX1/FHL1	20
Infection vs Health control: up	GO:0030593	neutrophil chemotaxis	12/561	104/18670	6.73467e-05	0.0019102	0.00172816	ITGA1/PF4V1/PF4/PPBP/S100A12/CXCL5/MPP1/S100A9/S100A8/JAM3/DYSF/ITGA9	12
Infection vs Health control: up	GO:0043312	neutrophil degranulation	31/561	485/18670	7.05895e-05	0.00198827	0.00179879	FABP5/TXNDC5/GGH/HBB/PLAC8/MGST1/PRDX4/RNASE2/ANXA3/SLC2A5/CTSA/CD59/PPBP/S100A12/CD63/LTF/PGRMC1/LCN2/MMP8/S100A9/RETN/S100A8/CTSD/PGLYRP1/DEFA4/CRISP3/CD177/OLFM4/MS4A3/CEACAM8/SLPI	31
Infection vs Health control: up	GO:0002283	neutrophil activation involved in immune response	31/561	488/18670	7.90542e-05	0.00221134	0.0020006	FABP5/TXNDC5/GGH/HBB/PLAC8/MGST1/PRDX4/RNASE2/ANXA3/SLC2A5/CTSA/CD59/PPBP/S100A12/CD63/LTF/PGRMC1/LCN2/MMP8/S100A9/RETN/S100A8/CTSD/PGLYRP1/DEFA4/CRISP3/CD177/OLFM4/MS4A3/CEACAM8/SLPI	31
Infection vs Health control: up	GO:1901989	positive regulation of cell cycle phase transition	12/561	106/18670	8.12111e-05	0.00225611	0.00204111	UBE2C/CDT1/DLGAP5/CCNB1/CDK1/CDC6/DTL/CCND2/CDCA5/CCNE1/FBXO5/PBX1	12
Infection vs Health control: up	GO:0006270	DNA replication initiation	7/561	37/18670	0.000100151	0.00276335	0.00250001	ORC1/CDT1/CDC6/MCM10/MCM4/MCM2/CCNE1	7
Infection vs Health control: up	GO:1903034	regulation of response to wounding	16/561	179/18670	0.000103793	0.0028445	0.00257343	TFPI/CD34/SELP/WFDC1/MYLK/SYTL4/CD109/GP1BA/ALOX12/TNFRSF12A/PDGFA/VIL1/CNTF/TBXA2R/KREMEN1/PROS1	16
Infection vs Health control: up	GO:0034501	protein localization to kinetochore	5/561	17/18670	0.000110311	0.00300282	0.00271666	CDT1/NDC80/CDK1/HASPIN/KNL1	5
Infection vs Health control: up	GO:0042119	neutrophil activation	31/561	498/18670	0.000114291	0.00309044	0.00279593	FABP5/TXNDC5/GGH/HBB/PLAC8/MGST1/PRDX4/RNASE2/ANXA3/SLC2A5/CTSA/CD59/PPBP/S100A12/CD63/LTF/PGRMC1/LCN2/MMP8/S100A9/RETN/S100A8/CTSD/PGLYRP1/DEFA4/CRISP3/CD177/OLFM4/MS4A3/CEACAM8/SLPI	31
Infection vs Health control: up	GO:0002446	neutrophil mediated immunity	31/561	499/18670	0.000118496	0.0031829	0.00287958	FABP5/TXNDC5/GGH/HBB/PLAC8/MGST1/PRDX4/RNASE2/ANXA3/SLC2A5/CTSA/CD59/PPBP/S100A12/CD63/LTF/PGRMC1/LCN2/MMP8/S100A9/RETN/S100A8/CTSD/PGLYRP1/DEFA4/CRISP3/CD177/OLFM4/MS4A3/CEACAM8/SLPI	31
Infection vs Health control: up	GO:0048146	positive regulation of fibroblast proliferation	8/561	51/18670	0.000128894	0.00343943	0.00311166	CCNA2/CCNB1/E2F1/CDC6/GAS6/PDGFA/FN1/SPHK1	8
Infection vs Health control: up	GO:0051187	cofactor catabolic process	9/561	65/18670	0.00013373	0.00354516	0.00320732	HBA2/HBD/HBM/ACOT7/HBA1/HBB/PRDX4/SNCA/HBG2	9
Infection vs Health control: up	GO:0061041	regulation of wound healing	14/561	148/18670	0.000152769	0.00400667	0.00362484	TFPI/CD34/SELP/WFDC1/MYLK/SYTL4/CD109/GP1BA/ALOX12/TNFRSF12A/PDGFA/VIL1/TBXA2R/PROS1	14
Infection vs Health control: up	GO:0034109	homotypic cell-cell adhesion	10/561	81/18670	0.000153115	0.00400667	0.00362484	MYL9/ITGA2B/HBB/PEAR1/LGALS1/GAS6/GP1BA/ALOX12/ITGB3/DSG2	10
Infection vs Health control: up	GO:0055076	transition metal ion homeostasis	13/561	131/18670	0.000161526	0.00417293	0.00377526	ALAS2/EPB42/BMP6/MT1E/LTF/LCN2/SLC25A37/STEAP2/S100A9/S100A8/MT2A/MELTF/SCO2	13
Infection vs Health control: up	GO:0098754	detoxification	13/561	131/18670	0.000161526	0.00417293	0.00377526	HBA2/HBD/HBM/DHFR/HBA1/HBB/MT1E/MGST1/PRDX4/HBG2/PTGS1/S100A9/MT2A	13
Infection vs Health control: up	GO:0030218	erythrocyte differentiation	12/561	114/18670	0.000164047	0.00421123	0.00380991	ALAS2/TRIM58/EPB42/HMGB2/AHSP/SLC4A1/BPGM/FAM210B/MAFB/TAL1/GATA2/ISG15	12
Infection vs Health control: up	GO:0050832	defense response to fungus	7/561	40/18670	0.00016776	0.00427946	0.00387164	S100A12/GAPDH/DEFA3/LTF/S100A9/S100A8/DEFA4	7
Infection vs Health control: up	GO:1901988	negative regulation of cell cycle phase transition	20/561	267/18670	0.00017595	0.00446033	0.00403528	BUB1/ORC1/CDT1/CENPF/CCNB1/NDC80/CDK1/PLK1/CDC20/TRIP13/CHEK1/E2F1/CDC6/CLSPN/DTL/MAD2L1/GFI1B/FBXO5/CTDSPL/FHL1	20
Infection vs Health control: up	GO:0051290	protein heterotetramerization	8/561	54/18670	0.00019463	0.00490322	0.00443595	RRM2/H4C8/H3C10/H4C14/H3C8/H4C2/H4C9/H4C15	8
Infection vs Health control: up	GO:0010951	negative regulation of endopeptidase activity	19/561	250/18670	0.000210736	0.00527621	0.0047734	TFPI/PTTG1/BIRC5/WFDC1/COL28A1/SNCA/GAS6/CD109/GAPDH/LTF/BEX3/VIL1/COL6A3/WFDC8/DHCR24/IFI6/PI3/PROS1/SLPI	19
Infection vs Health control: up	GO:0045930	negative regulation of mitotic cell cycle	23/561	338/18670	0.000245304	0.00608567	0.00550572	BUB1/ORC1/CDT1/CENPF/CCNB1/NDC80/TOP2A/CDK1/PLK1/CDC20/TRIP13/CHEK1/E2F1/PTTG1/CDC6/CLSPN/ZWINT/MAD2L1/GFI1B/FBXO5/CTDSPL/BCL2L1/FHL1	23
Infection vs Health control: up	GO:0098869	cellular oxidant detoxification	11/561	102/18670	0.000246067	0.00608567	0.00550572	HBA2/HBD/HBM/DHFR/HBA1/HBB/MGST1/PRDX4/HBG2/PTGS1/S100A9	11
Infection vs Health control: up	GO:0090307	mitotic spindle assembly	8/561	56/18670	0.000252112	0.00616996	0.00558198	NEK2/TPX2/PLK1/CDC20/MYBL2/KIF11/BIRC5/KIF23	8
Infection vs Health control: up	GO:1902749	regulation of cell cycle G2/M phase transition	17/561	213/18670	0.000252518	0.00616996	0.00558198	NEK2/TPX2/ORC1/CENPF/CCNB1/KIF14/CDK1/PLK1/CHEK1/CDC6/CLSPN/DTL/PLK4/PRKAR2B/FBXO5/PBX1/FHL1	17
Infection vs Health control: up	GO:0010948	negative regulation of cell cycle process	24/561	361/18670	0.000255996	0.00621748	0.00562497	BUB1/RRM2/NEK2/ORC1/CDT1/CENPF/CCNB1/NDC80/CDK1/PLK1/CDC20/TRIP13/CHEK1/E2F1/PTTG1/CDC6/CLSPN/DTL/FBXO43/MAD2L1/GFI1B/FBXO5/CTDSPL/FHL1	24
Infection vs Health control: up	GO:1903706	regulation of hemopoiesis	29/561	475/18670	0.00026099	0.00629268	0.005693	H4C8/H3C10/MYL9/HMGB3/TRIM58/NME1/ITGA2B/HMGB2/H4C14/H3C8/GAS6/PF4/GP1BA/LTF/H4C2/TNFSF4/MITF/MEIS1/H4C9/FAM210B/PGLYRP1/MAFB/TAL1/GATA2/ISG15/HLX/CCR1/H3C14/H4C15	29
Infection vs Health control: up	GO:0052547	regulation of peptidase activity	28/561	452/18670	0.000262195	0.00629268	0.005693	TFPI/PTTG1/BIRC5/WFDC1/COL28A1/MAPK12/SNCA/GAS6/PPARG/CD109/ACER2/GAPDH/LTF/ALOX12/BEX3/S100A9/VIL1/COL6A3/S100A8/ASPH/CTSD/WFDC8/DHCR24/IFI6/FN1/PI3/PROS1/SLPI	28
Infection vs Health control: up	GO:0003014	renal system process	12/561	120/18670	0.00026617	0.0063505	0.00574532	JCHAIN/CD34/IGHA2/HBB/IGHA1/PRKAR2B/SLC4A1/GAS6/ADCY6/ADM/SPX/IGKV3-20	12
Infection vs Health control: up	GO:0045648	positive regulation of erythrocyte differentiation	6/561	31/18670	0.000278036	0.00659482	0.00596635	TRIM58/HMGB2/FAM210B/TAL1/GATA2/ISG15	6
Infection vs Health control: up	GO:0044843	cell cycle G1/S phase transition	21/561	298/18670	0.000282608	0.00665907	0.00602448	RRM2/CCNA2/ORC1/CDT1/CCNB1/KIF14/CDK1/E2F1/CDC6/MCM10/TYMS/CCND2/DHFR/MCM4/MCM2/GMNN/GFI1B/CCNE1/FBXO5/CTDSPL/FHL1	21
Infection vs Health control: up	GO:0042743	hydrogen peroxide metabolic process	8/561	57/18670	0.00028567	0.00665907	0.00602448	HBA2/HBD/HBM/HBA1/HBB/PRDX4/SNCA/HBG2	8
Infection vs Health control: up	GO:0051310	metaphase plate congression	8/561	57/18670	0.00028567	0.00665907	0.00602448	CDT1/CENPF/CCNB1/KIF14/NDC80/CDCA5/SPAG5/CENPE	8
Infection vs Health control: up	GO:0010389	regulation of G2/M transition of mitotic cell cycle	16/561	196/18670	0.000295354	0.00684546	0.0061931	NEK2/TPX2/ORC1/CENPF/CCNB1/KIF14/CDK1/PLK1/CDC6/CLSPN/DTL/PLK4/PRKAR2B/FBXO5/PBX1/FHL1	16
Infection vs Health control: up	GO:0048469	cell maturation	15/561	177/18670	0.000303077	0.00698455	0.00631894	CCNB1/KIF14/TRIP13/TYMS/TRIM58/EPB42/PPARG/FBXO5/FAM210B/C1QA/ANG/TAL1/GATA2/SEPTIN4/PDE3A	15
Infection vs Health control: up	GO:0043044	ATP-dependent chromatin remodeling	10/561	88/18670	0.000305069	0.00699073	0.00632453	HJURP/H4C8/CENPU/CENPO/CENPN/H4C14/H4C2/H4C9/KNL1/H4C15	10
Infection vs Health control: up	GO:0034101	erythrocyte homeostasis	12/561	122/18670	0.000310438	0.0070738	0.00639969	ALAS2/TRIM58/EPB42/HMGB2/AHSP/SLC4A1/BPGM/FAM210B/MAFB/TAL1/GATA2/ISG15	12
Infection vs Health control: up	GO:0000082	G1/S transition of mitotic cell cycle	20/561	279/18670	0.000313892	0.00711256	0.00643475	RRM2/ORC1/CDT1/CCNB1/KIF14/CDK1/E2F1/CDC6/MCM10/TYMS/CCND2/DHFR/MCM4/MCM2/GMNN/GFI1B/CCNE1/FBXO5/CTDSPL/FHL1	20
Infection vs Health control: up	GO:0017001	antibiotic catabolic process	8/561	58/18670	0.00032279	0.00727354	0.00658039	HBA2/HBD/HBM/HBA1/HBB/PRDX4/SNCA/HBG2	8
Infection vs Health control: up	GO:0051383	kinetochore organization	5/561	21/18670	0.000328371	0.00730058	0.00660486	CDT1/CENPF/NDC80/CENPN/CENPE	5
Infection vs Health control: up	GO:0071459	protein localization to chromosome, centromeric region	5/561	21/18670	0.000328371	0.00730058	0.00660486	CDT1/NDC80/CDK1/HASPIN/KNL1	5
Infection vs Health control: up	GO:0007077	mitotic nuclear envelope disassembly	4/561	12/18670	0.00032939	0.00730058	0.00660486	CCNB2/CCNB1/CDK1/PLK1	4
Infection vs Health control: up	GO:0071621	granulocyte chemotaxis	12/561	123/18670	0.000334816	0.00734323	0.00664344	ITGA1/PF4V1/PF4/PPBP/S100A12/CXCL5/MPP1/S100A9/S100A8/JAM3/DYSF/ITGA9	12
Infection vs Health control: up	GO:0097530	granulocyte migration	13/561	141/18670	0.000334935	0.00734323	0.00664344	ITGA1/PF4V1/PF4/PPBP/S100A12/CXCL5/MPP1/S100A9/S100A8/JAM3/DYSF/CD177/ITGA9	13
Infection vs Health control: up	GO:0045071	negative regulation of viral genome replication	8/561	59/18670	0.000363751	0.00788969	0.00713783	LTF/IFITM3/MX1/ISG15/APOBEC3A/OASL/RSAD2/SLPI	8
Infection vs Health control: up	GO:0070527	platelet aggregation	8/561	59/18670	0.000363751	0.00788969	0.00713783	MYL9/ITGA2B/HBB/PEAR1/GAS6/GP1BA/ALOX12/ITGB3	8
Infection vs Health control: up	GO:0010466	negative regulation of peptidase activity	19/561	262/18670	0.000380866	0.00821699	0.00743393	TFPI/PTTG1/BIRC5/WFDC1/COL28A1/SNCA/GAS6/CD109/GAPDH/LTF/BEX3/VIL1/COL6A3/WFDC8/DHCR24/IFI6/PI3/PROS1/SLPI	19
Infection vs Health control: up	GO:0040001	establishment of mitotic spindle localization	6/561	33/18670	0.000397476	0.00848507	0.00767646	NDC80/PLK1/NUSAP1/MAD2L1/SAPCD2/SPRY2	6
Infection vs Health control: up	GO:0048821	erythrocyte development	6/561	33/18670	0.000397476	0.00848507	0.00767646	TRIM58/EPB42/SLC4A1/BPGM/FAM210B/TAL1	6
Infection vs Health control: up	GO:0051303	establishment of chromosome localization	9/561	75/18670	0.000402935	0.00855657	0.00774115	CDT1/DLGAP5/CENPF/CCNB1/KIF14/NDC80/CDCA5/SPAG5/CENPE	9
Infection vs Health control: up	GO:0051225	spindle assembly	11/561	108/18670	0.000405449	0.00856511	0.00774888	NEK2/TPX2/PLK1/ASPM/CDC20/MYBL2/KIF11/BIRC5/SPAG5/FBXO5/KIF23	11
Infection vs Health control: up	GO:1904666	regulation of ubiquitin protein ligase activity	5/561	22/18670	0.000414522	0.00871141	0.00788124	UBE2C/PLK1/CDC20/MAD2L1/FBXO5	5
Infection vs Health control: up	GO:0032496	response to lipopolysaccharide	22/561	330/18670	0.000439747	0.00919389	0.00831773	TFPI/SPARC/BMP6/SELP/HMGB2/MGST1/PF4V1/SNCA/PF4/PPBP/ADM/DEFA3/LTF/LCN2/CXCL5/TNFSF4/S100A8/DEFA4/TBXA2R/ALPL/SLPI/CMPK2	22
Infection vs Health control: up	GO:0050000	chromosome localization	9/561	76/18670	0.00044511	0.00925829	0.008376	CDT1/DLGAP5/CENPF/CCNB1/KIF14/NDC80/CDCA5/SPAG5/CENPE	9
Infection vs Health control: up	GO:0030261	chromosome condensation	7/561	47/18670	0.000472012	0.00971817	0.00879205	CCNB1/TOP2A/CDK1/NUSAP1/NCAPG/NCAPH/CDCA5	7
Infection vs Health control: up	GO:0045646	regulation of erythrocyte differentiation	7/561	47/18670	0.000472012	0.00971817	0.00879205	TRIM58/HMGB2/FAM210B/MAFB/TAL1/GATA2/ISG15	7
Infection vs Health control: up	GO:0002262	myeloid cell homeostasis	13/561	147/18670	0.00050103	0.0102635	0.00928543	ALAS2/TRIM58/EPB42/HMGB2/AHSP/SLC4A1/BPGM/FAM210B/MAFB/TAL1/GATA2/JAM3/ISG15	13
Infection vs Health control: up	GO:0031640	killing of cells of other organism	8/561	62/18670	0.000512667	0.0103969	0.00940609	H2BC11/PF4/S100A12/GAPDH/DEFA3/LTF/PGLYRP1/DEFA4	8
Infection vs Health control: up	GO:0044364	disruption of cells of other organism	8/561	62/18670	0.000512667	0.0103969	0.00940609	H2BC11/PF4/S100A12/GAPDH/DEFA3/LTF/PGLYRP1/DEFA4	8
Infection vs Health control: up	GO:0052548	regulation of endopeptidase activity	26/561	425/18670	0.000519194	0.0104769	0.00947845	TFPI/PTTG1/BIRC5/WFDC1/COL28A1/SNCA/GAS6/PPARG/CD109/ACER2/GAPDH/LTF/ALOX12/BEX3/S100A9/VIL1/COL6A3/S100A8/ASPH/CTSD/WFDC8/DHCR24/IFI6/PI3/PROS1/SLPI	26
Infection vs Health control: up	GO:1901991	negative regulation of mitotic cell cycle phase transition	18/561	248/18670	0.000532286	0.0106879	0.00966936	BUB1/ORC1/CDT1/CENPF/CCNB1/NDC80/CDK1/PLK1/CDC20/TRIP13/E2F1/CDC6/CLSPN/MAD2L1/GFI1B/FBXO5/CTDSPL/FHL1	18
Infection vs Health control: up	GO:0051653	spindle localization	7/561	48/18670	0.000538486	0.0107591	0.00973379	NDC80/PLK1/ASPM/NUSAP1/MAD2L1/SAPCD2/SPRY2	7
Infection vs Health control: up	GO:1990748	cellular detoxification	11/561	112/18670	0.000553885	0.0110125	0.00996307	HBA2/HBD/HBM/DHFR/HBA1/HBB/MGST1/PRDX4/HBG2/PTGS1/S100A9	11
Infection vs Health control: up	GO:0007062	sister chromatid cohesion	8/561	63/18670	0.000572048	0.0113182	0.0102396	BUB1/ESCO2/PLK1/CDC20/SGO1/FEN1/CDCA5/HASPIN	8
Infection vs Health control: up	GO:0002523	leukocyte migration involved in inflammatory response	4/561	14/18670	0.00063494	0.0123221	0.0111478	S100A9/S100A8/JAM3/FFAR2	4
Infection vs Health control: up	GO:0090231	regulation of spindle checkpoint	4/561	14/18670	0.00063494	0.0123221	0.0111478	CDT1/CCNB1/NDC80/MAD2L1	4
Infection vs Health control: up	GO:0090266	regulation of mitotic cell cycle spindle assembly checkpoint	4/561	14/18670	0.00063494	0.0123221	0.0111478	CDT1/CCNB1/NDC80/MAD2L1	4
Infection vs Health control: up	GO:1903504	regulation of mitotic spindle checkpoint	4/561	14/18670	0.00063494	0.0123221	0.0111478	CDT1/CCNB1/NDC80/MAD2L1	4
Infection vs Health control: up	GO:0045861	negative regulation of proteolysis	23/561	363/18670	0.000666803	0.0128788	0.0116515	TFPI/PTTG1/BIRC5/WFDC1/COL28A1/SNCA/GAS6/CD109/CD59/YOD1/GAPDH/LTF/BEX3/VIL1/COL6A3/WFDC8/DHCR24/IFI6/MAP1A/PI3/PROS1/VSIG4/SLPI	23
Infection vs Health control: up	GO:0018210	peptidyl-threonine modification	12/561	134/18670	0.000728547	0.0140047	0.0126701	CDK1/PLK1/EGF/CHEK1/CDC42BPA/GALNT16/PARD3/HASPIN/CIT/SPRY2/SPHK1/PPEF2	12
Infection vs Health control: up	GO:0002237	response to molecule of bacterial origin	22/561	343/18670	0.000737437	0.0141087	0.0127642	TFPI/SPARC/BMP6/SELP/HMGB2/MGST1/PF4V1/SNCA/PF4/PPBP/ADM/DEFA3/LTF/LCN2/CXCL5/TNFSF4/S100A8/DEFA4/TBXA2R/ALPL/SLPI/CMPK2	22
Infection vs Health control: up	GO:0043249	erythrocyte maturation	4/561	15/18670	0.000845364	0.0160976	0.0145636	TRIM58/EPB42/FAM210B/TAL1	4
Infection vs Health control: up	GO:0048145	regulation of fibroblast proliferation	9/561	83/18670	0.000853309	0.016173	0.0146318	CCNA2/CCNB1/E2F1/CDC6/GAS6/PPARG/PDGFA/FN1/SPHK1	9
Infection vs Health control: up	GO:0009620	response to fungus	7/561	52/18670	0.000882352	0.0166457	0.0150594	S100A12/GAPDH/DEFA3/LTF/S100A9/S100A8/DEFA4	7
Infection vs Health control: up	GO:0048144	fibroblast proliferation	9/561	84/18670	0.000930784	0.0174781	0.0158124	CCNA2/CCNB1/E2F1/CDC6/GAS6/PPARG/PDGFA/FN1/SPHK1	9
Infection vs Health control: up	GO:0001556	oocyte maturation	5/561	26/18670	0.000937656	0.017526	0.0158558	CCNB1/TRIP13/FBXO5/ANG/PDE3A	5
Infection vs Health control: up	GO:0051258	protein polymerization	19/561	283/18670	0.000970976	0.0180655	0.0163439	UBE2C/SPTB/ARHGAP6/STMN1/RHOBTB1/SNCA/CTTN/MAP1B/FBXO5/ARHGAP28/TMOD1/ARHGAP18/FMN1/NCKAP1/WASF1/VIL1/ANG/WASF3/MX1	19
Infection vs Health control: up	GO:0045840	positive regulation of mitotic nuclear division	7/561	53/18670	0.000990721	0.0183487	0.0166001	UBE2C/CDT1/DLGAP5/NUSAP1/EGF/CDCA5/SPHK1	7
Infection vs Health control: up	GO:0021700	developmental maturation	19/561	284/18670	0.00101229	0.0186629	0.0168843	CCNB1/KIF14/CDC20/TRIP13/TYMS/TRIM58/EPB42/PPARG/MAP1B/CD63/FBXO5/LTF/FAM210B/C1QA/ANG/TAL1/GATA2/SEPTIN4/PDE3A	19
Infection vs Health control: up	GO:0000076	DNA replication checkpoint	4/561	16/18670	0.00110054	0.0199277	0.0180286	ORC1/CDT1/CDC6/CLSPN	4
Infection vs Health control: up	GO:0006837	serotonin transport	4/561	16/18670	0.00110054	0.0199277	0.0180286	SNCA/SLC6A4/ITGB3/SLC18A2	4
Infection vs Health control: up	GO:0030397	membrane disassembly	4/561	16/18670	0.00110054	0.0199277	0.0180286	CCNB2/CCNB1/CDK1/PLK1	4
Infection vs Health control: up	GO:0051081	nuclear envelope disassembly	4/561	16/18670	0.00110054	0.0199277	0.0180286	CCNB2/CCNB1/CDK1/PLK1	4
Infection vs Health control: up	GO:0010971	positive regulation of G2/M transition of mitotic cell cycle	5/561	27/18670	0.00112263	0.0201477	0.0182276	CCNB1/CDK1/DTL/FBXO5/PBX1	5
Infection vs Health control: up	GO:0072378	blood coagulation, fibrin clot formation	5/561	27/18670	0.00112263	0.0201477	0.0182276	TFPI/GP9/GP1BA/VWF/F13A1	5
Infection vs Health control: up	GO:0061515	myeloid cell development	8/561	70/18670	0.00116105	0.0207454	0.0187684	TRIM58/EPB42/SLC4A1/LTF/BPGM/MEIS1/FAM210B/TAL1	8
Infection vs Health control: up	GO:0006338	chromatin remodeling	14/561	182/18670	0.0012349	0.0219683	0.0198748	HJURP/H4C8/CHEK1/HMGB3/CENPU/CENPO/CENPN/HMGB2/HELLS/H4C14/H4C2/H4C9/KNL1/H4C15	14
Infection vs Health control: up	GO:0051101	regulation of DNA binding	11/561	124/18670	0.00129364	0.0229127	0.0207291	HJURP/NEK2/CDT1/EGF/E2F1/NME1/CDCA5/HMGB2/PPARG/MMP8/ID1	11
Infection vs Health control: up	GO:0051984	positive regulation of chromosome segregation	5/561	28/18670	0.00133329	0.0235123	0.0212716	CDT1/DLGAP5/CCNB1/CDC6/FEN1	5
Infection vs Health control: up	GO:0035821	modification of morphology or physiology of other organism	13/561	164/18670	0.00138945	0.0243966	0.0220716	CAV2/TYMS/H2BC11/PF4/S100A12/GAPDH/DEFA3/LTF/S100A9/PGLYRP1/DEFA4/BCL2L1/SLPI	13
Infection vs Health control: up	GO:0007076	mitotic chromosome condensation	4/561	17/18670	0.00140523	0.0245673	0.0222261	NUSAP1/NCAPG/NCAPH/CDCA5	4
Infection vs Health control: up	GO:0018107	peptidyl-threonine phosphorylation	11/561	126/18670	0.0014731	0.0256433	0.0231996	CDK1/PLK1/EGF/CHEK1/CDC42BPA/PARD3/HASPIN/CIT/SPRY2/SPHK1/PPEF2	11
Infection vs Health control: up	GO:0015701	bicarbonate transport	6/561	42/18670	0.00149814	0.0259677	0.023493	HBA2/CA1/HBA1/HBB/SLC4A1/CA4	6
Infection vs Health control: up	GO:1903035	negative regulation of response to wounding	9/561	90/18670	0.00152415	0.0263063	0.0237993	TFPI/CD34/WFDC1/CD109/GP1BA/ALOX12/PDGFA/KREMEN1/PROS1	9
Infection vs Health control: up	GO:0071398	cellular response to fatty acid	7/561	57/18670	0.0015328	0.0263435	0.023833	CCNB1/E2F1/NME1/PPARG/ADCY6/TNFSF4/FFAR2	7
Infection vs Health control: up	GO:0000132	establishment of mitotic spindle orientation	5/561	29/18670	0.00157173	0.0267855	0.0242329	NDC80/PLK1/MAD2L1/SAPCD2/SPRY2	5
Infection vs Health control: up	GO:0015949	nucleobase-containing small molecule interconversion	5/561	29/18670	0.00157173	0.0267855	0.0242329	RRM2/TYMS/GMPR/NME1/AK4	5
Infection vs Health control: up	GO:0051291	protein heterooligomerization	11/561	128/18670	0.00167246	0.0283829	0.0256781	RRM2/HBA2/H4C8/H3C10/HBA1/HBB/H4C14/H3C8/H4C2/H4C9/H4C15	11
Infection vs Health control: up	GO:0051293	establishment of spindle localization	6/561	43/18670	0.00169758	0.0286891	0.0259551	NDC80/PLK1/NUSAP1/MAD2L1/SAPCD2/SPRY2	6
Infection vs Health control: up	GO:0030198	extracellular matrix organization	22/561	368/18670	0.00181874	0.0306091	0.0276921	SCUBE1/SPARC/ITGA1/ITGA2B/FLRT2/ADAMTS2/COL28A1/ITGB5/PRDX4/GAS6/LAMC1/VWF/PDGFA/ITGB3/MMP8/COL24A1/COL6A3/JAM3/ELF3/MELTF/FN1/ITGA9	22
Infection vs Health control: up	GO:1902751	positive regulation of cell cycle G2/M phase transition	5/561	30/18670	0.00184008	0.0308403	0.0279013	CCNB1/CDK1/DTL/FBXO5/PBX1	5
Infection vs Health control: up	GO:0007080	mitotic metaphase plate congression	6/561	44/18670	0.00191654	0.0319896	0.0289411	CDT1/CCNB1/KIF14/NDC80/CDCA5/CENPE	6
Infection vs Health control: up	GO:0061045	negative regulation of wound healing	8/561	76/18670	0.00198297	0.0329629	0.0298216	TFPI/CD34/WFDC1/CD109/GP1BA/ALOX12/PDGFA/PROS1	8
Infection vs Health control: up	GO:0000910	cytokinesis	13/561	171/18670	0.00202079	0.0334544	0.0302663	CDT1/KIF14/PLK1/NUSAP1/CDC6/ANLN/STMN1/PRC1/SEPTIN5/KIF23/CIT/SEPTIN4/BCL2L1	13
Infection vs Health control: up	GO:0015893	drug transport	15/561	214/18670	0.00211948	0.034727	0.0314176	HBA2/HBD/HBM/HBA1/SLC38A5/HBB/SNCA/HBG2/SLC19A3/SYT12/RETN/NTSR1/SLC6A8/SLC18A2/TCN2	15
Infection vs Health control: up	GO:0140013	meiotic nuclear division	13/561	172/18670	0.00212775	0.034727	0.0314176	BUB1/TOP2A/PLK1/ASPM/CDC20/TRIP13/PTTG1/FBXO43/SGO1/NCAPH/CCNE1/FBXO5/PDE3A	13
Infection vs Health control: up	GO:0007143	female meiotic nuclear division	5/561	31/18670	0.00214047	0.034727	0.0314176	TOP2A/PLK1/TRIP13/NCAPH/FBXO5	5
Infection vs Health control: up	GO:0031572	G2 DNA damage checkpoint	5/561	31/18670	0.00214047	0.034727	0.0314176	CDK1/PLK1/CHEK1/CLSPN/DTL	5
Infection vs Health control: up	GO:0040020	regulation of meiotic nuclear division	5/561	31/18670	0.00214047	0.034727	0.0314176	CDC20/TRIP13/FBXO43/FBXO5/PDE3A	5
Infection vs Health control: up	GO:0045069	regulation of viral genome replication	9/561	95/18670	0.00222283	0.0359196	0.0324965	TOP2A/LTF/IFITM3/MX1/ISG15/APOBEC3A/OASL/RSAD2/SLPI	9
Infection vs Health control: up	GO:0043277	apoptotic cell clearance	6/561	46/18670	0.0024178	0.0387613	0.0350674	TXNDC5/PEAR1/RHOBTB1/GAS6/ITGB3/TGM2	6
Infection vs Health control: up	GO:0048599	oocyte development	6/561	46/18670	0.0024178	0.0387613	0.0350674	CCNB1/TRIP13/FBXO5/ANG/PDE5A/PDE3A	6
Infection vs Health control: up	GO:0030193	regulation of blood coagulation	8/561	79/18670	0.00253742	0.04036	0.0365138	TFPI/CD34/SELP/GP1BA/ALOX12/PDGFA/TBXA2R/PROS1	8
Infection vs Health control: up	GO:0055072	iron ion homeostasis	8/561	79/18670	0.00253742	0.04036	0.0365138	ALAS2/EPB42/BMP6/LTF/LCN2/SLC25A37/STEAP2/MELTF	8
Infection vs Health control: up	GO:0010799	regulation of peptidyl-threonine phosphorylation	6/561	47/18670	0.00270255	0.0428185	0.038738	PLK1/EGF/PARD3/SPRY2/SPHK1/PPEF2	6
Infection vs Health control: up	GO:0031099	regeneration	14/561	198/18670	0.00271502	0.0428487	0.0387653	CCNA2/CCNB1/CDK1/TYMS/DHFR/ANXA3/GAS6/PPARG/MAP1B/ADM/JAM3/DYSF/CNTF/KREMEN1	14
Infection vs Health control: up	GO:1900046	regulation of hemostasis	8/561	80/18670	0.00274695	0.0431846	0.0390692	TFPI/CD34/SELP/GP1BA/ALOX12/PDGFA/TBXA2R/PROS1	8
Infection vs Health control: up	GO:0033314	mitotic DNA replication checkpoint	3/561	10/18670	0.00276543	0.0433073	0.0391802	ORC1/CDC6/CLSPN	3
Infection vs Health control: up	GO:0019934	cGMP-mediated signaling	5/561	33/18670	0.00284608	0.0443988	0.0401677	PRKAR2B/RUNDC3A/PDE2A/GUCY1B1/PDE3A	5
Infection vs Health control: up	GO:0031145	anaphase-promoting complex-dependent catabolic process	8/561	81/18670	0.00296973	0.0461503	0.0417523	UBE2C/CCNB1/CDK1/PLK1/CDC20/PTTG1/MAD2L1/FBXO5	8
Infection vs Health control: up	GO:0006936	muscle contraction	21/561	360/18670	0.00305397	0.0472782	0.0427727	MYL9/ITGA1/CD38/CALD1/MYLK/TNNT1/ITGB5/SCN1B/EHD3/CTTN/SPX/TMOD1/SMTN/ASPH/SLC6A8/DSG2/DYSF/PDE5A/TBXA2R/ARHGAP42/SPHK1	21
Infection vs Health control: up	GO:0061640	cytoskeleton-dependent cytokinesis	9/561	100/18670	0.00315532	0.0486615	0.0440241	CDT1/PLK1/NUSAP1/ANLN/STMN1/SEPTIN5/KIF23/CIT/SEPTIN4	9
Infection vs Health control: up	GO:0034502	protein localization to chromosome	8/561	82/18670	0.00320633	0.0492609	0.0445665	ESCO2/CDT1/NDC80/CDK1/PLK1/CDCA5/HASPIN/KNL1	8
Infection vs Health control: up	GO:0019814	immunoglobulin complex	72/579	159/19717	1.32338e-67	5.65082e-65	4.66665e-65	IGHG1/IGHV3-20/IGLV1-51/IGLV2-23/IGHV4-59/IGLV9-49/IGLC2/JCHAIN/IGLV2-14/IGKV1D-39/IGKV3-15/IGKV3D-20/IGLC3/IGKV2D-29/IGKC/IGHA2/IGLV6-57/IGLV3-27/IGLV3-1/IGLV3-25/IGHV3-21/IGKV1-12/IGKV2-30/IGLV1-40/IGLV3-19/IGLV4-69/IGKV1D-33/IGLC1/IGKV1-5/IGLV2-11/IGKV2-24/IGLV3-10/IGLV5-45/IGHA1/IGHV3-11/IGKV1-8/IGHV3-23/IGKV4-1/IGKV1-17/IGHV2-70/IGLL5/IGHV1-3/IGHV3-49/IGHV3-13/IGLV1-47/IGHV2-5/IGHV3-48/IGHV4…	72
Infection vs Health control: up	GO:0042571	immunoglobulin complex, circulating	30/579	72/19717	2.68651e-27	5.73569e-25	4.73673e-25	IGHG1/IGHV3-20/IGHV4-59/IGLC2/JCHAIN/IGLC3/IGKC/IGHA2/IGHV3-21/IGLC1/IGHA1/IGHV3-11/IGHV3-23/IGHV2-70/IGLL5/IGHV1-3/IGHV3-49/IGHV3-13/IGHV2-5/IGHV3-48/IGHV4-4/IGHV4-61/IGHV3-33/IGKV3-20/IGHV3-53/IGHV2-70D/IGHV5-10-1/IGHV3-30/IGHV4-31/IGHV1-69-2	30
Infection vs Health control: up	GO:0072562	blood microparticle	35/579	147/19717	3.40968e-22	4.85311e-20	4.00787e-20	IGHG1/HBA2/CLU/HBD/IGLC2/JCHAIN/IGKV3-15/IGLC3/IGKC/IGHA2/IGLV3-25/ITGA2B/IGKV2-30/HBA1/IGKV1D-33/IGLC1/IGKV1-5/HBB/IGHA1/IGHV3-23/IGKV4-1/IGKV1-17/C1QB/SLC4A1/IGHV3-13/IGLV1-47/HBG2/IGKV2D-28/IGLV3-21/IGKV3-20/F13A1/FN1/LGALS3BP/IGKV1-39/PROS1	35
Infection vs Health control: up	GO:0044815	DNA packaging complex	25/579	115/19717	3.20409e-15	3.42036e-13	2.82465e-13	H2BC4/H2BC7/H2AC6/H4C8/H2BC21/NCAPG/H2BC8/H2AC11/H2BC5/NCAPH/H2AC8/H3C10/H2AJ/H2BC9/H2AC13/H2BC11/H4C14/H3C8/H2BC15/H4C2/H2BC13/H2AC19/H4C9/H3C14/H4C15	25
Infection vs Health control: up	GO:0000786	nucleosome	23/579	107/19717	5.35642e-14	4.57438e-12	3.77768e-12	H2BC4/H2BC7/H2AC6/H4C8/H2BC21/H2BC8/H2AC11/H2BC5/H2AC8/H3C10/H2AJ/H2BC9/H2AC13/H2BC11/H4C14/H3C8/H2BC15/H4C2/H2BC13/H2AC19/H4C9/H3C14/H4C15	23
Infection vs Health control: up	GO:0060205	cytoplasmic vesicle lumen	37/579	338/19717	6.15382e-12	4.09988e-10	3.38583e-10	HBA2/CLU/EGF/FABP5/SPARC/TXNDC5/GGH/HBA1/HBB/PLAC8/PRDX4/MMRN1/RNASE2/GAS6/PF4/CTSA/PPBP/S100A12/DEFA3/LTF/VWF/LCN2/PDGFA/MMP8/S100A9/RETN/S100A8/CTSD/PGLYRP1/F13A1/DEFA4/CRISP3/OLFM4/FN1/LGALS3BP/PROS1/SLPI	37
Infection vs Health control: up	GO:0031983	vesicle lumen	37/579	339/19717	6.72112e-12	4.09988e-10	3.38583e-10	HBA2/CLU/EGF/FABP5/SPARC/TXNDC5/GGH/HBA1/HBB/PLAC8/PRDX4/MMRN1/RNASE2/GAS6/PF4/CTSA/PPBP/S100A12/DEFA3/LTF/VWF/LCN2/PDGFA/MMP8/S100A9/RETN/S100A8/CTSD/PGLYRP1/F13A1/DEFA4/CRISP3/OLFM4/FN1/LGALS3BP/PROS1/SLPI	37
Infection vs Health control: up	GO:0031091	platelet alpha granule	19/579	91/19717	1.46753e-11	7.83295e-10	6.46872e-10	CLU/EGF/SPARC/TREML1/SELP/ITGA2B/SYTL4/MMRN1/SNCA/GAS6/PF4/CD109/PPBP/VWF/PDGFA/ITGB3/F13A1/FN1/PROS1	19
Infection vs Health control: up	GO:0000777	condensed chromosome kinetochore	20/579	105/19717	2.53631e-11	1.20334e-09	9.93759e-10	BUB1/HJURP/SPC24/NEK2/CDT1/CENPF/SKA3/CCNB1/NDC80/PLK1/BIRC5/SGO1/CENPU/CENPO/ZWINT/SPAG5/CENPN/MAD2L1/CENPE/KNL1	20
Infection vs Health control: up	GO:0000779	condensed chromosome, centromeric region	21/579	118/19717	3.12503e-11	1.30629e-09	1.07878e-09	BUB1/HJURP/SPC24/NEK2/CDT1/CENPF/SKA3/CCNB1/NDC80/PLK1/NCAPG/BIRC5/SGO1/CENPU/CENPO/ZWINT/SPAG5/CENPN/MAD2L1/CENPE/KNL1	21
Infection vs Health control: up	GO:0009897	external side of plasma membrane	39/579	393/19717	3.36516e-11	1.30629e-09	1.07878e-09	SCUBE1/IGHG1/IGHV3-20/IGHV4-59/IGLC2/IGLC3/ITGA1/IGKC/CD34/IGHA2/IGHV3-21/SELP/ITGA2B/IGLC1/IGHA1/IGHV3-11/IGHV3-23/IGHV2-70/IGLL5/IGHV1-3/IGHV3-49/IGHV3-13/IGHV2-5/IGHV3-48/GP1BA/CD59/IGHV4-4/IGHV4-61/IGHV3-33/IGHV3-53/IGHV2-70D/CD163/BCAM/IGHV5-10-1/IGHV3-30/IGHV4-31/CCR1/IGHV1-69-2/CA4	39
Infection vs Health control: up	GO:0098687	chromosomal region	36/579	349/19717	6.58861e-11	2.34445e-09	1.93613e-09	BUB1/HJURP/SPC24/NEK2/ESCO2/ORC1/CDT1/CENPF/SKA3/CCNB1/NDC80/CDK1/PLK1/H4C8/CHEK1/NCAPG/BIRC5/SGO1/FEN1/CENPU/CENPO/ZWINT/CDCA5/SPAG5/MCM4/CENPN/MAD2L1/MCM2/CENPE/HELLS/H4C14/PIF1/H4C2/H4C9/KNL1/H4C15	36
Infection vs Health control: up	GO:0034774	secretory granule lumen	34/579	321/19717	1.10681e-10	3.63545e-09	3.00228e-09	CLU/EGF/FABP5/SPARC/TXNDC5/GGH/PLAC8/PRDX4/MMRN1/RNASE2/GAS6/PF4/CTSA/PPBP/S100A12/DEFA3/LTF/VWF/LCN2/PDGFA/MMP8/S100A9/RETN/S100A8/CTSD/PGLYRP1/F13A1/DEFA4/CRISP3/OLFM4/FN1/LGALS3BP/PROS1/SLPI	34
Infection vs Health control: up	GO:0000793	condensed chromosome	27/579	223/19717	4.92155e-10	1.50107e-08	1.23964e-08	BUB1/HJURP/SPC24/NEK2/CDT1/CENPF/SKA3/CCNB1/NDC80/TOP2A/PLK1/MKI67/CHEK1/NCAPG/BIRC5/SGO1/NCAPH/CENPU/CENPO/ZWINT/CDCA5/SPAG5/CENPN/HMGB2/MAD2L1/CENPE/KNL1	27
Infection vs Health control: up	GO:0000775	chromosome, centromeric region	24/579	193/19717	2.65627e-09	7.14278e-08	5.89876e-08	BUB1/HJURP/SPC24/NEK2/ESCO2/CDT1/CENPF/SKA3/CCNB1/NDC80/PLK1/NCAPG/BIRC5/SGO1/CENPU/CENPO/ZWINT/CDCA5/SPAG5/CENPN/MAD2L1/CENPE/HELLS/KNL1	24
Infection vs Health control: up	GO:0000776	kinetochore	20/579	135/19717	2.67645e-09	7.14278e-08	5.89876e-08	BUB1/HJURP/SPC24/NEK2/CDT1/CENPF/SKA3/CCNB1/NDC80/PLK1/BIRC5/SGO1/CENPU/CENPO/ZWINT/SPAG5/CENPN/MAD2L1/CENPE/KNL1	20
Infection vs Health control: up	GO:0005833	hemoglobin complex	7/579	12/19717	1.26599e-08	3.17987e-07	2.62605e-07	HBA2/HBD/HBM/HBA1/AHSP/HBB/HBG2	7
Infection vs Health control: up	GO:0032993	protein-DNA complex	23/579	202/19717	3.0755e-08	7.29578e-07	6.02511e-07	H2BC4/H2BC7/H2AC6/H4C8/H2BC21/H2BC8/H2AC11/H2BC5/H2AC8/H3C10/H2AJ/H2BC9/H2AC13/H2BC11/H4C14/H3C8/H2BC15/H4C2/H2BC13/H2AC19/H4C9/H3C14/H4C15	23
Infection vs Health control: up	GO:0031838	haptoglobin-hemoglobin complex	6/579	11/19717	2.54668e-07	5.72332e-06	4.72652e-06	HBA2/HBD/HBM/HBA1/HBB/HBG2	6
Infection vs Health control: up	GO:0031092	platelet alpha granule membrane	7/579	17/19717	2.73448e-07	5.83812e-06	4.82133e-06	SPARC/SELP/ITGA2B/SYTL4/SNCA/CD109/ITGB3	7
Infection vs Health control: up	GO:0031093	platelet alpha granule lumen	12/579	67/19717	5.04434e-07	1.02568e-05	8.47044e-06	CLU/EGF/SPARC/MMRN1/GAS6/PF4/PPBP/VWF/PDGFA/F13A1/FN1/PROS1	12
Infection vs Health control: up	GO:0042581	specific granule	18/579	160/19717	1.15648e-06	2.24462e-05	1.85369e-05	GGH/ANXA3/SLC2A5/CD59/LTF/PGRMC1/LCN2/MMP8/RETN/CTSD/PGLYRP1/DEFA4/CRISP3/CD177/OLFM4/MS4A3/CEACAM8/SLPI	18
Infection vs Health control: up	GO:0005819	spindle	28/579	347/19717	1.5103e-06	2.73103e-05	2.25538e-05	SHCBP1/NEK2/TPX2/KIF18B/DLGAP5/CENPF/SKA3/CCNB1/KIF14/CDK1/PLK1/ASPM/CDC20/KIF15/NUSAP1/CDC6/KIF11/BIRC5/SGO1/CKAP2L/SPAG5/MAD2L1/CENPE/PRC1/CTTN/FBXO5/HASPIN/KIF23	28
Infection vs Health control: up	GO:0000940	condensed chromosome outer kinetochore	6/579	14/19717	1.53501e-06	2.73103e-05	2.25538e-05	BUB1/CENPF/SKA3/CCNB1/NDC80/PLK1	6
Infection vs Health control: up	GO:0035580	specific granule lumen	11/579	62/19717	1.66443e-06	2.84284e-05	2.34772e-05	GGH/LTF/LCN2/MMP8/RETN/CTSD/PGLYRP1/DEFA4/CRISP3/OLFM4/SLPI	11
Infection vs Health control: up	GO:0071682	endocytic vesicle lumen	6/579	20/19717	1.70427e-05	0.000279894	0.000231146	HBA2/SPARC/HBA1/HBB/LTF/PGLYRP1	6
Infection vs Health control: up	GO:0062023	collagen-containing extracellular matrix	28/579	406/19717	2.87662e-05	0.000443415	0.000366188	CLU/SPARC/LMAN1/PCSK6/ADAMTS2/COL28A1/MMRN1/LGALS1/C1QB/PF4/LTBP1/LAMC1/VWF/MMP8/COL24A1/S100A9/SDC2/COL6A3/S100A8/CTSD/F13A1/C1QA/ANG/BCAM/FN1/LGALS3BP/TGM2/SLPI	28
Infection vs Health control: up	GO:1904724	tertiary granule lumen	9/579	55/19717	2.90764e-05	0.000443415	0.000366188	GGH/HBB/PPBP/LTF/MMP8/CTSD/PGLYRP1/CRISP3/OLFM4	9
Infection vs Health control: up	GO:0000778	condensed nuclear chromosome kinetochore	5/579	15/19717	5.04762e-05	0.000736925	0.000608579	BUB1/CCNB1/NDC80/PLK1/CENPO	5
Infection vs Health control: up	GO:0005876	spindle microtubule	9/579	59/19717	5.17746e-05	0.000736925	0.000608579	KIF18B/SKA3/CDK1/PLK1/NUSAP1/KIF11/BIRC5/CENPE/PRC1	9
Infection vs Health control: up	GO:0072686	mitotic spindle	12/579	109/19717	8.61302e-05	0.00116253	0.000960055	TPX2/KIF18B/CDK1/ASPM/NUSAP1/KIF11/CKAP2L/SPAG5/MAD2L1/CENPE/CTTN/KIF23	12
Infection vs Health control: up	GO:0000780	condensed nuclear chromosome, centromeric region	6/579	26/19717	8.71214e-05	0.00116253	0.000960055	BUB1/CCNB1/NDC80/PLK1/SGO1/CENPO	6
Infection vs Health control: up	GO:0000922	spindle pole	15/579	164/19717	0.000102355	0.00130403	0.00107691	NEK2/TPX2/DLGAP5/CENPF/CCNB1/PLK1/ASPM/CDC20/CDC6/KIF11/SGO1/CKAP2L/SPAG5/MAD2L1/PRC1	15
Infection vs Health control: up	GO:0000788	nuclear nucleosome	7/579	38/19717	0.000103834	0.00130403	0.00107691	H4C8/H3C10/H4C14/H3C8/H4C2/H4C9/H4C15	7
Infection vs Health control: up	GO:0044448	cell cortex part	16/579	184/19717	0.00011069	0.00135042	0.00111522	ANLN/EPB42/SPTB/CALD1/SLC4A1/CTTN/SAPCD2/MTSS2/RIMS2/TMOD1/CLDN5/MPP1/SEPTIN5/ASPH/SEPTIN4/MYZAP	16
Infection vs Health control: up	GO:0030863	cortical cytoskeleton	12/579	116/19717	0.000157025	0.00186249	0.00153811	ANLN/EPB42/SPTB/CALD1/SLC4A1/CTTN/MTSS2/RIMS2/TMOD1/CLDN5/MPP1/MYZAP	12
Infection vs Health control: up	GO:0030667	secretory granule membrane	21/579	298/19717	0.000209081	0.00241291	0.00199267	CAV2/FABP5/SPARC/SELP/CD38/ITGA2B/ACRBP/MGST1/SYTL4/SLC2A5/SNCA/CD109/CD59/CD63/PGRMC1/ITGB3/CD177/RAB27B/MS4A3/CA4/CEACAM8	21
Infection vs Health control: up	GO:0005874	microtubule	26/579	416/19717	0.000267224	0.00300275	0.00247978	NEK2/TPX2/KIF18B/SKA3/KIF14/CDK1/PLK1/ASPM/KIF15/NUSAP1/KIF11/BIRC5/TUBA8/SPAG5/CENPE/STMN1/PRC1/MAP1B/KIF3C/KIF23/HID1/MAP1A/DNM3/DYSF/LRRC49/SPRY2	26
Infection vs Health control: up	GO:0032585	multivesicular body membrane	4/579	12/19717	0.000301873	0.00330512	0.00272949	CD300LG/CD63/LAPTM4B/RAB27B	4
Infection vs Health control: up	GO:0051233	spindle midzone	6/579	34/19717	0.000416936	0.00445079	0.00367562	KIF18B/KIF14/PLK1/CDC6/CENPE/CTTN	6
Infection vs Health control: up	GO:0030496	midbody	14/579	173/19717	0.000605629	0.0063074	0.00520888	SHCBP1/NEK2/CENPF/KIF14/CDK1/PLK1/ASPM/BIRC5/ANLN/SPAG5/CENPE/PRC1/KIF23/CIT	14
Infection vs Health control: up	GO:0005871	kinesin complex	7/579	55/19717	0.00108586	0.0110396	0.00911689	KIF18B/KIF14/KIF15/KIF11/CENPE/KIF3C/KIF23	7
Infection vs Health control: up	GO:0000784	nuclear chromosome, telomeric region	11/579	125/19717	0.00115222	0.0114418	0.00944906	ORC1/CDK1/H4C8/FEN1/MCM4/MCM2/H4C14/PIF1/H4C2/H4C9/H4C15	11
Infection vs Health control: up	GO:0000307	cyclin-dependent protein kinase holoenzyme complex	6/579	42/19717	0.00133353	0.0129413	0.0106874	CCNA2/CCNB2/CCNB1/CDK1/CCND2/CCNE1	6
Infection vs Health control: up	GO:0000790	nuclear chromatin	22/579	377/19717	0.00185951	0.0176447	0.0145716	ESCO2/H2AC6/H4C8/E2F1/H2AC11/H2AC8/H3C10/HMGB3/H2AJ/UHRF1/CDCA5/H2AC13/HMGB2/H4C14/H3C8/CHAF1B/H4C2/H2AC19/H4C9/ASF1B/TAL1/H4C15	22
Infection vs Health control: up	GO:0008305	integrin complex	5/579	31/19717	0.0019372	0.0179822	0.0148504	ITGA1/ITGA2B/ITGB5/ITGB3/ITGA9	5
Infection vs Health control: up	GO:0005766	primary lysosome	12/579	155/19717	0.00211599	0.0188235	0.0155451	FABP5/TXNDC5/GGH/PLAC8/MGST1/RNASE2/CTSA/CD63/DEFA3/RETN/DEFA4/CEACAM8	12
Infection vs Health control: up	GO:0042582	azurophil granule	12/579	155/19717	0.00211599	0.0188235	0.0155451	FABP5/TXNDC5/GGH/PLAC8/MGST1/RNASE2/CTSA/CD63/DEFA3/RETN/DEFA4/CEACAM8	12
Infection vs Health control: up	GO:0000794	condensed nuclear chromosome	9/579	99/19717	0.00253352	0.0220778	0.0182326	BUB1/NEK2/CCNB1/NDC80/PLK1/CHEK1/SGO1/NCAPH/CENPO	9
Infection vs Health control: up	GO:0000781	chromosome, telomeric region	12/579	161/19717	0.00289917	0.0242953	0.0200639	ORC1/CDK1/H4C8/CHEK1/FEN1/MCM4/MCM2/H4C14/PIF1/H4C2/H4C9/H4C15	12
Infection vs Health control: up	GO:0098636	protein complex involved in cell adhesion	5/579	34/19717	0.00295133	0.0242953	0.0200639	ITGA1/ITGA2B/ITGB5/ITGB3/ITGA9	5
Infection vs Health control: up	GO:0042827	platelet dense granule	4/579	21/19717	0.00295868	0.0242953	0.0200639	SELP/CD63/RAB27B/LGALS3BP	4
Infection vs Health control: up	GO:0070820	tertiary granule	12/579	164/19717	0.00337084	0.0271576	0.0224277	GGH/HBB/CD59/PPBP/LTF/MMP8/CTSD/PGLYRP1/CRISP3/CD177/OLFM4/CEACAM8	12
Infection vs Health control: up	GO:0005938	cell cortex	18/579	308/19717	0.00456562	0.0360158	0.0297431	ANLN/EPB42/SPTB/CALD1/SNCA/SLC4A1/CTTN/SAPCD2/PARD3/MTSS2/RIMS2/TMOD1/CLDN5/MPP1/SEPTIN5/ASPH/SEPTIN4/MYZAP	18
Infection vs Health control: up	GO:0005788	endoplasmic reticulum lumen	18/579	309/19717	0.00472001	0.0360158	0.0297431	MZB1/CLU/TXNDC5/MANF/SDF2L1/COL28A1/LGALS1/PDIA5/GAS6/LTBP1/LAMC1/FSTL1/PDGFA/COL24A1/SDC2/COL6A3/MELTF/FN1	18
Infection vs Health control: up	GO:0030027	lamellipodium	13/579	193/19717	0.00472338	0.0360158	0.0297431	ABLIM3/MYLK/CTTN/CDC42BPA/MTSS2/ITGB3/NCKAP1/WASF1/VIL1/WASF3/DYSF/CD177/RAPH1	13
Infection vs Health control: up	GO:0035578	azurophil granule lumen	8/579	91/19717	0.00529613	0.039138	0.0323215	FABP5/TXNDC5/GGH/PLAC8/RNASE2/CTSA/DEFA3/RETN	8
Infection vs Health control: up	GO:0005875	microtubule associated complex	11/579	152/19717	0.00531617	0.039138	0.0323215	KIF18B/KIF14/KIF15/KIF11/BIRC5/CENPE/WDR34/MAP1B/KIF3C/KIF23/MAP1A	11
Infection vs Health control: up	GO:0030057	desmosome	4/579	25/19717	0.0057	0.0411516	0.0339844	DSC3/DSG3/DSG2/JAM3	4
Infection vs Health control: up	GO:1990023	mitotic spindle midzone	3/579	13/19717	0.00578243	0.0411516	0.0339844	KIF18B/CENPE/CTTN	3
Infection vs Health control: up	GO:0042383	sarcolemma	10/579	136/19717	0.00689811	0.0482868	0.0398769	CAV2/ABCC9/SCN1B/SLC2A5/ALOX12/ANK1/BVES/COL6A3/DYSF/RYR3	10
Infection vs Health control: up	GO:0003823	antigen binding	55/544	160/17697	8.06879e-43	5.55133e-40	5.23197e-40	IGHG1/IGHV3-20/IGLV1-51/IGLV2-23/IGHV4-59/IGLC2/JCHAIN/IGLV2-14/IGKV1D-39/IGKV3-15/IGLC3/IGKC/IGHA2/IGLV6-57/IGLV3-27/IGLV3-1/IGLV3-25/IGHV3-21/IGKV2-30/IGLV1-40/IGLV3-19/IGKV1D-33/IGLC1/IGKV1-5/IGLV2-11/IGHA1/IGHV3-11/IGHV3-23/IGKV4-1/IGKV1-17/IGHV2-70/IGLL5/IGHV1-3/IGHV3-49/IGHV3-13/IGLV1-47/IGHV2-5/IGHV3-48/IGHV4-4/IGHV4-61/IGHV3-33/IGKV2D-28/IGKV1-16/IGLV3-21/IGKV3-20/IGHV3-53/IGLV2-8/IGHV2-7…	55
Infection vs Health control: up	GO:0034987	immunoglobulin receptor binding	29/544	76/17697	1.43163e-24	4.9248e-22	4.64149e-22	IGHG1/IGHV3-20/IGHV4-59/IGLC2/JCHAIN/IGLC3/IGKC/IGHA2/IGHV3-21/IGLC1/IGHA1/IGHV3-11/IGHV3-23/IGHV2-70/IGLL5/IGHV1-3/IGHV3-49/IGHV3-13/IGHV2-5/IGHV3-48/IGHV4-4/IGHV4-61/IGHV3-33/IGHV3-53/IGHV2-70D/IGHV5-10-1/IGHV3-30/IGHV4-31/IGHV1-69-2	29
Infection vs Health control: up	GO:0031720	haptoglobin binding	6/544	10/17697	1.5521e-07	3.55949e-05	3.35472e-05	HBA2/HBD/HBM/HBA1/HBB/HBG2	6
Infection vs Health control: up	GO:0005344	oxygen carrier activity	6/544	14/17697	1.99758e-06	0.000317677	0.000299402	HBA2/HBD/HBM/HBA1/HBB/HBG2	6
Infection vs Health control: up	GO:0008017	microtubule binding	23/544	246/17697	2.3087e-06	0.000317677	0.000299402	KIF18B/KIF14/PLK1/KIF15/NUSAP1/KIF11/BIRC5/SPAG5/CENPE/SNCA/PRC1/MAP1B/GAPDH/FMN1/S100A9/KIF3C/S100A8/KIF23/MX1/MAP1A/GAS2L1/DNM3/DYSF	23
Infection vs Health control: up	GO:0004601	peroxidase activity	9/544	52/17697	2.59629e-05	0.00297708	0.00280582	HBA2/HBD/HBM/HBA1/HBB/MGST1/PRDX4/HBG2/PTGS1	9
Infection vs Health control: up	GO:0015631	tubulin binding	25/544	336/17697	4.5572e-05	0.00412259	0.00388543	KIF18B/KIF14/PLK1/KIF15/NUSAP1/KIF11/BIRC5/NME1/SPAG5/CENPE/STMN1/SNCA/PRC1/MAP1B/GAPDH/FMN1/S100A9/KIF3C/S100A8/KIF23/MX1/MAP1A/GAS2L1/DNM3/DYSF	25
Infection vs Health control: up	GO:0016684	oxidoreductase activity, acting on peroxide as acceptor	9/544	56/17697	4.79371e-05	0.00412259	0.00388543	HBA2/HBD/HBM/HBA1/HBB/MGST1/PRDX4/HBG2/PTGS1	9
Infection vs Health control: up	GO:0004866	endopeptidase inhibitor activity	16/544	175/17697	0.000102865	0.00786343	0.00741106	TFPI/PTTG1/BIRC5/WFDC1/COL28A1/SNCA/GAS6/CD109/GAPDH/LTF/VIL1/COL6A3/WFDC8/PI3/PROS1/SLPI	16
Infection vs Health control: up	GO:0061134	peptidase regulator activity	18/544	219/17697	0.000152877	0.00932872	0.00879206	TFPI/PTTG1/BIRC5/WFDC1/COL28A1/SNCA/GAS6/CD109/GAPDH/LTF/BEX3/VIL1/COL6A3/WFDC8/FN1/PI3/PROS1/SLPI	18
Infection vs Health control: up	GO:0030414	peptidase inhibitor activity	16/544	182/17697	0.00016271	0.00932872	0.00879206	TFPI/PTTG1/BIRC5/WFDC1/COL28A1/SNCA/GAS6/CD109/GAPDH/LTF/VIL1/COL6A3/WFDC8/PI3/PROS1/SLPI	16
Infection vs Health control: up	GO:0061135	endopeptidase regulator activity	16/544	182/17697	0.00016271	0.00932872	0.00879206	TFPI/PTTG1/BIRC5/WFDC1/COL28A1/SNCA/GAS6/CD109/GAPDH/LTF/VIL1/COL6A3/WFDC8/PI3/PROS1/SLPI	16
Infection vs Health control: up	GO:0050786	RAGE receptor binding	4/544	11/17697	0.000245323	0.0129833	0.0122364	HMGB2/S100A12/S100A9/S100A8	4
Infection vs Health control: up	GO:0016209	antioxidant activity	10/544	86/17697	0.000301868	0.0148346	0.0139812	HBA2/HBD/HBM/HBA1/HBB/MGST1/PRDX4/HBG2/PTGS1/S100A9	10
Infection vs Health control: up	GO:0003688	DNA replication origin binding	5/544	24/17697	0.000705277	0.0313436	0.0295405	ORC1/CDC6/MCM10/MCM4/MCM2	5
Infection vs Health control: up	GO:0019825	oxygen binding	6/544	36/17697	0.000728921	0.0313436	0.0295405	HBA2/HBD/HBM/HBA1/HBB/HBG2	6
Infection vs Health control: up	GO:0005506	iron ion binding	13/544	152/17697	0.000845769	0.0342288	0.0322597	RRM2/HBA2/FAXDC2/HBA1/SNCA/CYP2C9/LTF/ALOX12/LCN2/SCD/MELTF/FECH/PPEF2	13
Infection vs Health control: down	GO:0070411	I-SMAD binding	3/98	11/17697	2.63099e-05	0.0060776	0.00567741	TGFBR1/AXIN2/SMAD7	3
Severe/Critical vs Mild/moderate: up	GO:0042119	neutrophil activation	92/707	498/18670	6.77947e-38	3.25143e-34	2.85023e-34	MPO/HK3/QSOX1/TRPM2/PKM/CTSD/AGPAT2/MAPK14/FGR/ITGAM/NBEAL2/DOK3/TCIRG1/ALDOA/IMPDH1/ITGB2/CRISPLD2/CLEC4D/SIRPA/GAA/TIMP2/S100A12/GYG1/PRAM1/RAB31/GRN/S100A9/CD63/CR1/RAB3D/SIGLEC9/S100A8/S100A11/CLEC5A/VNN1/CD14/LCN2/CFP/VAT1/PYGL/SLC11A1/CKAP4/QPCT/CEACAM8/LTA4H/MCEMP1/HBB/AMPD3/LTF/GSN/GCA/PTAFR/TLR2/MMP9/RAB44/CD177/FPR2/CDA/HPSE/CEACAM6/ANPEP/NPC2/CYSTM1/FPR1/DEFA4/CHIT1/IL18RAP/LRG1/TXNDC5…	92
Severe/Critical vs Mild/moderate: up	GO:0043312	neutrophil degranulation	90/707	485/18670	3.13902e-37	6.27274e-34	5.49874e-34	MPO/HK3/QSOX1/TRPM2/PKM/CTSD/AGPAT2/MAPK14/FGR/ITGAM/NBEAL2/DOK3/TCIRG1/ALDOA/IMPDH1/ITGB2/CRISPLD2/CLEC4D/SIRPA/GAA/TIMP2/S100A12/GYG1/PRAM1/RAB31/GRN/S100A9/CD63/CR1/RAB3D/SIGLEC9/S100A8/S100A11/CLEC5A/VNN1/CD14/LCN2/CFP/VAT1/PYGL/SLC11A1/CKAP4/QPCT/CEACAM8/LTA4H/MCEMP1/HBB/AMPD3/LTF/GSN/GCA/PTAFR/TLR2/MMP9/RAB44/CD177/FPR2/CDA/HPSE/CEACAM6/ANPEP/NPC2/CYSTM1/FPR1/DEFA4/CHIT1/LRG1/TXNDC5/CXCL1/D…	90
Severe/Critical vs Mild/moderate: up	GO:0002446	neutrophil mediated immunity	91/707	499/18670	5.1772e-37	6.27274e-34	5.49874e-34	MPO/HK3/QSOX1/TRPM2/PKM/CTSD/AGPAT2/MAPK14/FGR/ITGAM/NBEAL2/DOK3/TCIRG1/ALDOA/IMPDH1/ITGB2/CRISPLD2/CLEC4D/SIRPA/GAA/TIMP2/S100A12/GYG1/PRAM1/RAB31/GRN/S100A9/CD63/CR1/RAB3D/SIGLEC9/S100A8/S100A11/CLEC5A/VNN1/CD14/LCN2/CFP/VAT1/PYGL/SLC11A1/CKAP4/QPCT/CEACAM8/LTA4H/MCEMP1/HBB/AMPD3/LTF/GSN/GCA/PTAFR/TLR2/MMP9/RAB44/CD177/FPR2/CDA/HPSE/CEACAM6/ANPEP/NPC2/CYSTM1/FPR1/DEFA4/CHIT1/LRG1/TXNDC5/CXCL1/D…	91
Severe/Critical vs Mild/moderate: up	GO:0002283	neutrophil activation involved in immune response	90/707	488/18670	5.23165e-37	6.27274e-34	5.49874e-34	MPO/HK3/QSOX1/TRPM2/PKM/CTSD/AGPAT2/MAPK14/FGR/ITGAM/NBEAL2/DOK3/TCIRG1/ALDOA/IMPDH1/ITGB2/CRISPLD2/CLEC4D/SIRPA/GAA/TIMP2/S100A12/GYG1/PRAM1/RAB31/GRN/S100A9/CD63/CR1/RAB3D/SIGLEC9/S100A8/S100A11/CLEC5A/VNN1/CD14/LCN2/CFP/VAT1/PYGL/SLC11A1/CKAP4/QPCT/CEACAM8/LTA4H/MCEMP1/HBB/AMPD3/LTF/GSN/GCA/PTAFR/TLR2/MMP9/RAB44/CD177/FPR2/CDA/HPSE/CEACAM6/ANPEP/NPC2/CYSTM1/FPR1/DEFA4/CHIT1/LRG1/TXNDC5/CXCL1/D…	90
Severe/Critical vs Mild/moderate: up	GO:0006909	phagocytosis	63/707	369/18670	3.86592e-24	3.70819e-21	3.25063e-21	FGR/ITGAM/ITGB2/MERTK/XKR4/ACTG1/SIRPA/RAB31/IGHV3-48/IGLL5/DYSF/HCK/CD14/FCGR1A/MYO7A/IGLV1-51/IGLV1-47/SLC11A1/IGKV3-15/IGKV1D-39/IGLC1/IGKV2-30/GSN/TLR2/IGLV3-21/IGHV3-23/NCF2/IGHV3-21/TLR4/FPR2/MYO10/IGHV3-49/IGHV3-11/IGHG2/IGHV4-59/IGKV3-20/IGHV3-7/IGLV3-25/IGHG1/IGLV3-1/PPARG/IGKV1-12/CEACAM4/TXNDC5/IGHV3-33/GAS6/IGKV2-28/IGLV2-23/ANXA3/IGLV2-8/IGKV1-16/FCGR2A/IGKV4-1/IGHV4-61/F2RL1/IGKV1-5…	63
Severe/Critical vs Mild/moderate: up	GO:0050900	leukocyte migration	69/707	499/18670	5.92705e-21	4.73769e-18	4.1531e-18	BSG/TRPM2/FN1/MAPK14/ITGAM/PGF/ITGB2/MERTK/IL17RA/SIRPA/S100A12/TNFSF14/C5AR2/TRPM4/SLC7A7/IGHV3-48/DYSF/S100A9/NLRP12/S100A8/HCK/IGLV1-51/MPP1/IGLV1-47/ITGA9/IGKV3-15/SELPLG/CEACAM8/IGKV1D-39/IGLC1/IGKV2-30/IL1R1/PTAFR/ADGRE2/IGLV3-21/IGHV3-23/CD177/CXCL16/FPR2/IGHV3-11/IGHV4-59/IGKV3-20/HMOX1/CEACAM6/IGHV3-7/IGLV3-25/ITGA2B/IGLV3-1/IGKV1-12/CCR2/CXCL1/DEFA1/IGHV3-33/GAS6/IGKV2-28/IGLV2-23/IGLV2…	69
Severe/Critical vs Mild/moderate: up	GO:0038094	Fc-gamma receptor signaling pathway	36/707	142/18670	3.94278e-20	2.70136e-17	2.36804e-17	FGR/CLEC4D/ACTG1/IGHV3-48/HCK/FCGR1A/IGLV1-51/IGLV1-47/IGKV3-15/IGKV1D-39/IGLC1/IGKV2-30/IGLV3-21/IGHV3-23/MYO10/IGHV3-11/IGHG2/IGHV4-59/IGKV3-20/IGHV3-7/IGLV3-25/IGHG1/IGLV3-1/IGKV1-12/IGHV3-33/IGKV2-28/IGLV2-23/IGLV2-8/IGKV1-16/FCGR2A/IGKV4-1/IGKV1-5/IGKC/IGLV1-40/IGHV3-30/CLEC4E	36
Severe/Critical vs Mild/moderate: up	GO:0006898	receptor-mediated endocytosis	52/707	316/18670	2.31585e-19	1.24159e-16	1.08838e-16	ITGAM/LRPAP1/LRP3/GRK4/ITGB2/STAB1/RAB31/IGHV3-48/CD163/CD63/ASGR1/CD14/ADM/FCGR1A/IGLV1-51/IGLV1-47/IGKV3-15/IGKV1D-39/HBA1/IGLC1/HBB/IGKV2-30/FCGR1B/CNTN2/IGLV3-21/IGHV3-23/CXCL16/HBA2/FPR2/IGHV3-11/IGHV4-59/IGKV3-20/IGHV3-7/IGLV3-25/IGLV3-1/IGKV1-12/CLTCL1/IGHV3-33/IGKV2-28/IGLV2-23/IGLV2-8/CEACAM1/IGKV1-16/IGKV4-1/IGKV1-5/SNCA/PDLIM7/IGKC/IGLV1-40/HP/IGHV3-30/ITGB3	52
Severe/Critical vs Mild/moderate: up	GO:0030449	regulation of complement activation	32/707	115/18670	2.32992e-19	1.24159e-16	1.08838e-16	VSIG4/C5AR2/IGHV3-48/CR1/IGLV1-51/CFP/IGLV1-47/IGKV3-15/IGKV1D-39/IGLC1/IGKV2-30/IGLV3-21/IGHV3-23/IGHV3-11/IGHG2/IGHV4-59/IGKV3-20/IGHV3-7/IGLV3-25/IGHG1/IGLV3-1/IGKV1-12/IGHV3-33/IGKV2-28/IGLV2-23/IGLV2-8/IGKV1-16/IGKV4-1/IGKV1-5/IGKC/IGLV1-40/IGHV3-30	32
Severe/Critical vs Mild/moderate: up	GO:2000257	regulation of protein activation cascade	32/707	116/18670	3.10437e-19	1.48885e-16	1.30514e-16	VSIG4/C5AR2/IGHV3-48/CR1/IGLV1-51/CFP/IGLV1-47/IGKV3-15/IGKV1D-39/IGLC1/IGKV2-30/IGLV3-21/IGHV3-23/IGHV3-11/IGHG2/IGHV4-59/IGKV3-20/IGHV3-7/IGLV3-25/IGHG1/IGLV3-1/IGKV1-12/IGHV3-33/IGKV2-28/IGLV2-23/IGLV2-8/IGKV1-16/IGKV4-1/IGKV1-5/IGKC/IGLV1-40/IGHV3-30	32
Severe/Critical vs Mild/moderate: up	GO:0002460	adaptive immune response based on somatic recombination of immune receptors built from immunoglobulin superfamily domains	55/707	361/18670	7.89956e-19	3.44421e-16	3.01922e-16	ULBP3/TCIRG1/IL18R1/NLRP10/ZBTB7B/TRPM4/IGHV3-48/IGLL5/HLX/CR1/SEMA4A/FZD5/BCL6/IGLV1-51/IGLV1-47/SLC11A1/TMEM98/IGKV3-15/IGKV1D-39/LOXL3/IGLC1/IGKV2-30/IL1R1/IGLV3-21/IGHV3-23/IGHV3-21/TLR4/IGHV3-49/IGHV3-11/IGHG2/IGHV4-59/IGKV3-20/IGHV3-7/IGLV3-25/IGHG1/IGLV3-1/IL18RAP/IGKV1-12/IL1RL1/CCR2/IGHV3-33/IGKV2-28/IGLV2-23/IGLV2-8/CEACAM1/IGKV1-16/IGKV4-1/IGHV4-61/JAG1/IGKV1-5/ARG1/IGKC/IGLV1-40/IGHV3…	55
Severe/Critical vs Mild/moderate: up	GO:0006958	complement activation, classical pathway	34/707	137/18670	9.10466e-19	3.63883e-16	3.18983e-16	IGHV3-48/IGLL5/CR1/IGLV1-51/IGLV1-47/IGKV3-15/IGKV1D-39/IGLC1/IGKV2-30/IGLV3-21/IGHV3-23/IGHV3-21/IGHV3-49/IGHV3-11/IGHG2/IGHV4-59/IGKV3-20/IGHV3-7/IGLV3-25/IGHG1/IGLV3-1/IGKV1-12/IGHV3-33/IGKV2-28/IGLV2-23/IGLV2-8/IGKV1-16/IGKV4-1/IGHV4-61/IGKV1-5/IGKC/IGLV1-40/IGHV3-30/IGHV1-3	34
Severe/Critical vs Mild/moderate: up	GO:0002433	immune response-regulating cell surface receptor signaling pathway involved in phagocytosis	34/707	139/18670	1.48886e-18	5.10042e-16	4.47107e-16	FGR/ACTG1/IGHV3-48/HCK/FCGR1A/IGLV1-51/IGLV1-47/IGKV3-15/IGKV1D-39/IGLC1/IGKV2-30/IGLV3-21/IGHV3-23/MYO10/IGHV3-11/IGHG2/IGHV4-59/IGKV3-20/IGHV3-7/IGLV3-25/IGHG1/IGLV3-1/IGKV1-12/IGHV3-33/IGKV2-28/IGLV2-23/IGLV2-8/IGKV1-16/FCGR2A/IGKV4-1/IGKV1-5/IGKC/IGLV1-40/IGHV3-30	34
Severe/Critical vs Mild/moderate: up	GO:0038096	Fc-gamma receptor signaling pathway involved in phagocytosis	34/707	139/18670	1.48886e-18	5.10042e-16	4.47107e-16	FGR/ACTG1/IGHV3-48/HCK/FCGR1A/IGLV1-51/IGLV1-47/IGKV3-15/IGKV1D-39/IGLC1/IGKV2-30/IGLV3-21/IGHV3-23/MYO10/IGHV3-11/IGHG2/IGHV4-59/IGKV3-20/IGHV3-7/IGLV3-25/IGHG1/IGLV3-1/IGKV1-12/IGHV3-33/IGKV2-28/IGLV2-23/IGLV2-8/IGKV1-16/FCGR2A/IGKV4-1/IGKV1-5/IGKC/IGLV1-40/IGHV3-30	34
Severe/Critical vs Mild/moderate: up	GO:0070613	regulation of protein processing	38/707	180/18670	3.19638e-18	1.02199e-15	8.95883e-16	VSIG4/CCBE1/C5AR2/IGHV3-48/IL1R2/CR1/IGLV1-51/CFP/IGLV1-47/TMEM98/IGKV3-15/IGKV1D-39/IGLC1/IGKV2-30/GSN/CNTN2/IGLV3-21/IGHV3-23/IGHV3-11/IGHG2/IGHV4-59/IGKV3-20/IGHV3-7/IGLV3-25/IGHG1/IGLV3-1/IGKV1-12/IGHV3-33/IGKV2-28/IGLV2-23/IGLV2-8/IGKV1-16/IGKV4-1/IGKV1-5/THBS1/IGKC/IGLV1-40/IGHV3-30	38
Severe/Critical vs Mild/moderate: up	GO:1903317	regulation of protein maturation	38/707	182/18670	4.76064e-18	1.427e-15	1.25092e-15	VSIG4/CCBE1/C5AR2/IGHV3-48/IL1R2/CR1/IGLV1-51/CFP/IGLV1-47/TMEM98/IGKV3-15/IGKV1D-39/IGLC1/IGKV2-30/GSN/CNTN2/IGLV3-21/IGHV3-23/IGHV3-11/IGHG2/IGHV4-59/IGKV3-20/IGHV3-7/IGLV3-25/IGHG1/IGLV3-1/IGKV1-12/IGHV3-33/IGKV2-28/IGLV2-23/IGLV2-8/IGKV1-16/IGKV4-1/IGKV1-5/THBS1/IGKC/IGLV1-40/IGHV3-30	38
Severe/Critical vs Mild/moderate: up	GO:0002431	Fc receptor mediated stimulatory signaling pathway	34/707	145/18670	6.16673e-18	1.73974e-15	1.52507e-15	FGR/ACTG1/IGHV3-48/HCK/FCGR1A/IGLV1-51/IGLV1-47/IGKV3-15/IGKV1D-39/IGLC1/IGKV2-30/IGLV3-21/IGHV3-23/MYO10/IGHV3-11/IGHG2/IGHV4-59/IGKV3-20/IGHV3-7/IGLV3-25/IGHG1/IGLV3-1/IGKV1-12/IGHV3-33/IGKV2-28/IGLV2-23/IGLV2-8/IGKV1-16/FCGR2A/IGKV4-1/IGKV1-5/IGKC/IGLV1-40/IGHV3-30	34
Severe/Critical vs Mild/moderate: up	GO:0002697	regulation of immune effector process	61/707	458/18670	8.07417e-18	2.13834e-15	1.87449e-15	VSIG4/FES/MAPK14/FGR/ULBP3/ITGAM/IL18R1/ITGB2/ZBTB7B/PRAM1/C5AR2/TRPM4/IRAK3/IGHV3-48/GRN/HLX/NLRX1/CR1/FZD5/BCL6/IGLV1-51/CFP/IGLV1-47/IGKV3-15/IGKV1D-39/LOXL3/IGLC1/IGKV2-30/IL1R1/PTAFR/ADGRE2/IGLV3-21/IGHV3-23/TLR4/CD177/IGHV3-11/IGHG2/IGHV4-59/IGKV3-20/HMOX1/IGHV3-7/IGLV3-25/IGHG1/IGLV3-1/IL18RAP/IGKV1-12/CCR2/IGHV3-33/IGKV2-28/IGLV2-23/IGLV2-8/MZB1/CEACAM1/IGKV1-16/IGKV4-1/F2RL1/IGKV1-5/ARG1…	61
Severe/Critical vs Mild/moderate: up	GO:0006956	complement activation	37/707	175/18670	8.47133e-18	2.13834e-15	1.87449e-15	VSIG4/C5AR2/IGHV3-48/IGLL5/CR1/IGLV1-51/CFP/IGLV1-47/IGKV3-15/IGKV1D-39/IGLC1/IGKV2-30/IGLV3-21/IGHV3-23/IGHV3-21/IGHV3-49/IGHV3-11/IGHG2/IGHV4-59/IGKV3-20/IGHV3-7/IGLV3-25/IGHG1/IGLV3-1/IGKV1-12/IGHV3-33/IGKV2-28/IGLV2-23/IGLV2-8/IGKV1-16/IGKV4-1/IGHV4-61/IGKV1-5/IGKC/IGLV1-40/IGHV3-30/IGHV1-3	37
Severe/Critical vs Mild/moderate: up	GO:0072376	protein activation cascade	39/707	198/18670	1.45159e-17	3.48092e-15	3.0514e-15	VSIG4/C5AR2/IGHV3-48/IGLL5/CR1/IGLV1-51/CFP/IGLV1-47/IGKV3-15/IGKV1D-39/IGLC1/IGKV2-30/IGLV3-21/IGHV3-23/IGHV3-21/IGHV3-49/IGHV3-11/IGHG2/IGHV4-59/IGKV3-20/IGHV3-7/IGLV3-25/IGHG1/IGLV3-1/IGKV1-12/IGHV3-33/IGKV2-28/F13A1/IGLV2-23/IGLV2-8/IGKV1-16/IGKV4-1/IGHV4-61/IGKV1-5/IGKC/VWF/IGLV1-40/IGHV3-30/IGHV1-3	39
Severe/Critical vs Mild/moderate: up	GO:0002455	humoral immune response mediated by circulating immunoglobulin	34/707	150/18670	1.90193e-17	4.34365e-15	3.80768e-15	IGHV3-48/IGLL5/CR1/IGLV1-51/IGLV1-47/IGKV3-15/IGKV1D-39/IGLC1/IGKV2-30/IGLV3-21/IGHV3-23/IGHV3-21/IGHV3-49/IGHV3-11/IGHG2/IGHV4-59/IGKV3-20/IGHV3-7/IGLV3-25/IGHG1/IGLV3-1/IGKV1-12/IGHV3-33/IGKV2-28/IGLV2-23/IGLV2-8/IGKV1-16/IGKV4-1/IGHV4-61/IGKV1-5/IGKC/IGLV1-40/IGHV3-30/IGHV1-3	34
Severe/Critical vs Mild/moderate: up	GO:0050727	regulation of inflammatory response	62/707	485/18670	3.26695e-17	6.88045e-15	6.03145e-15	VSIG4/MAPK14/MAS1/ZYX/NLRP10/IL17RA/SIRPA/S100A12/C5AR2/CEBPA/IGHV3-48/GRN/IL1R2/S100A9/NLRX1/CR1/NLRP12/S100A8/HCK/BCL6/IGLV1-51/CFP/IGLV1-47/SIGLEC10/IGKV3-15/IGKV1D-39/IGLC1/IGKV2-30/IL1R1/TLR2/IGLV3-21/IGHV3-23/MMP9/TLR4/MEFV/FPR2/IGHV3-11/IGHG2/IGHV4-59/IGKV3-20/IGHV3-7/IGLV3-25/IGHG1/IGLV3-1/PPARG/IGKV1-12/IL1RL1/TNFAIP8L2/CCR2/MMP8/IGHV3-33/IGKV2-28/IGLV2-23/IGLV2-8/NLRP6/IGKV1-16/IGKV4-1/…	62
Severe/Critical vs Mild/moderate: up	GO:0002920	regulation of humoral immune response	32/707	134/18670	3.29963e-17	6.88045e-15	6.03145e-15	VSIG4/C5AR2/IGHV3-48/CR1/IGLV1-51/CFP/IGLV1-47/IGKV3-15/IGKV1D-39/IGLC1/IGKV2-30/IGLV3-21/IGHV3-23/IGHV3-11/IGHG2/IGHV4-59/IGKV3-20/IGHV3-7/IGLV3-25/IGHG1/IGLV3-1/IGKV1-12/IGHV3-33/IGKV2-28/IGLV2-23/IGLV2-8/IGKV1-16/IGKV4-1/IGKV1-5/IGKC/IGLV1-40/IGHV3-30	32
Severe/Critical vs Mild/moderate: up	GO:0006959	humoral immune response	51/707	356/18670	2.15129e-16	4.299e-14	3.76853e-14	VSIG4/S100A12/C5AR2/IGHV3-48/IGLL5/S100A9/CR1/S100A8/IGLV1-51/LCN2/CFP/IGLV1-47/SLC11A1/IGKV3-15/IGKV1D-39/IGLC1/LTF/IGKV2-30/IGLV3-21/IGHV3-23/IGHV3-21/PI3/IGHV3-49/IGHV3-11/IGHG2/IGHV4-59/IGKV3-20/IGHV3-7/IGLV3-25/IGHG1/DEFA4/IGLV3-1/IGKV1-12/CCR2/CXCL1/DEFA1/IGHV3-33/IGKV2-28/IGLV2-23/IGLV2-8/IGKV1-16/IGKV4-1/IGHV4-61/SLPI/IGKV1-5/IGKC/IGLV1-40/PPBP/IGHV3-30/IGHV1-3/CAMP	51
Severe/Critical vs Mild/moderate: up	GO:0002526	acute inflammatory response	39/707	220/18670	6.17598e-16	1.1848e-13	1.0386e-13	VSIG4/FN1/C5AR2/IGHV3-48/CD163/CR1/S100A8/VNN1/IGLV1-51/CFP/IGLV1-47/IGKV3-15/IGKV1D-39/IGLC1/IGKV2-30/IGLV3-21/IGHV3-23/IGHV3-11/IGHG2/IGHV4-59/IGKV3-20/IGHV3-7/IGLV3-25/IGHG1/IGLV3-1/PPARG/IGKV1-12/IGHV3-33/IGKV2-28/IGLV2-23/IGLV2-8/IGKV1-16/IGKV4-1/IGKV1-5/IGKC/ORM1/IGLV1-40/HP/IGHV3-30	39
Severe/Critical vs Mild/moderate: up	GO:0002673	regulation of acute inflammatory response	33/707	159/18670	9.20404e-16	1.69779e-13	1.4883e-13	VSIG4/C5AR2/IGHV3-48/CR1/IGLV1-51/CFP/IGLV1-47/IGKV3-15/IGKV1D-39/IGLC1/IGKV2-30/IGLV3-21/IGHV3-23/IGHV3-11/IGHG2/IGHV4-59/IGKV3-20/IGHV3-7/IGLV3-25/IGHG1/IGLV3-1/PPARG/IGKV1-12/IGHV3-33/IGKV2-28/IGLV2-23/IGLV2-8/IGKV1-16/IGKV4-1/IGKV1-5/IGKC/IGLV1-40/IGHV3-30	33
Severe/Critical vs Mild/moderate: up	GO:0002449	lymphocyte mediated immunity	47/707	352/18670	5.01348e-14	8.90543e-12	7.80657e-12	ULBP3/TCIRG1/IL18R1/TRPM4/IGHV3-48/IGLL5/CR1/FZD5/BCL6/IGLV1-51/IGLV1-47/SLC11A1/IGKV3-15/IGKV1D-39/IGLC1/IGKV2-30/IL1R1/IGLV3-21/IGHV3-23/IGHV3-21/IGHV3-49/IGHV3-11/IGHG2/IGHV4-59/IGKV3-20/IGHV3-7/IGLV3-25/IGHG1/IGLV3-1/IL18RAP/IGKV1-12/CCR2/IGHV3-33/IGKV2-28/IGLV2-23/IGLV2-8/CEACAM1/IGKV1-16/IGKV4-1/IGHV4-61/JAG1/IGKV1-5/ARG1/IGKC/IGLV1-40/IGHV3-30/IGHV1-3	47
Severe/Critical vs Mild/moderate: up	GO:0038093	Fc receptor signaling pathway	38/707	241/18670	7.30074e-14	1.25051e-11	1.09621e-11	FGR/CLEC4D/ACTG1/IGHV3-48/HCK/LAT2/FCGR1A/IGLV1-51/IGLV1-47/IGKV3-15/IGKV1D-39/IGLC1/IGKV2-30/FCGR1B/IGLV3-21/IGHV3-23/MYO10/IGHV3-11/IGHG2/IGHV4-59/IGKV3-20/IGHV3-7/IGLV3-25/IGHG1/IGLV3-1/IGKV1-12/IGHV3-33/IGKV2-28/IGLV2-23/IGLV2-8/IGKV1-16/FCGR2A/IGKV4-1/IGKV1-5/IGKC/IGLV1-40/IGHV3-30/CLEC4E	38
Severe/Critical vs Mild/moderate: up	GO:0016064	immunoglobulin mediated immune response	36/707	218/18670	7.92005e-14	1.30758e-11	1.14624e-11	TCIRG1/IGHV3-48/IGLL5/CR1/BCL6/IGLV1-51/IGLV1-47/IGKV3-15/IGKV1D-39/IGLC1/IGKV2-30/IGLV3-21/IGHV3-23/IGHV3-21/IGHV3-49/IGHV3-11/IGHG2/IGHV4-59/IGKV3-20/IGHV3-7/IGLV3-25/IGHG1/IGLV3-1/IGKV1-12/IGHV3-33/IGKV2-28/IGLV2-23/IGLV2-8/IGKV1-16/IGKV4-1/IGHV4-61/IGKV1-5/IGKC/IGLV1-40/IGHV3-30/IGHV1-3	36
Severe/Critical vs Mild/moderate: up	GO:0042742	defense response to bacterium	45/707	330/18670	8.17921e-14	1.30758e-11	1.14624e-11	MPO/FGR/CLEC4D/NLRP10/STAB1/S100A12/IGHV3-48/IGLL5/GRN/S100A9/S100A8/NLRC4/LCN2/CFP/TLR5/SLC11A1/IGLC1/LTF/TLR2/IGHV3-23/IGHV3-21/TLR4/FPR2/IGHV3-49/IGHV3-11/IGHG2/IGHV4-59/IGKV3-20/IGHV3-7/IGHG1/DEFA4/DEFA1/IGHV3-33/ANXA3/IGHV4-61/SLPI/F2RL1/IGKC/HP/PPBP/IGHV3-30/CLEC4E/IGHV1-3/UNC13B/CAMP	45
Severe/Critical vs Mild/moderate: up	GO:0019724	B cell mediated immunity	36/707	221/18670	1.21592e-13	1.88115e-11	1.64903e-11	TCIRG1/IGHV3-48/IGLL5/CR1/BCL6/IGLV1-51/IGLV1-47/IGKV3-15/IGKV1D-39/IGLC1/IGKV2-30/IGLV3-21/IGHV3-23/IGHV3-21/IGHV3-49/IGHV3-11/IGHG2/IGHV4-59/IGKV3-20/IGHV3-7/IGLV3-25/IGHG1/IGLV3-1/IGKV1-12/IGHV3-33/IGKV2-28/IGLV2-23/IGLV2-8/IGKV1-16/IGKV4-1/IGHV4-61/IGKV1-5/IGKC/IGLV1-40/IGHV3-30/IGHV1-3	36
Severe/Critical vs Mild/moderate: up	GO:0016485	protein processing	44/707	328/18670	2.78954e-13	4.18083e-11	3.66495e-11	ADAMTS2/VSIG4/ASPH/FURIN/CCBE1/C5AR2/IGHV3-48/IL1R2/CR1/IGLV1-51/CFP/IGLV1-47/TMEM98/IGKV3-15/VSIR/IGKV1D-39/IGLC1/IGKV2-30/GSN/CNTN2/IGLV3-21/IGHV3-23/DHCR24/IGHV3-11/IGHG2/IGHV4-59/IGKV3-20/IGHV3-7/IGLV3-25/IGHG1/IGLV3-1/IGKV1-12/IGHV3-33/IGKV2-28/IGLV2-23/IGLV2-8/IGKV1-16/IGKV4-1/IGKV1-5/THBS1/IGKC/IGLV1-40/IGHV3-30/MME	44
Severe/Critical vs Mild/moderate: up	GO:0006911	phagocytosis, engulfment	25/707	118/18670	1.77232e-12	2.57577e-10	2.25794e-10	ITGAM/ITGB2/XKR4/RAB31/IGHV3-48/IGLL5/FCGR1A/IGLC1/GSN/IGHV3-23/IGHV3-21/IGHV3-49/IGHV3-11/IGHG2/IGHV4-59/IGHV3-7/IGHG1/PPARG/IGHV3-33/IGHV4-61/F2RL1/THBS1/IGKC/IGHV3-30/IGHV1-3	25
Severe/Critical vs Mild/moderate: up	GO:0002440	production of molecular mediator of immune response	39/707	286/18670	3.85666e-12	5.44016e-10	4.76889e-10	MAPK14/TCIRG1/IL18R1/TRPM4/IRAK3/FZD5/BCL6/IGLV1-51/IGLV1-47/SLC11A1/IGKV3-15/IGKV1D-39/IGKV2-30/IL1R1/TLR2/IGLV3-21/TLR4/IGLV3-10/IGKV3-20/HMOX1/IGLV3-25/IGLV3-1/IL18RAP/IGKV1-12/CCR2/POLQ/GAS6/IGKV2-28/IGLV2-23/IGLV2-8/MZB1/IGKV1-16/IGKV4-1/F2RL1/IGKV1-5/ARG1/IGKC/IGLV7-46/IGLV1-40	39
Severe/Critical vs Mild/moderate: up	GO:0099024	plasma membrane invagination	25/707	127/18670	9.93905e-12	1.36193e-09	1.19388e-09	ITGAM/ITGB2/XKR4/RAB31/IGHV3-48/IGLL5/FCGR1A/IGLC1/GSN/IGHV3-23/IGHV3-21/IGHV3-49/IGHV3-11/IGHG2/IGHV4-59/IGHV3-7/IGHG1/PPARG/IGHV3-33/IGHV4-61/F2RL1/THBS1/IGKC/IGHV3-30/IGHV1-3	25
Severe/Critical vs Mild/moderate: up	GO:0051604	protein maturation	46/707	397/18670	1.51268e-11	2.01523e-09	1.76657e-09	ADAMTS2/VSIG4/ASPH/TESC/FURIN/GLRX5/CCBE1/C5AR2/IGHV3-48/IL1R2/CR1/IGLV1-51/CFP/IGLV1-47/TMEM98/IGKV3-15/VSIR/IGKV1D-39/IGLC1/IGKV2-30/GSN/CNTN2/IGLV3-21/IGHV3-23/DHCR24/IGHV3-11/IGHG2/IGHV4-59/IGKV3-20/IGHV3-7/IGLV3-25/IGHG1/IGLV3-1/IGKV1-12/IGHV3-33/IGKV2-28/IGLV2-23/IGLV2-8/IGKV1-16/IGKV4-1/IGKV1-5/THBS1/IGKC/IGLV1-40/IGHV3-30/MME	46
Severe/Critical vs Mild/moderate: up	GO:0010324	membrane invagination	25/707	135/18670	4.03628e-11	5.2319e-09	4.58632e-09	ITGAM/ITGB2/XKR4/RAB31/IGHV3-48/IGLL5/FCGR1A/IGLC1/GSN/IGHV3-23/IGHV3-21/IGHV3-49/IGHV3-11/IGHG2/IGHV4-59/IGHV3-7/IGHG1/PPARG/IGHV3-33/IGHV4-61/F2RL1/THBS1/IGKC/IGHV3-30/IGHV1-3	25
Severe/Critical vs Mild/moderate: up	GO:0038095	Fc-epsilon receptor signaling pathway	27/707	169/18670	2.28046e-10	2.87819e-08	2.52304e-08	IGHV3-48/LAT2/IGLV1-51/IGLV1-47/IGKV3-15/IGKV1D-39/IGLC1/IGKV2-30/IGLV3-21/IGHV3-23/IGHV3-11/IGHV4-59/IGKV3-20/IGHV3-7/IGLV3-25/IGLV3-1/IGKV1-12/IGHV3-33/IGKV2-28/IGLV2-23/IGLV2-8/IGKV1-16/IGKV4-1/IGKV1-5/IGKC/IGLV1-40/IGHV3-30	27
Severe/Critical vs Mild/moderate: up	GO:0002429	immune response-activating cell surface receptor signaling pathway	48/707	473/18670	5.52345e-10	6.79242e-08	5.95429e-08	FGR/CLEC4D/ACTG1/PRAM1/C5AR2/IGHV3-48/IGLL5/CR1/HCK/LAT2/FCGR1A/IGLV1-51/IGLV1-47/IGKV3-15/IGKV1D-39/IGLC1/IGKV2-30/IGLV3-21/IGHV3-23/IGHV3-21/FPR2/MYO10/IGHV3-49/IGHV3-11/IGHG2/IGHV4-59/IGKV3-20/IGHV3-7/IGLV3-25/FPR1/IGHG1/IGLV3-1/IGKV1-12/IGHV3-33/IGKV2-28/IGLV2-23/IGLV2-8/CEACAM1/IGKV1-16/FCGR2A/IGKV4-1/IGHV4-61/IGKV1-5/IGKC/IGLV1-40/IGHV3-30/CLEC4E/IGHV1-3	48
Severe/Critical vs Mild/moderate: up	GO:0050867	positive regulation of cell activation	41/707	394/18670	4.98012e-09	5.97117e-07	5.23437e-07	CCDC88B/FGR/ITGAM/ITGB2/CLEC4D/SIRPA/DMTN/ZBTB7B/TNFSF14/CEBPA/FLOT2/IGHV3-48/IGLL5/HLX/IRS2/VNN1/BCL6/VSIR/IGLC1/PTAFR/IGHV3-23/IGHV3-21/TLR4/CD177/IGHV3-49/IGHV3-11/IGHG2/IGHV4-59/IGHV3-7/IGHG1/IL1RL1/CCR2/MMP8/IGHV3-33/GAS6/IGHV4-61/F2RL1/THBS1/IGKC/IGHV3-30/IGHV1-3	41
Severe/Critical vs Mild/moderate: up	GO:0002696	positive regulation of leukocyte activation	40/707	380/18670	5.54099e-09	6.48161e-07	5.68183e-07	CCDC88B/FGR/ITGAM/ITGB2/CLEC4D/SIRPA/ZBTB7B/TNFSF14/CEBPA/FLOT2/IGHV3-48/IGLL5/HLX/IRS2/VNN1/BCL6/VSIR/IGLC1/PTAFR/IGHV3-23/IGHV3-21/TLR4/CD177/IGHV3-49/IGHV3-11/IGHG2/IGHV4-59/IGHV3-7/IGHG1/IL1RL1/CCR2/MMP8/IGHV3-33/GAS6/IGHV4-61/F2RL1/THBS1/IGKC/IGHV3-30/IGHV1-3	40
Severe/Critical vs Mild/moderate: up	GO:0072593	reactive oxygen species metabolic process	33/707	284/18670	1.10859e-08	1.2659e-06	1.1097e-06	MPO/PINK1/CYP1B1/DUOX2/MAPK14/ITGAM/TSPO/CPS1/ITGB2/G6PD/HBD/SIRPA/PLIN5/BRCA1/HBA1/HBB/TLR2/NCF2/TLR4/CD177/HBA2/FPR2/NCF1C/SOD2/SH3PXD2B/MMP8/F2RL1/SNCA/THBS1/NCF1/NCF1B/HP/PDK4	33
Severe/Critical vs Mild/moderate: up	GO:0006910	phagocytosis, recognition	17/707	84/18670	1.33268e-08	1.4864e-06	1.30299e-06	IGHV3-48/IGLL5/IGLC1/IGHV3-23/IGHV3-21/IGHV3-49/IGHV3-11/IGHG2/IGHV4-59/IGHV3-7/IGHG1/IGHV3-33/IGHV4-61/IGKC/PEAR1/IGHV3-30/IGHV1-3	17
Severe/Critical vs Mild/moderate: up	GO:0043300	regulation of leukocyte degranulation	12/707	46/18670	9.44046e-08	1.02901e-05	9.02039e-06	FES/FGR/ITGAM/ITGB2/PRAM1/PTAFR/ADGRE2/CD177/HMOX1/CCR2/CEACAM1/F2RL1	12
Severe/Critical vs Mild/moderate: up	GO:0050663	cytokine secretion	28/707	240/18670	1.31625e-07	1.40283e-05	1.22974e-05	FN1/MAPK14/FGR/TCIRG1/NLRP10/IL17RA/S100A12/ZBTB7B/C5AR2/IL1R2/DYSF/NLRP12/NLRC4/CLEC5A/CD14/FZD5/TLR5/TLR2/TLR4/IL1RAP/IL1RL1/MMP8/TLR1/GAS6/PANX2/F2RL1/ORM1/CLEC4E	28
Severe/Critical vs Mild/moderate: up	GO:0002377	immunoglobulin production	24/707	193/18670	3.18339e-07	3.31903e-05	2.90949e-05	TCIRG1/BCL6/IGLV1-51/IGLV1-47/IGKV3-15/IGKV1D-39/IGKV2-30/IGLV3-21/IGLV3-10/IGKV3-20/IGLV3-25/IGLV3-1/IGKV1-12/POLQ/IGKV2-28/IGLV2-23/IGLV2-8/MZB1/IGKV1-16/IGKV4-1/IGKV1-5/IGKC/IGLV7-46/IGLV1-40	24
Severe/Critical vs Mild/moderate: up	GO:0001818	negative regulation of cytokine production	31/707	296/18670	3.27388e-07	3.34075e-05	2.92853e-05	VSIG4/FN1/RNF135/TSPO/MERTK/FURIN/SIRPA/LAPTM4B/C5AR2/IRAK3/HOMER3/IL1R2/NLRX1/NLRP12/BCL6/SLC11A1/VSIR/TRIM25/LTF/TLR4/MEFV/HMOX1/IL1RL1/MMP8/GAS6/INHBA/CEACAM1/F2RL1/THBS1/ARG1/ORM1	31
Severe/Critical vs Mild/moderate: up	GO:0042088	T-helper 1 type immune response	11/707	43/18670	4.03901e-07	4.03565e-05	3.53768e-05	IL18R1/NLRP10/HLX/SEMA4A/SLC11A1/TMEM98/IL1R1/TLR4/IL18RAP/IL1RL1/CCR2	11
Severe/Critical vs Mild/moderate: up	GO:0002886	regulation of myeloid leukocyte mediated immunity	12/707	55/18670	7.78616e-07	7.6209e-05	6.68054e-05	FES/FGR/ITGAM/ITGB2/PRAM1/PTAFR/ADGRE2/CD177/HMOX1/CCR2/F2RL1/ARG1	12
Severe/Critical vs Mild/moderate: up	GO:1902563	regulation of neutrophil activation	6/707	11/18670	1.13355e-06	0.00010873	9.53136e-05	ITGAM/ITGB2/PRAM1/GRN/PTAFR/CD177	6
Severe/Critical vs Mild/moderate: up	GO:0002367	cytokine production involved in immune response	16/707	102/18670	1.37626e-06	0.000129008	0.00011309	MAPK14/IL18R1/TRPM4/IRAK3/FZD5/BCL6/SLC11A1/IL1R1/TLR2/TLR4/HMOX1/IL18RAP/CCR2/GAS6/F2RL1/ARG1	16
Severe/Critical vs Mild/moderate: up	GO:0030595	leukocyte chemotaxis	25/707	224/18670	1.40888e-06	0.000129008	0.00011309	TRPM2/MAPK14/PGF/ITGB2/IL17RA/S100A12/TNFSF14/C5AR2/TRPM4/DYSF/S100A9/S100A8/MPP1/ITGA9/ADGRE2/CXCL16/FPR2/CCR2/CXCL1/DEFA1/GAS6/F2RL1/THBS1/PPBP/CSF3R	25
Severe/Critical vs Mild/moderate: up	GO:1903532	positive regulation of secretion by cell	36/707	399/18670	1.43197e-06	0.000129008	0.00011309	PINK1/MAPK14/FGR/ITGAM/ITGB2/NLRP10/IL17RA/TRPM4/NLRP12/RAB3D/IRS2/CLEC5A/CD14/FZD5/PFKFB2/PTAFR/TLR2/NADK/TLR4/IL1RAP/CD177/NTSR1/IL1RL1/GPR27/MMP8/TLR1/PANX2/INHBA/GLUL/F2RL1/SNCA/ORM1/STX1A/CLEC4E/RETN/UNC13B	36
Severe/Critical vs Mild/moderate: up	GO:0051249	regulation of lymphocyte activation	41/707	485/18670	1.45256e-06	0.000129008	0.00011309	VSIG4/CCDC88B/MERTK/SIRPA/ZBTB7B/TNFSF14/FLOT2/IGHV3-48/IGLL5/HLX/CR1/IRS2/VNN1/BCL6/VSIR/LOXL3/IGLC1/GSN/IGHV3-23/IGHV3-21/TLR4/IGHV3-49/IGHV3-11/IGHG2/IGHV4-59/IGHV3-7/IGHG1/SLC46A2/TNFAIP8L2/CCR2/IGHV3-33/GAS6/INHBA/MZB1/SAMSN1/CEACAM1/IGHV4-61/ARG1/IGKC/IGHV3-30/IGHV1-3	41
Severe/Critical vs Mild/moderate: up	GO:0007229	integrin-mediated signaling pathway	16/707	103/18670	1.57304e-06	0.000137169	0.000120243	FERMT2/FGR/ITGAM/ITGB2/ZYX/TIMP1/DMTN/PRAM1/CD63/HCK/ITGA9/LOXL3/CD177/ITGA2B/CEACAM1/ITGB3	16
Severe/Critical vs Mild/moderate: up	GO:0050832	defense response to fungus	10/707	40/18670	1.72133e-06	0.00014742	0.000129229	MPO/NLRP10/IL17RA/S100A12/S100A9/S100A8/LTF/DEFA4/DEFA1/ARG1	10
Severe/Critical vs Mild/moderate: up	GO:0050871	positive regulation of B cell activation	19/707	142/18670	1.76676e-06	0.000148655	0.000130313	IGHV3-48/IGLL5/IRS2/BCL6/IGLC1/IGHV3-23/IGHV3-21/TLR4/IGHV3-49/IGHV3-11/IGHG2/IGHV4-59/IGHV3-7/IGHG1/IGHV3-33/IGHV4-61/IGKC/IGHV3-30/IGHV1-3	19
Severe/Critical vs Mild/moderate: up	GO:0050864	regulation of B cell activation	22/707	184/18670	1.9114e-06	0.000158053	0.00013855	IGHV3-48/IGLL5/IRS2/BCL6/IGLC1/IGHV3-23/IGHV3-21/TLR4/IGHV3-49/IGHV3-11/IGHG2/IGHV4-59/IGHV3-7/IGHG1/IGHV3-33/INHBA/MZB1/SAMSN1/IGHV4-61/IGKC/IGHV3-30/IGHV1-3	22
Severe/Critical vs Mild/moderate: up	GO:0042116	macrophage activation	15/707	95/18670	2.69176e-06	0.000218808	0.000191809	VSIG4/ITGAM/ITGB2/CEBPA/GRN/DYSF/SLC11A1/TLR2/TLR4/FPR2/IL1RL1/MMP8/TLR1/SNCA/THBS1	15
Severe/Critical vs Mild/moderate: up	GO:0051047	positive regulation of secretion	37/707	428/18670	2.81769e-06	0.000225228	0.000197436	PINK1/MAPK14/FGR/ITGAM/ITGB2/NLRP10/IL17RA/TRPM4/NLRP12/RAB3D/S100A8/IRS2/CLEC5A/CD14/FZD5/PFKFB2/PTAFR/TLR2/NADK/TLR4/IL1RAP/CD177/NTSR1/IL1RL1/GPR27/MMP8/TLR1/PANX2/INHBA/GLUL/F2RL1/SNCA/ORM1/STX1A/CLEC4E/RETN/UNC13B	37
Severe/Critical vs Mild/moderate: up	GO:0009620	response to fungus	11/707	52/18670	3.1091e-06	0.000241943	0.000212089	MPO/NLRP10/IL17RA/S100A12/S100A9/S100A8/LTF/TLR4/DEFA4/DEFA1/ARG1	11
Severe/Critical vs Mild/moderate: up	GO:0006801	superoxide metabolic process	13/707	73/18670	3.1277e-06	0.000241943	0.000212089	MPO/DUOX2/ITGAM/ITGB2/NCF2/CD177/FPR2/NCF1C/SOD2/SH3PXD2B/F2RL1/NCF1/NCF1B	13
Severe/Critical vs Mild/moderate: up	GO:0030099	myeloid cell differentiation	36/707	416/18670	3.74637e-06	0.0002852	0.000250008	FES/SLC4A1/LTBR/TESC/MAPK14/NBEAL2/TCIRG1/G6PD/DMTN/BPGM/CEBPA/FSTL3/FAM210B/TRIM58/CLEC5A/BCL6/ALAS2/EPB42/NFE2/RASGRP4/LTF/TLR2/MMP9/TLR4/TRIB1/ITGA2B/PPARG/MAFB/INHBA/CEACAM1/JAG1/F2RL1/THBS1/MYL9/H3C14/CSF3R	36
Severe/Critical vs Mild/moderate: up	GO:0050707	regulation of cytokine secretion	23/707	210/18670	5.07581e-06	0.000380369	0.000333434	FN1/MAPK14/FGR/NLRP10/IL17RA/C5AR2/IL1R2/NLRP12/CLEC5A/CD14/FZD5/TLR5/TLR2/TLR4/IL1RAP/IL1RL1/MMP8/TLR1/GAS6/PANX2/F2RL1/ORM1/CLEC4E	23
Severe/Critical vs Mild/moderate: up	GO:0050715	positive regulation of cytokine secretion	18/707	139/18670	5.2699e-06	0.000388838	0.000340858	MAPK14/FGR/NLRP10/IL17RA/NLRP12/CLEC5A/CD14/FZD5/TLR2/TLR4/IL1RAP/IL1RL1/MMP8/TLR1/PANX2/F2RL1/ORM1/CLEC4E	18
Severe/Critical vs Mild/moderate: up	GO:0002576	platelet degranulation	17/707	128/18670	6.78783e-06	0.000493249	0.000432386	TOR4A/QSOX1/FN1/ALDOA/TIMP1/DMTN/LHFPL2/CD63/ITGA2B/GAS6/F13A1/THBS1/VWF/F5/ORM1/PPBP/ITGB3	17
Severe/Critical vs Mild/moderate: up	GO:0050853	B cell receptor signaling pathway	17/707	129/18670	7.54767e-06	0.000540278	0.000473612	IGHV3-48/IGLL5/LAT2/IGLC1/IGHV3-23/IGHV3-21/IGHV3-49/IGHV3-11/IGHG2/IGHV4-59/IGHV3-7/IGHG1/IGHV3-33/IGHV4-61/IGKC/IGHV3-30/IGHV1-3	17
Severe/Critical vs Mild/moderate: up	GO:0002703	regulation of leukocyte mediated immunity	22/707	201/18670	8.19031e-06	0.000577658	0.000506379	FES/FGR/ULBP3/ITGAM/IL18R1/ITGB2/PRAM1/TRPM4/CR1/FZD5/BCL6/IL1R1/PTAFR/ADGRE2/TLR4/CD177/HMOX1/IL18RAP/CCR2/CEACAM1/F2RL1/ARG1	22
Severe/Critical vs Mild/moderate: up	GO:0001819	positive regulation of cytokine production	37/707	464/18670	1.75063e-05	0.00121681	0.00106667	CYP1B1/CCDC88B/AGPAT2/RNF135/MAPK14/FGR/DDX41/IL18R1/NLRP10/IL17RA/FURIN/CCBE1/NLRX1/NLRP12/CLEC5A/CD14/FZD5/TLR5/SLC11A1/BRCA1/IL1R1/PTAFR/TLR2/TLR4/IL1RAP/HPSE/HMOX1/IL1RL1/CCR2/MMP8/TLR1/PANX2/F2RL1/THBS1/ORM1/EGR1/CLEC4E	37
Severe/Critical vs Mild/moderate: up	GO:0042744	hydrogen peroxide catabolic process	8/707	32/18670	1.90659e-05	0.00130629	0.0011451	MPO/DUOX2/HBD/HBA1/HBB/HBA2/SNCA/HP	8
Severe/Critical vs Mild/moderate: up	GO:0010952	positive regulation of peptidase activity	21/707	197/18670	1.95759e-05	0.00132234	0.00115917	PINK1/FN1/ASPH/CTSD/MAPK14/GRAMD4/MAPK12/PPM1F/GRN/S100A9/CR1/NLRP12/S100A8/NLRC4/VSIR/GSN/MEFV/PPARG/RCN3/SNCA/CASP5	21
Severe/Critical vs Mild/moderate: up	GO:0052547	regulation of peptidase activity	36/707	452/18670	2.3276e-05	0.00153582	0.00134631	PINK1/FN1/ASPH/BIRC5/CTSD/MAPK14/GRAMD4/MAPK12/SERPINB2/FURIN/TIMP1/TIMP2/TNFSF14/PPM1F/GRN/S100A9/CR1/NLRP12/S100A8/NLRC4/VSIR/NAIP/LTF/ITIH5/GSN/MMP9/MEFV/DHCR24/PI3/PPARG/GAS6/RCN3/SLPI/SNCA/THBS1/CASP5	36
Severe/Critical vs Mild/moderate: up	GO:0032609	interferon-gamma production	15/707	113/18670	2.3503e-05	0.00153582	0.00134631	TCIRG1/IL18R1/SIRPA/CD14/FZD5/SLC11A1/VSIR/IL1R1/TLR4/IL18RAP/IL1RL1/CCR2/GAS6/INHBA/F2RL1	15
Severe/Critical vs Mild/moderate: up	GO:0008037	cell recognition	22/707	215/18670	2.37601e-05	0.00153582	0.00134631	BSG/ALDOA/VCAN/IGHV3-48/IGLL5/IGLC1/CNTNAP3/CNTN2/IGHV3-23/IGHV3-21/IGHV3-49/IGHV3-11/IGHG2/IGHV4-59/IGHV3-7/IGHG1/IGHV3-33/IGHV4-61/IGKC/PEAR1/IGHV3-30/IGHV1-3	22
Severe/Critical vs Mild/moderate: up	GO:0097237	cellular response to toxic substance	24/707	247/18670	2.4315e-05	0.00153582	0.00134631	MPO/PINK1/CYP1B1/DUOX2/TRPM2/CPS1/HBD/SIRPA/KCNJ11/S100A9/KCNMB1/LCN2/ALOX5AP/HBA1/HBB/OPRD1/HBA2/HMOX1/SOD2/IL18RAP/LOXHD1/ARG1/HP/EGR1	24
Severe/Critical vs Mild/moderate: up	GO:0048821	erythrocyte development	8/707	33/18670	2.43374e-05	0.00153582	0.00134631	SLC4A1/G6PD/DMTN/BPGM/FAM210B/TRIM58/BCL6/EPB42	8
Severe/Critical vs Mild/moderate: up	GO:0097530	granulocyte migration	17/707	141/18670	2.47548e-05	0.00154187	0.00135162	MAPK14/ITGB2/IL17RA/S100A12/C5AR2/DYSF/S100A9/S100A8/MPP1/ITGA9/IL1R1/ADGRE2/CD177/CXCL1/THBS1/PPBP/CSF3R	17
Severe/Critical vs Mild/moderate: up	GO:0050708	regulation of protein secretion	37/707	472/18670	2.53887e-05	0.00156108	0.00136846	RHBDF2/FN1/MAPK14/FGR/TCIRG1/ARL2/NLRP10/IL17RA/C5AR2/TRPM4/KCNJ11/IL1R2/NLRP12/IRS2/CLEC5A/CD14/FZD5/PFKFB2/TLR5/TLR2/NADK/TLR4/IL1RAP/IL1RL1/GPR27/MMP8/TLR1/GAS6/PANX2/GLUL/ICA1/F2RL1/ORM1/STX1A/CACNA1E/CLEC4E/UNC13B	37
Severe/Critical vs Mild/moderate: up	GO:0051187	cofactor catabolic process	11/707	65/18670	2.94545e-05	0.00178815	0.0015675	MPO/DUOX2/BLVRB/HBD/HBA1/HBB/MTHFS/HBA2/HMOX1/SNCA/HP	11
Severe/Critical vs Mild/moderate: up	GO:0051251	positive regulation of lymphocyte activation	29/707	334/18670	3.05737e-05	0.00183289	0.00160673	CCDC88B/SIRPA/ZBTB7B/TNFSF14/FLOT2/IGHV3-48/IGLL5/HLX/IRS2/VNN1/BCL6/VSIR/IGLC1/IGHV3-23/IGHV3-21/TLR4/IGHV3-49/IGHV3-11/IGHG2/IGHV4-59/IGHV3-7/IGHG1/CCR2/IGHV3-33/GAS6/IGHV4-61/IGKC/IGHV3-30/IGHV1-3	29
Severe/Critical vs Mild/moderate: up	GO:0050714	positive regulation of protein secretion	25/707	268/18670	3.29604e-05	0.00195158	0.00171077	MAPK14/FGR/NLRP10/IL17RA/TRPM4/NLRP12/IRS2/CLEC5A/CD14/FZD5/PFKFB2/TLR2/NADK/TLR4/IL1RAP/IL1RL1/GPR27/MMP8/TLR1/PANX2/GLUL/F2RL1/ORM1/CLEC4E/UNC13B	25
Severe/Critical vs Mild/moderate: up	GO:0007596	blood coagulation	29/707	336/18670	3.41103e-05	0.00199504	0.00174886	SLC4A1/MAFG/SERPINB2/HBD/MERTK/ACTG1/DMTN/DOCK6/NFE2/HBB/ENTPD1/TLR4/PRKG1/CD177/HPSE/ITGA2B/GAS6/F13A1/EHD1/CEACAM1/F2RL1/THBS1/TREML1/MYL9/VWF/F5/PEAR1/H3C14/ITGB3	29
Severe/Critical vs Mild/moderate: up	GO:0002791	regulation of peptide secretion	38/707	500/18670	3.89415e-05	0.00225016	0.00197251	RHBDF2/FN1/MAPK14/FGR/TCIRG1/ARL2/NLRP10/IL17RA/C5AR2/TRPM4/KCNJ11/IL1R2/NLRP12/S100A8/IRS2/CLEC5A/CD14/FZD5/PFKFB2/TLR5/TLR2/NADK/TLR4/IL1RAP/IL1RL1/GPR27/MMP8/TLR1/GAS6/PANX2/GLUL/ICA1/F2RL1/ORM1/STX1A/CACNA1E/CLEC4E/UNC13B	38
Severe/Critical vs Mild/moderate: up	GO:0002793	positive regulation of peptide secretion	26/707	288/18670	4.04405e-05	0.00230896	0.00202405	MAPK14/FGR/NLRP10/IL17RA/TRPM4/NLRP12/S100A8/IRS2/CLEC5A/CD14/FZD5/PFKFB2/TLR2/NADK/TLR4/IL1RAP/IL1RL1/GPR27/MMP8/TLR1/PANX2/GLUL/F2RL1/ORM1/CLEC4E/UNC13B	26
Severe/Critical vs Mild/moderate: up	GO:0007599	hemostasis	29/707	341/18670	4.46296e-05	0.00251816	0.00220744	SLC4A1/MAFG/SERPINB2/HBD/MERTK/ACTG1/DMTN/DOCK6/NFE2/HBB/ENTPD1/TLR4/PRKG1/CD177/HPSE/ITGA2B/GAS6/F13A1/EHD1/CEACAM1/F2RL1/THBS1/TREML1/MYL9/VWF/F5/PEAR1/H3C14/ITGB3	29
Severe/Critical vs Mild/moderate: up	GO:0050817	coagulation	29/707	342/18670	4.70561e-05	0.0026242	0.00230039	SLC4A1/MAFG/SERPINB2/HBD/MERTK/ACTG1/DMTN/DOCK6/NFE2/HBB/ENTPD1/TLR4/PRKG1/CD177/HPSE/ITGA2B/GAS6/F13A1/EHD1/CEACAM1/F2RL1/THBS1/TREML1/MYL9/VWF/F5/PEAR1/H3C14/ITGB3	29
Severe/Critical vs Mild/moderate: up	GO:0042554	superoxide anion generation	8/707	36/18670	4.79729e-05	0.00264457	0.00231825	DUOX2/ITGAM/ITGB2/NCF2/CD177/FPR2/F2RL1/NCF1	8
Severe/Critical vs Mild/moderate: up	GO:0002825	regulation of T-helper 1 type immune response	7/707	27/18670	4.96009e-05	0.00267289	0.00234308	IL18R1/NLRP10/HLX/SLC11A1/IL1R1/IL1RL1/CCR2	7
Severe/Critical vs Mild/moderate: up	GO:0002237	response to molecule of bacterial origin	29/707	343/18670	4.96012e-05	0.00267289	0.00234308	MPO/MAPK14/TSPO/CPS1/SIRPA/IRAK3/S100A8/HCK/CD14/ADM/FZD5/LCN2/SLC11A1/LTF/PTAFR/TLR2/TLR4/TRIB1/STAR/DEFA4/ALPL/CSF2RB/CXCL1/DEFA1/TLR1/SLPI/SNCA/ARG1/PPBP	29
Severe/Critical vs Mild/moderate: up	GO:0097529	myeloid leukocyte migration	21/707	210/18670	5.07488e-05	0.00268993	0.00235801	MAPK14/PGF/ITGB2/IL17RA/SIRPA/S100A12/C5AR2/DYSF/S100A9/S100A8/MPP1/ITGA9/IL1R1/ADGRE2/CD177/FPR2/CCR2/CXCL1/THBS1/PPBP/CSF3R	21
Severe/Critical vs Mild/moderate: up	GO:0034109	homotypic cell-cell adhesion	12/707	81/18670	5.10391e-05	0.00268993	0.00235801	ACTG1/DMTN/DSG2/HBB/PRKG1/DSC2/ITGA2B/GAS6/CEACAM1/MYL9/PEAR1/ITGB3	12
Severe/Critical vs Mild/moderate: up	GO:0042113	B cell activation	27/707	310/18670	5.39415e-05	0.0028064	0.00246011	TCIRG1/LYL1/IGHV3-48/IGLL5/IRS2/LAT2/BCL6/IGLC1/IGHV3-23/IGHV3-21/TLR4/IGHV3-49/IGHV3-11/IGHG2/IGHV4-59/IGHV3-7/IGHG1/FLT3/IGHV3-33/INHBA/MZB1/SAMSN1/IGHV4-61/IGKC/IGHV3-30/ADGRG3/IGHV1-3	27
Severe/Critical vs Mild/moderate: up	GO:0008360	regulation of cell shape	17/707	150/18670	5.50044e-05	0.0028064	0.00246011	FES/FERMT2/FN1/FGR/ALDOA/BVES/ITGB2/FBLIM1/TPM1/DMTN/RND1/SEMA4A/HCK/PLXNA2/EPB42/MYO10/CDC42EP2	17
Severe/Critical vs Mild/moderate: up	GO:0050777	negative regulation of immune response	17/707	150/18670	5.50044e-05	0.0028064	0.00246011	VSIG4/ZBTB7B/IRAK3/GRN/HLX/NLRX1/CR1/BCL6/LOXL3/HMOX1/PPARG/IL1RL1/CCR2/SAMSN1/NLRP6/CEACAM1/ARG1	17
Severe/Critical vs Mild/moderate: up	GO:0017001	antibiotic catabolic process	10/707	58/18670	5.72777e-05	0.00289162	0.00253481	MPO/DUOX2/HBD/HBA1/HBB/ALDH2/NPL/HBA2/SNCA/HP	10
Severe/Critical vs Mild/moderate: up	GO:0045730	respiratory burst	8/707	37/18670	5.91928e-05	0.00295717	0.00259228	MPO/GRN/HCK/SLC11A1/NCF2/NCF1C/NCF1/NCF1B	8
Severe/Critical vs Mild/moderate: up	GO:0071621	granulocyte chemotaxis	15/707	123/18670	6.42077e-05	0.00317464	0.00278291	MAPK14/ITGB2/IL17RA/S100A12/C5AR2/DYSF/S100A9/S100A8/MPP1/ITGA9/ADGRE2/CXCL1/THBS1/PPBP/CSF3R	15
Severe/Critical vs Mild/moderate: up	GO:0070527	platelet aggregation	10/707	59/18670	6.66569e-05	0.0032621	0.00285959	ACTG1/DMTN/HBB/PRKG1/ITGA2B/GAS6/CEACAM1/MYL9/PEAR1/ITGB3	10
Severe/Critical vs Mild/moderate: up	GO:0034341	response to interferon-gamma	20/707	199/18670	7.0912e-05	0.00340359	0.00298362	ZYX/ACTG1/SIRPA/HCK/FCGR1A/SLC11A1/TRIM25/GSN/FCGR1B/PTAFR/TLR2/TLR4/MEFV/CXCL16/STAR/PPARG/IFITM2/SNCA/ARG1/CDC42EP2	20
Severe/Critical vs Mild/moderate: up	GO:0002827	positive regulation of T-helper 1 type immune response	6/707	20/18670	7.09674e-05	0.00340359	0.00298362	IL18R1/NLRP10/HLX/SLC11A1/IL1R1/CCR2	6
Severe/Critical vs Mild/moderate: up	GO:0030198	extracellular matrix organization	30/707	368/18670	7.2233e-05	0.00342999	0.00300676	ADAMTS2/CYP1B1/COL9A2/BSG/QSOX1/FN1/ITGAM/TLL2/VCAN/ITGB2/CRISPLD2/FURIN/TIMP1/TIMP2/PLOD1/COL8A2/ITGA9/LOXL3/FBN2/MMP9/COL9A3/ITGA2B/SH3PXD2B/MMP8/GAS6/THBS1/MMP25/VWF/ITGB3/COL18A1	30
Severe/Critical vs Mild/moderate: up	GO:0002718	regulation of cytokine production involved in immune response	12/707	84/18670	7.35276e-05	0.00345724	0.00303064	MAPK14/IL18R1/TRPM4/IRAK3/FZD5/BCL6/IL1R1/TLR4/HMOX1/CCR2/F2RL1/ARG1	12
Severe/Critical vs Mild/moderate: up	GO:0090594	inflammatory response to wounding	5/707	13/18670	7.66911e-05	0.00357098	0.00313034	TIMP1/GRN/SIGLEC10/HMOX1/CCR2	5
Severe/Critical vs Mild/moderate: up	GO:0050701	interleukin-1 secretion	10/707	61/18670	8.93733e-05	0.00412148	0.00361292	NLRP10/IL1R2/NLRP12/NLRC4/FZD5/TLR4/GAS6/PANX2/F2RL1/ORM1	10
Severe/Critical vs Mild/moderate: up	GO:0060326	cell chemotaxis	26/707	304/18670	9.9432e-05	0.00454168	0.00398127	TRPM2/MAPK14/PGF/ITGB2/IL17RA/S100A12/TNFSF14/C5AR2/TRPM4/DYSF/S100A9/S100A8/MPP1/ITGA9/ADGRE2/CXCL16/FPR2/CCR2/CXCL1/DEFA1/GAS6/F2RL1/THBS1/PPBP/CSF3R/DOCK4	26
Severe/Critical vs Mild/moderate: up	GO:0002369	T cell cytokine production	8/707	40/18670	0.000106658	0.00482576	0.0042303	IL18R1/TRPM4/FZD5/SLC11A1/IL1R1/IL18RAP/CCR2/ARG1	8
Severe/Critical vs Mild/moderate: up	GO:0032612	interleukin-1 production	14/707	115/18670	0.000113776	0.0050997	0.00447044	NLRP10/SIRPA/IL1R2/NLRP12/NLRC4/FZD5/TLR4/MEFV/GAS6/PANX2/CEACAM1/F2RL1/ORM1/EGR1	14
Severe/Critical vs Mild/moderate: up	GO:2001044	regulation of integrin-mediated signaling pathway	5/707	14/18670	0.000115585	0.00513284	0.00449948	TIMP1/DMTN/CD63/LOXL3/CD177	5
Severe/Critical vs Mild/moderate: up	GO:0032680	regulation of tumor necrosis factor production	17/707	160/18670	0.000123323	0.00542621	0.00475666	TSPO/SIRPA/C5AR2/IRAK3/CD14/FZD5/VSIR/LTF/PTAFR/TLR2/TLR4/CCR2/MMP8/TLR1/GAS6/THBS1/ORM1	17
Severe/Critical vs Mild/moderate: up	GO:0002888	positive regulation of myeloid leukocyte mediated immunity	7/707	31/18670	0.00012872	0.00556162	0.00487536	FGR/ITGAM/ITGB2/PTAFR/CD177/F2RL1/ARG1	7
Severe/Critical vs Mild/moderate: up	GO:0045742	positive regulation of epidermal growth factor receptor signaling pathway	7/707	31/18670	0.00012872	0.00556162	0.00487536	HAP1/SHKBP1/DOK1/PTK6/MMP9/TGFA/NCF1	7
Severe/Critical vs Mild/moderate: up	GO:0002262	myeloid cell homeostasis	16/707	147/18670	0.000145898	0.00624756	0.00547666	SLC4A1/MAPK14/G6PD/MERTK/DMTN/BPGM/FAM210B/TRIM58/BCL6/ALAS2/EPB42/AMPD3/HMOX1/CCR2/MAFB/INHBA	16
Severe/Critical vs Mild/moderate: up	GO:1903307	positive regulation of regulated secretory pathway	9/707	53/18670	0.000151378	0.00634629	0.00556321	FGR/ITGAM/ITGB2/RAB3D/PTAFR/CD177/F2RL1/STX1A/UNC13B	9
Severe/Critical vs Mild/moderate: up	GO:0015701	bicarbonate transport	8/707	42/18670	0.000153121	0.00634629	0.00556321	SLC4A1/CA1/SLC4A2/HBA1/HBB/HBA2/SLC26A8/SLC26A4	8
Severe/Critical vs Mild/moderate: up	GO:0032496	response to lipopolysaccharide	27/707	330/18670	0.000153986	0.00634629	0.00556321	MPO/MAPK14/TSPO/CPS1/SIRPA/IRAK3/S100A8/HCK/CD14/ADM/LCN2/SLC11A1/LTF/PTAFR/TLR2/TLR4/TRIB1/STAR/DEFA4/ALPL/CSF2RB/CXCL1/DEFA1/SLPI/SNCA/ARG1/PPBP	27
Severe/Critical vs Mild/moderate: up	GO:0032640	tumor necrosis factor production	17/707	163/18670	0.00015482	0.00634629	0.00556321	TSPO/SIRPA/C5AR2/IRAK3/CD14/FZD5/VSIR/LTF/PTAFR/TLR2/TLR4/CCR2/MMP8/TLR1/GAS6/THBS1/ORM1	17
Severe/Critical vs Mild/moderate: up	GO:1903555	regulation of tumor necrosis factor superfamily cytokine production	17/707	163/18670	0.00015482	0.00634629	0.00556321	TSPO/SIRPA/C5AR2/IRAK3/CD14/FZD5/VSIR/LTF/PTAFR/TLR2/TLR4/CCR2/MMP8/TLR1/GAS6/THBS1/ORM1	17
Severe/Critical vs Mild/moderate: up	GO:2000377	regulation of reactive oxygen species metabolic process	19/707	195/18670	0.00016058	0.00652663	0.00572129	PINK1/CYP1B1/MAPK14/ITGAM/TSPO/ITGB2/G6PD/SIRPA/PLIN5/BRCA1/HBB/TLR4/CD177/FPR2/MMP8/F2RL1/SNCA/THBS1/HP	19
Severe/Critical vs Mild/moderate: up	GO:2000484	positive regulation of interleukin-8 secretion	5/707	15/18670	0.000167988	0.00677034	0.00593493	NLRP10/CD14/TLR2/TLR1/F2RL1	5
Severe/Critical vs Mild/moderate: up	GO:1901186	positive regulation of ERBB signaling pathway	7/707	33/18670	0.000195792	0.00782514	0.00685958	HAP1/SHKBP1/DOK1/PTK6/MMP9/TGFA/NCF1	7
Severe/Critical vs Mild/moderate: up	GO:0000302	response to reactive oxygen species	21/707	232/18670	0.000209099	0.00828793	0.00726526	MPO/PINK1/CYP1B1/TRPM2/CAMKK2/SIRPA/TPM1/LCN2/SLC8A1/HBA1/HBB/MMP9/HBA2/STAR/HMOX1/SOD2/IL18RAP/ARG1/NCF1/FOSL1/HP	21
Severe/Critical vs Mild/moderate: up	GO:0019730	antimicrobial humoral response	14/707	122/18670	0.000214353	0.00833938	0.00731036	S100A12/S100A9/S100A8/LCN2/SLC11A1/LTF/PI3/IGKV3-20/DEFA4/CXCL1/DEFA1/SLPI/PPBP/CAMP	14
Severe/Critical vs Mild/moderate: up	GO:0034101	erythrocyte homeostasis	14/707	122/18670	0.000214353	0.00833938	0.00731036	SLC4A1/MAPK14/G6PD/DMTN/BPGM/FAM210B/TRIM58/BCL6/ALAS2/EPB42/AMPD3/HMOX1/MAFB/INHBA	14
Severe/Critical vs Mild/moderate: up	GO:0043302	positive regulation of leukocyte degranulation	6/707	24/18670	0.000216506	0.00833938	0.00731036	FGR/ITGAM/ITGB2/PTAFR/CD177/F2RL1	6
Severe/Critical vs Mild/moderate: up	GO:0002699	positive regulation of immune effector process	20/707	216/18670	0.000217352	0.00833938	0.00731036	FES/MAPK14/FGR/ULBP3/ITGAM/IL18R1/ITGB2/HLX/FZD5/IL1R1/PTAFR/ADGRE2/TLR4/CD177/HMOX1/IL18RAP/CCR2/MZB1/F2RL1/ARG1	20
Severe/Critical vs Mild/moderate: up	GO:0071706	tumor necrosis factor superfamily cytokine production	17/707	168/18670	0.000223048	0.00848998	0.00744238	TSPO/SIRPA/C5AR2/IRAK3/CD14/FZD5/VSIR/LTF/PTAFR/TLR2/TLR4/CCR2/MMP8/TLR1/GAS6/THBS1/ORM1	17
Severe/Critical vs Mild/moderate: up	GO:0002820	negative regulation of adaptive immune response	8/707	45/18670	0.000253017	0.00955487	0.00837587	ZBTB7B/CR1/BCL6/LOXL3/IL1RL1/SAMSN1/CEACAM1/ARG1	8
Severe/Critical vs Mild/moderate: up	GO:0045088	regulation of innate immune response	33/707	452/18670	0.000260027	0.0097429	0.0085407	VSIG4/RNF135/FGR/ULBP3/ITGAM/GRAMD4/ITGB2/CLEC4D/IRAK3/GRN/S100A9/NLRX1/CR1/S100A8/NLRC4/HCK/CD14/TLR5/LTF/TLR2/TLR4/FPR2/PPARG/IL18RAP/ALPK1/TLR1/UBE2D1/NLRP6/CEACAM1/TREML2/F2RL1/ARG1/CLEC4E	33
Severe/Critical vs Mild/moderate: up	GO:0042743	hydrogen peroxide metabolic process	9/707	57/18670	0.000268564	0.00998474	0.0087527	MPO/PINK1/DUOX2/HBD/HBA1/HBB/HBA2/SNCA/HP	9
Severe/Critical vs Mild/moderate: up	GO:0006936	muscle contraction	28/707	360/18670	0.000271897	0.0100309	0.00879317	MYH3/LTB4R/ASPH/SMTN/ALDOA/KCNE1/SCN1B/GAA/TPM1/DSG2/TRPM4/SLC6A8/STAC2/DYSF/TMOD1/MYBPC3/TPM4/SLC8A1/CHRNG/PTAFR/KCNE3/PRKG1/DSC2/TNNI2/TNNT3/MYL9/DOCK4/PROK2	28
Severe/Critical vs Mild/moderate: up	GO:2000482	regulation of interleukin-8 secretion	6/707	25/18670	0.000275818	0.0100979	0.00885189	NLRP10/C5AR2/CD14/TLR2/TLR1/F2RL1	6
Severe/Critical vs Mild/moderate: up	GO:0034121	regulation of toll-like receptor signaling pathway	10/707	70/18670	0.000289555	0.0104414	0.009153	GRAMD4/IRAK3/CD14/TLR5/LTF/TLR2/TLR4/TLR1/NLRP6/F2RL1	10
Severe/Critical vs Mild/moderate: up	GO:0061515	myeloid cell development	10/707	70/18670	0.000289555	0.0104414	0.009153	SLC4A1/G6PD/DMTN/BPGM/FAM210B/TRIM58/BCL6/EPB42/LTF/TLR2	10
Severe/Critical vs Mild/moderate: up	GO:2000116	regulation of cysteine-type endopeptidase activity	21/707	239/18670	0.000313632	0.0112252	0.00984011	ASPH/BIRC5/CTSD/GRAMD4/TNFSF14/PPM1F/S100A9/NLRP12/S100A8/NLRC4/NAIP/LTF/GSN/MMP9/MEFV/DHCR24/PPARG/GAS6/SNCA/THBS1/CASP5	21
Severe/Critical vs Mild/moderate: up	GO:0050764	regulation of phagocytosis	12/707	98/18670	0.00032651	0.0115996	0.0101683	FGR/MERTK/SIRPA/RAB31/DYSF/HCK/SLC11A1/TLR2/FPR2/PPARG/GAS6/F2RL1	12
Severe/Critical vs Mild/moderate: up	GO:0097755	positive regulation of blood vessel diameter	9/707	59/18670	0.0003507	0.0122196	0.0107118	CPS1/KCNMB1/ADM/PTAFR/PRKG1/HMOX1/SOD2/F2RL1/DOCK4	9
Severe/Critical vs Mild/moderate: up	GO:0043062	extracellular structure organization	31/707	422/18670	0.000355957	0.0122196	0.0107118	ADAMTS2/MPO/CYP1B1/COL9A2/BSG/QSOX1/FN1/ITGAM/TLL2/VCAN/ITGB2/CRISPLD2/FURIN/TIMP1/TIMP2/PLOD1/COL8A2/ITGA9/LOXL3/FBN2/MMP9/COL9A3/ITGA2B/SH3PXD2B/MMP8/GAS6/THBS1/MMP25/VWF/ITGB3/COL18A1	31
Severe/Critical vs Mild/moderate: up	GO:0070391	response to lipoteichoic acid	4/707	10/18670	0.000356702	0.0122196	0.0107118	MAPK14/CD14/TLR2/TLR4	4
Severe/Critical vs Mild/moderate: up	GO:0071223	cellular response to lipoteichoic acid	4/707	10/18670	0.000356702	0.0122196	0.0107118	MAPK14/CD14/TLR2/TLR4	4
Severe/Critical vs Mild/moderate: up	GO:1900426	positive regulation of defense response to bacterium	4/707	10/18670	0.000356702	0.0122196	0.0107118	NLRP10/GRN/F2RL1/UNC13B	4
Severe/Critical vs Mild/moderate: up	GO:0002819	regulation of adaptive immune response	16/707	160/18670	0.000386096	0.0130402	0.0114312	IL18R1/NLRP10/ZBTB7B/TRPM4/HLX/CR1/FZD5/BCL6/SLC11A1/LOXL3/IL1R1/IL1RL1/CCR2/SAMSN1/CEACAM1/ARG1	16
Severe/Critical vs Mild/moderate: up	GO:1903305	regulation of regulated secretory pathway	16/707	160/18670	0.000386096	0.0130402	0.0114312	FES/FGR/ITGAM/ITGB2/PRAM1/SYP/RAB3D/PTAFR/ADGRE2/CD177/HMOX1/CCR2/CEACAM1/F2RL1/STX1A/UNC13B	16
Severe/Critical vs Mild/moderate: up	GO:0002822	regulation of adaptive immune response based on somatic recombination of immune receptors built from immunoglobulin superfamily domains	15/707	145/18670	0.000404974	0.0135822	0.0119063	IL18R1/NLRP10/ZBTB7B/TRPM4/HLX/CR1/FZD5/BCL6/SLC11A1/LOXL3/IL1R1/IL1RL1/CCR2/CEACAM1/ARG1	15
Severe/Critical vs Mild/moderate: up	GO:0032635	interleukin-6 production	16/707	161/18670	0.000414009	0.0137888	0.0120874	NLRP10/SIRPA/C5AR2/IRAK3/NLRX1/NLRP12/PTAFR/TLR2/TLR4/IL1RAP/IL18RAP/MMP8/TLR1/GAS6/F2RL1/ORM1	16
Severe/Critical vs Mild/moderate: up	GO:0032649	regulation of interferon-gamma production	12/707	101/18670	0.000432244	0.0142225	0.0124676	IL18R1/SIRPA/CD14/FZD5/SLC11A1/VSIR/IL1R1/TLR4/IL1RL1/CCR2/GAS6/INHBA	12
Severe/Critical vs Mild/moderate: up	GO:0002224	toll-like receptor signaling pathway	15/707	146/18670	0.000435928	0.0142225	0.0124676	ITGAM/GRAMD4/ITGB2/IRAK3/S100A9/S100A8/CD14/TLR5/LTF/TLR2/TLR4/TLR1/UBE2D1/NLRP6/F2RL1	15
Severe/Critical vs Mild/moderate: up	GO:0042542	response to hydrogen peroxide	15/707	146/18670	0.000435928	0.0142225	0.0124676	PINK1/CYP1B1/TRPM2/SIRPA/LCN2/SLC8A1/HBA1/HBB/HBA2/STAR/HMOX1/IL18RAP/ARG1/FOSL1/HP	15
Severe/Critical vs Mild/moderate: up	GO:0070252	actin-mediated cell contraction	13/707	116/18670	0.000449555	0.014568	0.0127704	MYH3/KCNE1/SCN1B/TPM1/DSG2/TRPM4/TMOD1/MYBPC3/TPM4/KCNE3/DSC2/TNNI2/TNNT3	13
Severe/Critical vs Mild/moderate: up	GO:0071219	cellular response to molecule of bacterial origin	19/707	212/18670	0.000466029	0.0150005	0.0131496	MAPK14/TSPO/SIRPA/HCK/CD14/FZD5/LCN2/LTF/PTAFR/TLR2/TLR4/TRIB1/STAR/DEFA4/CXCL1/DEFA1/TLR1/ARG1/PPBP	19
Severe/Critical vs Mild/moderate: up	GO:2000379	positive regulation of reactive oxygen species metabolic process	12/707	102/18670	0.000473352	0.0151347	0.0132672	MAPK14/ITGAM/TSPO/ITGB2/HBB/TLR4/CD177/FPR2/MMP8/F2RL1/SNCA/THBS1	12
Severe/Critical vs Mild/moderate: up	GO:0002221	pattern recognition receptor signaling pathway	18/707	197/18670	0.000517382	0.016335	0.0143193	ITGAM/GRAMD4/ITGB2/IRAK3/S100A9/NLRX1/S100A8/CD14/TLR5/LTF/TLR2/TLR4/ALPK1/TLR1/UBE2D1/NLRP6/F2RL1/CLEC4E	18
Severe/Critical vs Mild/moderate: up	GO:0032652	regulation of interleukin-1 production	12/707	103/18670	0.000517705	0.016335	0.0143193	NLRP10/SIRPA/IL1R2/NLRP12/FZD5/TLR4/MEFV/GAS6/PANX2/CEACAM1/ORM1/EGR1	12
Severe/Critical vs Mild/moderate: up	GO:0016051	carbohydrate biosynthetic process	19/707	214/18670	0.000523451	0.0164083	0.0143836	PGD/MAS1/ALDOA/G6PD/PPP1R3B/GYG1/TKT/PPP1R3D/IRS2/TALDO1/NDST1/PTAFR/B4GALT5/CHST15/NTSR1/B3GNT8/SNCA/DGAT2/B3GNT5	19
Severe/Critical vs Mild/moderate: up	GO:1990266	neutrophil migration	13/707	118/18670	0.0005305	0.0165213	0.0144827	ITGB2/S100A12/C5AR2/DYSF/S100A9/S100A8/MPP1/ITGA9/IL1R1/CD177/CXCL1/PPBP/CSF3R	13
Severe/Critical vs Mild/moderate: up	GO:0014074	response to purine-containing compound	15/707	149/18670	0.000541236	0.0167175	0.0146547	BSG/DUOX2/TRPM2/PNPT1/CPS1/KCNE1/DMTN/TRPM4/KCNJ11/SLC8A1/PTAFR/STAR/PPARG/FOSL1/AQP9	15
Severe/Critical vs Mild/moderate: up	GO:0009629	response to gravity	4/707	11/18670	0.000543771	0.0167175	0.0146547	PKM/PTAFR/FOSL1/STX1A	4
Severe/Critical vs Mild/moderate: up	GO:0032930	positive regulation of superoxide anion generation	5/707	19/18670	0.000573454	0.0174593	0.015305	ITGAM/ITGB2/CD177/FPR2/F2RL1	5
Severe/Critical vs Mild/moderate: up	GO:0030049	muscle filament sliding	7/707	39/18670	0.000578822	0.0174593	0.015305	MYH3/TPM1/TMOD1/MYBPC3/TPM4/TNNI2/TNNT3	7
Severe/Critical vs Mild/moderate: up	GO:0033275	actin-myosin filament sliding	7/707	39/18670	0.000578822	0.0174593	0.015305	MYH3/TPM1/TMOD1/MYBPC3/TPM4/TNNI2/TNNT3	7
Severe/Critical vs Mild/moderate: up	GO:0044262	cellular carbohydrate metabolic process	23/707	286/18670	0.000587599	0.0176133	0.0154399	HK3/PGD/MAS1/PPP1R3B/GAA/GYG1/PPP1R3D/DYSF/IRS2/NDST1/PFKFB2/PYGL/PTAFR/B4GALT5/GK/PFKFB4/NTSR1/PFKFB3/B3GNT8/SNCA/DGAT2/PDK4/B3GNT5	23
Severe/Critical vs Mild/moderate: up	GO:0032103	positive regulation of response to external stimulus	25/707	323/18670	0.000608903	0.0181385	0.0159003	MAPK14/PGF/NLRP10/IL17RA/S100A12/TNFSF14/PPM1F/CEBPA/GRN/DYSF/S100A9/NLRP12/S100A8/TLR2/TLR4/FPR2/IL1RL1/CCR2/MMP8/GAS6/F2RL1/SNCA/THBS1/ARG1/UNC13B	25
Severe/Critical vs Mild/moderate: up	GO:0017157	regulation of exocytosis	19/707	217/18670	0.000621034	0.0183438	0.0160803	FES/FGR/ITGAM/HAP1/ITGB2/PRAM1/SYP/RAB3D/RALB/PTAFR/ADGRE2/CD177/HMOX1/CCR2/CEACAM1/F2RL1/SNCA/STX1A/UNC13B	19
Severe/Critical vs Mild/moderate: up	GO:0002698	negative regulation of immune effector process	13/707	120/18670	0.000623444	0.0183438	0.0160803	VSIG4/ZBTB7B/IRAK3/GRN/HLX/NLRX1/CR1/BCL6/LOXL3/HMOX1/CCR2/CEACAM1/ARG1	13
Severe/Critical vs Mild/moderate: up	GO:0051222	positive regulation of protein transport	30/707	418/18670	0.000645058	0.018864	0.0165363	PINK1/MAPK14/FGR/ITGAM/ITGB2/NLRP10/IL17RA/TRPM4/NLRP12/IRS2/CLEC5A/CD14/FZD5/PFKFB2/TLR2/NADK/TLR4/IL1RAP/MICALL2/IL1RL1/GPR27/MMP8/TLR1/GAS6/PANX2/GLUL/F2RL1/ORM1/CLEC4E/UNC13B	30
Severe/Critical vs Mild/moderate: up	GO:0072606	interleukin-8 secretion	6/707	29/18670	0.000650263	0.018901	0.0165687	NLRP10/C5AR2/CD14/TLR2/TLR1/F2RL1	6
Severe/Critical vs Mild/moderate: up	GO:0032675	regulation of interleukin-6 production	15/707	152/18670	0.000667528	0.0192859	0.0169062	NLRP10/SIRPA/C5AR2/IRAK3/NLRX1/NLRP12/PTAFR/TLR2/TLR4/IL1RAP/MMP8/TLR1/GAS6/F2RL1/ORM1	15
Severe/Critical vs Mild/moderate: up	GO:0002286	T cell activation involved in immune response	12/707	106/18670	0.00067227	0.0193066	0.0169243	IL18R1/CLEC4D/ZBTB7B/HLX/SEMA4A/BCL6/SLC11A1/TMEM98/LOXL3/CEACAM1/F2RL1/CLEC4E	12
Severe/Critical vs Mild/moderate: up	GO:0002823	negative regulation of adaptive immune response based on somatic recombination of immune receptors built from immunoglobulin superfamily domains	7/707	40/18670	0.000678978	0.0193832	0.0169915	ZBTB7B/CR1/BCL6/LOXL3/IL1RL1/CEACAM1/ARG1	7
Severe/Critical vs Mild/moderate: up	GO:0045862	positive regulation of proteolysis	27/707	363/18670	0.000692146	0.0196422	0.0172185	PINK1/FN1/ASPH/CTSD/MAPK14/GRAMD4/MAPK12/FURIN/PPM1F/CCBE1/CEBPA/GRN/S100A9/CR1/NLRP12/S100A8/NLRC4/VSIR/PLK1/GSN/CNTN2/MEFV/TRIB1/PPARG/RCN3/SNCA/CASP5	27
Severe/Critical vs Mild/moderate: up	GO:0062013	positive regulation of small molecule metabolic process	15/707	153/18670	0.000714841	0.0201669	0.0176785	PINK1/MAS1/MLXIPL/PLIN5/IRS2/ADM/PFKFB2/PTAFR/STAR/PPARG/PFKFB4/NTSR1/PFKFB3/SNCA/DGAT2	15
Severe/Critical vs Mild/moderate: up	GO:0098742	cell-cell adhesion via plasma-membrane adhesion molecules	22/707	273/18670	0.000745441	0.0209072	0.0183274	BSG/PCDH11Y/PCDH11X/PTPRF/PCDHGA8/MAPK14/ITGAM/ITGB2/CDHR4/CDH18/DSG2/CLDN16/DSG3/CEACAM8/CNTN2/IL1RAP/CD177/DSC2/CEACAM6/LRRC4/ANXA3/CEACAM1	22
Severe/Critical vs Mild/moderate: up	GO:0030048	actin filament-based movement	14/707	138/18670	0.000758832	0.021159	0.0185482	MYH3/KCNE1/SCN1B/TPM1/DSG2/TRPM4/TMOD1/MYBPC3/MYO7A/TPM4/KCNE3/DSC2/TNNI2/TNNT3	14
Severe/Critical vs Mild/moderate: up	GO:0032715	negative regulation of interleukin-6 production	8/707	53/18670	0.000797353	0.0219776	0.0192657	SIRPA/C5AR2/IRAK3/NLRX1/NLRP12/TLR4/GAS6/ORM1	8
Severe/Critical vs Mild/moderate: up	GO:0050704	regulation of interleukin-1 secretion	8/707	53/18670	0.000797353	0.0219776	0.0192657	NLRP10/IL1R2/NLRP12/FZD5/TLR4/GAS6/PANX2/ORM1	8
Severe/Critical vs Mild/moderate: up	GO:0052548	regulation of endopeptidase activity	30/707	425/18670	0.000842653	0.0230935	0.0202439	ASPH/BIRC5/CTSD/GRAMD4/SERPINB2/FURIN/TIMP1/TIMP2/TNFSF14/PPM1F/S100A9/CR1/NLRP12/S100A8/NLRC4/VSIR/NAIP/LTF/ITIH5/GSN/MMP9/MEFV/DHCR24/PI3/PPARG/GAS6/SLPI/SNCA/THBS1/CASP5	30
Severe/Critical vs Mild/moderate: up	GO:0045444	fat cell differentiation	19/707	223/18670	0.000864055	0.0235455	0.0206402	MAPK14/TMEM120A/ZBTB7B/CEBPA/TRPM4/CEBPD/DYSF/JDP2/TLCD3B/TMEM120B/CCDC71L/SORT1/E2F1/PPARG/LRG1/SH3PXD2B/STEAP4/JAG1/RETN	19
Severe/Critical vs Mild/moderate: up	GO:0051260	protein homooligomerization	26/707	351/18670	0.000916046	0.0248212	0.0217585	TRPM2/PKM/TMEM120A/ELAVL1/ALDOA/PNPT1/SLC1A5/KCTD19/NACC2/RXRA/SHKBP1/TRPM4/NLRC4/LCN2/ALOX5AP/CDA/HMOX1/SOD2/VASP/POLQ/STEAP4/EHD1/GLUL/ARG1/VWF/OLFM4	26
Severe/Critical vs Mild/moderate: up	GO:0002724	regulation of T cell cytokine production	6/707	31/18670	0.000945088	0.025322	0.0221975	IL18R1/TRPM4/FZD5/IL1R1/CCR2/ARG1	6
Severe/Critical vs Mild/moderate: up	GO:0042168	heme metabolic process	6/707	31/18670	0.000945088	0.025322	0.0221975	TSPO/BLVRB/SLC25A39/FECH/ALAS2/HMOX1	6
Severe/Critical vs Mild/moderate: up	GO:0002292	T cell differentiation involved in immune response	9/707	68/18670	0.00101676	0.027091	0.0237482	IL18R1/CLEC4D/ZBTB7B/HLX/SEMA4A/BCL6/TMEM98/LOXL3/CLEC4E	9
Severe/Critical vs Mild/moderate: up	GO:0043030	regulation of macrophage activation	8/707	55/18670	0.00102504	0.0271608	0.0238094	VSIG4/CEBPA/GRN/TLR4/IL1RL1/MMP8/SNCA/THBS1	8
Severe/Critical vs Mild/moderate: up	GO:0051591	response to cAMP	11/707	97/18670	0.00109622	0.0288872	0.0253227	BSG/DUOX2/PNPT1/CPS1/KCNE1/DMTN/SLC8A1/PTAFR/STAR/FOSL1/AQP9	11
Severe/Critical vs Mild/moderate: up	GO:0002430	complement receptor mediated signaling pathway	4/707	13/18670	0.00110891	0.0289039	0.0253373	C5AR2/CR1/FPR2/FPR1	4
Severe/Critical vs Mild/moderate: up	GO:0002829	negative regulation of type 2 immune response	4/707	13/18670	0.00110891	0.0289039	0.0253373	HLX/BCL6/CCR2/ARG1	4
Severe/Critical vs Mild/moderate: up	GO:0006739	NADP metabolic process	6/707	32/18670	0.00112639	0.029044	0.0254602	PGD/G6PD/TKT/TP53I3/TALDO1/NADK	6
Severe/Critical vs Mild/moderate: up	GO:0070207	protein homotrimerization	6/707	32/18670	0.00112639	0.029044	0.0254602	PNPT1/SLC1A5/LCN2/ALOX5AP/STEAP4/ARG1	6
Severe/Critical vs Mild/moderate: up	GO:0048872	homeostasis of number of cells	20/707	246/18670	0.00114277	0.0291666	0.0255676	SLC4A1/MAPK14/TCIRG1/G6PD/MERTK/DMTN/BPGM/TNFSF14/FAM210B/TRIM58/BCL6/ALAS2/EPB42/AMPD3/HMOX1/SLC46A2/CCR2/MAFB/FLT3/INHBA	20
Severe/Critical vs Mild/moderate: up	GO:0045913	positive regulation of carbohydrate metabolic process	10/707	83/18670	0.00114331	0.0291666	0.0255676	MAS1/MLXIPL/IRS2/PFKFB2/PTAFR/PFKFB4/NTSR1/PFKFB3/SNCA/DGAT2	10
Severe/Critical vs Mild/moderate: up	GO:0032928	regulation of superoxide anion generation	5/707	22/18670	0.00118197	0.0299932	0.0262923	ITGAM/ITGB2/CD177/FPR2/F2RL1	5
Severe/Critical vs Mild/moderate: up	GO:1904951	positive regulation of establishment of protein localization	31/707	456/18670	0.00127752	0.0322157	0.0282406	PINK1/MAPK14/FGR/ITGAM/ITGB2/NLRP10/IL17RA/TRPM4/NLRP12/IRS2/CLEC5A/CD14/FZD5/PFKFB2/TLR2/NADK/E2F1/TLR4/IL1RAP/MICALL2/IL1RL1/GPR27/MMP8/TLR1/GAS6/PANX2/GLUL/F2RL1/ORM1/CLEC4E/UNC13B	31
Severe/Critical vs Mild/moderate: up	GO:0030218	erythrocyte differentiation	12/707	114/18670	0.00128299	0.0322157	0.0282406	SLC4A1/MAPK14/G6PD/DMTN/BPGM/FAM210B/TRIM58/BCL6/ALAS2/EPB42/MAFB/INHBA	12
Severe/Critical vs Mild/moderate: up	GO:0043281	regulation of cysteine-type endopeptidase activity involved in apoptotic process	18/707	215/18670	0.00142507	0.0355971	0.0312047	BIRC5/CTSD/GRAMD4/TNFSF14/PPM1F/S100A9/NLRP12/S100A8/NLRC4/NAIP/GSN/MMP9/DHCR24/PPARG/GAS6/SNCA/THBS1/CASP5	18
Severe/Critical vs Mild/moderate: up	GO:0031663	lipopolysaccharide-mediated signaling pathway	8/707	58/18670	0.00146106	0.0361852	0.0317202	MAPK14/HCK/CD14/LTF/PTAFR/TLR2/TLR4/TRIB1	8
Severe/Critical vs Mild/moderate: up	GO:0034123	positive regulation of toll-like receptor signaling pathway	5/707	23/18670	0.0014637	0.0361852	0.0317202	TLR5/LTF/TLR2/TLR1/F2RL1	5
Severe/Critical vs Mild/moderate: up	GO:0032760	positive regulation of tumor necrosis factor production	10/707	86/18670	0.00150413	0.036301	0.0318217	CD14/FZD5/PTAFR/TLR2/TLR4/CCR2/MMP8/TLR1/THBS1/ORM1	10
Severe/Critical vs Mild/moderate: up	GO:0042058	regulation of epidermal growth factor receptor signaling pathway	10/707	86/18670	0.00150413	0.036301	0.0318217	RHBDF2/HAP1/SHKBP1/SPRY2/DOK1/PTK6/MMP9/CEACAM1/TGFA/NCF1	10
Severe/Critical vs Mild/moderate: up	GO:0051852	disruption by host of symbiont cells	4/707	14/18670	0.00150623	0.036301	0.0318217	DEFA1/F2RL1/ARG1/CAMP	4
Severe/Critical vs Mild/moderate: up	GO:0060732	positive regulation of inositol phosphate biosynthetic process	4/707	14/18670	0.00150623	0.036301	0.0318217	MAS1/PTAFR/NTSR1/SNCA	4
Severe/Critical vs Mild/moderate: up	GO:0098543	detection of other organism	4/707	14/18670	0.00150623	0.036301	0.0318217	NLRC4/TLR2/TLR4/TLR1	4
Severe/Critical vs Mild/moderate: up	GO:1903556	negative regulation of tumor necrosis factor superfamily cytokine production	9/707	72/18670	0.00153603	0.0367645	0.032228	TSPO/SIRPA/C5AR2/IRAK3/VSIR/LTF/TLR4/GAS6/ORM1	9
Severe/Critical vs Mild/moderate: up	GO:0010038	response to metal ion	26/707	364/18670	0.0015408	0.0367645	0.032228	BSG/TRPM2/TCIRG1/TSPO/CPS1/G6PD/DMTN/CEBPA/FSTL3/KCNMB1/S100A8/CD14/ALOX5AP/CPNE2/GSN/SLC30A2/MMP9/MT1X/STAR/HMOX1/SNCA/THBS1/ARG1/NCF1/TESMIN/AQP9	26
Severe/Critical vs Mild/moderate: up	GO:0051092	positive regulation of NF-kappaB transcription factor activity	14/707	149/18670	0.0015999	0.0377087	0.0330557	IL18R1/ITGB2/S100A12/IRAK3/FLOT2/S100A9/S100A8/NLRC4/TRIM25/LTF/TLR2/TLR4/IL1RAP/IL18RAP	14
Severe/Critical vs Mild/moderate: up	GO:0043277	apoptotic cell clearance	7/707	46/18670	0.00160198	0.0377087	0.0330557	MERTK/XKR4/TXNDC5/GAS6/THBS1/PEAR1/ITGB3	7
Severe/Critical vs Mild/moderate: up	GO:0046677	response to antibiotic	24/707	327/18670	0.00160396	0.0377087	0.0330557	PINK1/CYP1B1/TRPM2/G6PD/SIRPA/BCL2L1/RGS19/KCNMB1/S100A8/CD14/LCN2/SLC8A1/HBA1/HBB/GSN/HBA2/STAR/HMOX1/ALPL/IL18RAP/ARG1/FOSL1/HP/EGR1	24
Severe/Critical vs Mild/moderate: up	GO:0002683	negative regulation of immune system process	31/707	463/18670	0.00162324	0.0379758	0.0332899	VSIG4/GRAMD4/MERTK/ZBTB7B/C5AR2/IRAK3/FSTL3/GRN/HLX/NLRX1/CR1/CD14/BCL6/VSIR/LOXL3/LTF/TLR4/TRIB1/HMOX1/PPARG/IL1RL1/TNFAIP8L2/CCR2/MAFB/INHBA/SAMSN1/NLRP6/CEACAM1/F2RL1/THBS1/ARG1	31
Severe/Critical vs Mild/moderate: up	GO:0045824	negative regulation of innate immune response	8/707	59/18670	0.00163524	0.0380709	0.0333733	VSIG4/IRAK3/GRN/NLRX1/CR1/PPARG/CEACAM1/ARG1	8
Severe/Critical vs Mild/moderate: up	GO:0098869	cellular oxidant detoxification	11/707	102/18670	0.0016566	0.0383819	0.0336458	MPO/DUOX2/HBD/S100A9/ALOX5AP/HBA1/HBB/HBA2/SOD2/LOXHD1/HP	11
Severe/Critical vs Mild/moderate: up	GO:0071216	cellular response to biotic stimulus	19/707	236/18670	0.00168167	0.0387754	0.0339908	MAPK14/TSPO/SIRPA/HCK/CD14/FZD5/LCN2/LTF/PTAFR/TLR2/TLR4/TRIB1/STAR/DEFA4/CXCL1/DEFA1/TLR1/ARG1/PPBP	19
Severe/Critical vs Mild/moderate: up	GO:0031100	animal organ regeneration	9/707	73/18670	0.00169443	0.0388827	0.0340849	PKM/PGF/PNPT1/ADM/HMOX1/PPARG/FLT3/GAS6/ANXA3	9
Severe/Critical vs Mild/moderate: up	GO:0003012	muscle system process	31/707	465/18670	0.0017358	0.0395316	0.0346537	MYH3/LTB4R/ASPH/SMTN/ALDOA/G6PD/KCNE1/SCN1B/GAA/TPM1/DSG2/TRPM4/SLC6A8/STAC2/DYSF/TMOD1/MYBPC3/TPM4/SLC8A1/CHRNG/GSN/PTAFR/KCNE3/PRKG1/DSC2/TNNI2/HMOX1/TNNT3/MYL9/DOCK4/PROK2	31
Severe/Critical vs Mild/moderate: up	GO:0046683	response to organophosphorus	13/707	134/18670	0.00173919	0.0395316	0.0346537	BSG/DUOX2/PNPT1/CPS1/KCNE1/DMTN/TRPM4/KCNJ11/SLC8A1/PTAFR/STAR/FOSL1/AQP9	13
Severe/Critical vs Mild/moderate: up	GO:0045921	positive regulation of exocytosis	10/707	88/18670	0.00179233	0.0401782	0.0352205	FGR/ITGAM/ITGB2/RAB3D/PTAFR/CD177/F2RL1/SNCA/STX1A/UNC13B	10
Severe/Critical vs Mild/moderate: up	GO:1903557	positive regulation of tumor necrosis factor superfamily cytokine production	10/707	88/18670	0.00179233	0.0401782	0.0352205	CD14/FZD5/PTAFR/TLR2/TLR4/CCR2/MMP8/TLR1/THBS1/ORM1	10
Severe/Critical vs Mild/moderate: up	GO:1902106	negative regulation of leukocyte differentiation	11/707	103/18670	0.00179277	0.0401782	0.0352205	ZBTB7B/FSTL3/HLX/BCL6/LOXL3/LTF/TLR4/TRIB1/MAFB/INHBA/CEACAM1	11
Severe/Critical vs Mild/moderate: up	GO:0016999	antibiotic metabolic process	14/707	151/18670	0.00181536	0.0404529	0.0354613	MPO/PINK1/AMDHD1/DUOX2/HBD/HBA1/HBB/ALDH2/MTHFS/NPL/HBA2/STAR/SNCA/HP	14
Severe/Critical vs Mild/moderate: up	GO:0030574	collagen catabolic process	7/707	47/18670	0.0018219	0.0404529	0.0354613	ADAMTS2/CTSD/FURIN/VSIR/MMP9/MMP8/MMP25	7
Severe/Critical vs Mild/moderate: up	GO:0034142	toll-like receptor 4 signaling pathway	6/707	35/18670	0.00183242	0.0404989	0.0355017	ITGAM/ITGB2/CD14/LTF/TLR4/F2RL1	6
Severe/Critical vs Mild/moderate: up	GO:0001890	placenta development	14/707	152/18670	0.00193181	0.0423616	0.0371345	BSG/MAPK14/WNT7B/RXRA/CEBPA/ST14/ADM/MAP2K1/FZD5/VASH2/VDR/PPARG/FOSL1/MME	14
Severe/Critical vs Mild/moderate: up	GO:0030593	neutrophil chemotaxis	11/707	104/18670	0.00193793	0.0423616	0.0371345	ITGB2/S100A12/C5AR2/DYSF/S100A9/S100A8/MPP1/ITGA9/CXCL1/PPBP/CSF3R	11
Severe/Critical vs Mild/moderate: up	GO:0032602	chemokine production	10/707	89/18670	0.0019523	0.0423616	0.0371345	SIRPA/S100A9/S100A8/TLR2/TLR4/MEFV/HMOX1/IL1RL1/F2RL1/EGR1	10
Severe/Critical vs Mild/moderate: up	GO:0006000	fructose metabolic process	4/707	15/18670	0.00199287	0.0423616	0.0371345	ALDOA/PFKFB2/PFKFB4/PFKFB3	4
Severe/Critical vs Mild/moderate: up	GO:0006098	pentose-phosphate shunt	4/707	15/18670	0.00199287	0.0423616	0.0371345	PGD/G6PD/TKT/TALDO1	4
Severe/Critical vs Mild/moderate: up	GO:0015671	oxygen transport	4/707	15/18670	0.00199287	0.0423616	0.0371345	HBD/HBA1/HBB/HBA2	4
Severe/Critical vs Mild/moderate: up	GO:0019321	pentose metabolic process	4/707	15/18670	0.00199287	0.0423616	0.0371345	PGD/G6PD/TKT/TALDO1	4
Severe/Critical vs Mild/moderate: up	GO:0043249	erythrocyte maturation	4/707	15/18670	0.00199287	0.0423616	0.0371345	G6PD/FAM210B/TRIM58/EPB42	4
Severe/Critical vs Mild/moderate: up	GO:0002573	myeloid leukocyte differentiation	17/707	204/18670	0.00200502	0.0423616	0.0371345	FES/LTBR/TESC/MAPK14/TCIRG1/CEBPA/FSTL3/LTF/TLR2/MMP9/TLR4/TRIB1/PPARG/MAFB/INHBA/CEACAM1/F2RL1	17
Severe/Critical vs Mild/moderate: up	GO:0034764	positive regulation of transmembrane transport	17/707	204/18670	0.00200502	0.0423616	0.0371345	PINK1/TESC/MAPK14/HAP1/G6PD/KCNE1/KCNJ11/STAC2/KCNMB1/HSPA2/IRS2/PTAFR/KCNE3/NTSR1/CCR2/CLTCL1/SNCA	17
Severe/Critical vs Mild/moderate: up	GO:0030168	platelet activation	14/707	153/18670	0.00205438	0.0426786	0.0374124	MERTK/ACTG1/DMTN/HBB/TLR4/PRKG1/ITGA2B/GAS6/CEACAM1/TREML1/MYL9/VWF/PEAR1/ITGB3	14
Severe/Critical vs Mild/moderate: up	GO:0050729	positive regulation of inflammatory response	14/707	153/18670	0.00205438	0.0426786	0.0374124	NLRP10/IL17RA/S100A12/CEBPA/GRN/S100A9/NLRP12/S100A8/TLR2/TLR4/IL1RL1/CCR2/MMP8/SNCA	14
Severe/Critical vs Mild/moderate: up	GO:0001774	microglial cell activation	7/707	48/18670	0.00206452	0.0426786	0.0374124	ITGAM/ITGB2/GRN/TLR2/FPR2/MMP8/SNCA	7
Severe/Critical vs Mild/moderate: up	GO:0002269	leukocyte activation involved in inflammatory response	7/707	48/18670	0.00206452	0.0426786	0.0374124	ITGAM/ITGB2/GRN/TLR2/FPR2/MMP8/SNCA	7
Severe/Critical vs Mild/moderate: up	GO:0002762	negative regulation of myeloid leukocyte differentiation	7/707	48/18670	0.00206452	0.0426786	0.0374124	FSTL3/LTF/TLR4/TRIB1/MAFB/INHBA/CEACAM1	7
Severe/Critical vs Mild/moderate: up	GO:0030098	lymphocyte differentiation	25/707	353/18670	0.00210901	0.0431225	0.0378015	TCIRG1/IL18R1/MERTK/CLEC4D/LYL1/ZBTB7B/HLX/CR1/SEMA4A/VNN1/FZD5/BCL6/TMEM98/VSIR/LOXL3/HNF1A/SLC46A2/CCR2/MAFB/FLT3/GAS6/INHBA/EGR1/CLEC4E/ADGRG3	25
Severe/Critical vs Mild/moderate: up	GO:0071222	cellular response to lipopolysaccharide	17/707	205/18670	0.00211157	0.0431225	0.0378015	MAPK14/TSPO/SIRPA/HCK/CD14/LCN2/LTF/PTAFR/TLR2/TLR4/TRIB1/STAR/DEFA4/CXCL1/DEFA1/ARG1/PPBP	17
Severe/Critical vs Mild/moderate: up	GO:0006979	response to oxidative stress	30/707	451/18670	0.00211297	0.0431225	0.0378015	MPO/PINK1/CYP1B1/DUOX2/TRPM2/CAMKK2/PNPT1/G6PD/SIRPA/TPM1/VNN1/LCN2/SLC8A1/HBA1/HBB/MMP9/FZD1/NCF2/TLR4/HBA2/STAR/DHCR24/HMOX1/SOD2/IL18RAP/SNCA/ARG1/NCF1/FOSL1/HP	30
Severe/Critical vs Mild/moderate: up	GO:0002755	MyD88-dependent toll-like receptor signaling pathway	6/707	36/18670	0.00212957	0.0432772	0.0379371	IRAK3/CD14/TLR5/TLR2/TLR4/TLR1	6
Severe/Critical vs Mild/moderate: up	GO:0051156	glucose 6-phosphate metabolic process	5/707	25/18670	0.00217094	0.043832	0.0384235	HK3/PGD/G6PD/TKT/TALDO1	5
Severe/Critical vs Mild/moderate: up	GO:0051090	regulation of DNA-binding transcription factor activity	29/707	432/18670	0.00217515	0.043832	0.0384235	PINK1/CYP1B1/MAPK14/IL18R1/TONSL/ITGB2/S100A12/IRAK3/FLOT2/S100A9/NLRP12/S100A8/NLRC4/HCK/TRIM25/LTF/TLR2/OPRD1/FZD1/TLR4/IL1RAP/TRIB1/HMOX1/PPARG/IL18RAP/GAS6/ANXA3/FOSL1/ADGRG3	29
Severe/Critical vs Mild/moderate: up	GO:0002456	T cell mediated immunity	11/707	106/18670	0.00225696	0.0451218	0.0395541	ULBP3/IL18R1/TRPM4/FZD5/SLC11A1/IL1R1/IL18RAP/CCR2/CEACAM1/JAG1/ARG1	11
Severe/Critical vs Mild/moderate: up	GO:0007585	respiratory gaseous exchange	8/707	62/18670	0.00225797	0.0451218	0.0395541	GAA/TSHZ3/BPGM/CCBE1/DACH1/CSF2RB/NTSR1/MAFB	8
Severe/Critical vs Mild/moderate: up	GO:0051091	positive regulation of DNA-binding transcription factor activity	20/707	261/18670	0.00231195	0.0460088	0.0403317	PINK1/IL18R1/ITGB2/S100A12/IRAK3/FLOT2/S100A9/S100A8/NLRC4/TRIM25/LTF/TLR2/OPRD1/FZD1/TLR4/IL1RAP/PPARG/IL18RAP/ANXA3/FOSL1	20
Severe/Critical vs Mild/moderate: up	GO:0032757	positive regulation of interleukin-8 production	7/707	49/18670	0.00233138	0.0462037	0.0405025	NLRP10/CD14/TLR5/TLR2/TLR4/TLR1/F2RL1	7
Severe/Critical vs Mild/moderate: up	GO:0002700	regulation of production of molecular mediator of immune response	13/707	139/18670	0.00241214	0.0476076	0.0417332	MAPK14/IL18R1/TRPM4/IRAK3/FZD5/BCL6/IL1R1/TLR4/HMOX1/CCR2/MZB1/F2RL1/ARG1	13
Severe/Critical vs Mild/moderate: up	GO:0034767	positive regulation of ion transmembrane transport	14/707	156/18670	0.00246131	0.0481885	0.0422424	PINK1/TESC/HAP1/G6PD/KCNE1/KCNJ11/STAC2/KCNMB1/HSPA2/PTAFR/KCNE3/NTSR1/CCR2/SNCA	14
Severe/Critical vs Mild/moderate: up	GO:0071276	cellular response to cadmium ion	6/707	37/18670	0.00246167	0.0481885	0.0422424	GSN/MMP9/MT1X/STAR/HMOX1/NCF1	6
Severe/Critical vs Mild/moderate: up	GO:0042737	drug catabolic process	13/707	140/18670	0.00256949	0.0492639	0.0431851	MPO/DUOX2/HBD/HBA1/HBB/AMPD3/ALDH2/MTHFS/NPL/HBA2/CHIT1/SNCA/HP	13
Severe/Critical vs Mild/moderate: up	GO:0000076	DNA replication checkpoint	4/707	16/18670	0.00257824	0.0492639	0.0431851	RAD9A/CLSPN/CDT1/CDC6	4
Severe/Critical vs Mild/moderate: up	GO:0010919	regulation of inositol phosphate biosynthetic process	4/707	16/18670	0.00257824	0.0492639	0.0431851	MAS1/PTAFR/NTSR1/SNCA	4
Severe/Critical vs Mild/moderate: up	GO:0045623	negative regulation of T-helper cell differentiation	4/707	16/18670	0.00257824	0.0492639	0.0431851	ZBTB7B/HLX/BCL6/LOXL3	4
Severe/Critical vs Mild/moderate: up	GO:0051238	sequestering of metal ion	4/707	16/18670	0.00257824	0.0492639	0.0431851	S100A9/S100A8/LCN2/SLC30A2	4
Severe/Critical vs Mild/moderate: up	GO:0070293	renal absorption	4/707	16/18670	0.00257824	0.0492639	0.0431851	HBB/GSN/HNF1A/GAS6	4
Severe/Critical vs Mild/moderate: up	GO:0006941	striated muscle contraction	15/707	174/18670	0.00259764	0.0494376	0.0433374	MYH3/ALDOA/KCNE1/SCN1B/GAA/TPM1/DSG2/TRPM4/STAC2/MYBPC3/SLC8A1/KCNE3/DSC2/TNNI2/TNNT3	15
Severe/Critical vs Mild/moderate: up	GO:0070820	tertiary granule	41/717	164/19717	3.81946e-23	1.83716e-20	1.52778e-20	QSOX1/TRPM2/CTSD/ITGAM/NBEAL2/DOK3/TCIRG1/ALDOA/ITGB2/CLEC4D/SIRPA/GAA/TIMP2/CR1/CLEC5A/CFP/SLC11A1/QPCT/CEACAM8/LTA4H/MCEMP1/HBB/LTF/PTAFR/MMP9/CD177/FPR2/CDA/CYSTM1/FPR1/CHIT1/LRG1/CXCL1/MMP8/CEACAM1/SIGLEC5/ORM1/HP/PPBP/OLFM4/CAMP	41
Severe/Critical vs Mild/moderate: up	GO:0060205	cytoplasmic vesicle lumen	57/717	338/19717	1.77369e-22	3.30464e-20	2.74814e-20	MPO/TOR4A/HK3/QSOX1/FN1/PKM/CTSD/MAPK14/FGR/ALDOA/IMPDH1/CRISPLD2/TIMP1/TIMP2/S100A12/GYG1/GRN/S100A9/S100A8/S100A11/LCN2/CFP/VAT1/PYGL/QPCT/HBA1/HBB/AMPD3/LTF/GSN/GCA/HBA2/CDA/HPSE/NPC2/DEFA4/CHIT1/LRG1/TXNDC5/CXCL1/DEFA1/MMP8/GAS6/F13A1/SLPI/THBS1/ARG1/VWF/F5/ORM1/HSPA6/HP/PPBP/OLFM4/RETN/CAMP/RNASE2	57
Severe/Critical vs Mild/moderate: up	GO:0031983	vesicle lumen	57/717	339/19717	2.06111e-22	3.30464e-20	2.74814e-20	MPO/TOR4A/HK3/QSOX1/FN1/PKM/CTSD/MAPK14/FGR/ALDOA/IMPDH1/CRISPLD2/TIMP1/TIMP2/S100A12/GYG1/GRN/S100A9/S100A8/S100A11/LCN2/CFP/VAT1/PYGL/QPCT/HBA1/HBB/AMPD3/LTF/GSN/GCA/HBA2/CDA/HPSE/NPC2/DEFA4/CHIT1/LRG1/TXNDC5/CXCL1/DEFA1/MMP8/GAS6/F13A1/SLPI/THBS1/ARG1/VWF/F5/ORM1/HSPA6/HP/PPBP/OLFM4/RETN/CAMP/RNASE2	57
Severe/Critical vs Mild/moderate: up	GO:0034774	secretory granule lumen	54/717	321/19717	2.69097e-21	3.23589e-19	2.69097e-19	MPO/TOR4A/HK3/QSOX1/FN1/PKM/CTSD/MAPK14/FGR/ALDOA/IMPDH1/CRISPLD2/TIMP1/TIMP2/S100A12/GYG1/GRN/S100A9/S100A8/S100A11/LCN2/CFP/VAT1/PYGL/QPCT/AMPD3/LTF/GSN/GCA/CDA/HPSE/NPC2/DEFA4/CHIT1/LRG1/TXNDC5/CXCL1/DEFA1/MMP8/GAS6/F13A1/SLPI/THBS1/ARG1/VWF/F5/ORM1/HSPA6/HP/PPBP/OLFM4/RETN/CAMP/RNASE2	54
Severe/Critical vs Mild/moderate: up	GO:0042581	specific granule	37/717	160/19717	9.30803e-20	8.95432e-18	7.44642e-18	QSOX1/TRPM2/CTSD/AGPAT2/ITGAM/ITGB2/CLEC4D/TIMP2/CLEC5A/LCN2/CFP/CKAP4/QPCT/CEACAM8/MCEMP1/LTF/RAB44/CD177/FPR2/HPSE/DEFA4/CHIT1/LRG1/CXCL1/MMP8/ANXA3/SLC2A5/CEACAM1/SLPI/ARG1/MMP25/ORM1/HP/OLFM4/ADGRG3/RETN/CAMP	37
Severe/Critical vs Mild/moderate: up	GO:0019814	immunoglobulin complex	35/717	159/19717	5.01153e-18	4.01757e-16	3.34102e-16	IGHV3-48/IGLL5/IGLV1-51/IGLV1-47/IGKV3-15/IGKV1D-39/IGLC1/IGKV2-30/IGLV3-21/IGHV3-23/IGHV3-21/IGHV3-49/IGHV3-11/IGHG2/IGLV3-10/IGHV4-59/IGKV3-20/IGHV3-7/IGLV3-25/IGHG1/IGLV3-1/IGKV1-12/IGHV3-33/IGKV2-28/IGLV2-23/IGLV2-8/IGKV1-16/IGKV4-1/IGHV4-61/IGKV1-5/IGKC/IGLV7-46/IGLV1-40/IGHV3-30/IGHV1-3	35
Severe/Critical vs Mild/moderate: up	GO:0030667	secretory granule membrane	46/717	298/19717	8.39191e-17	5.76644e-15	4.79538e-15	BSG/TRPM2/AGPAT2/ITGAM/NBEAL2/DOK3/TCIRG1/ITGB2/CLEC4D/SIRPA/GAA/RAB31/FLOT2/LHFPL2/CD63/CR1/RAB3D/SIGLEC9/CLEC5A/VNN1/CD14/SLC11A1/CKAP4/CEACAM8/MCEMP1/PTAFR/TLR2/RAB44/CD177/FPR2/CEACAM6/ANPEP/CYSTM1/FPR1/ITGA2B/SLC2A5/CEACAM1/FCGR2A/SIGLEC5/ICA1/SNCA/MMP25/ABCA13/ADGRG3/ITGB3/MME	46
Severe/Critical vs Mild/moderate: up	GO:1904724	tertiary granule lumen	20/717	55/19717	1.92371e-15	1.15663e-13	9.61856e-14	QSOX1/CTSD/ALDOA/TIMP2/CFP/QPCT/LTA4H/HBB/LTF/MMP9/CDA/CHIT1/LRG1/CXCL1/MMP8/ORM1/HP/PPBP/OLFM4/CAMP	20
Severe/Critical vs Mild/moderate: up	GO:0035580	specific granule lumen	20/717	62/19717	2.75952e-14	1.47481e-12	1.22646e-12	QSOX1/CTSD/TIMP2/LCN2/CFP/QPCT/LTF/HPSE/DEFA4/CHIT1/LRG1/CXCL1/MMP8/SLPI/ARG1/ORM1/HP/OLFM4/RETN/CAMP	20
Severe/Critical vs Mild/moderate: up	GO:0101002	ficolin-1-rich granule	32/717	185/19717	1.80746e-13	8.69387e-12	7.22983e-12	HK3/TRPM2/PKM/CTSD/MAPK14/NBEAL2/DOK3/TCIRG1/ALDOA/IMPDH1/ITGB2/CRISPLD2/CLEC4D/SIRPA/GAA/TIMP2/GYG1/CR1/PYGL/SLC11A1/QPCT/LTA4H/HBB/AMPD3/GSN/MMP9/FPR2/CDA/FPR1/LRG1/SIGLEC5/HSPA6	32
Severe/Critical vs Mild/moderate: up	GO:0072562	blood microparticle	28/717	147/19717	5.07794e-13	2.22045e-11	1.84653e-11	SLC4A1/FN1/HBD/ACTG1/HSPA2/IGLV1-47/IGKV3-15/HBA1/IGLC1/HBB/IGKV2-30/GSN/IGLV3-21/IGHV3-23/HBA2/IGHG2/IGKV3-20/IGHV3-7/IGLV3-25/IGHG1/ITGA2B/F13A1/IGKV4-1/IGKV1-5/IGKC/ORM1/HSPA6/HP	28
Severe/Critical vs Mild/moderate: up	GO:0042571	immunoglobulin complex, circulating	17/717	72/19717	5.88701e-10	2.35971e-08	1.96234e-08	IGHV3-48/IGLL5/IGLC1/IGHV3-23/IGHV3-21/IGHV3-49/IGHV3-11/IGHG2/IGHV4-59/IGKV3-20/IGHV3-7/IGHG1/IGHV3-33/IGHV4-61/IGKC/IGHV3-30/IGHV1-3	17
Severe/Critical vs Mild/moderate: up	GO:0070821	tertiary granule membrane	17/717	73/19717	7.4176e-10	2.74451e-08	2.28234e-08	TRPM2/ITGAM/NBEAL2/ITGB2/CLEC4D/SIRPA/GAA/CLEC5A/SLC11A1/CEACAM8/MCEMP1/PTAFR/CD177/FPR2/CYSTM1/CEACAM1/SIGLEC5	17
Severe/Critical vs Mild/moderate: up	GO:0031091	platelet alpha granule	17/717	91/19717	2.6162e-08	8.98852e-07	7.47486e-07	TOR4A/QSOX1/FN1/ALDOA/TIMP1/LHFPL2/ITGA2B/GAS6/F13A1/SNCA/THBS1/TREML1/VWF/F5/ORM1/PPBP/ITGB3	17
Severe/Critical vs Mild/moderate: up	GO:0005766	primary lysosome	22/717	155/19717	4.74301e-08	1.42587e-06	1.18575e-06	MPO/IMPDH1/GAA/GRN/CD63/RAB3D/VNN1/VAT1/CKAP4/CEACAM8/GCA/RAB44/CEACAM6/NPC2/FPR1/DEFA4/TXNDC5/DEFA1/ARG1/ABCA13/RETN/RNASE2	22
Severe/Critical vs Mild/moderate: up	GO:0042582	azurophil granule	22/717	155/19717	4.74301e-08	1.42587e-06	1.18575e-06	MPO/IMPDH1/GAA/GRN/CD63/RAB3D/VNN1/VAT1/CKAP4/CEACAM8/GCA/RAB44/CEACAM6/NPC2/FPR1/DEFA4/TXNDC5/DEFA1/ARG1/ABCA13/RETN/RNASE2	22
Severe/Critical vs Mild/moderate: up	GO:1904813	ficolin-1-rich granule lumen	19/717	124/19717	1.13128e-07	3.20087e-06	2.66184e-06	HK3/PKM/CTSD/MAPK14/ALDOA/IMPDH1/CRISPLD2/TIMP2/GYG1/PYGL/QPCT/LTA4H/HBB/AMPD3/GSN/MMP9/CDA/LRG1/HSPA6	19
Severe/Critical vs Mild/moderate: up	GO:0035579	specific granule membrane	16/717	91/19717	1.62202e-07	4.33439e-06	3.60448e-06	TRPM2/AGPAT2/ITGAM/ITGB2/CLEC4D/CLEC5A/CKAP4/CEACAM8/MCEMP1/RAB44/CD177/FPR2/SLC2A5/CEACAM1/MMP25/ADGRG3	16
Severe/Critical vs Mild/moderate: up	GO:0101003	ficolin-1-rich granule membrane	13/717	61/19717	2.28747e-07	5.79092e-06	4.81573e-06	TRPM2/NBEAL2/DOK3/TCIRG1/ITGB2/CLEC4D/SIRPA/GAA/CR1/SLC11A1/FPR2/FPR1/SIGLEC5	13
Severe/Critical vs Mild/moderate: up	GO:0031093	platelet alpha granule lumen	12/717	67/19717	4.66631e-06	0.000112225	9.33263e-05	TOR4A/QSOX1/FN1/ALDOA/TIMP1/GAS6/F13A1/THBS1/VWF/F5/ORM1/PPBP	12
Severe/Critical vs Mild/moderate: up	GO:0030139	endocytic vesicle	28/717	303/19717	6.45605e-06	0.000147874	0.000122972	MPO/TCIRG1/ZYX/ACTG1/STAB1/WNT7B/RAB31/FLOT2/CD163/DYSF/FZD5/FCGR1A/SLC11A1/HBA1/HBB/LTF/GSN/FCGR1B/TLR2/NCF2/HBA2/CLTCL1/TLR1/ANXA3/NCF1/HP/CDC42EP2/UNC13B	28
Severe/Critical vs Mild/moderate: up	GO:0031838	haptoglobin-hemoglobin complex	5/717	11/19717	2.41389e-05	0.000527764	0.000438889	HBD/HBA1/HBB/HBA2/HP	5
Severe/Critical vs Mild/moderate: up	GO:0035577	azurophil granule membrane	10/717	58/19717	4.08253e-05	0.00085378	0.000710004	GAA/CD63/RAB3D/VNN1/CKAP4/CEACAM8/RAB44/CEACAM6/FPR1/ABCA13	10
Severe/Critical vs Mild/moderate: up	GO:0009897	external side of plasma membrane	31/717	393/19717	4.86576e-05	0.000975179	0.00081096	ULBP3/ITGAM/ITGB2/IGHV3-48/IGLL5/CD163/CD14/ADGRE1/IGLC1/IL1R1/IGHV3-23/IGHV3-21/TLR4/IGHV3-49/IGHV3-11/IGHG2/IGHV4-59/IGHV3-7/ANPEP/IGHG1/ITGA2B/IL1RL1/CCR2/IGHV3-33/IGHV4-61/THBS1/IGKC/IGHV3-30/MCAM/CSF3R/IGHV1-3	31
Severe/Critical vs Mild/moderate: up	GO:0071682	endocytic vesicle lumen	6/717	20/19717	5.66923e-05	0.00109076	0.000907077	MPO/HBA1/HBB/LTF/HBA2/HP	6
Severe/Critical vs Mild/moderate: up	GO:0045335	phagocytic vesicle	15/717	132/19717	9.26105e-05	0.00171329	0.00142478	MPO/TCIRG1/ZYX/ACTG1/RAB31/SLC11A1/LTF/GSN/TLR2/NCF2/TLR1/ANXA3/NCF1/CDC42EP2/UNC13B	15
Severe/Critical vs Mild/moderate: up	GO:0098857	membrane microdomain	26/717	316/19717	9.82342e-05	0.00175002	0.00145532	LTB4R/BSG/ARID3A/CTSD/ITGAM/BVES/ITGB2/KCNE1/FURIN/FLOT2/RGS19/DYSF/HCK/CD14/LAT2/SELPLG/TLR2/KCNE3/OPRD1/CD177/HPSE/HMOX1/NTSR1/TLR1/PLLP/MME	26
Severe/Critical vs Mild/moderate: up	GO:0043020	NADPH oxidase complex	5/717	15/19717	0.000138959	0.00238712	0.00198513	DUOX2/NCF2/NCF1C/NCF1/NCF1B	5
Severe/Critical vs Mild/moderate: up	GO:0098589	membrane region	26/717	328/19717	0.000178893	0.00296184	0.00246307	LTB4R/BSG/ARID3A/CTSD/ITGAM/BVES/ITGB2/KCNE1/FURIN/FLOT2/RGS19/DYSF/HCK/CD14/LAT2/SELPLG/TLR2/KCNE3/OPRD1/CD177/HPSE/HMOX1/NTSR1/TLR1/PLLP/MME	26
Severe/Critical vs Mild/moderate: up	GO:0005775	vacuolar lumen	17/717	172/19717	0.00018473	0.00296184	0.00246307	MPO/CTSD/IMPDH1/VCAN/GAA/GYG1/GRN/VAT1/GCA/HPSE/NPC2/TXNDC5/DEFA1/ARG1/TCN2/RETN/RNASE2	17
Severe/Critical vs Mild/moderate: up	GO:0045121	membrane raft	25/717	315/19717	0.000232145	0.00360199	0.00299542	LTB4R/BSG/ARID3A/CTSD/ITGAM/BVES/ITGB2/KCNE1/FURIN/FLOT2/RGS19/HCK/CD14/LAT2/SELPLG/TLR2/KCNE3/OPRD1/CD177/HPSE/HMOX1/NTSR1/TLR1/PLLP/MME	25
Severe/Critical vs Mild/moderate: up	GO:0035578	azurophil granule lumen	11/717	91/19717	0.000457609	0.00687844	0.00572011	MPO/IMPDH1/GRN/VAT1/GCA/NPC2/TXNDC5/DEFA1/ARG1/RETN/RNASE2	11
Severe/Critical vs Mild/moderate: up	GO:0001726	ruffle	16/717	172/19717	0.000557201	0.00799306	0.00664703	KLHL2/TESC/FGR/TPM1/SPRY2/S100A11/PTK6/GSN/ADGRE2/MEFV/MYO10/SAMSN1/ARAP3/PDLIM7/ITGB3/TNFRSF12A	16
Severe/Critical vs Mild/moderate: up	GO:0030016	myofibril	19/717	224/19717	0.000564998	0.00799306	0.00664703	MYH3/FERMT2/SYNPO2L/SLC4A1/ALDOA/KCNE1/ACTG1/TPM1/PLEC/MYH7B/TMOD1/MYBPC3/ANK1/TPM4/SLC8A1/TNNI2/TNNT3/PDLIM7/MYL9	19
Severe/Critical vs Mild/moderate: up	GO:0005833	hemoglobin complex	4/717	12/19717	0.000679574	0.00933929	0.00776656	HBD/HBA1/HBB/HBA2	4
Severe/Critical vs Mild/moderate: up	GO:0005865	striated muscle thin filament	6/717	31/19717	0.000765699	0.0102306	0.00850777	TPM1/TMOD1/MYBPC3/TPM4/TNNI2/TNNT3	6
Severe/Critical vs Mild/moderate: up	GO:0036379	myofilament	6/717	32/19717	0.000913751	0.0118083	0.00981982	TPM1/TMOD1/MYBPC3/TPM4/TNNI2/TNNT3	6
Severe/Critical vs Mild/moderate: up	GO:0043292	contractile fiber	19/717	234/19717	0.000957701	0.0118083	0.00981982	MYH3/FERMT2/SYNPO2L/SLC4A1/ALDOA/KCNE1/ACTG1/TPM1/PLEC/MYH7B/TMOD1/MYBPC3/ANK1/TPM4/SLC8A1/TNNI2/TNNT3/PDLIM7/MYL9	19
Severe/Critical vs Mild/moderate: up	GO:0062023	collagen-containing extracellular matrix	28/717	406/19717	0.000965457	0.0118083	0.00981982	ADAMTS2/COL9A2/FN1/PKM/CTSD/HDGF/VCAN/TIMP1/TIMP2/HMCN2/COL8A2/S100A9/S100A8/CFP/FBN2/ITIH5/SEMA3B/MEGF9/MMP9/COL9A3/DEFA1/MMP8/F13A1/SLPI/THBS1/VWF/ORM1/COL18A1	28
Severe/Critical vs Mild/moderate: up	GO:0005788	endoplasmic reticulum lumen	23/717	309/19717	0.000981982	0.0118083	0.00981982	TOR4A/NUCB1/COL9A2/QSOX1/FN1/LRPAP1/VCAN/TIMP1/WNT7B/COL8A2/FSTL3/CFP/CKAP4/CERCAM/COL9A3/TXNDC5/FLT3/GAS6/MZB1/RCN3/THBS1/F5/COL18A1	23
Severe/Critical vs Mild/moderate: up	GO:0032432	actin filament bundle	9/717	75/19717	0.00155692	0.0182653	0.0151895	FERMT2/ZYX/FBLIM1/TPM1/RFLNB/TPM4/MICALL2/PDLIM7/MYL9	9
Severe/Critical vs Mild/moderate: up	GO:0031252	cell leading edge	27/717	403/19717	0.00179141	0.0205159	0.0170611	FERMT2/PSTPIP1/DUOX2/KLHL2/TESC/FGR/TPM1/FLOT2/SPRY2/KCNJ11/DYSF/S100A11/PTK6/ANK1/GSN/CDC42BPG/ADGRE2/OPRD1/MEFV/CD177/MYO10/VASP/SAMSN1/ARAP3/PDLIM7/ITGB3/TNFRSF12A	27
Severe/Critical vs Mild/moderate: up	GO:0005938	cell cortex	22/717	308/19717	0.00210692	0.0235681	0.0195993	FERMT2/SLC4A1/ASPH/SPTB/AGTRAP/GRK4/FRMPD1/SAPCD2/HMCN2/DMTN/RND1/FLOT2/SHROOM1/TMOD1/MYO7A/MPP1/TPM4/EPB42/GSN/MYO10/SNCA/UNC13B	22
Severe/Critical vs Mild/moderate: up	GO:0042641	actomyosin	9/717	79/19717	0.00224423	0.0245335	0.0204021	FERMT2/ZYX/FBLIM1/TPM1/TPM4/MICALL2/PDLIM7/MYL9/STX1A	9
Severe/Critical vs Mild/moderate: up	GO:0005774	vacuolar membrane	27/717	412/19717	0.00244356	0.0261189	0.0217205	TRPM2/SLC36A1/CTSD/WIPI1/TCIRG1/GAA/LAPTM4B/GRN/EEF1A2/CD63/RAB3D/TMEM150B/UBXN6/VNN1/MYO7A/WDFY3/CKAP4/CEACAM8/SORT1/SLC30A2/AP5B1/RAB44/HPSE/CEACAM6/ANPEP/FPR1/ABCA13	27
Severe/Critical vs Mild/moderate: up	GO:0005765	lysosomal membrane	24/717	354/19717	0.00269287	0.0277996	0.0231182	TRPM2/SLC36A1/CTSD/TCIRG1/GAA/LAPTM4B/GRN/EEF1A2/CD63/RAB3D/UBXN6/VNN1/MYO7A/CKAP4/CEACAM8/SORT1/SLC30A2/AP5B1/RAB44/HPSE/CEACAM6/ANPEP/FPR1/ABCA13	24
Severe/Critical vs Mild/moderate: up	GO:0098852	lytic vacuole membrane	24/717	355/19717	0.00279207	0.0277996	0.0231182	TRPM2/SLC36A1/CTSD/TCIRG1/GAA/LAPTM4B/GRN/EEF1A2/CD63/RAB3D/UBXN6/VNN1/MYO7A/CKAP4/CEACAM8/SORT1/SLC30A2/AP5B1/RAB44/HPSE/CEACAM6/ANPEP/FPR1/ABCA13	24
Severe/Critical vs Mild/moderate: up	GO:0031092	platelet alpha granule membrane	4/717	17/19717	0.00282651	0.0277996	0.0231182	LHFPL2/ITGA2B/SNCA/ITGB3	4
Severe/Critical vs Mild/moderate: up	GO:0001725	stress fiber	8/717	67/19717	0.00288977	0.0277996	0.0231182	FERMT2/ZYX/FBLIM1/TPM1/TPM4/MICALL2/PDLIM7/MYL9	8
Severe/Critical vs Mild/moderate: up	GO:0097517	contractile actin filament bundle	8/717	67/19717	0.00288977	0.0277996	0.0231182	FERMT2/ZYX/FBLIM1/TPM1/TPM4/MICALL2/PDLIM7/MYL9	8
Severe/Critical vs Mild/moderate: up	GO:0044449	contractile fiber part	17/717	221/19717	0.00305811	0.0288421	0.0239851	MYH3/FERMT2/SYNPO2L/SLC4A1/ALDOA/KCNE1/TPM1/PLEC/TMOD1/MYBPC3/ANK1/TPM4/SLC8A1/TNNI2/TNNT3/PDLIM7/MYL9	17
Severe/Critical vs Mild/moderate: up	GO:0030017	sarcomere	16/717	204/19717	0.00330163	0.0305401	0.0253971	MYH3/FERMT2/SYNPO2L/SLC4A1/ALDOA/KCNE1/TPM1/TMOD1/MYBPC3/ANK1/TPM4/SLC8A1/TNNI2/TNNT3/PDLIM7/MYL9	16
Severe/Critical vs Mild/moderate: up	GO:0005925	focal adhesion	26/717	405/19717	0.00382549	0.0347182	0.0288717	FES/FERMT2/BSG/ZFYVE21/ARL2/SLC4A2/ITGB2/ZYX/FBLIM1/ACTG1/PLEC/FLOT2/HCK/MAP2K1/TPM4/ARHGAP24/GSN/FZD1/ITGA2B/VASP/MPZL1/TNS1/PDLIM7/MCAM/ITGB3/MME	26
Severe/Critical vs Mild/moderate: up	GO:0005924	cell-substrate adherens junction	26/717	408/19717	0.00421273	0.0375245	0.0312054	FES/FERMT2/BSG/ZFYVE21/ARL2/SLC4A2/ITGB2/ZYX/FBLIM1/ACTG1/PLEC/FLOT2/HCK/MAP2K1/TPM4/ARHGAP24/GSN/FZD1/ITGA2B/VASP/MPZL1/TNS1/PDLIM7/MCAM/ITGB3/MME	26
Severe/Critical vs Mild/moderate: up	GO:0030672	synaptic vesicle membrane	10/717	104/19717	0.00458696	0.0393987	0.032764	BCL2L1/SVOP/SYP/ZNRF1/OPRD1/ICA1/SNCA/RPH3A/STX1A/UNC13B	10
Severe/Critical vs Mild/moderate: up	GO:0099501	exocytic vesicle membrane	10/717	104/19717	0.00458696	0.0393987	0.032764	BCL2L1/SVOP/SYP/ZNRF1/OPRD1/ICA1/SNCA/RPH3A/STX1A/UNC13B	10
Severe/Critical vs Mild/moderate: up	GO:0030055	cell-substrate junction	26/717	412/19717	0.0047798	0.0402975	0.0335115	FES/FERMT2/BSG/ZFYVE21/ARL2/SLC4A2/ITGB2/ZYX/FBLIM1/ACTG1/PLEC/FLOT2/HCK/MAP2K1/TPM4/ARHGAP24/GSN/FZD1/ITGA2B/VASP/MPZL1/TNS1/PDLIM7/MCAM/ITGB3/MME	26
Severe/Critical vs Mild/moderate: up	GO:0008305	integrin complex	5/717	31/19717	0.00485916	0.0402975	0.0335115	ITGAM/ITGB2/ITGA9/ITGA2B/ITGB3	5
Severe/Critical vs Mild/moderate: up	GO:0003823	antigen binding	33/692	160/17697	2.74265e-15	2.13104e-12	1.97471e-12	SIRPA/IGHV3-48/IGLL5/IGLV1-51/IGLV1-47/IGKV3-15/IGKV1D-39/IGLC1/IGKV2-30/IGLV3-21/IGHV3-23/IGHV3-21/DHCR24/IGHV3-49/IGHV3-11/IGHG2/IGHV4-59/IGKV3-20/IGHV3-7/IGLV3-25/IGHG1/IGLV3-1/IGHV3-33/IGLV2-23/IGLV2-8/IGKV1-16/IGKV4-1/IGHV4-61/IGKV1-5/IGKC/IGLV1-40/IGHV3-30/IGHV1-3	33
Severe/Critical vs Mild/moderate: up	GO:0034987	immunoglobulin receptor binding	19/692	76/17697	6.60314e-11	2.56532e-08	2.37713e-08	FES/FGR/CLEC4D/IGHV3-48/IGLL5/IGLC1/IGHV3-23/IGHV3-21/IGHV3-49/IGHV3-11/IGHG2/IGHV4-59/IGHV3-7/IGHG1/IGHV3-33/IGHV4-61/IGKC/IGHV3-30/IGHV1-3	19
Severe/Critical vs Mild/moderate: up	GO:0003779	actin binding	36/692	431/17697	1.63485e-05	0.00374501	0.00347028	DAAM2/MYH3/GAS7/MRTFA/FERMT2/PSTPIP1/SYNPO2L/KLHL2/SPTB/SMTN/ALDOA/SSH3/TPM1/DMTN/PLEC/SHROOM1/MYH7B/TMOD1/MYBPC3/MYO7A/VASH2/TPM4/GSN/MSRB1/MEFV/MICALL2/MYO10/TNNI2/VASP/SAMD14/MYO7B/TNNT3/CEACAM1/SNCA/TNS1/PDLIM7	36
Severe/Critical vs Mild/moderate: up	GO:0016176	superoxide-generating NADPH oxidase activator activity	5/692	10/17697	1.92793e-05	0.00374501	0.00347028	NCF2/NCF1C/SH3PXD2B/NCF1/NCF1B	5
Severe/Critical vs Mild/moderate: up	GO:0016175	superoxide-generating NADPH oxidase activity	5/692	12/17697	5.67535e-05	0.00881949	0.0081725	DUOX2/NCF2/NCF1C/NCF1/NCF1B	5
Severe/Critical vs Mild/moderate: up	GO:0043177	organic acid binding	20/692	205/17697	0.000163443	0.0211658	0.0196131	VCAN/CPS1/HBD/STAB1/RXRA/PLOD1/S100A9/S100A8/ALAS2/ALOX5AP/PYGL/HBA1/HBB/MTHFS/HBA2/VDR/PADI4/PPARG/GLUL/SLC19A1	20
Severe/Critical vs Mild/moderate: up	GO:0050664	oxidoreductase activity, acting on NAD(P)H, oxygen as acceptor	5/692	17/17697	0.000376703	0.0391449	0.0362733	DUOX2/NCF2/NCF1C/NCF1/NCF1B	5
Severe/Critical vs Mild/moderate: up	GO:0031720	haptoglobin binding	4/692	10/17697	0.000403036	0.0391449	0.0362733	HBD/HBA1/HBB/HBA2	4
Severe/Critical vs Mild/moderate: up	GO:0038024	cargo receptor activity	11/692	85/17697	0.000462803	0.0398063	0.0368861	ASGR2/ITGAM/ITGB2/STAB1/CD163/ASGR1/APOBR/LOXL3/LRP10/CXCL16/FPR2	11
Severe/Critical vs Mild/moderate: up	GO:0016209	antioxidant activity	11/692	86/17697	0.000512308	0.0398063	0.0368861	MPO/DUOX2/HBD/S100A9/ALOX5AP/HBA1/HBB/HBA2/SOD2/LOXHD1/HP	11
Severe/Critical vs Mild/moderate: up	GO:0050786	RAGE receptor binding	4/692	11/17697	0.000613796	0.0433563	0.0401757	S100A12/S100A9/S100A8/FPR1	4
Severe/Critical vs Mild/moderate: up	GO:0051015	actin filament binding	18/692	198/17697	0.000792935	0.046222	0.0428312	MYH3/GAS7/FERMT2/PSTPIP1/SPTB/TPM1/DMTN/SHROOM1/MYH7B/TMOD1/MYBPC3/MYO7A/TPM4/GSN/MICALL2/MYO10/SAMD14/MYO7B	18
Severe/Critical vs Mild/moderate: up	GO:0030506	ankyrin binding	5/692	20/17697	0.000856193	0.046222	0.0428312	SLC4A1/SPTB/PLEC/KCNJ11/SLC8A1	5
Severe/Critical vs Mild/moderate: up	GO:0004601	peroxidase activity	8/692	52/17697	0.000861412	0.046222	0.0428312	MPO/DUOX2/HBD/ALOX5AP/HBA1/HBB/HBA2/LOXHD1	8
Severe/Critical vs Mild/moderate: up	GO:0035325	Toll-like receptor binding	4/692	12/17697	0.000892318	0.046222	0.0428312	S100A9/S100A8/TLR2/TLR1	4
Severe/Critical vs Mild/moderate: up	GO:0030246	carbohydrate binding	22/692	271/17697	0.00102092	0.0469614	0.0435164	HK3/ASGR2/BSG/MAN2A2/ALDOA/VCAN/G6PD/CLEC4D/GAA/GALNT5/PLOD1/SIGLEC9/ASGR1/CLEC5A/TALDO1/PYGL/SIGLEC10/CNTN2/ALPK1/SLC2A5/SIGLEC5/CLEC4E	22
Severe/Critical vs Mild/moderate: up	GO:0016411	acylglycerol O-acyltransferase activity	5/692	21/17697	0.00108791	0.0469614	0.0435164	AGPAT2/GPAT3/ABHD5/LPCAT2/DGAT2	5
Severe/Critical vs Mild/moderate: up	GO:0038187	pattern recognition receptor activity	5/692	21/17697	0.00108791	0.0469614	0.0435164	CD14/PTAFR/TLR2/TLR4/CLEC4E	5
Severe/Critical vs Mild/moderate: down	GO:0042110	T cell activation	29/179	464/18670	8.75941e-16	1.69566e-12	1.56117e-12	RASGRP1/CD28/LY9/TESPA1/RORA/CAMK4/IL7R/BCL11B/GPR18/CD3D/DPP4/CD3G/TCF7/ITK/CD160/THEMIS/CD3E/CCR7/SIRPG/LEF1/KLRK1/CD8A/GPR183/KLRC4-KLRK1/CD8B/BTLA/RORC/ZNF683/IFNG	29
Severe/Critical vs Mild/moderate: down	GO:0030217	T cell differentiation	22/179	240/18670	1.35816e-15	1.69566e-12	1.56117e-12	RASGRP1/CD28/LY9/TESPA1/RORA/CAMK4/IL7R/BCL11B/GPR18/CD3D/CD3G/TCF7/ITK/THEMIS/CD3E/CCR7/LEF1/CD8A/GPR183/RORC/ZNF683/IFNG	22
Severe/Critical vs Mild/moderate: down	GO:0030098	lymphocyte differentiation	24/179	353/18670	5.25974e-14	4.37786e-11	4.03062e-11	RASGRP1/CD28/LY9/TESPA1/RORA/CAMK4/IL7R/BCL11B/GPR18/CD3D/CD3G/TCF7/ITK/THEMIS/CD3E/CCR7/LEF1/CD8A/GPR183/FCRL3/RORC/CR2/ZNF683/IFNG	24
Severe/Critical vs Mild/moderate: down	GO:0046631	alpha-beta T cell activation	14/179	138/18670	6.22988e-11	3.88901e-08	3.58054e-08	CD28/LY9/RORA/BCL11B/GPR18/TCF7/ITK/CD160/CD3E/LEF1/GPR183/RORC/ZNF683/IFNG	14
Severe/Critical vs Mild/moderate: down	GO:0033077	T cell differentiation in thymus	10/179	70/18670	1.23068e-09	6.146e-07	5.65852e-07	RASGRP1/CD28/TESPA1/CAMK4/IL7R/BCL11B/CD3D/CD3G/CD3E/CCR7	10
Severe/Critical vs Mild/moderate: down	GO:0046632	alpha-beta T cell differentiation	11/179	101/18670	3.47859e-09	1.44767e-06	1.33285e-06	LY9/RORA/BCL11B/GPR18/TCF7/ITK/LEF1/GPR183/RORC/ZNF683/IFNG	11
Severe/Critical vs Mild/moderate: down	GO:0045058	T cell selection	8/179	47/18670	1.39511e-08	4.97657e-06	4.58185e-06	CD28/LY9/BCL11B/CD3D/CD3G/THEMIS/CD3E/CCR7	8
Severe/Critical vs Mild/moderate: down	GO:0031295	T cell costimulation	8/179	56/18670	5.856e-08	1.8278e-05	1.68283e-05	CD28/DPP4/CD160/CD3E/CCR7/KLRK1/KLRC4-KLRK1/BTLA	8
Severe/Critical vs Mild/moderate: down	GO:0031294	lymphocyte costimulation	8/179	57/18670	6.75676e-08	1.87462e-05	1.72594e-05	CD28/DPP4/CD160/CD3E/CCR7/KLRK1/KLRC4-KLRK1/BTLA	8
Severe/Critical vs Mild/moderate: down	GO:0050870	positive regulation of T cell activation	13/179	202/18670	7.81639e-08	1.95175e-05	1.79695e-05	RASGRP1/CD28/TESPA1/IL7R/DPP4/CD160/CD3E/CCR7/SIRPG/KLRK1/KLRC4-KLRK1/BTLA/IFNG	13
Severe/Critical vs Mild/moderate: down	GO:0051251	positive regulation of lymphocyte activation	16/179	334/18670	1.46943e-07	3.26378e-05	3.00491e-05	RASGRP1/CD28/TESPA1/IL7R/DPP4/CD160/CD3E/CCR7/SIRPG/KLRK1/GPR183/FCRL3/KLRC4-KLRK1/BTLA/TRDC/IFNG	16
Severe/Critical vs Mild/moderate: down	GO:0002696	positive regulation of leukocyte activation	17/179	380/18670	1.5685e-07	3.26378e-05	3.00491e-05	RASGRP1/CD28/TESPA1/IL7R/DPP4/CD160/STAP1/CD3E/CCR7/SIRPG/KLRK1/GPR183/FCRL3/KLRC4-KLRK1/BTLA/TRDC/IFNG	17
Severe/Critical vs Mild/moderate: down	GO:1903039	positive regulation of leukocyte cell-cell adhesion	13/179	218/18670	1.89898e-07	3.64751e-05	3.3582e-05	RASGRP1/CD28/TESPA1/IL7R/DPP4/CD160/CD3E/CCR7/SIRPG/KLRK1/KLRC4-KLRK1/BTLA/IFNG	13
Severe/Critical vs Mild/moderate: down	GO:0051249	regulation of lymphocyte activation	19/179	485/18670	2.2315e-07	3.98005e-05	3.66436e-05	RASGRP1/CD28/TESPA1/CAMK4/IL7R/DPP4/CD160/CD3E/CCR7/SIRPG/KLRK1/GPR183/FCRL3/BANK1/KLRC4-KLRK1/BTLA/TRDC/ZNF683/IFNG	19
Severe/Critical vs Mild/moderate: down	GO:0050867	positive regulation of cell activation	17/179	394/18670	2.61716e-07	4.3567e-05	4.01114e-05	RASGRP1/CD28/TESPA1/IL7R/DPP4/CD160/STAP1/CD3E/CCR7/SIRPG/KLRK1/GPR183/FCRL3/KLRC4-KLRK1/BTLA/TRDC/IFNG	17
Severe/Critical vs Mild/moderate: down	GO:0050863	regulation of T cell activation	15/179	314/18670	3.79427e-07	5.92144e-05	5.45177e-05	RASGRP1/CD28/TESPA1/CAMK4/IL7R/DPP4/CD160/CD3E/CCR7/SIRPG/KLRK1/KLRC4-KLRK1/BTLA/ZNF683/IFNG	15
Severe/Critical vs Mild/moderate: down	GO:0050851	antigen receptor-mediated signaling pathway	15/179	316/18670	4.11362e-07	6.04218e-05	5.56293e-05	CD28/TESPA1/CD3D/CD3G/ITK/CD160/TRAC/THEMIS/STAP1/CD3E/CCR7/TRAT1/FCRL3/PAX5/TRDC	15
Severe/Critical vs Mild/moderate: down	GO:0002429	immune response-activating cell surface receptor signaling pathway	18/179	473/18670	7.20475e-07	9.9946e-05	9.20186e-05	CD28/TESPA1/CD3D/CD3G/ITK/CD160/TRAC/THEMIS/STAP1/CD3E/CCR7/TRAT1/KLRK1/FCRL3/KLRC4-KLRK1/CR2/PAX5/TRDC	18
Severe/Critical vs Mild/moderate: down	GO:0043368	positive T cell selection	6/179	34/18670	7.68568e-07	0.000101006	9.29946e-05	LY9/BCL11B/CD3D/CD3G/THEMIS/CD3E	6
Severe/Critical vs Mild/moderate: down	GO:0022409	positive regulation of cell-cell adhesion	13/179	255/18670	1.13146e-06	0.000141263	0.000130059	RASGRP1/CD28/TESPA1/IL7R/DPP4/CD160/CD3E/CCR7/SIRPG/KLRK1/KLRC4-KLRK1/BTLA/IFNG	13
Severe/Critical vs Mild/moderate: down	GO:0045061	thymic T cell selection	5/179	21/18670	1.37636e-06	0.000163656	0.000150675	CD28/CD3D/CD3G/CD3E/CCR7	5
Severe/Critical vs Mild/moderate: down	GO:0050854	regulation of antigen receptor-mediated signaling pathway	7/179	65/18670	2.88501e-06	0.000327449	0.000301477	TESPA1/CD160/STAP1/CCR7/TRAT1/FCRL3/PAX5	7
Severe/Critical vs Mild/moderate: down	GO:0043383	negative T cell selection	4/179	12/18670	3.80886e-06	0.000413509	0.000380711	CD28/THEMIS/CD3E/CCR7	4
Severe/Critical vs Mild/moderate: down	GO:0050852	T cell receptor signaling pathway	11/179	202/18670	4.11856e-06	0.000428502	0.000394515	CD28/TESPA1/CD3D/CD3G/ITK/CD160/TRAC/THEMIS/CD3E/CCR7/TRAT1	11
Severe/Critical vs Mild/moderate: down	GO:0007159	leukocyte cell-cell adhesion	14/179	337/18670	4.81627e-06	0.000481049	0.000442894	RASGRP1/CD28/TESPA1/NT5E/IL7R/DPP4/CD160/CD3E/CCR7/SIRPG/KLRK1/KLRC4-KLRK1/BTLA/IFNG	14
Severe/Critical vs Mild/moderate: down	GO:1903037	regulation of leukocyte cell-cell adhesion	13/179	304/18670	7.78949e-06	0.000748091	0.000688755	RASGRP1/CD28/TESPA1/IL7R/DPP4/CD160/CD3E/CCR7/SIRPG/KLRK1/KLRC4-KLRK1/BTLA/IFNG	13
Severe/Critical vs Mild/moderate: down	GO:0032609	interferon-gamma production	8/179	113/18670	1.32643e-05	0.0012267	0.0011294	RASGRP1/CD96/ITK/CD160/CD3E/CCR7/KLRK1/KLRC4-KLRK1	8
Severe/Critical vs Mild/moderate: down	GO:0002294	CD4-positive, alpha-beta T cell differentiation involved in immune response	6/179	60/18670	2.32759e-05	0.00207571	0.00191107	LY9/RORA/LEF1/GPR183/RORC/IFNG	6
Severe/Critical vs Mild/moderate: down	GO:0002287	alpha-beta T cell activation involved in immune response	6/179	61/18670	2.56114e-05	0.00213172	0.00196264	LY9/RORA/LEF1/GPR183/RORC/IFNG	6
Severe/Critical vs Mild/moderate: down	GO:0002293	alpha-beta T cell differentiation involved in immune response	6/179	61/18670	2.56114e-05	0.00213172	0.00196264	LY9/RORA/LEF1/GPR183/RORC/IFNG	6
Severe/Critical vs Mild/moderate: down	GO:0002689	negative regulation of leukocyte chemotaxis	4/179	19/18670	2.8298e-05	0.00227935	0.00209856	GPR18/STAP1/KLRK1/KLRC4-KLRK1	4
Severe/Critical vs Mild/moderate: down	GO:0035710	CD4-positive, alpha-beta T cell activation	7/179	92/18670	2.92154e-05	0.00227971	0.00209889	LY9/RORA/CD160/LEF1/GPR183/RORC/IFNG	7
Severe/Critical vs Mild/moderate: down	GO:0022407	regulation of cell-cell adhesion	14/179	403/18670	3.56345e-05	0.00261704	0.00240946	RASGRP1/CD28/TESPA1/IL7R/DPP4/CD160/CD3E/CCR7/SIRPG/LEF1/KLRK1/KLRC4-KLRK1/BTLA/IFNG	14
Severe/Critical vs Mild/moderate: down	GO:0045785	positive regulation of cell adhesion	14/179	403/18670	3.56345e-05	0.00261704	0.00240946	RASGRP1/CD28/TESPA1/IL7R/DPP4/CD160/CD3E/CCR7/SIRPG/KLRK1/KLRC4-KLRK1/JUP/BTLA/IFNG	14
Severe/Critical vs Mild/moderate: down	GO:0031341	regulation of cell killing	7/179	98/18670	4.39654e-05	0.00313662	0.00288783	RASGRP1/IL7R/CD160/STAP1/KLRK1/KLRC4-KLRK1/IFNG	7
Severe/Critical vs Mild/moderate: down	GO:0002292	T cell differentiation involved in immune response	6/179	68/18670	4.77642e-05	0.00322344	0.00296777	LY9/RORA/LEF1/GPR183/RORC/IFNG	6
Severe/Critical vs Mild/moderate: down	GO:0031343	positive regulation of cell killing	6/179	68/18670	4.77642e-05	0.00322344	0.00296777	RASGRP1/CD160/STAP1/KLRK1/KLRC4-KLRK1/IFNG	6
Severe/Critical vs Mild/moderate: down	GO:0032649	regulation of interferon-gamma production	7/179	101/18670	5.33592e-05	0.00350626	0.00322816	RASGRP1/CD96/CD160/CD3E/CCR7/KLRK1/KLRC4-KLRK1	7
Severe/Critical vs Mild/moderate: down	GO:0033081	regulation of T cell differentiation in thymus	4/179	24/18670	7.47257e-05	0.00458344	0.0042199	RASGRP1/TESPA1/CAMK4/IL7R	4
Severe/Critical vs Mild/moderate: down	GO:0050857	positive regulation of antigen receptor-mediated signaling pathway	4/179	24/18670	7.47257e-05	0.00458344	0.0042199	TESPA1/STAP1/CCR7/TRAT1	4
Severe/Critical vs Mild/moderate: down	GO:0002715	regulation of natural killer cell mediated immunity	5/179	46/18670	7.63679e-05	0.00458344	0.0042199	RASGRP1/CD96/CD160/KLRK1/KLRC4-KLRK1	5
Severe/Critical vs Mild/moderate: down	GO:0043367	CD4-positive, alpha-beta T cell differentiation	6/179	74/18670	7.70942e-05	0.00458344	0.0042199	LY9/RORA/LEF1/GPR183/RORC/IFNG	6
Severe/Critical vs Mild/moderate: down	GO:0001910	regulation of leukocyte mediated cytotoxicity	6/179	78/18670	0.000103565	0.00601399	0.00553699	RASGRP1/IL7R/CD160/STAP1/KLRK1/KLRC4-KLRK1	6
Severe/Critical vs Mild/moderate: down	GO:0033089	positive regulation of T cell differentiation in thymus	3/179	11/18670	0.000135129	0.00749817	0.00690344	RASGRP1/TESPA1/IL7R	3
Severe/Critical vs Mild/moderate: down	GO:0045060	negative thymic T cell selection	3/179	11/18670	0.000135129	0.00749817	0.00690344	CD28/CD3E/CCR7	3
Severe/Critical vs Mild/moderate: down	GO:0035025	positive regulation of Rho protein signal transduction	4/179	29/18670	0.000160892	0.00873362	0.0080409	GPR174/P2RY10/GPR18/ROBO1	4
Severe/Critical vs Mild/moderate: down	GO:0045954	positive regulation of natural killer cell mediated cytotoxicity	4/179	30/18670	0.000184262	0.00978938	0.00901293	RASGRP1/CD160/KLRK1/KLRC4-KLRK1	4
Severe/Critical vs Mild/moderate: down	GO:0001912	positive regulation of leukocyte mediated cytotoxicity	5/179	56/18670	0.000196976	0.0102468	0.0094341	RASGRP1/CD160/STAP1/KLRK1/KLRC4-KLRK1	5
Severe/Critical vs Mild/moderate: down	GO:0051482	positive regulation of cytosolic calcium ion concentration involved in phospholipase C-activating G protein-coupled signaling pathway	4/179	31/18670	0.000209984	0.0107006	0.00985189	GPR174/P2RY10/S1PR1/GPR18	4
Severe/Critical vs Mild/moderate: down	GO:0045619	regulation of lymphocyte differentiation	8/179	169/18670	0.000229627	0.0111723	0.0102862	RASGRP1/CD28/TESPA1/CAMK4/IL7R/FCRL3/ZNF683/IFNG	8
Severe/Critical vs Mild/moderate: down	GO:0045059	positive thymic T cell selection	3/179	13/18670	0.000230935	0.0111723	0.0102862	CD3D/CD3G/CD3E	3
Severe/Critical vs Mild/moderate: down	GO:0042093	T-helper cell differentiation	5/179	58/18670	0.000232663	0.0111723	0.0102862	LY9/RORA/LEF1/GPR183/RORC	5
Severe/Critical vs Mild/moderate: down	GO:0002717	positive regulation of natural killer cell mediated immunity	4/179	33/18670	0.000269033	0.0124403	0.0114536	RASGRP1/CD160/KLRK1/KLRC4-KLRK1	4
Severe/Critical vs Mild/moderate: down	GO:0032633	interleukin-4 production	4/179	33/18670	0.000269033	0.0124403	0.0114536	CD28/ITK/CD3E/LEF1	4
Severe/Critical vs Mild/moderate: down	GO:0050862	positive regulation of T cell receptor signaling pathway	3/179	14/18670	0.000291848	0.0132499	0.012199	TESPA1/CCR7/TRAT1	3
Severe/Critical vs Mild/moderate: down	GO:0033151	V(D)J recombination	3/179	15/18670	0.000362243	0.0153827	0.0141626	BCL11B/TCF7/LEF1	3
Severe/Critical vs Mild/moderate: down	GO:0002285	lymphocyte activation involved in immune response	8/179	181/18670	0.00036487	0.0153827	0.0141626	CD28/LY9/RORA/LEF1/GPR183/RORC/ZNF683/IFNG	8
Severe/Critical vs Mild/moderate: down	GO:0002228	natural killer cell mediated immunity	5/179	64/18670	0.000369629	0.0153827	0.0141626	RASGRP1/CD96/CD160/KLRK1/KLRC4-KLRK1	5
Severe/Critical vs Mild/moderate: down	GO:0046579	positive regulation of Ras protein signal transduction	5/179	64/18670	0.000369629	0.0153827	0.0141626	RASGRP1/GPR174/P2RY10/GPR18/ROBO1	5
Severe/Critical vs Mild/moderate: down	GO:0050922	negative regulation of chemotaxis	5/179	64/18670	0.000369629	0.0153827	0.0141626	GPR18/STAP1/KLRK1/KLRC4-KLRK1/ROBO1	5
Severe/Critical vs Mild/moderate: down	GO:0045580	regulation of T cell differentiation	7/179	139/18670	0.00039039	0.0157492	0.0145	RASGRP1/CD28/TESPA1/CAMK4/IL7R/ZNF683/IFNG	7
Severe/Critical vs Mild/moderate: down	GO:0030336	negative regulation of cell migration	11/179	334/18670	0.000391297	0.0157492	0.0145	SYNJ2BP/GPR18/STAP1/PTPRK/KLRK1/PTPRM/PFN2/KLRC4-KLRK1/JUP/ACVR1C/ROBO1	11
Severe/Critical vs Mild/moderate: down	GO:0032729	positive regulation of interferon-gamma production	5/179	65/18670	0.000397356	0.0157492	0.0145	RASGRP1/CD160/CD3E/KLRK1/KLRC4-KLRK1	5
Severe/Critical vs Mild/moderate: down	GO:0040013	negative regulation of locomotion	12/179	396/18670	0.000452908	0.0176705	0.0162689	SYNJ2BP/GPR18/MID2/STAP1/PTPRK/KLRK1/PTPRM/PFN2/KLRC4-KLRK1/JUP/ACVR1C/ROBO1	12
Severe/Critical vs Mild/moderate: down	GO:0050856	regulation of T cell receptor signaling pathway	4/179	39/18670	0.000517091	0.0198642	0.0182887	TESPA1/CD160/CCR7/TRAT1	4
Severe/Critical vs Mild/moderate: down	GO:0002286	T cell activation involved in immune response	6/179	106/18670	0.000551558	0.0208673	0.0192122	LY9/RORA/LEF1/GPR183/RORC/IFNG	6
Severe/Critical vs Mild/moderate: down	GO:2000146	negative regulation of cell motility	11/179	349/18670	0.000564863	0.0210517	0.0193819	SYNJ2BP/GPR18/STAP1/PTPRK/KLRK1/PTPRM/PFN2/KLRC4-KLRK1/JUP/ACVR1C/ROBO1	11
Severe/Critical vs Mild/moderate: down	GO:0001909	leukocyte mediated cytotoxicity	6/179	107/18670	0.000579744	0.0212886	0.0196	RASGRP1/IL7R/CD160/STAP1/KLRK1/KLRC4-KLRK1	6
Severe/Critical vs Mild/moderate: down	GO:0002706	regulation of lymphocyte mediated immunity	7/179	149/18670	0.000592301	0.0213331	0.0196411	RASGRP1/CD28/CD96/IL7R/CD160/KLRK1/KLRC4-KLRK1	7
Severe/Critical vs Mild/moderate: down	GO:0051057	positive regulation of small GTPase mediated signal transduction	5/179	71/18670	0.000598045	0.0213331	0.0196411	RASGRP1/GPR174/P2RY10/GPR18/ROBO1	5
Severe/Critical vs Mild/moderate: down	GO:0072676	lymphocyte migration	6/179	111/18670	0.000703847	0.0247536	0.0227902	S1PR1/CCR7/KLRK1/GPR183/KLRC4-KLRK1/GPR15	6
Severe/Critical vs Mild/moderate: down	GO:0032102	negative regulation of response to external stimulus	11/179	365/18670	0.000816659	0.0281246	0.0258939	RORA/NT5E/NR1D2/C1QTNF3/GPR18/EPHA4/STAP1/ABCD2/KLRK1/KLRC4-KLRK1/ROBO1	11
Severe/Critical vs Mild/moderate: down	GO:0042269	regulation of natural killer cell mediated cytotoxicity	4/179	44/18670	0.000822226	0.0281246	0.0258939	RASGRP1/CD160/KLRK1/KLRC4-KLRK1	4
Severe/Critical vs Mild/moderate: down	GO:0008038	neuron recognition	4/179	48/18670	0.00114399	0.0386019	0.0355401	NRCAM/AMIGO1/EPHA4/ROBO1	4
Severe/Critical vs Mild/moderate: down	GO:0050920	regulation of chemotaxis	8/179	217/18670	0.00119591	0.0393834	0.0362597	S1PR1/GPR18/STAP1/CCR7/KLRK1/GPR183/KLRC4-KLRK1/ROBO1	8
Severe/Critical vs Mild/moderate: down	GO:0001906	cell killing	7/179	168/18670	0.00119869	0.0393834	0.0362597	RASGRP1/IL7R/CD160/STAP1/KLRK1/KLRC4-KLRK1/IFNG	7
Severe/Critical vs Mild/moderate: down	GO:0051271	negative regulation of cellular component movement	11/179	384/18670	0.00123028	0.0395822	0.0364427	SYNJ2BP/GPR18/STAP1/PTPRK/KLRK1/PTPRM/PFN2/KLRC4-KLRK1/JUP/ACVR1C/ROBO1	11
Severe/Critical vs Mild/moderate: down	GO:0002686	negative regulation of leukocyte migration	4/179	49/18670	0.00123645	0.0395822	0.0364427	GPR18/STAP1/KLRK1/KLRC4-KLRK1	4
Severe/Critical vs Mild/moderate: down	GO:1902105	regulation of leukocyte differentiation	9/179	272/18670	0.00127685	0.040358	0.037157	RASGRP1/CD28/TESPA1/CAMK4/IL7R/LEF1/FCRL3/ZNF683/IFNG	9
Severe/Critical vs Mild/moderate: down	GO:0007413	axonal fasciculation	3/179	23/18670	0.00133266	0.0410822	0.0378237	NRCAM/AMIGO1/EPHA4	3
Severe/Critical vs Mild/moderate: down	GO:0106030	neuron projection fasciculation	3/179	23/18670	0.00133266	0.0410822	0.0378237	NRCAM/AMIGO1/EPHA4	3
Severe/Critical vs Mild/moderate: down	GO:0042101	T cell receptor complex	12/186	127/19717	2.91035e-09	7.3923e-07	7.26057e-07	CD3D/CD3G/TRAC/TRGV9/CD3E/TRAT1/TRGC2/TRBV29-1/CD8A/CD8B/TRGC1/TRDC	12
Severe/Critical vs Mild/moderate: down	GO:0098802	plasma membrane receptor complex	15/186	295/19717	1.40937e-07	1.74016e-05	1.70915e-05	TRAF5/SYNJ2BP/CD3D/CD3G/TRAC/TRGV9/CD3E/TRAT1/TRGC2/TRBV29-1/CD8A/ACVR1C/CD8B/TRGC1/TRDC	15
Severe/Critical vs Mild/moderate: down	GO:0009897	external side of plasma membrane	17/186	393/19717	2.0553e-07	1.74016e-05	1.70915e-05	CD28/S1PR1/IL7R/CD69/TMEM123/CD3D/NRCAM/CD3G/TRGV9/CD3E/CCR7/TRGC2/KLRK1/CD8A/KLRC4-KLRK1/TRGC1/TRDC	17
Severe/Critical vs Mild/moderate: down	GO:0042288	MHC class I protein binding	4/183	20/17697	4.70948e-05	0.00977639	0.00913465	KLRK1/CD8A/KLRC4-KLRK1/CD8B	4
Severe/Critical vs Mild/moderate: down	GO:0042287	MHC protein binding	5/183	40/17697	5.49236e-05	0.00977639	0.00913465	TRGV9/KLRK1/CD8A/KLRC4-KLRK1/CD8B	5
Severe/Critical vs Mild/moderate: down	GO:0015026	coreceptor activity	5/183	44/17697	8.76682e-05	0.0104033	0.00972041	CD28/CD8A/CD8B/FCRL1/GPR15	5
Severe/Critical vs Mild/moderate: down	GO:0003707	steroid hormone receptor activity	5/183	56/17697	0.000278979	0.0248292	0.0231993	NR3C2/RORA/NR1D2/LEF1/RORC	5
Severe/Critical vs Mild/moderate: down	GO:1990782	protein tyrosine kinase binding	6/183	93/17697	0.000407723	0.0290299	0.0271243	CBLB/EPHA4/STAP1/TRAT1/FCRL3/BANK1	6
Convalescent vs Health control: up	GO:0006958	complement activation, classical pathway	59/470	137/18670	6.36878e-58	2.17557e-54	1.93745e-54	IGLV1-51/IGKV1-17/IGLV2-23/IGLC2/IGLV1-47/IGHG1/IGHV3-23/IGKV3-15/IGLV2-14/IGHV3-20/IGHV4-59/IGLV6-57/IGLV3-25/IGLC3/IGHV3-49/IGLV3-27/IGKV1-5/IGLC1/IGLV2-11/IGKC/IGKV1D-39/IGLV1-40/IGKV1-12/IGLL5/IGLV3-1/IGHV4-28/IGKV3D-11/IGHV3-48/IGHV2-5/IGKV1D-33/IGHV4-61/IGKV4-1/IGKV2-30/IGHV3-13/IGHV4-4/IGHV4-34/C1QC/IGLV3-21/IGHV3-53/IGHV3-7/IGHV3-11/IGHV3-21/IGKV2D-28/IGLV2-8/IGHV3-33/IGHV1-3/IGKV1-16/IGH…	59
Convalescent vs Health control: up	GO:0002455	humoral immune response mediated by circulating immunoglobulin	60/470	150/18670	1.56966e-56	2.68099e-53	2.38754e-53	IGLV1-51/IGKV1-17/IGLV2-23/IGLC2/IGLV1-47/IGHG1/IGHV3-23/IGKV3-15/IGLV2-14/IGHV3-20/IGHV4-59/IGLV6-57/IGLV3-25/IGLC3/IGHV3-49/IGLV3-27/IGKV1-5/IGLC1/IGLV2-11/IGKC/IGKV1D-39/IGLV1-40/IGKV1-12/IGLL5/IGLV3-1/IGHV4-28/IGKV3D-11/IGHV3-48/IGHV2-5/IGKV1D-33/IGHV4-61/IGKV4-1/IGKV2-30/IGHV3-13/IGHV4-4/IGHV4-34/C1QC/IGLV3-21/IGHV3-53/IGHV3-7/IGHV3-11/IGHV3-21/IGKV2D-28/IGLV2-8/IGHV3-33/IGHV1-3/IGKV1-16/IGH…	60
Convalescent vs Health control: up	GO:0006956	complement activation	60/470	175/18670	9.04969e-52	1.03046e-48	9.1767e-49	IGLV1-51/IGKV1-17/IGLV2-23/IGLC2/IGLV1-47/IGHG1/IGHV3-23/IGKV3-15/IGLV2-14/IGHV3-20/IGHV4-59/IGLV6-57/IGLV3-25/IGLC3/IGHV3-49/IGLV3-27/IGKV1-5/IGLC1/IGLV2-11/IGKC/IGKV1D-39/IGLV1-40/IGKV1-12/IGLL5/IGLV3-1/IGHV4-28/IGKV3D-11/IGHV3-48/IGHV2-5/IGKV1D-33/IGHV4-61/IGKV4-1/IGKV2-30/IGHV3-13/IGHV4-4/IGHV4-34/C1QC/IGLV3-21/IGHV3-53/IGHV3-7/IGHV3-11/IGHV3-21/IGKV2D-28/IGLV2-8/CD59/IGHV3-33/IGHV1-3/IGKV1-1…	60
Convalescent vs Health control: up	GO:0072376	protein activation cascade	61/470	198/18670	2.08291e-49	1.77881e-46	1.58411e-46	IGLV1-51/IGKV1-17/IGLV2-23/IGLC2/IGLV1-47/IGHG1/IGHV3-23/IGKV3-15/IGLV2-14/IGHV3-20/IGHV4-59/IGLV6-57/IGLV3-25/IGLC3/IGHV3-49/IGLV3-27/IGKV1-5/IGLC1/IGLV2-11/IGKC/IGKV1D-39/IGLV1-40/IGKV1-12/IGLL5/IGLV3-1/IGHV4-28/IGKV3D-11/IGHV3-48/IGHV2-5/IGKV1D-33/IGHV4-61/IGKV4-1/IGKV2-30/IGHV3-13/IGHV4-4/IGHV4-34/C1QC/IGLV3-21/IGHV3-53/IGHV3-7/IGHV3-11/IGHV3-21/IGKV2D-28/IGLV2-8/CD59/IGHV3-33/IGHV1-3/IGKV1-1…	61
Convalescent vs Health control: up	GO:0030449	regulation of complement activation	49/470	115/18670	7.09615e-48	4.84809e-45	4.31745e-45	IGLV1-51/IGKV1-17/IGLV2-23/IGLC2/IGLV1-47/IGHG1/IGHV3-23/IGKV3-15/IGLV2-14/IGHV4-59/IGLV6-57/IGLV3-25/IGLC3/IGLV3-27/IGKV1-5/IGLC1/IGLV2-11/IGKC/IGKV1D-39/IGLV1-40/IGKV1-12/IGLV3-1/IGKV3D-11/IGHV3-48/IGHV2-5/IGKV1D-33/IGKV4-1/IGKV2-30/IGHV3-13/IGHV4-34/C1QC/IGLV3-21/IGHV3-53/IGHV3-7/IGHV3-11/IGKV2D-28/IGLV2-8/CD59/IGHV3-33/IGKV1-16/IGHV3-30/IGKV3-20/IGLV3-19/IGKV2D-30/IGKV3D-20/C1QBP/C1R/IGKV1-39…	49
Convalescent vs Health control: up	GO:2000257	regulation of protein activation cascade	49/470	116/18670	1.20129e-47	6.83933e-45	6.09074e-45	IGLV1-51/IGKV1-17/IGLV2-23/IGLC2/IGLV1-47/IGHG1/IGHV3-23/IGKV3-15/IGLV2-14/IGHV4-59/IGLV6-57/IGLV3-25/IGLC3/IGLV3-27/IGKV1-5/IGLC1/IGLV2-11/IGKC/IGKV1D-39/IGLV1-40/IGKV1-12/IGLV3-1/IGKV3D-11/IGHV3-48/IGHV2-5/IGKV1D-33/IGKV4-1/IGKV2-30/IGHV3-13/IGHV4-34/C1QC/IGLV3-21/IGHV3-53/IGHV3-7/IGHV3-11/IGKV2D-28/IGLV2-8/CD59/IGHV3-33/IGKV1-16/IGHV3-30/IGKV3-20/IGLV3-19/IGKV2D-30/IGKV3D-20/C1QBP/C1R/IGKV1-39…	49
Convalescent vs Health control: up	GO:0016064	immunoglobulin mediated immune response	60/470	218/18670	2.3331e-45	1.13855e-42	1.01393e-42	IGLV1-51/IGKV1-17/IGLV2-23/IGLC2/IGLV1-47/IGHG1/IGHV3-23/IGKV3-15/IGLV2-14/IGHV3-20/IGHV4-59/IGLV6-57/IGLV3-25/IGLC3/IGHV3-49/IGLV3-27/IGKV1-5/IGLC1/IGLV2-11/IGKC/IGKV1D-39/IGLV1-40/IGKV1-12/IGLL5/IGLV3-1/IGHV4-28/IGKV3D-11/IGHV3-48/IGHV2-5/IGKV1D-33/IGHV4-61/IGKV4-1/IGKV2-30/IGHV3-13/IGHV4-4/IGHV4-34/C1QC/IGLV3-21/IGHV3-53/IGHV3-7/IGHV3-11/IGHV3-21/IGKV2D-28/IGLV2-8/IGHV3-33/IGHV1-3/IGKV1-16/IGH…	60
Convalescent vs Health control: up	GO:0019724	B cell mediated immunity	60/470	221/18670	5.67662e-45	2.42392e-42	2.15861e-42	IGLV1-51/IGKV1-17/IGLV2-23/IGLC2/IGLV1-47/IGHG1/IGHV3-23/IGKV3-15/IGLV2-14/IGHV3-20/IGHV4-59/IGLV6-57/IGLV3-25/IGLC3/IGHV3-49/IGLV3-27/IGKV1-5/IGLC1/IGLV2-11/IGKC/IGKV1D-39/IGLV1-40/IGKV1-12/IGLL5/IGLV3-1/IGHV4-28/IGKV3D-11/IGHV3-48/IGHV2-5/IGKV1D-33/IGHV4-61/IGKV4-1/IGKV2-30/IGHV3-13/IGHV4-4/IGHV4-34/C1QC/IGLV3-21/IGHV3-53/IGHV3-7/IGHV3-11/IGHV3-21/IGKV2D-28/IGLV2-8/IGHV3-33/IGHV1-3/IGKV1-16/IGH…	60
Convalescent vs Health control: up	GO:0002920	regulation of humoral immune response	49/470	134/18670	6.09477e-44	2.3133e-41	2.0601e-41	IGLV1-51/IGKV1-17/IGLV2-23/IGLC2/IGLV1-47/IGHG1/IGHV3-23/IGKV3-15/IGLV2-14/IGHV4-59/IGLV6-57/IGLV3-25/IGLC3/IGLV3-27/IGKV1-5/IGLC1/IGLV2-11/IGKC/IGKV1D-39/IGLV1-40/IGKV1-12/IGLV3-1/IGKV3D-11/IGHV3-48/IGHV2-5/IGKV1D-33/IGKV4-1/IGKV2-30/IGHV3-13/IGHV4-34/C1QC/IGLV3-21/IGHV3-53/IGHV3-7/IGHV3-11/IGKV2D-28/IGLV2-8/CD59/IGHV3-33/IGKV1-16/IGHV3-30/IGKV3-20/IGLV3-19/IGKV2D-30/IGKV3D-20/C1QBP/C1R/IGKV1-39…	49
Convalescent vs Health control: up	GO:0002377	immunoglobulin production	54/470	193/18670	2.85327e-41	9.68804e-39	8.62764e-39	IGLV1-51/IGKV2D-29/IGKV1-17/IGLV2-23/IGLV5-45/MZB1/IGLV1-47/IGKV3-15/IGLV2-14/IGLV6-57/IGLV3-25/IGLV7-46/IGLV3-27/IGKV1-5/IGLV2-11/IGKC/IGKV1D-39/IGKV1-6/IGLV1-40/IGKV1-12/IGLV4-69/IGLV3-1/IGLV3-16/IGKV2-24/IGLV3-10/IGKV3D-11/IGLV1-36/IGKV1D-33/IGLV9-49/IGKV4-1/IGKV1-27/IGKV2-30/IGLV2-18/IGLV5-37/IGKV1-8/IGLV3-21/IGLV3-9/IGKV2D-28/IGLV2-8/IGKV1D-17/IGKV1-16/IGKV3-20/IGLV8-61/IGKV1-9/IGLV3-19/IGKV…	54
Convalescent vs Health control: up	GO:0006959	humoral immune response	69/470	356/18670	3.11968e-41	9.68804e-39	8.62764e-39	IGLV1-51/IGKV1-17/IGLV2-23/IGLC2/IGLV1-47/IGHG1/IGHV3-23/JCHAIN/IGKV3-15/IGLV2-14/IGHV3-20/IGHV4-59/IGLV6-57/IGLV3-25/IGLC3/IGHV3-49/IGLV3-27/IGKV1-5/IGLC1/IGLV2-11/IGKC/IGKV1D-39/IGLV1-40/IGKV1-12/IGLL5/IGLV3-1/IGHV4-28/IGKV3D-11/IGHV3-48/IGHV2-5/IGKV1D-33/H2BC4/IGHV4-61/IGKV4-1/IGKV2-30/H2BC7/IGHV3-13/IGHV4-4/IGHV4-34/C1QC/IGLV3-21/IGHV3-53/IGHV3-7/IGHV3-11/IGHV3-21/IGKV2D-28/IGLV2-8/CD59/IGHV3…	69
Convalescent vs Health control: up	GO:0002673	regulation of acute inflammatory response	50/470	159/18670	4.65483e-41	1.32508e-38	1.18004e-38	IGLV1-51/IGKV1-17/IGLV2-23/IGLC2/IGLV1-47/IGHG1/IGHV3-23/IGKV3-15/IGLV2-14/IGHV4-59/IGLV6-57/IGLV3-25/IGLC3/IGLV3-27/IGKV1-5/IGLC1/IGLV2-11/IGKC/IGKV1D-39/IGLV1-40/IGKV1-12/IGLV3-1/IGKV3D-11/IGHV3-48/IGHV2-5/IGKV1D-33/IGKV4-1/IGKV2-30/IGHV3-13/IGHV4-34/C1QC/IGLV3-21/IGHV3-53/IGHV3-7/IGHV3-11/IGKV2D-28/IGLV2-8/CD59/IGHV3-33/IGKV1-16/IGHV3-30/IGKV3-20/IGLV3-19/IGKV2D-30/IGKV3D-20/C1QBP/C1R/IGKV1-39…	50
Convalescent vs Health control: up	GO:0038095	Fc-epsilon receptor signaling pathway	50/470	169/18670	1.39511e-39	3.66592e-37	3.26467e-37	IGLV1-51/IGKV1-17/IGLV2-23/IGLC2/IGLV1-47/IGHV3-23/IGKV3-15/IGLV2-14/IGHV4-59/IGLV6-57/IGLV3-25/IGLC3/IGLV3-27/IGKV1-5/IGLC1/IGLV2-11/IGKC/IGKV1D-39/IGLV1-40/IGKV1-12/IGLV3-1/IGKV3D-11/IGHV3-48/IGHV2-5/IGKV1D-33/IGKV4-1/IGKV2-30/IGHV3-13/IGHV4-34/IGLV3-21/IGHV3-53/IGHV3-7/IGHV3-11/IGKV2D-28/IGLV2-8/IGHV3-33/IGKV1-16/IGHV3-30/IGKV3-20/PSMB2/IGLV3-19/IGKV2D-30/IGKV3D-20/PSMA6/PSMA5/PSME2/IGKV1-39/P…	50
Convalescent vs Health control: up	GO:0002431	Fc receptor mediated stimulatory signaling pathway	46/470	145/18670	5.05107e-38	1.23246e-35	1.09756e-35	IGLV1-51/IGKV1-17/IGLV2-23/IGLC2/IGLV1-47/IGHG1/IGHV3-23/IGKV3-15/IGLV2-14/IGHV4-59/IGLV6-57/IGLV3-25/IGLC3/IGLV3-27/IGKV1-5/IGLC1/IGLV2-11/IGKC/IGKV1D-39/IGLV1-40/IGKV1-12/IGLV3-1/IGKV3D-11/IGHV3-48/IGHV2-5/IGKV1D-33/IGKV4-1/IGKV2-30/IGHV3-13/IGHV4-34/IGLV3-21/IGHV3-53/IGHV3-7/IGHV3-11/IGKV2D-28/IGLV2-8/IGHV3-33/IGKV1-16/IGHV3-30/IGKV3-20/IGLV3-19/IGKV2D-30/IGKV3D-20/IGKV1-39/PLSCR1/IGLV7-43	46
Convalescent vs Health control: up	GO:0002433	immune response-regulating cell surface receptor signaling pathway involved in phagocytosis	45/470	139/18670	1.16472e-37	2.48667e-35	2.2145e-35	IGLV1-51/IGKV1-17/IGLV2-23/IGLC2/IGLV1-47/IGHG1/IGHV3-23/IGKV3-15/IGLV2-14/IGHV4-59/IGLV6-57/IGLV3-25/IGLC3/IGLV3-27/IGKV1-5/IGLC1/IGLV2-11/IGKC/IGKV1D-39/IGLV1-40/IGKV1-12/IGLV3-1/IGKV3D-11/IGHV3-48/IGHV2-5/IGKV1D-33/IGKV4-1/IGKV2-30/IGHV3-13/IGHV4-34/IGLV3-21/IGHV3-53/IGHV3-7/IGHV3-11/IGKV2D-28/IGLV2-8/IGHV3-33/IGKV1-16/IGHV3-30/IGKV3-20/IGLV3-19/IGKV2D-30/IGKV3D-20/IGKV1-39/IGLV7-43	45
Convalescent vs Health control: up	GO:0038096	Fc-gamma receptor signaling pathway involved in phagocytosis	45/470	139/18670	1.16472e-37	2.48667e-35	2.2145e-35	IGLV1-51/IGKV1-17/IGLV2-23/IGLC2/IGLV1-47/IGHG1/IGHV3-23/IGKV3-15/IGLV2-14/IGHV4-59/IGLV6-57/IGLV3-25/IGLC3/IGLV3-27/IGKV1-5/IGLC1/IGLV2-11/IGKC/IGKV1D-39/IGLV1-40/IGKV1-12/IGLV3-1/IGKV3D-11/IGHV3-48/IGHV2-5/IGKV1D-33/IGKV4-1/IGKV2-30/IGHV3-13/IGHV4-34/IGLV3-21/IGHV3-53/IGHV3-7/IGHV3-11/IGKV2D-28/IGLV2-8/IGHV3-33/IGKV1-16/IGHV3-30/IGKV3-20/IGLV3-19/IGKV2D-30/IGKV3D-20/IGKV1-39/IGLV7-43	45
Convalescent vs Health control: up	GO:0038094	Fc-gamma receptor signaling pathway	45/470	142/18670	3.44794e-37	6.92833e-35	6.17e-35	IGLV1-51/IGKV1-17/IGLV2-23/IGLC2/IGLV1-47/IGHG1/IGHV3-23/IGKV3-15/IGLV2-14/IGHV4-59/IGLV6-57/IGLV3-25/IGLC3/IGLV3-27/IGKV1-5/IGLC1/IGLV2-11/IGKC/IGKV1D-39/IGLV1-40/IGKV1-12/IGLV3-1/IGKV3D-11/IGHV3-48/IGHV2-5/IGKV1D-33/IGKV4-1/IGKV2-30/IGHV3-13/IGHV4-34/IGLV3-21/IGHV3-53/IGHV3-7/IGHV3-11/IGKV2D-28/IGLV2-8/IGHV3-33/IGKV1-16/IGHV3-30/IGKV3-20/IGLV3-19/IGKV2D-30/IGKV3D-20/IGKV1-39/IGLV7-43	45
Convalescent vs Health control: up	GO:0070613	regulation of protein processing	49/470	180/18670	7.25359e-37	1.37657e-34	1.2259e-34	IGLV1-51/IGKV1-17/IGLV2-23/IGLC2/IGLV1-47/IGHG1/IGHV3-23/IGKV3-15/IGLV2-14/IGHV4-59/IGLV6-57/IGLV3-25/IGLC3/IGLV3-27/IGKV1-5/IGLC1/IGLV2-11/IGKC/IGKV1D-39/IGLV1-40/IGKV1-12/IGLV3-1/IGKV3D-11/IGHV3-48/IGHV2-5/IGKV1D-33/IGKV4-1/IGKV2-30/IGHV3-13/IGHV4-34/C1QC/IGLV3-21/IGHV3-53/IGHV3-7/IGHV3-11/IGKV2D-28/IGLV2-8/CD59/IGHV3-33/IGKV1-16/IGHV3-30/IGKV3-20/IGLV3-19/IGKV2D-30/IGKV3D-20/C1QBP/C1R/IGKV1-39…	49
Convalescent vs Health control: up	GO:0002526	acute inflammatory response	53/470	220/18670	7.78699e-37	1.40002e-34	1.24678e-34	IGLV1-51/IGKV1-17/IGLV2-23/IGLC2/IGLV1-47/IGHG1/IGHV3-23/IGKV3-15/IGLV2-14/IGHV4-59/IGLV6-57/IGLV3-25/IGLC3/IGLV3-27/IGKV1-5/IGLC1/IGLV2-11/IGKC/IGKV1D-39/IGLV1-40/IGKV1-12/IGLV3-1/IGKV3D-11/IGHV3-48/IGHV2-5/IGKV1D-33/IGKV4-1/IGKV2-30/IGHV3-13/IGHV4-34/C1QC/IGLV3-21/IGHV3-53/IGHV3-7/IGHV3-11/IGKV2D-28/IGLV2-8/CD59/IGHV3-33/IGKV1-16/IGHV3-30/IGKV3-20/IGLV3-19/IGKV2D-30/OPRM1/IGKV3D-20/C1QBP/C1R/IG…	53
Convalescent vs Health control: up	GO:1903317	regulation of protein maturation	49/470	182/18670	1.30108e-36	2.22225e-34	1.97901e-34	IGLV1-51/IGKV1-17/IGLV2-23/IGLC2/IGLV1-47/IGHG1/IGHV3-23/IGKV3-15/IGLV2-14/IGHV4-59/IGLV6-57/IGLV3-25/IGLC3/IGLV3-27/IGKV1-5/IGLC1/IGLV2-11/IGKC/IGKV1D-39/IGLV1-40/IGKV1-12/IGLV3-1/IGKV3D-11/IGHV3-48/IGHV2-5/IGKV1D-33/IGKV4-1/IGKV2-30/IGHV3-13/IGHV4-34/C1QC/IGLV3-21/IGHV3-53/IGHV3-7/IGHV3-11/IGKV2D-28/IGLV2-8/CD59/IGHV3-33/IGKV1-16/IGHV3-30/IGKV3-20/IGLV3-19/IGKV2D-30/IGKV3D-20/C1QBP/C1R/IGKV1-39…	49
Convalescent vs Health control: up	GO:0002440	production of molecular mediator of immune response	58/470	286/18670	8.13412e-36	1.32315e-33	1.17833e-33	IGLV1-51/IGKV2D-29/IGKV1-17/IGLV2-23/IGLV5-45/MZB1/IGLV1-47/IGKV3-15/IGLV2-14/IGLV6-57/IGLV3-25/IGLV7-46/IGLV3-27/IGKV1-5/IGLV2-11/IGKC/RSAD2/IGKV1D-39/IGKV1-6/IGLV1-40/IGKV1-12/IGLV4-69/IGLV3-1/IGLV3-16/IGKV2-24/IGLV3-10/IGKV3D-11/IGLV1-36/IGKV1D-33/IGLV9-49/IGKV4-1/IGKV1-27/IGKV2-30/IGLV2-18/IGLV5-37/IGKV1-8/IGLV3-21/IGLV3-9/IGKV2D-28/IGLV2-8/IGKV1D-17/IGKV1-16/IGKV3-20/IGLV8-61/IGKV1-9/IGLV3-1…	58
Convalescent vs Health control: up	GO:0002449	lymphocyte mediated immunity	62/470	352/18670	1.63415e-34	2.53739e-32	2.25966e-32	IGLV1-51/IGKV1-17/IGLV2-23/IGLC2/IGLV1-47/IGHG1/IGHV3-23/IGKV3-15/IGLV2-14/IGHV3-20/IGHV4-59/IGLV6-57/IGLV3-25/IGLC3/IGHV3-49/IGLV3-27/IGKV1-5/IGLC1/IGLV2-11/IGKC/RSAD2/IGKV1D-39/IGLV1-40/IGKV1-12/IGLL5/IGLV3-1/IGHV4-28/IGKV3D-11/IGHV3-48/IGHV2-5/IGKV1D-33/IGHV4-61/IGKV4-1/IGKV2-30/IGHV3-13/IGHV4-4/IGHV4-34/C1QC/IGLV3-21/IGHV3-53/IGHV3-7/IGHV3-11/IGHV3-21/IGKV2D-28/IGLV2-8/IGHV3-33/IGHV1-3/IGKV1-…	62
Convalescent vs Health control: up	GO:0002460	adaptive immune response based on somatic recombination of immune receptors built from immunoglobulin superfamily domains	62/470	361/18670	7.45578e-34	1.10735e-31	9.86143e-32	IGLV1-51/IGKV1-17/IGLV2-23/IGLC2/IGLV1-47/IGHG1/IGHV3-23/IGKV3-15/IGLV2-14/IGHV3-20/IGHV4-59/IGLV6-57/IGLV3-25/IGLC3/IGHV3-49/IGLV3-27/IGKV1-5/IGLC1/IGLV2-11/IGKC/RSAD2/IGKV1D-39/IGLV1-40/IGKV1-12/IGLL5/IGLV3-1/IGHV4-28/IGKV3D-11/IGHV3-48/IGHV2-5/IGKV1D-33/IGHV4-61/IGKV4-1/IGKV2-30/IGHV3-13/IGHV4-4/IGHV4-34/C1QC/IGLV3-21/IGHV3-53/IGHV3-7/IGHV3-11/IGHV3-21/IGKV2D-28/IGLV2-8/IGHV3-33/IGHV1-3/IGKV1-…	62
Convalescent vs Health control: up	GO:0038093	Fc receptor signaling pathway	51/470	241/18670	1.66356e-32	2.36779e-30	2.10863e-30	IGLV1-51/IGKV1-17/IGLV2-23/IGLC2/IGLV1-47/IGHG1/IGHV3-23/IGKV3-15/IGLV2-14/IGHV4-59/IGLV6-57/IGLV3-25/IGLC3/IGLV3-27/IGKV1-5/IGLC1/IGLV2-11/IGKC/IGKV1D-39/IGLV1-40/IGKV1-12/IGLV3-1/IGKV3D-11/IGHV3-48/IGHV2-5/IGKV1D-33/IGKV4-1/IGKV2-30/IGHV3-13/IGHV4-34/IGLV3-21/IGHV3-53/IGHV3-7/IGHV3-11/IGKV2D-28/IGLV2-8/IGHV3-33/IGKV1-16/IGHV3-30/IGKV3-20/PSMB2/IGLV3-19/IGKV2D-30/IGKV3D-20/PSMA6/PSMA5/PSME2/IGKV…	51
Convalescent vs Health control: up	GO:0006909	phagocytosis	60/470	369/18670	2.1083e-31	2.88078e-29	2.56546e-29	IGLV1-51/IGKV1-17/IGLV2-23/IGLC2/IGLV1-47/IGHG1/IGHV3-23/TXNDC5/IGKV3-15/IGLV2-14/IGHV3-20/IGHV4-59/IGLV6-57/IGLV3-25/IGLC3/IGHV3-49/IGLV3-27/IGKV1-5/IGLC1/IGLV2-11/IGKC/IGKV1D-39/IGLV1-40/IGKV1-12/IGLL5/IGLV3-1/IGHV4-28/IGKV3D-11/IGHV3-48/IGHV2-5/IGKV1D-33/IGHV4-61/IGKV4-1/IGKV2-30/IGHV3-13/IGHV4-4/IGHV4-34/IGLV3-21/IGHV3-53/IGHV3-7/IGHV3-11/IGHV3-21/IGKV2D-28/IGLV2-8/IGHV3-33/IGHV1-3/IGKV1-16/I…	60
Convalescent vs Health control: up	GO:0002429	immune response-activating cell surface receptor signaling pathway	66/470	473/18670	2.03952e-30	2.67962e-28	2.38632e-28	IGLV1-51/IGKV1-17/IGLV2-23/CD38/IGLC2/IGLV1-47/IGHG1/IGHV3-23/IGKV3-15/IGLV2-14/IGHV3-20/IGHV4-59/IGLV6-57/IGLV3-25/IGLC3/IGHV3-49/IGLV3-27/IGKV1-5/IGLC1/IGLV2-11/IGKC/IGKV1D-39/IGLV1-40/IGKV1-12/IGLL5/IGLV3-1/IGHV4-28/IGKV3D-11/IGHV3-48/IGHV2-5/IGKV1D-33/IGHV4-61/IGKV4-1/IGKV2-30/IGHV3-13/IGHV4-4/IGHV4-34/IGLV3-21/IGHV3-53/IGHV3-7/IGHV3-11/IGHV3-21/IGKV2D-28/IGLV2-8/IGHV3-33/IGHV1-3/CACNB3/IGKV1…	66
Convalescent vs Health control: up	GO:0016485	protein processing	54/470	328/18670	1.37975e-28	1.74564e-26	1.55457e-26	IGLV1-51/SPCS3/IGKV1-17/IGLV2-23/IGLC2/IGLV1-47/IGHG1/IGHV3-23/IGKV3-15/IGLV2-14/IGHV4-59/IGLV6-57/IGLV3-25/IGLC3/IGLV3-27/IGKV1-5/IGLC1/IGLV2-11/IGKC/IGKV1D-39/IGLV1-40/IGKV1-12/IGLV3-1/SEC11C/IGKV3D-11/IGHV3-48/IGHV2-5/IGKV1D-33/TMEM208/IGKV4-1/IGKV2-30/IGHV3-13/IGHV4-34/C1QC/IGLV3-21/IGHV3-53/IGHV3-7/IGHV3-11/IGKV2D-28/IGLV2-8/CD59/IGHV3-33/IGKV1-16/IGHV3-30/IGKV3-20/IGLV3-19/IGKV2D-30/IGKV3D-…	54
Convalescent vs Health control: up	GO:0051604	protein maturation	57/470	397/18670	5.76477e-27	7.03301e-25	6.26322e-25	IGLV1-51/SPCS3/IGKV1-17/IGLV2-23/IGLC2/IGLV1-47/IGHG1/IGHV3-23/IGKV3-15/IGLV2-14/IGHV4-59/IGLV6-57/IGLV3-25/IGLC3/IGLV3-27/IGKV1-5/IGLC1/IGLV2-11/IGKC/IGKV1D-39/IGLV1-40/IGKV1-12/IGLV3-1/SEC11C/IGKV3D-11/IGHV3-48/IGHV2-5/IGKV1D-33/PRDX4/TMEM208/IGKV4-1/IGKV2-30/DNAJB11/IGHV3-13/IGHV4-34/C1QC/IGLV3-21/IGHV3-53/IGHV3-7/IGHV3-11/IGKV2D-28/IGLV2-8/CD59/IGHV3-33/NAA10/IGKV1-16/IGHV3-30/IGKV3-20/IGLV3-…	57
Convalescent vs Health control: up	GO:0006898	receptor-mediated endocytosis	50/470	316/18670	1.06188e-25	1.25083e-23	1.11392e-23	IGLV1-51/IGKV1-17/IGLV2-23/IGLC2/IGLV1-47/IGHV3-23/JCHAIN/IGKV3-15/IGLV2-14/IGHV4-59/IGLV6-57/IGLV3-25/IGLC3/IGLV3-27/IGKV1-5/IGLC1/HBA2/IGLV2-11/IGKC/IGKV1D-39/IGLV1-40/IGKV1-12/CAV1/IGLV3-1/IGKV3D-11/IGHV3-48/IGHV2-5/IGKV1D-33/IGKV4-1/IGKV2-30/IGHV3-13/IGHV4-34/IGLV3-21/IGHV3-53/IGHV3-7/IGHV3-11/IGKV2D-28/IGLV2-8/IGHV3-33/HSP90B1/IGKV1-16/IGHV3-30/IGKV3-20/IGLV3-19/IGKV2D-30/IGKV3D-20/IGKV1-39/…	50
Convalescent vs Health control: up	GO:0002697	regulation of immune effector process	58/470	458/18670	1.4584e-24	1.66063e-22	1.47887e-22	IGLV1-51/IGKV1-17/IGLV2-23/MZB1/IGLC2/IGLV1-47/IGHG1/IGHV3-23/IGKV3-15/IGLV2-14/IGHV4-59/IGLV6-57/IGLV3-25/IGLC3/IGLV3-27/IGKV1-5/IGLC1/IGLV2-11/IGKC/RSAD2/IGKV1D-39/IGLV1-40/IGKV1-12/IGLV3-1/IGKV3D-11/IGHV3-48/IGHV2-5/IGKV1D-33/IGKV4-1/IGKV2-30/HERC5/IGHV3-13/IGHV4-34/C1QC/IGLV3-21/IGHV3-53/IGHV3-7/IGHV3-11/IGKV2D-28/IGLV2-8/CD59/IGHV3-33/IFIT1/IGKV1-16/IGHV3-30/IGKV3-20/DHX58/IGLV3-19/IGKV2D-30…	58
Convalescent vs Health control: up	GO:0006910	phagocytosis, recognition	27/470	84/18670	6.37974e-23	7.03006e-21	6.2606e-21	IGLC2/IGHG1/IGHV3-23/IGHV3-20/IGHV4-59/IGLC3/IGHV3-49/IGLC1/IGKC/IGLL5/IGHV4-28/IGHV3-48/IGHV2-5/IGHV4-61/IGHV3-13/IGHV4-4/IGHV4-34/IGHV3-53/IGHV3-7/IGHV3-11/IGHV3-21/IGHV3-33/IGHV1-3/IGHV3-30/IGHV1-58/IGHV1-69D/IGHV3-74	27
Convalescent vs Health control: up	GO:0140014	mitotic nuclear division	42/470	264/18670	8.02998e-22	8.57201e-20	7.63377e-20	BUB1/UBE2C/TPX2/DLGAP5/NDC80/CDC20/KIF4A/AURKB/NCAPH/PLK1/NUSAP1/KIF11/CENPF/CHEK1/KIF14/CDT1/KIF18B/MKI67/CCNB1/MYBL2/NCAPG/CDC6/NEK2/ZWINT/PTTG1/CDCA8/ANLN/KIF2C/CDCA5/NAA10/BIRC5/NUF2/DRG1/KNTC1/DSCC1/SMC4/MAD2L1/TTK/SPAG5/SGO1/FBXO5/TRIP13	42
Convalescent vs Health control: up	GO:0000070	mitotic sister chromatid segregation	32/470	151/18670	8.89591e-21	9.20862e-19	8.2007e-19	BUB1/DLGAP5/NDC80/CDC20/KIF4A/AURKB/NCAPH/PLK1/NUSAP1/CENPF/KIF14/CDT1/KIF18B/CCNB1/NCAPG/CDC6/NEK2/ZWINT/PTTG1/CDCA8/KIF2C/CDCA5/NAA10/NUF2/DSCC1/SMC4/MAD2L1/TTK/SPAG5/SGO1/FBXO5/TRIP13	32
Convalescent vs Health control: up	GO:0000819	sister chromatid segregation	35/470	189/18670	1.40333e-20	1.40994e-18	1.25561e-18	BUB1/DLGAP5/NDC80/CDC20/KIF4A/AURKB/NCAPH/PLK1/NUSAP1/TOP2A/CENPF/KIF14/CDT1/KIF18B/CCNB1/NCAPG/CDC6/NEK2/ZWINT/ESCO2/PTTG1/CDCA8/FEN1/KIF2C/CDCA5/NAA10/NUF2/DSCC1/SMC4/MAD2L1/TTK/SPAG5/SGO1/FBXO5/TRIP13	35
Convalescent vs Health control: up	GO:0050727	regulation of inflammatory response	54/470	485/18670	2.83013e-20	2.76221e-18	2.45987e-18	IGLV1-51/IGKV1-17/IGLV2-23/IGLC2/IGLV1-47/IGHG1/USP18/IGHV3-23/IGKV3-15/IGLV2-14/IGHV4-59/IGLV6-57/IGLV3-25/IGLC3/IGLV3-27/IGKV1-5/IGLC1/IGLV2-11/IGKC/IGKV1D-39/IGLV1-40/IGKV1-12/IGLV3-1/IGKV3D-11/IGHV3-48/IGHV2-5/IGKV1D-33/IGKV4-1/IGKV2-30/IGHV3-13/IGHV4-34/C1QC/IGLV3-21/IGHV3-53/IGHV3-7/IGHV3-11/IGKV2D-28/IGLV2-8/MDK/CD59/IGHV3-33/IGKV1-16/IGHV3-30/IGKV3-20/IGLV3-19/IGKV2D-30/IGKV3D-20/C1QBP/PS…	54
Convalescent vs Health control: up	GO:0050900	leukocyte migration	54/470	499/18670	1.04819e-19	9.94615e-18	8.8575e-18	IGLV1-51/IGKV1-17/IGLV2-23/IGLC2/IGLV1-47/IGHV3-23/JCHAIN/IGKV3-15/IGLV2-14/IGHV4-59/IGLV6-57/IGLV3-25/IGLC3/IGLV3-27/IGKV1-5/IGLC1/IGLV2-11/IGKC/IGKV1D-39/IGLV1-40/IGKV1-12/CAV1/IGLV3-1/IGKV3D-11/IGHV3-48/IGHV2-5/IGKV1D-33/IGKV4-1/SDC1/IGKV2-30/IGHV3-13/IGHV4-34/IGLV3-21/IGHV3-53/IGHV3-7/IGHV3-11/CD34/IGKV2D-28/IGLV2-8/MDK/IGHV3-33/IGKV1-16/IGHV3-30/IGKV3-20/IGLV3-19/IGKV2D-30/IGKV3D-20/C1QBP/GY…	54
Convalescent vs Health control: up	GO:0099024	plasma membrane invagination	28/470	127/18670	8.07594e-19	7.45606e-17	6.63996e-17	IGLC2/IGHG1/IGHV3-23/IGHV3-20/IGHV4-59/IGLC3/IGHV3-49/IGLC1/IGKC/AURKB/IGLL5/IGHV4-28/IGHV3-48/IGHV2-5/IGHV4-61/IGHV3-13/IGHV4-4/IGHV4-34/IGHV3-53/IGHV3-7/IGHV3-11/IGHV3-21/IGHV3-33/IGHV1-3/IGHV3-30/IGHV1-58/IGHV1-69D/IGHV3-74	28
Convalescent vs Health control: up	GO:0006911	phagocytosis, engulfment	27/470	118/18670	1.22763e-18	1.10357e-16	9.82781e-17	IGLC2/IGHG1/IGHV3-23/IGHV3-20/IGHV4-59/IGLC3/IGHV3-49/IGLC1/IGKC/IGLL5/IGHV4-28/IGHV3-48/IGHV2-5/IGHV4-61/IGHV3-13/IGHV4-4/IGHV4-34/IGHV3-53/IGHV3-7/IGHV3-11/IGHV3-21/IGHV3-33/IGHV1-3/IGHV3-30/IGHV1-58/IGHV1-69D/IGHV3-74	27
Convalescent vs Health control: up	GO:0050853	B cell receptor signaling pathway	28/470	129/18670	1.26041e-18	1.10399e-16	9.83156e-17	CD38/IGLC2/IGHG1/IGHV3-23/IGHV3-20/IGHV4-59/IGLC3/IGHV3-49/IGLC1/IGKC/IGLL5/IGHV4-28/IGHV3-48/IGHV2-5/IGHV4-61/IGHV3-13/IGHV4-4/IGHV4-34/IGHV3-53/IGHV3-7/IGHV3-11/IGHV3-21/IGHV3-33/IGHV1-3/IGHV3-30/IGHV1-58/IGHV1-69D/IGHV3-74	28
Convalescent vs Health control: up	GO:0050871	positive regulation of B cell activation	29/470	142/18670	1.78966e-18	1.52837e-16	1.36109e-16	CD38/IGLC2/IGHG1/IGHV3-23/IGHV3-20/IGHV4-59/IGLC3/IGHV3-49/IGLC1/IGKC/IGLL5/IGHV4-28/IGHV3-48/IGHV2-5/IGHV4-61/IGHV3-13/IGHV4-4/IGHV4-34/IGHV3-53/IGHV3-7/IGHV3-11/IGHV3-21/IGHV3-33/IGHV1-3/IGHV3-30/IGHV1-58/IGHV1-69D/XBP1/IGHV3-74	29
Convalescent vs Health control: up	GO:0000280	nuclear division	47/470	407/18670	2.14511e-18	1.78724e-16	1.59162e-16	BUB1/UBE2C/TPX2/DLGAP5/ASPM/NDC80/CDC20/KIF4A/AURKB/NCAPH/PLK1/NUSAP1/KIF11/TOP2A/CENPF/CHEK1/KIF14/CDT1/KIF18B/MKI67/CCNB1/MYBL2/NCAPG/CDC6/NEK2/ZWINT/PTTG1/CDCA8/ANLN/RAD51/KIF2C/CDCA5/NAA10/PSMC3IP/BIRC5/NUF2/DRG1/KNTC1/DSCC1/SMC4/MAD2L1/TTK/SPAG5/SGO1/FBXO5/FBXO43/TRIP13	47
Convalescent vs Health control: up	GO:0048285	organelle fission	49/470	449/18670	4.14343e-18	3.36999e-16	3.00113e-16	BUB1/UBE2C/TPX2/DLGAP5/ASPM/NDC80/CDC20/KIF4A/AURKB/NCAPH/PLK1/NUSAP1/KIF11/TOP2A/CENPF/CHEK1/MX1/KIF14/CDT1/KIF18B/MKI67/CCNB1/MYBL2/NCAPG/CDC6/NEK2/ZWINT/MTFR2/PTTG1/CDCA8/ANLN/RAD51/KIF2C/CDCA5/NAA10/PSMC3IP/BIRC5/NUF2/DRG1/KNTC1/DSCC1/SMC4/MAD2L1/TTK/SPAG5/SGO1/FBXO5/FBXO43/TRIP13	49
Convalescent vs Health control: up	GO:0010324	membrane invagination	28/470	135/18670	4.55786e-18	3.62085e-16	3.22453e-16	IGLC2/IGHG1/IGHV3-23/IGHV3-20/IGHV4-59/IGLC3/IGHV3-49/IGLC1/IGKC/AURKB/IGLL5/IGHV4-28/IGHV3-48/IGHV2-5/IGHV4-61/IGHV3-13/IGHV4-4/IGHV4-34/IGHV3-53/IGHV3-7/IGHV3-11/IGHV3-21/IGHV3-33/IGHV1-3/IGHV3-30/IGHV1-58/IGHV1-69D/IGHV3-74	28
Convalescent vs Health control: up	GO:0007059	chromosome segregation	41/470	321/18670	9.57287e-18	7.43203e-16	6.61856e-16	BUB1/DLGAP5/NDC80/HJURP/CDC20/KIF4A/AURKB/NCAPH/PLK1/NUSAP1/TOP2A/CENPF/KIF14/CDT1/KIF18B/MKI67/CCNB1/SKA3/NCAPG/CDC6/NEK2/ZWINT/ESCO2/PTTG1/CDCA8/FEN1/KIF2C/CDCA5/NAA10/CDCA2/BIRC5/NUF2/DSCC1/SMC4/MAD2L1/TTK/CENPW/SPAG5/SGO1/FBXO5/TRIP13	41
Convalescent vs Health control: up	GO:0050864	regulation of B cell activation	31/470	184/18670	3.93335e-17	2.98585e-15	2.65904e-15	CD38/MZB1/IGLC2/IGHG1/IGHV3-23/IGHV3-20/IGHV4-59/IGLC3/IGHV3-49/IGLC1/IGKC/IGLL5/IGHV4-28/IGHV3-48/IGHV2-5/IGHV4-61/IGHV3-13/IGHV4-4/IGHV4-34/IGHV3-53/IGHV3-7/IGHV3-11/IGHV3-21/IGHV3-33/IGHV1-3/HMGB3/IGHV3-30/IGHV1-58/IGHV1-69D/XBP1/IGHV3-74	31
Convalescent vs Health control: up	GO:0098813	nuclear chromosome segregation	35/470	262/18670	6.39114e-16	4.65364e-14	4.14428e-14	BUB1/DLGAP5/NDC80/CDC20/KIF4A/AURKB/NCAPH/PLK1/NUSAP1/TOP2A/CENPF/KIF14/CDT1/KIF18B/CCNB1/NCAPG/CDC6/NEK2/ZWINT/ESCO2/PTTG1/CDCA8/FEN1/KIF2C/CDCA5/NAA10/NUF2/DSCC1/SMC4/MAD2L1/TTK/SPAG5/SGO1/FBXO5/TRIP13	35
Convalescent vs Health control: up	GO:0010948	negative regulation of cell cycle process	41/470	361/18670	6.40284e-16	4.65364e-14	4.14428e-14	BUB1/RRM2/NDC80/CDK1/ORC1/CDC20/AURKB/PLK1/GTSE1/DTL/CENPF/CHEK1/E2F7/CDT1/CCNB1/CDC6/NEK2/PTTG1/CDKN2A/RAD51/NAA10/DONSON/TICRR/TAOK1/CLSPN/PSMB2/CBX5/CDKN2C/PSMA6/PSMA5/CCL2/CCNK/PSME2/MAD2L1/TTK/PSMD8/PSMB4/FBXO5/FBXO43/EPC1/TRIP13	41
Convalescent vs Health control: up	GO:1901990	regulation of mitotic cell cycle phase transition	45/470	444/18670	1.69453e-15	1.20594e-13	1.07394e-13	BUB1/UBE2C/TPX2/DLGAP5/NDC80/CDK1/ORC1/CDC20/AURKB/PLK1/GTSE1/DTL/CENPF/E2F7/KIF14/CDT1/CCNB1/HMMR/CDC6/NEK2/TERT/ANLN/CDKN2A/CDCA5/CDC25A/DONSON/TICRR/TAOK1/CLSPN/PSMB2/CDKN2C/PSMA6/PSMA5/CDC45/CCL2/KNTC1/PSME2/CCND2/MAD2L1/TTK/PSMD8/PSMB4/FBXO5/TRIP13/CEP164	45
Convalescent vs Health control: up	GO:1901987	regulation of cell cycle phase transition	46/470	480/18670	6.65042e-15	4.63629e-13	4.12883e-13	BUB1/UBE2C/TPX2/DLGAP5/NDC80/CDK1/ORC1/CDC20/AURKB/PLK1/GTSE1/DTL/CENPF/CHEK1/E2F7/KIF14/CDT1/CCNB1/HMMR/CDC6/NEK2/TERT/ANLN/CDKN2A/CDCA5/CDC25A/DONSON/TICRR/TAOK1/CLSPN/PSMB2/CDKN2C/PSMA6/PSMA5/CDC45/CCL2/KNTC1/PSME2/CCND2/MAD2L1/TTK/PSMD8/PSMB4/FBXO5/TRIP13/CEP164	46
Convalescent vs Health control: up	GO:0051983	regulation of chromosome segregation	22/470	103/18670	9.40607e-15	6.42623e-13	5.72285e-13	BUB1/DLGAP5/NDC80/CDC20/AURKB/PLK1/CENPF/CDT1/MKI67/CCNB1/CDC6/NEK2/PTTG1/FEN1/KIF2C/CDCA5/NAA10/MAD2L1/TTK/SPAG5/FBXO5/TRIP13	22
Convalescent vs Health control: up	GO:0006323	DNA packaging	30/470	210/18670	1.3045e-14	8.73758e-13	7.78122e-13	CENPA/CDK1/HJURP/NCAPH/NUSAP1/TOP2A/HELLS/CCNB1/NCAPG/H2BC4/H2BC7/H4C8/CENPO/H2BC9/H2BC5/H4C14/CDKN2A/CDCA5/NAA10/H2BC15/H3C10/H2BC8/H2BC21/HMGA1/SMC4/CENPU/CENPW/H3C8/HMGB2/CENPI	30
Convalescent vs Health control: up	GO:0071103	DNA conformation change	37/470	327/18670	2.00462e-14	1.31688e-12	1.17274e-12	CENPA/CDK1/HJURP/NCAPH/NUSAP1/TOP2A/HELLS/CCNB1/NCAPG/H2BC4/H2BC7/H4C8/CENPO/H2BC9/H2BC5/H4C14/CDKN2A/RAD51/GINS2/CDCA5/NAA10/HMGB3/H2BC15/MCM4/H3C10/H2BC8/H2BC21/CDC45/MCM6/HMGA1/DSCC1/SMC4/CENPU/CENPW/H3C8/HMGB2/CENPI	37
Convalescent vs Health control: up	GO:0042742	defense response to bacterium	37/470	330/18670	2.67524e-14	1.72427e-12	1.53554e-12	ISG15/IGLC2/IGHG1/IGHV3-23/JCHAIN/IGHV3-20/IGHV4-59/IGLC3/IGHV3-49/IGLC1/IGKC/IGLL5/IGHV4-28/IGHV3-48/IGHV2-5/H2BC4/IGHV4-61/H2BC7/IGHV3-13/IGHV4-4/IGHV4-34/IGHV3-53/IGHV3-7/IGHV3-11/IGHV3-21/IGHV3-33/IGHV1-3/IGHV3-30/IGKV3-20/SIGLEC11/H2BC8/H2BC21/IGHV1-58/IGHV1-69D/PLAC8/IGHV3-74/HMGB2	37
Convalescent vs Health control: up	GO:0050851	antigen receptor-mediated signaling pathway	36/470	316/18670	3.70842e-14	2.34592e-12	2.08915e-12	CD38/IGLC2/IGHG1/IGHV3-23/IGHV3-20/IGHV4-59/IGLC3/IGHV3-49/IGLC1/IGKC/IGLL5/IGHV4-28/IGHV3-48/IGHV2-5/IGHV4-61/IGHV3-13/IGHV4-4/IGHV4-34/IGHV3-53/IGHV3-7/IGHV3-11/IGHV3-21/IGHV3-33/IGHV1-3/CACNB3/IGHV3-30/PSMB2/PSMA6/PSMA5/STOML2/IGHV1-58/PSME2/IGHV1-69D/PSMD8/PSMB4/IGHV3-74	36
Convalescent vs Health control: up	GO:0045930	negative regulation of mitotic cell cycle	37/470	338/18670	5.6801e-14	3.52786e-12	3.14172e-12	BUB1/NDC80/CDK1/ORC1/CDC20/AURKB/PLK1/GTSE1/TOP2A/CENPF/CHEK1/E2F7/CDT1/CCNB1/CDC6/ZWINT/PTTG1/CDKN2A/NAA10/DONSON/TICRR/TAOK1/CLSPN/PSMB2/NABP2/CDKN2C/PSMA6/PSMA5/CCL2/KNTC1/PSME2/MAD2L1/TTK/PSMD8/PSMB4/FBXO5/TRIP13	37
Convalescent vs Health control: up	GO:0007088	regulation of mitotic nuclear division	26/470	164/18670	6.39258e-14	3.89947e-12	3.47266e-12	BUB1/UBE2C/DLGAP5/NDC80/CDC20/AURKB/PLK1/NUSAP1/KIF11/CENPF/CHEK1/CDT1/MKI67/CCNB1/CDC6/NEK2/PTTG1/ANLN/CDCA5/NAA10/DRG1/KNTC1/MAD2L1/TTK/FBXO5/TRIP13	26
Convalescent vs Health control: up	GO:0051783	regulation of nuclear division	27/470	188/18670	2.47422e-13	1.48059e-11	1.31854e-11	BUB1/UBE2C/DLGAP5/NDC80/CDC20/AURKB/PLK1/NUSAP1/KIF11/CENPF/CHEK1/CDT1/MKI67/CCNB1/CDC6/NEK2/PTTG1/ANLN/CDCA5/NAA10/DRG1/KNTC1/MAD2L1/TTK/FBXO5/FBXO43/TRIP13	27
Convalescent vs Health control: up	GO:1901988	negative regulation of cell cycle phase transition	32/470	267/18670	2.51389e-13	1.48059e-11	1.31854e-11	BUB1/NDC80/CDK1/ORC1/CDC20/AURKB/PLK1/GTSE1/DTL/CENPF/CHEK1/E2F7/CDT1/CCNB1/CDC6/CDKN2A/DONSON/TICRR/TAOK1/CLSPN/PSMB2/CDKN2C/PSMA6/PSMA5/CCL2/PSME2/MAD2L1/TTK/PSMD8/PSMB4/FBXO5/TRIP13	32
Convalescent vs Health control: up	GO:0033048	negative regulation of mitotic sister chromatid segregation	14/470	42/18670	9.40338e-13	5.4444e-11	4.84849e-11	BUB1/NDC80/CDC20/AURKB/PLK1/CENPF/CDT1/CCNB1/PTTG1/NAA10/MAD2L1/TTK/FBXO5/TRIP13	14
Convalescent vs Health control: up	GO:0033045	regulation of sister chromatid segregation	18/470	80/18670	1.00696e-12	5.73296e-11	5.10546e-11	BUB1/DLGAP5/NDC80/CDC20/AURKB/PLK1/CENPF/CDT1/CCNB1/CDC6/PTTG1/FEN1/CDCA5/NAA10/MAD2L1/TTK/FBXO5/TRIP13	18
Convalescent vs Health control: up	GO:0051784	negative regulation of nuclear division	16/470	60/18670	1.09245e-12	6.11771e-11	5.4481e-11	BUB1/NDC80/CDC20/AURKB/PLK1/CENPF/CHEK1/CDT1/CCNB1/PTTG1/NAA10/MAD2L1/TTK/FBXO5/FBXO43/TRIP13	16
Convalescent vs Health control: up	GO:1901991	negative regulation of mitotic cell cycle phase transition	30/470	248/18670	1.12283e-12	6.18645e-11	5.50932e-11	BUB1/NDC80/CDK1/ORC1/CDC20/AURKB/PLK1/GTSE1/CENPF/E2F7/CDT1/CCNB1/CDC6/CDKN2A/DONSON/TICRR/TAOK1/CLSPN/PSMB2/CDKN2C/PSMA6/PSMA5/CCL2/PSME2/MAD2L1/TTK/PSMD8/PSMB4/FBXO5/TRIP13	30
Convalescent vs Health control: up	GO:0045839	negative regulation of mitotic nuclear division	15/470	52/18670	1.58025e-12	8.56848e-11	7.63063e-11	BUB1/NDC80/CDC20/AURKB/PLK1/CENPF/CHEK1/CDT1/CCNB1/PTTG1/NAA10/MAD2L1/TTK/FBXO5/TRIP13	15
Convalescent vs Health control: up	GO:0033046	negative regulation of sister chromatid segregation	14/470	44/18670	1.95288e-12	1.04235e-10	9.28259e-11	BUB1/NDC80/CDC20/AURKB/PLK1/CENPF/CDT1/CCNB1/PTTG1/NAA10/MAD2L1/TTK/FBXO5/TRIP13	14
Convalescent vs Health control: up	GO:0051985	negative regulation of chromosome segregation	14/470	45/18670	2.77026e-12	1.45588e-10	1.29653e-10	BUB1/NDC80/CDC20/AURKB/PLK1/CENPF/CDT1/CCNB1/PTTG1/NAA10/MAD2L1/TTK/FBXO5/TRIP13	14
Convalescent vs Health control: up	GO:0042113	B cell activation	33/470	310/18670	2.97007e-12	1.53724e-10	1.36898e-10	CD38/MZB1/IGLC2/IGHG1/IGHV3-23/IGHV3-20/IGHV4-59/IGLC3/IGHV3-49/IGLC1/IGKC/IGLL5/IGHV4-28/IGHV3-48/IGHV2-5/IGHV4-61/IGHV3-13/IGHV4-4/IGHV4-34/IGHV3-53/IGHV3-7/IGHV3-11/IGHV3-21/IGHV3-33/IGHV1-3/HMGB3/IGHV3-30/IGHV1-58/IGHV1-69D/BST2/EXO1/XBP1/IGHV3-74	33
Convalescent vs Health control: up	GO:0007093	mitotic cell cycle checkpoint	24/470	165/18670	4.07034e-12	2.07526e-10	1.84812e-10	BUB1/NDC80/CDK1/ORC1/CDC20/AURKB/PLK1/GTSE1/TOP2A/CENPF/E2F7/CDT1/CCNB1/CDC6/ZWINT/DONSON/TICRR/TAOK1/CLSPN/NABP2/KNTC1/MAD2L1/TTK/TRIP13	24
Convalescent vs Health control: up	GO:0051251	positive regulation of lymphocyte activation	34/470	334/18670	4.86862e-12	2.44576e-10	2.17807e-10	CD38/IGLC2/IGHG1/IGHV3-23/IGHV3-20/IGHV4-59/IGLC3/IGHV3-49/IGLC1/IGKC/CAV1/IGLL5/IGHV4-28/IGHV3-48/IGHV2-5/IGHV4-61/IGHV3-13/IGHV4-4/IGHV4-34/IGHV3-53/IGHV3-7/IGHV3-11/IGHV3-21/MDK/IGHV3-33/IGHV1-3/IGHV3-30/AXL/CCL2/IGHV1-58/IGHV1-69D/GAS6/XBP1/IGHV3-74	34
Convalescent vs Health control: up	GO:1902749	regulation of cell cycle G2/M phase transition	27/470	213/18670	5.12309e-12	2.5363e-10	2.25869e-10	TPX2/CDK1/ORC1/AURKB/PLK1/GTSE1/DTL/CENPF/CHEK1/KIF14/CCNB1/HMMR/CDC6/NEK2/CDC25A/DONSON/TICRR/TAOK1/CLSPN/PSMB2/PSMA6/PSMA5/PSME2/PSMD8/PSMB4/FBXO5/CEP164	27
Convalescent vs Health control: up	GO:2000816	negative regulation of mitotic sister chromatid separation	13/470	39/18670	6.18892e-12	3.02019e-10	2.68962e-10	BUB1/NDC80/CDC20/AURKB/PLK1/CENPF/CDT1/CCNB1/PTTG1/MAD2L1/TTK/FBXO5/TRIP13	13
Convalescent vs Health control: up	GO:0008037	cell recognition	27/470	215/18670	6.40012e-12	3.07927e-10	2.74223e-10	IGLC2/IGHG1/IGHV3-23/IGHV3-20/IGHV4-59/IGLC3/IGHV3-49/IGLC1/IGKC/IGLL5/IGHV4-28/IGHV3-48/IGHV2-5/IGHV4-61/IGHV3-13/IGHV4-4/IGHV4-34/IGHV3-53/IGHV3-7/IGHV3-11/IGHV3-21/IGHV3-33/IGHV1-3/IGHV3-30/IGHV1-58/IGHV1-69D/IGHV3-74	27
Convalescent vs Health control: up	GO:0044839	cell cycle G2/M phase transition	30/470	266/18670	6.87856e-12	3.24293e-10	2.88798e-10	CCNA2/TPX2/CDK1/ORC1/CCNB2/AURKB/PLK1/GTSE1/DTL/CENPF/CHEK1/MELK/KIF14/CCNB1/HMMR/CDC6/NEK2/CDC25A/DONSON/TICRR/TAOK1/CLSPN/PSMB2/PSMA6/PSMA5/PSME2/PSMD8/PSMB4/FBXO5/CEP164	30
Convalescent vs Health control: up	GO:0010965	regulation of mitotic sister chromatid separation	15/470	57/18670	6.93015e-12	3.24293e-10	2.88798e-10	BUB1/DLGAP5/NDC80/CDC20/AURKB/PLK1/CENPF/CDT1/CCNB1/CDC6/PTTG1/MAD2L1/TTK/FBXO5/TRIP13	15
Convalescent vs Health control: up	GO:0000075	cell cycle checkpoint	27/470	216/18670	7.1463e-12	3.29889e-10	2.93781e-10	BUB1/NDC80/CDK1/ORC1/CDC20/AURKB/PLK1/GTSE1/DTL/TOP2A/CENPF/CHEK1/E2F7/CDT1/CCNB1/CDC6/ZWINT/DONSON/TICRR/TAOK1/CLSPN/NABP2/CDC45/KNTC1/MAD2L1/TTK/TRIP13	27
Convalescent vs Health control: up	GO:0033047	regulation of mitotic sister chromatid segregation	16/470	68/18670	8.91792e-12	4.02757e-10	3.58673e-10	BUB1/DLGAP5/NDC80/CDC20/AURKB/PLK1/CENPF/CDT1/CCNB1/CDC6/PTTG1/NAA10/MAD2L1/TTK/FBXO5/TRIP13	16
Convalescent vs Health control: up	GO:1905819	negative regulation of chromosome separation	13/470	40/18670	8.96063e-12	4.02757e-10	3.58673e-10	BUB1/NDC80/CDC20/AURKB/PLK1/CENPF/CDT1/CCNB1/PTTG1/MAD2L1/TTK/FBXO5/TRIP13	13
Convalescent vs Health control: up	GO:0006260	DNA replication	30/470	274/18670	1.46293e-11	6.49011e-10	5.77974e-10	CCNA2/RRM2/CDK1/ORC1/PCLAF/DTL/CHEK1/E2F7/CDT1/CDC6/ESCO2/GMNN/MCM10/FEN1/RAD51/GINS2/ALYREF/DONSON/TICRR/CLSPN/MCM4/STOML2/CDC45/MCM6/HMGA1/DSCC1/EXO1/FBXO5/CINP/CACYBP	30
Convalescent vs Health control: up	GO:0051306	mitotic sister chromatid separation	15/470	60/18670	1.55942e-11	6.82948e-10	6.08197e-10	BUB1/DLGAP5/NDC80/CDC20/AURKB/PLK1/CENPF/CDT1/CCNB1/CDC6/PTTG1/MAD2L1/TTK/FBXO5/TRIP13	15
Convalescent vs Health control: up	GO:0030071	regulation of mitotic metaphase/anaphase transition	14/470	51/18670	1.86907e-11	8.08195e-10	7.19735e-10	BUB1/DLGAP5/NDC80/CDC20/AURKB/PLK1/CENPF/CDT1/CCNB1/CDC6/MAD2L1/TTK/FBXO5/TRIP13	14
Convalescent vs Health control: up	GO:1905818	regulation of chromosome separation	15/470	62/18670	2.60485e-11	1.11227e-09	9.90527e-10	BUB1/DLGAP5/NDC80/CDC20/AURKB/PLK1/CENPF/CDT1/CCNB1/CDC6/PTTG1/MAD2L1/TTK/FBXO5/TRIP13	15
Convalescent vs Health control: up	GO:0010389	regulation of G2/M transition of mitotic cell cycle	25/470	196/18670	2.77998e-11	1.1724e-09	1.04407e-09	TPX2/CDK1/ORC1/AURKB/PLK1/DTL/CENPF/KIF14/CCNB1/HMMR/CDC6/NEK2/CDC25A/DONSON/TICRR/TAOK1/CLSPN/PSMB2/PSMA6/PSMA5/PSME2/PSMD8/PSMB4/FBXO5/CEP164	25
Convalescent vs Health control: up	GO:0000086	G2/M transition of mitotic cell cycle	28/470	247/18670	3.10648e-11	1.29411e-09	1.15247e-09	CCNA2/TPX2/CDK1/ORC1/CCNB2/AURKB/PLK1/DTL/CENPF/MELK/KIF14/CCNB1/HMMR/CDC6/NEK2/CDC25A/DONSON/TICRR/TAOK1/CLSPN/PSMB2/PSMA6/PSMA5/PSME2/PSMD8/PSMB4/FBXO5/CEP164	28
Convalescent vs Health control: up	GO:1902099	regulation of metaphase/anaphase transition of cell cycle	14/470	53/18670	3.31938e-11	1.36614e-09	1.21661e-09	BUB1/DLGAP5/NDC80/CDC20/AURKB/PLK1/CENPF/CDT1/CCNB1/CDC6/MAD2L1/TTK/FBXO5/TRIP13	14
Convalescent vs Health control: up	GO:0045841	negative regulation of mitotic metaphase/anaphase transition	12/470	36/18670	4.07703e-11	1.65799e-09	1.47652e-09	BUB1/NDC80/CDC20/AURKB/PLK1/CENPF/CDT1/CCNB1/MAD2L1/TTK/FBXO5/TRIP13	12
Convalescent vs Health control: up	GO:0007091	metaphase/anaphase transition of mitotic cell cycle	14/470	54/18670	4.37917e-11	1.75991e-09	1.56728e-09	BUB1/DLGAP5/NDC80/CDC20/AURKB/PLK1/CENPF/CDT1/CCNB1/CDC6/MAD2L1/TTK/FBXO5/TRIP13	14
Convalescent vs Health control: up	GO:1902100	negative regulation of metaphase/anaphase transition of cell cycle	12/470	37/18670	5.89758e-11	2.34257e-09	2.08617e-09	BUB1/NDC80/CDC20/AURKB/PLK1/CENPF/CDT1/CCNB1/MAD2L1/TTK/FBXO5/TRIP13	12
Convalescent vs Health control: up	GO:0044784	metaphase/anaphase transition of cell cycle	14/470	56/18670	7.48022e-11	2.93706e-09	2.61559e-09	BUB1/DLGAP5/NDC80/CDC20/AURKB/PLK1/CENPF/CDT1/CCNB1/CDC6/MAD2L1/TTK/FBXO5/TRIP13	14
Convalescent vs Health control: up	GO:0051304	chromosome separation	17/470	90/18670	8.46897e-11	3.2875e-09	2.92767e-09	BUB1/DLGAP5/NDC80/CDC20/AURKB/NCAPH/PLK1/TOP2A/CENPF/CDT1/CCNB1/CDC6/PTTG1/MAD2L1/TTK/FBXO5/TRIP13	17
Convalescent vs Health control: up	GO:0002696	positive regulation of leukocyte activation	34/470	380/18670	1.67283e-10	6.42064e-09	5.71788e-09	CD38/IGLC2/IGHG1/IGHV3-23/IGHV3-20/IGHV4-59/IGLC3/IGHV3-49/IGLC1/IGKC/CAV1/IGLL5/IGHV4-28/IGHV3-48/IGHV2-5/IGHV4-61/IGHV3-13/IGHV4-4/IGHV4-34/IGHV3-53/IGHV3-7/IGHV3-11/IGHV3-21/MDK/IGHV3-33/IGHV1-3/IGHV3-30/AXL/CCL2/IGHV1-58/IGHV1-69D/GAS6/XBP1/IGHV3-74	34
Convalescent vs Health control: up	GO:0007094	mitotic spindle assembly checkpoint	11/470	34/18670	3.88644e-10	1.42754e-08	1.27129e-08	BUB1/NDC80/CDC20/AURKB/PLK1/CENPF/CDT1/CCNB1/MAD2L1/TTK/TRIP13	11
Convalescent vs Health control: up	GO:0031577	spindle checkpoint	11/470	34/18670	3.88644e-10	1.42754e-08	1.27129e-08	BUB1/NDC80/CDC20/AURKB/PLK1/CENPF/CDT1/CCNB1/MAD2L1/TTK/TRIP13	11
Convalescent vs Health control: up	GO:0071173	spindle assembly checkpoint	11/470	34/18670	3.88644e-10	1.42754e-08	1.27129e-08	BUB1/NDC80/CDC20/AURKB/PLK1/CENPF/CDT1/CCNB1/MAD2L1/TTK/TRIP13	11
Convalescent vs Health control: up	GO:0071174	mitotic spindle checkpoint	11/470	34/18670	3.88644e-10	1.42754e-08	1.27129e-08	BUB1/NDC80/CDC20/AURKB/PLK1/CENPF/CDT1/CCNB1/MAD2L1/TTK/TRIP13	11
Convalescent vs Health control: up	GO:0050867	positive regulation of cell activation	34/470	394/18670	4.37237e-10	1.58894e-08	1.41502e-08	CD38/IGLC2/IGHG1/IGHV3-23/IGHV3-20/IGHV4-59/IGLC3/IGHV3-49/IGLC1/IGKC/CAV1/IGLL5/IGHV4-28/IGHV3-48/IGHV2-5/IGHV4-61/IGHV3-13/IGHV4-4/IGHV4-34/IGHV3-53/IGHV3-7/IGHV3-11/IGHV3-21/MDK/IGHV3-33/IGHV1-3/IGHV3-30/AXL/CCL2/IGHV1-58/IGHV1-69D/GAS6/XBP1/IGHV3-74	34
Convalescent vs Health control: up	GO:1902850	microtubule cytoskeleton organization involved in mitosis	19/470	131/18670	7.5824e-10	2.72647e-08	2.42805e-08	CENPA/TPX2/NDC80/CDC20/KIF4A/AURKB/PLK1/NUSAP1/KIF11/CCNB1/MYBL2/STMN1/NEK2/BIRC5/NUF2/DRG1/MAD2L1/TTK/POC1A	19
Convalescent vs Health control: up	GO:0065004	protein-DNA complex assembly	26/470	248/18670	8.83933e-10	3.14533e-08	2.80106e-08	CENPA/HJURP/CENPF/CDT1/HELLS/H2BC4/H2BC7/GMNN/H4C8/CENPO/H2BC9/H2BC5/H4C14/RAD51/H2BC15/MCM4/H3C10/H2BC8/H2BC21/CDC45/MCM6/CENPU/CENPW/H3C8/HMGB2/CENPI	26
Convalescent vs Health control: up	GO:1902750	negative regulation of cell cycle G2/M phase transition	17/470	105/18670	1.04978e-09	3.69697e-08	3.29232e-08	CDK1/ORC1/AURKB/PLK1/DTL/CHEK1/CDC6/DONSON/TICRR/TAOK1/CLSPN/PSMB2/PSMA6/PSMA5/PSME2/PSMD8/PSMB4	17
Convalescent vs Health control: up	GO:0031497	chromatin assembly	21/470	165/18670	1.13734e-09	3.96445e-08	3.53052e-08	CENPA/HJURP/HELLS/H2BC4/H2BC7/H4C8/CENPO/H2BC9/H2BC5/H4C14/CDKN2A/H2BC15/H3C10/H2BC8/H2BC21/HMGA1/CENPU/CENPW/H3C8/HMGB2/CENPI	21
Convalescent vs Health control: up	GO:0031145	anaphase-promoting complex-dependent catabolic process	15/470	81/18670	1.47078e-09	5.07493e-08	4.51946e-08	UBE2C/CDK1/CDC20/AURKB/PLK1/CCNB1/PTTG1/PSMB2/PSMA6/PSMA5/PSME2/MAD2L1/PSMD8/PSMB4/FBXO5	15
Convalescent vs Health control: up	GO:0060337	type I interferon signaling pathway	16/470	95/18670	1.79421e-09	6.06834e-08	5.40414e-08	IFI27/ISG15/USP18/IFI6/RSAD2/MX1/ZBP1/XAF1/IFIT3/IFITM1/OASL/ISG20/IFIT1/IFI35/IFITM3/BST2	16
Convalescent vs Health control: up	GO:0071357	cellular response to type I interferon	16/470	95/18670	1.79421e-09	6.06834e-08	5.40414e-08	IFI27/ISG15/USP18/IFI6/RSAD2/MX1/ZBP1/XAF1/IFIT3/IFITM1/OASL/ISG20/IFIT1/IFI35/IFITM3/BST2	16
Convalescent vs Health control: up	GO:0045071	negative regulation of viral genome replication	13/470	59/18670	1.94896e-09	6.52712e-08	5.8127e-08	ISG15/RSAD2/MX1/EIF2AK2/IFITM1/OASL/ISG20/IFIT1/IFITM3/CCNK/BST2/PLSCR1/APOBEC3H	13
Convalescent vs Health control: up	GO:0034340	response to type I interferon	16/470	99/18670	3.35109e-09	1.11139e-07	9.89745e-08	IFI27/ISG15/USP18/IFI6/RSAD2/MX1/ZBP1/XAF1/IFIT3/IFITM1/OASL/ISG20/IFIT1/IFI35/IFITM3/BST2	16
Convalescent vs Health control: up	GO:0071824	protein-DNA complex subunit organization	27/470	288/18670	4.90119e-09	1.60985e-07	1.43365e-07	CENPA/HJURP/CENPF/CDT1/HELLS/H2BC4/H2BC7/GMNN/H4C8/CENPO/H2BC9/H2BC5/H4C14/RAD51/H2BC15/MCM4/H3C10/H2BC8/H2BC21/CDC45/MCM6/HMGA1/CENPU/CENPW/H3C8/HMGB2/CENPI	27
Convalescent vs Health control: up	GO:0051249	regulation of lymphocyte activation	36/470	485/18670	7.7224e-09	2.51235e-07	2.23737e-07	CD38/MZB1/IGLC2/IGHG1/IGHV3-23/IGHV3-20/IGHV4-59/IGLC3/IGHV3-49/IGLC1/IGKC/CAV1/IGLL5/IGHV4-28/IGHV3-48/IGHV2-5/IGHV4-61/IGHV3-13/IGHV4-4/IGHV4-34/IGHV3-53/IGHV3-7/IGHV3-11/IGHV3-21/MDK/IGHV3-33/IGHV1-3/HMGB3/IGHV3-30/AXL/CCL2/IGHV1-58/IGHV1-69D/GAS6/XBP1/IGHV3-74	36
Convalescent vs Health control: up	GO:0051607	defense response to virus	24/470	238/18670	8.57161e-09	2.76232e-07	2.45998e-07	IFI27/ISG15/IFI6/RSAD2/IFI44L/MX1/IFIT3/EIF2AK2/HERC5/IFITM1/OASL/ISG20/IFIT1/IFIT1B/DHX58/IFITM3/C1QBP/ABCC9/CXCL10/PARP9/UFD1/BST2/PLSCR1/APOBEC3H	24
Convalescent vs Health control: up	GO:0007052	mitotic spindle organization	16/470	106/18670	9.29917e-09	2.96878e-07	2.64384e-07	TPX2/NDC80/CDC20/KIF4A/AURKB/PLK1/KIF11/CCNB1/MYBL2/STMN1/NEK2/BIRC5/NUF2/DRG1/TTK/POC1A	16
Convalescent vs Health control: up	GO:0006261	DNA-dependent DNA replication	19/470	153/18670	1.06815e-08	3.37853e-07	3.00874e-07	ORC1/E2F7/CDT1/CDC6/GMNN/MCM10/FEN1/RAD51/GINS2/ALYREF/DONSON/TICRR/MCM4/STOML2/CDC45/MCM6/HMGA1/DSCC1/FBXO5	19
Convalescent vs Health control: up	GO:0019079	viral genome replication	17/470	122/18670	1.10963e-08	3.47753e-07	3.0969e-07	IFI27/ISG15/RSAD2/TOP2A/MX1/EIF2AK2/IFITM1/OASL/ISG20/IFIT1/IFITM3/CCL2/CCNK/BST2/PLSCR1/GAS6/APOBEC3H	17
Convalescent vs Health control: up	GO:0007051	spindle organization	20/470	170/18670	1.12134e-08	3.48226e-07	3.10111e-07	TPX2/ASPM/NDC80/CDC20/KIF4A/AURKB/PLK1/KIF11/CCNB1/MYBL2/STMN1/NEK2/BIRC5/NUF2/DRG1/TTK/POC1A/CENPW/SPAG5/FBXO5	20
Convalescent vs Health control: up	GO:0045069	regulation of viral genome replication	15/470	95/18670	1.44366e-08	4.44282e-07	3.95654e-07	IFI27/ISG15/RSAD2/TOP2A/MX1/EIF2AK2/IFITM1/OASL/ISG20/IFIT1/IFITM3/CCNK/BST2/PLSCR1/APOBEC3H	15
Convalescent vs Health control: up	GO:0006333	chromatin assembly or disassembly	21/470	191/18670	1.62097e-08	4.94397e-07	4.40283e-07	CENPA/HJURP/HELLS/H2BC4/H2BC7/H4C8/CENPO/H2BC9/H2BC5/H4C14/CDKN2A/H2BC15/H3C10/H2BC8/H2BC21/HMGA1/CENPU/CENPW/H3C8/HMGB2/CENPI	21
Convalescent vs Health control: up	GO:0035455	response to interferon-alpha	8/470	21/18670	2.31934e-08	7.0114e-07	6.24397e-07	LAMP3/IFIT3/EIF2AK2/IFITM1/IFITM3/AXL/BST2/GAS6	8
Convalescent vs Health control: up	GO:0000083	regulation of transcription involved in G1/S transition of mitotic cell cycle	9/470	29/18670	2.40799e-08	7.21553e-07	6.42576e-07	RRM2/ORC1/E2F7/CDT1/TYMS/CDC6/DHFR/CDC45/FBXO5	9
Convalescent vs Health control: up	GO:0006334	nucleosome assembly	18/470	145/18670	2.62232e-08	7.78943e-07	6.93684e-07	CENPA/HJURP/H2BC4/H2BC7/H4C8/CENPO/H2BC9/H2BC5/H4C14/H2BC15/H3C10/H2BC8/H2BC21/CENPU/CENPW/H3C8/HMGB2/CENPI	18
Convalescent vs Health control: up	GO:0044843	cell cycle G1/S phase transition	26/470	298/18670	4.14086e-08	1.21941e-06	1.08594e-06	CDKN3/CCNA2/RRM2/CDK1/ORC1/GTSE1/E2F7/KIF14/CDT1/CCNB1/TYMS/CDC6/TERT/GMNN/DHFR/MCM10/CDKN2A/CDC25A/MCM4/CDKN2C/CDC45/CCL2/MCM6/PSME2/CCND2/FBXO5	26
Convalescent vs Health control: up	GO:0000082	G1/S transition of mitotic cell cycle	25/470	279/18670	4.49068e-08	1.31113e-06	1.16762e-06	CDKN3/RRM2/CDK1/ORC1/GTSE1/E2F7/KIF14/CDT1/CCNB1/TYMS/CDC6/TERT/GMNN/DHFR/MCM10/CDKN2A/CDC25A/MCM4/CDKN2C/CDC45/CCL2/MCM6/PSME2/CCND2/FBXO5	25
Convalescent vs Health control: up	GO:0033044	regulation of chromosome organization	28/470	342/18670	4.86551e-08	1.40852e-06	1.25435e-06	BUB1/DLGAP5/NDC80/CDC20/AURKB/PLK1/TOP2A/CENPF/CHEK1/CDT1/MKI67/CCNB1/CDC6/NEK2/PTTG1/FEN1/CDCA5/NAA10/RTF1/PHF19/NABP2/CDC45/SETD1A/HMGA1/MAD2L1/TTK/FBXO5/TRIP13	28
Convalescent vs Health control: up	GO:0008608	attachment of spindle microtubules to kinetochore	9/470	32/18670	6.30582e-08	1.81014e-06	1.61201e-06	NDC80/AURKB/CDT1/CCNB1/NEK2/KIF2C/NUF2/SPAG5/SGO1	9
Convalescent vs Health control: up	GO:0009615	response to virus	27/470	326/18670	6.68549e-08	1.90314e-06	1.69483e-06	IFI27/ISG15/IFI6/RSAD2/IFI44L/MX1/STMN1/IFI44/IFIT3/EIF2AK2/HERC5/IFITM1/OASL/ISG20/IFIT1/IFIT1B/DHX58/IFITM3/C1QBP/ABCC9/CXCL10/HMGA1/PARP9/UFD1/BST2/PLSCR1/APOBEC3H	27
Convalescent vs Health control: up	GO:0010972	negative regulation of G2/M transition of mitotic cell cycle	14/470	93/18670	8.16466e-08	2.305e-06	2.05271e-06	CDK1/ORC1/AURKB/CDC6/DONSON/TICRR/TAOK1/CLSPN/PSMB2/PSMA6/PSMA5/PSME2/PSMD8/PSMB4	14
Convalescent vs Health control: up	GO:1903901	negative regulation of viral life cycle	13/470	85/18670	1.96153e-07	5.49229e-06	4.89114e-06	ISG15/RSAD2/MX1/EIF2AK2/IFITM1/OASL/ISG20/IFIT1/IFITM3/CCNK/BST2/PLSCR1/APOBEC3H	13
Convalescent vs Health control: up	GO:0034728	nucleosome organization	19/470	184/18670	2.12536e-07	5.90261e-06	5.25655e-06	CENPA/HJURP/H2BC4/H2BC7/H4C8/CENPO/H2BC9/H2BC5/H4C14/H2BC15/H3C10/H2BC8/H2BC21/HMGA1/CENPU/CENPW/H3C8/HMGB2/CENPI	19
Convalescent vs Health control: up	GO:0022904	respiratory electron transport chain	15/470	117/18670	2.48901e-07	6.85682e-06	6.10632e-06	CDK1/ETFB/CCNB1/UQCRHL/NDUFA13/AIFM2/COX6A1/UQCRH/NDUFS8/NDUFB9/COX5B/NDUFA1/NDUFS3/COX5A/NDUFB4	15
Convalescent vs Health control: up	GO:0043901	negative regulation of multi-organism process	18/470	171/18670	3.32703e-07	9.0921e-06	8.09693e-06	ISG15/RSAD2/MX1/PRDX4/EIF2AK2/IFITM1/OASL/ISG20/IFIT1/DHX58/IFITM3/SIGLEC11/C1QBP/CCNK/UFD1/BST2/PLSCR1/APOBEC3H	18
Convalescent vs Health control: up	GO:1901992	positive regulation of mitotic cell cycle phase transition	13/470	91/18670	4.43792e-07	1.20317e-05	1.07148e-05	UBE2C/DLGAP5/CDK1/DTL/CDT1/CCNB1/CDC6/TERT/CDCA5/CDC25A/CDC45/CCND2/FBXO5	13
Convalescent vs Health control: up	GO:0051383	kinetochore organization	7/470	21/18670	5.24818e-07	1.41164e-05	1.25713e-05	CENPA/NDC80/CENPF/CDT1/NUF2/SMC4/CENPW	7
Convalescent vs Health control: up	GO:0051225	spindle assembly	14/470	108/18670	5.45257e-07	1.45516e-05	1.29588e-05	TPX2/ASPM/CDC20/KIF4A/AURKB/PLK1/KIF11/MYBL2/NEK2/BIRC5/DRG1/CENPW/SPAG5/FBXO5	14
Convalescent vs Health control: up	GO:0090068	positive regulation of cell cycle process	24/470	298/18670	6.00388e-07	1.58986e-05	1.41585e-05	UBE2C/DLGAP5/NDC80/CDK1/AURKB/NUSAP1/GTSE1/DTL/E2F7/KIF14/CDT1/CCNB1/CDC6/TERT/FEN1/CDCA5/CDC25A/CDC45/CCND2/MAD2L1/POC1A/SPAG5/FBXO5/TP73	24
Convalescent vs Health control: up	GO:2001251	negative regulation of chromosome organization	16/470	146/18670	8.70622e-07	2.28773e-05	2.03733e-05	BUB1/NDC80/CDC20/AURKB/PLK1/TOP2A/CENPF/CDT1/CCNB1/PTTG1/NAA10/HMGA1/MAD2L1/TTK/FBXO5/TRIP13	16
Convalescent vs Health control: up	GO:0042775	mitochondrial ATP synthesis coupled electron transport	13/470	97/18670	9.40658e-07	2.45289e-05	2.18441e-05	CDK1/CCNB1/UQCRHL/NDUFA13/COX6A1/UQCRH/NDUFS8/NDUFB9/COX5B/NDUFA1/NDUFS3/COX5A/NDUFB4	13
Convalescent vs Health control: up	GO:0042773	ATP synthesis coupled electron transport	13/470	98/18670	1.06003e-06	2.74324e-05	2.44298e-05	CDK1/CCNB1/UQCRHL/NDUFA13/COX6A1/UQCRH/NDUFS8/NDUFB9/COX5B/NDUFA1/NDUFS3/COX5A/NDUFB4	13
Convalescent vs Health control: up	GO:1903900	regulation of viral life cycle	16/470	149/18670	1.14523e-06	2.94143e-05	2.61948e-05	IFI27/ISG15/RSAD2/LAMP3/TOP2A/MX1/EIF2AK2/IFITM1/OASL/ISG20/IFIT1/IFITM3/CCNK/BST2/PLSCR1/APOBEC3H	16
Convalescent vs Health control: up	GO:0034508	centromere complex assembly	10/470	56/18670	1.17225e-06	2.96622e-05	2.64155e-05	CENPA/HJURP/CENPF/HELLS/H4C8/CENPO/H4C14/CENPU/CENPW/CENPI	10
Convalescent vs Health control: up	GO:0090307	mitotic spindle assembly	10/470	56/18670	1.17225e-06	2.96622e-05	2.64155e-05	TPX2/CDC20/KIF4A/AURKB/PLK1/KIF11/MYBL2/NEK2/BIRC5/DRG1	10
Convalescent vs Health control: up	GO:0048525	negative regulation of viral process	13/470	99/18670	1.19272e-06	2.99582e-05	2.66792e-05	ISG15/RSAD2/MX1/EIF2AK2/IFITM1/OASL/ISG20/IFIT1/IFITM3/CCNK/BST2/PLSCR1/APOBEC3H	13
Convalescent vs Health control: up	GO:0051310	metaphase plate congression	10/470	57/18670	1.39003e-06	3.46594e-05	3.08658e-05	NDC80/CENPF/KIF14/CDT1/CCNB1/CDCA8/KIF2C/CDCA5/NUF2/SPAG5	10
Convalescent vs Health control: up	GO:0000076	DNA replication checkpoint	6/470	16/18670	1.59335e-06	3.94411e-05	3.51241e-05	ORC1/CDT1/CDC6/TICRR/CLSPN/CDC45	6
Convalescent vs Health control: up	GO:0000079	regulation of cyclin-dependent protein serine/threonine kinase activity	13/470	102/18670	1.6839e-06	4.13829e-05	3.68534e-05	CDKN3/CCNA2/CCNB2/PLK1/CCNB1/CDC6/HERC5/CDKN2A/CDC25A/CDKN2C/CKS1B/CCNK/CCND2	13
Convalescent vs Health control: up	GO:0045787	positive regulation of cell cycle	27/470	389/18670	2.18826e-06	5.33936e-05	4.75495e-05	UBE2C/DLGAP5/NDC80/CDK1/AURKB/NUSAP1/GTSE1/DTL/CHEK1/E2F7/KIF14/CDT1/CCNB1/CDC6/TERT/FEN1/CDCA5/CDC25A/CKS1B/CDC45/CCNK/CCND2/MAD2L1/POC1A/SPAG5/FBXO5/TP73	27
Convalescent vs Health control: up	GO:0031570	DNA integrity checkpoint	16/470	157/18670	2.29852e-06	5.56861e-05	4.9591e-05	CDK1/ORC1/PLK1/GTSE1/DTL/TOP2A/CHEK1/E2F7/CDT1/CCNB1/CDC6/DONSON/TICRR/TAOK1/CLSPN/CDC45	16
Convalescent vs Health control: up	GO:1901989	positive regulation of cell cycle phase transition	13/470	106/18670	2.61504e-06	6.21206e-05	5.53213e-05	UBE2C/DLGAP5/CDK1/DTL/CDT1/CCNB1/CDC6/TERT/CDCA5/CDC25A/CDC45/CCND2/FBXO5	13
Convalescent vs Health control: up	GO:1904029	regulation of cyclin-dependent protein kinase activity	13/470	106/18670	2.61504e-06	6.21206e-05	5.53213e-05	CDKN3/CCNA2/CCNB2/PLK1/CCNB1/CDC6/HERC5/CDKN2A/CDC25A/CDKN2C/CKS1B/CCNK/CCND2	13
Convalescent vs Health control: up	GO:0051303	establishment of chromosome localization	11/470	75/18670	2.62521e-06	6.21206e-05	5.53213e-05	DLGAP5/NDC80/CENPF/KIF14/CDT1/CCNB1/CDCA8/KIF2C/CDCA5/NUF2/SPAG5	11
Convalescent vs Health control: up	GO:0031055	chromatin remodeling at centromere	9/470	48/18670	2.63685e-06	6.21206e-05	5.53213e-05	CENPA/HJURP/HELLS/H4C8/CENPO/H4C14/CENPU/CENPW/CENPI	9
Convalescent vs Health control: up	GO:0050000	chromosome localization	11/470	76/18670	3.00083e-06	7.02112e-05	6.25263e-05	DLGAP5/NDC80/CENPF/KIF14/CDT1/CCNB1/CDCA8/KIF2C/CDCA5/NUF2/SPAG5	11
Convalescent vs Health control: up	GO:0006270	DNA replication initiation	8/470	37/18670	3.08792e-06	7.17574e-05	6.39032e-05	ORC1/CDT1/CDC6/MCM10/TICRR/MCM4/CDC45/MCM6	8
Convalescent vs Health control: up	GO:0006275	regulation of DNA replication	13/470	108/18670	3.23307e-06	7.46227e-05	6.64549e-05	CCNA2/CDK1/E2F7/CDT1/CDC6/ESCO2/GMNN/DONSON/TICRR/STOML2/DSCC1/FBXO5/CACYBP	13
Convalescent vs Health control: up	GO:0045931	positive regulation of mitotic cell cycle	16/470	163/18670	3.7598e-06	8.61979e-05	7.67632e-05	UBE2C/DLGAP5/NDC80/CDK1/NUSAP1/DTL/CDT1/CCNB1/CDC6/TERT/CDCA5/CDC25A/CDC45/CCND2/MAD2L1/FBXO5	16
Convalescent vs Health control: up	GO:0022900	electron transport chain	17/470	186/18670	4.98026e-06	0.000113417	0.000101003	CDK1/ETFB/CCNB1/UQCRHL/NDUFA13/GLDC/AIFM2/COX6A1/UQCRH/NDUFS8/NDUFB9/COX5B/NDUFA1/NDUFS3/PHGDH/COX5A/NDUFB4	17
Convalescent vs Health control: up	GO:1903046	meiotic cell cycle process	17/470	188/18670	5.75162e-06	0.000130116	0.000115874	BUB1/ASPM/CDC20/NCAPH/PLK1/TOP2A/PTTG1/RAD51/CDC25A/PSMC3IP/NUF2/SMC4/TTK/SGO1/FBXO5/FBXO43/TRIP13	17
Convalescent vs Health control: up	GO:0034502	protein localization to chromosome	11/470	82/18670	6.40633e-06	0.000143974	0.000128215	CENPA/NDC80/CDK1/AURKB/PLK1/CDT1/ESCO2/TERT/CDCA5/NABP2/TTK	11
Convalescent vs Health control: up	GO:0140013	meiotic nuclear division	16/470	172/18670	7.52604e-06	0.000167475	0.000149144	BUB1/ASPM/CDC20/NCAPH/PLK1/TOP2A/PTTG1/RAD51/PSMC3IP/NUF2/SMC4/TTK/SGO1/FBXO5/FBXO43/TRIP13	16
Convalescent vs Health control: up	GO:0044818	mitotic G2/M transition checkpoint	7/470	30/18670	7.55011e-06	0.000167475	0.000149144	CDK1/ORC1/CDC6/DONSON/TICRR/TAOK1/CLSPN	7
Convalescent vs Health control: up	GO:0031572	G2 DNA damage checkpoint	7/470	31/18670	9.54209e-06	0.000210295	0.000187278	CDK1/PLK1/DTL/CHEK1/DONSON/TAOK1/CLSPN	7
Convalescent vs Health control: up	GO:0071459	protein localization to chromosome, centromeric region	6/470	21/18670	9.69979e-06	0.000212401	0.000189152	CENPA/NDC80/CDK1/AURKB/CDT1/TTK	6
Convalescent vs Health control: up	GO:0044786	cell cycle DNA replication	10/470	71/18670	1.08516e-05	0.000236109	0.000210266	E2F7/CDT1/GMNN/FEN1/RAD51/DONSON/MCM4/CDC45/MCM6/FBXO5	10
Convalescent vs Health control: up	GO:0007080	mitotic metaphase plate congression	8/470	44/18670	1.21461e-05	0.000259318	0.000230935	NDC80/KIF14/CDT1/CCNB1/CDCA8/KIF2C/CDCA5/NUF2	8
Convalescent vs Health control: up	GO:0034080	CENP-A containing nucleosome assembly	8/470	44/18670	1.21461e-05	0.000259318	0.000230935	CENPA/HJURP/H4C8/CENPO/H4C14/CENPU/CENPW/CENPI	8
Convalescent vs Health control: up	GO:0061641	CENP-A containing chromatin organization	8/470	44/18670	1.21461e-05	0.000259318	0.000230935	CENPA/HJURP/H4C8/CENPO/H4C14/CENPU/CENPW/CENPI	8
Convalescent vs Health control: up	GO:0032527	protein exit from endoplasmic reticulum	8/470	46/18670	1.71109e-05	0.00036305	0.000323312	SEC61B/HSP90B1/SAR1A/AUP1/SAR1B/UFD1/UBE2J1/SELENOS	8
Convalescent vs Health control: up	GO:0006119	oxidative phosphorylation	14/470	145/18670	1.82317e-05	0.00038444	0.000342362	CDK1/CCNB1/UQCRHL/NDUFA13/COX6A1/UQCRH/NDUFS8/NDUFB9/STOML2/COX5B/NDUFA1/NDUFS3/COX5A/NDUFB4	14
Convalescent vs Health control: up	GO:0051321	meiotic cell cycle	19/470	249/18670	1.91741e-05	0.000401834	0.000357851	BUB1/ASPM/CDC20/NCAPH/PLK1/TOP2A/NEK2/PTTG1/RAD51/CDC25A/PSMC3IP/NUF2/SMC4/TTK/SGO1/EXO1/FBXO5/FBXO43/TRIP13	19
Convalescent vs Health control: up	GO:0030261	chromosome condensation	8/470	47/18670	2.01715e-05	0.000420157	0.000374169	CDK1/NCAPH/NUSAP1/TOP2A/CCNB1/NCAPG/CDCA5/SMC4	8
Convalescent vs Health control: up	GO:0007062	sister chromatid cohesion	9/470	63/18670	2.66427e-05	0.000551585	0.000491212	BUB1/CDC20/PLK1/ESCO2/FEN1/CDCA5/NAA10/DSCC1/SGO1	9
Convalescent vs Health control: up	GO:0045333	cellular respiration	16/470	193/18670	3.18044e-05	0.000654481	0.000582845	CDK1/ETFB/CCNB1/UQCRHL/MTFR2/NDUFA13/AIFM2/COX6A1/UQCRH/NDUFS8/NDUFB9/COX5B/NDUFA1/NDUFS3/COX5A/NDUFB4	16
Convalescent vs Health control: up	GO:0007076	mitotic chromosome condensation	5/470	17/18670	4.76752e-05	0.000969395	0.000863291	NCAPH/NUSAP1/NCAPG/CDCA5/SMC4	5
Convalescent vs Health control: up	GO:0034501	protein localization to kinetochore	5/470	17/18670	4.76752e-05	0.000969395	0.000863291	NDC80/CDK1/AURKB/CDT1/TTK	5
Convalescent vs Health control: up	GO:0043903	regulation of symbiosis, encompassing mutualism through parasitism	17/470	222/18670	4.99025e-05	0.00100868	0.000898276	IFI27/ISG15/RSAD2/CAV1/LAMP3/TOP2A/MX1/EIF2AK2/IFITM1/OASL/ISG20/IFIT1/IFITM3/CCNK/BST2/PLSCR1/APOBEC3H	17
Convalescent vs Health control: up	GO:0006336	DNA replication-independent nucleosome assembly	8/470	54/18670	5.72131e-05	0.00114292	0.00101783	CENPA/HJURP/H4C8/CENPO/H4C14/CENPU/CENPW/CENPI	8
Convalescent vs Health control: up	GO:0090329	regulation of DNA-dependent DNA replication	8/470	54/18670	5.72131e-05	0.00114292	0.00101783	E2F7/CDT1/GMNN/DONSON/TICRR/STOML2/DSCC1/FBXO5	8
Convalescent vs Health control: up	GO:0035456	response to interferon-beta	6/470	28/18670	5.7985e-05	0.00115161	0.00102556	XAF1/IFITM1/NDUFA13/IFITM3/BST2/PLSCR1	6
Convalescent vs Health control: up	GO:0034724	DNA replication-independent nucleosome organization	8/470	55/18670	6.54957e-05	0.00129316	0.00115162	CENPA/HJURP/H4C8/CENPO/H4C14/CENPU/CENPW/CENPI	8
Convalescent vs Health control: up	GO:0043161	proteasome-mediated ubiquitin-dependent protein catabolic process	25/470	419/18670	6.58692e-05	0.00129316	0.00115162	IFI27/UBE2C/CDK1/CDC20/AURKB/CAV1/PLK1/KIF14/CCNB1/PTTG1/SEC61B/HSP90B1/AUP1/PSMB2/PSMA6/PSMA5/PSME2/MAD2L1/UFD1/PSMD8/PSMB4/FBXO5/UBE2J1/NEDD4/SELENOS	25
Convalescent vs Health control: up	GO:0030970	retrograde protein transport, ER to cytosol	6/470	29/18670	7.15683e-05	0.00138908	0.00123704	SEC61B/HSP90B1/AUP1/UFD1/UBE2J1/SELENOS	6
Convalescent vs Health control: up	GO:1903513	endoplasmic reticulum to cytosol transport	6/470	29/18670	7.15683e-05	0.00138908	0.00123704	SEC61B/HSP90B1/AUP1/UFD1/UBE2J1/SELENOS	6
Convalescent vs Health control: up	GO:0033314	mitotic DNA replication checkpoint	4/470	10/18670	7.38164e-05	0.00142071	0.00126521	ORC1/CDC6/TICRR/CLSPN	4
Convalescent vs Health control: up	GO:0044774	mitotic DNA integrity checkpoint	11/470	106/18670	7.403e-05	0.00142071	0.00126521	CDK1/ORC1/GTSE1/TOP2A/E2F7/CCNB1/CDC6/DONSON/TICRR/TAOK1/CLSPN	11
Convalescent vs Health control: up	GO:0050792	regulation of viral process	16/470	208/18670	7.82874e-05	0.00148883	0.00132587	IFI27/ISG15/RSAD2/LAMP3/TOP2A/MX1/EIF2AK2/IFITM1/OASL/ISG20/IFIT1/IFITM3/CCNK/BST2/PLSCR1/APOBEC3H	16
Convalescent vs Health control: up	GO:1902036	regulation of hematopoietic stem cell differentiation	9/470	72/18670	7.84513e-05	0.00148883	0.00132587	EIF2AK2/PSMB2/PSMA6/PSMA5/SETD1A/PSME2/PSMD8/PSMB4/TP73	9
Convalescent vs Health control: up	GO:0010498	proteasomal protein catabolic process	27/470	477/18670	8.28619e-05	0.00156385	0.00139268	IFI27/UBE2C/CDK1/CDC20/AURKB/CAV1/PLK1/LAMP3/KIF14/CCNB1/PTTG1/SDF2L1/SEC61B/HSP90B1/AUP1/PSMB2/PSMA6/PSMA5/PSME2/MAD2L1/UFD1/PSMD8/PSMB4/FBXO5/UBE2J1/NEDD4/SELENOS	27
Convalescent vs Health control: up	GO:0009148	pyrimidine nucleoside triphosphate biosynthetic process	5/470	19/18670	8.59324e-05	0.00161288	0.00143635	TYMS/CMPK2/NME1/DTYMK/NME2	5
Convalescent vs Health control: up	GO:0000281	mitotic cytokinesis	9/470	73/18670	8.75201e-05	0.0016309	0.00145239	CENPA/KIF4A/CEP55/PLK1/NUSAP1/CDT1/STMN1/ANLN/KIF20A	9
Convalescent vs Health control: up	GO:0045132	meiotic chromosome segregation	10/470	90/18670	8.7847e-05	0.0016309	0.00145239	BUB1/NCAPH/PLK1/TOP2A/PTTG1/NUF2/SMC4/TTK/SGO1/TRIP13	10
Convalescent vs Health control: up	GO:0019058	viral life cycle	21/470	328/18670	9.41939e-05	0.00173928	0.00154891	IFI27/ISG15/CDK1/RSAD2/CAV1/LAMP3/TOP2A/MX1/EIF2AK2/IFITM1/OASL/ISG20/IFIT1/IFITM3/AXL/CCL2/CCNK/BST2/PLSCR1/GAS6/APOBEC3H	21
Convalescent vs Health control: up	GO:0043900	regulation of multi-organism process	24/470	405/18670	0.000102025	0.00187375	0.00166866	IFI27/ISG15/RSAD2/CAV1/LAMP3/TOP2A/MX1/PRDX4/EIF2AK2/HERC5/IFITM1/OASL/ISG20/IFIT1/DHX58/IFITM3/SIGLEC11/C1QBP/CCNK/PARP9/UFD1/BST2/PLSCR1/APOBEC3H	24
Convalescent vs Health control: up	GO:0007143	female meiotic nuclear division	6/470	31/18670	0.0001063	0.00194183	0.00172929	NCAPH/PLK1/TOP2A/TTK/FBXO5/TRIP13	6
Convalescent vs Health control: up	GO:0000727	double-strand break repair via break-induced replication	4/470	11/18670	0.000113692	0.00205488	0.00182996	GINS2/MCM4/CDC45/MCM6	4
Convalescent vs Health control: up	GO:0045835	negative regulation of meiotic nuclear division	4/470	11/18670	0.000113692	0.00205488	0.00182996	TTK/FBXO5/FBXO43/TRIP13	4
Convalescent vs Health control: up	GO:0033260	nuclear DNA replication	8/470	60/18670	0.00012332	0.00220555	0.00196414	CDT1/GMNN/FEN1/RAD51/DONSON/MCM4/CDC45/MCM6	8
Convalescent vs Health control: up	GO:0043486	histone exchange	8/470	60/18670	0.00012332	0.00220555	0.00196414	CENPA/HJURP/H4C8/CENPO/H4C14/CENPU/CENPW/CENPI	8
Convalescent vs Health control: up	GO:0007077	mitotic nuclear envelope disassembly	4/470	12/18670	0.000167151	0.0029739	0.00264839	CDK1/CCNB2/PLK1/CCNB1	4
Convalescent vs Health control: up	GO:1904666	regulation of ubiquitin protein ligase activity	5/470	22/18670	0.000182842	0.00322355	0.00287072	UBE2C/CDC20/PLK1/MAD2L1/FBXO5	5
Convalescent vs Health control: up	GO:0010639	negative regulation of organelle organization	23/470	395/18670	0.000183071	0.00322355	0.00287072	BUB1/NDC80/CDC20/AURKB/PLK1/TOP2A/CENPF/CHEK1/CDT1/CCNB1/STMN1/NEK2/PTTG1/LMAN1/NAA10/TAOK1/HMGA1/ARHGAP28/MAD2L1/TTK/FBXO5/FBXO43/TRIP13	23
Convalescent vs Health control: up	GO:0051445	regulation of meiotic cell cycle	7/470	49/18670	0.000210885	0.00369427	0.00328992	ASPM/CDC20/CDC25A/TTK/FBXO5/FBXO43/TRIP13	7
Convalescent vs Health control: up	GO:0061640	cytoskeleton-dependent cytokinesis	10/470	100/18670	0.000212619	0.00370565	0.00330005	CENPA/KIF4A/CEP55/AURKB/PLK1/NUSAP1/CDT1/STMN1/ANLN/KIF20A	10
Convalescent vs Health control: up	GO:0006338	chromatin remodeling	14/470	182/18670	0.000216285	0.0037504	0.0033399	CENPA/HJURP/CHEK1/HELLS/H4C8/CENPO/H4C14/CDKN2A/HMGB3/HMGA1/CENPU/CENPW/HMGB2/CENPI	14
Convalescent vs Health control: up	GO:0007064	mitotic sister chromatid cohesion	5/470	23/18670	0.000228829	0.00392803	0.00349809	CDC20/CDCA5/NAA10/DSCC1/SGO1	5
Convalescent vs Health control: up	GO:0009147	pyrimidine nucleoside triphosphate metabolic process	5/470	23/18670	0.000228829	0.00392803	0.00349809	TYMS/CMPK2/NME1/DTYMK/NME2	5
Convalescent vs Health control: up	GO:0051315	attachment of mitotic spindle microtubules to kinetochore	4/470	13/18670	0.00023665	0.00403521	0.00359354	NDC80/CDT1/KIF2C/NUF2	4
Convalescent vs Health control: up	GO:0060218	hematopoietic stem cell differentiation	9/470	83/18670	0.000237435	0.00403521	0.00359354	EIF2AK2/PSMB2/PSMA6/PSMA5/SETD1A/PSME2/PSMD8/PSMB4/TP73	9
Convalescent vs Health control: up	GO:1901532	regulation of hematopoietic progenitor cell differentiation	9/470	85/18670	0.000284547	0.00481195	0.00428526	EIF2AK2/PSMB2/PSMA6/PSMA5/SETD1A/PSME2/PSMD8/PSMB4/TP73	9
Convalescent vs Health control: up	GO:0006268	DNA unwinding involved in DNA replication	4/470	14/18670	0.000324742	0.00538504	0.00479563	RAD51/MCM4/MCM6/HMGA1	4
Convalescent vs Health control: up	GO:0090231	regulation of spindle checkpoint	4/470	14/18670	0.000324742	0.00538504	0.00479563	NDC80/CDT1/CCNB1/MAD2L1	4
Convalescent vs Health control: up	GO:0090266	regulation of mitotic cell cycle spindle assembly checkpoint	4/470	14/18670	0.000324742	0.00538504	0.00479563	NDC80/CDT1/CCNB1/MAD2L1	4
Convalescent vs Health control: up	GO:1903504	regulation of mitotic spindle checkpoint	4/470	14/18670	0.000324742	0.00538504	0.00479563	NDC80/CDT1/CCNB1/MAD2L1	4
Convalescent vs Health control: up	GO:0015980	energy derivation by oxidation of organic compounds	18/470	285/18670	0.000345534	0.00570214	0.00507802	CDK1/ETFB/CCNB1/UQCRHL/MTFR2/NDUFA13/AIFM2/COX6A1/UQCRH/NDUFS8/NDUFB9/COX5B/NDUFA1/NDUFS3/COX5A/NDUFB4/PHKA1/SELENOS	18
Convalescent vs Health control: up	GO:0000910	cytokinesis	13/470	171/18670	0.000403294	0.00662332	0.00589837	CENPA/KIF4A/CEP55/AURKB/PLK1/NUSAP1/E2F7/KIF14/CDT1/STMN1/CDC6/ANLN/KIF20A	13
Convalescent vs Health control: up	GO:0009263	deoxyribonucleotide biosynthetic process	4/470	15/18670	0.000434059	0.00702722	0.00625807	RRM2/TYMS/CMPK2/DTYMK	4
Convalescent vs Health control: up	GO:0015671	oxygen transport	4/470	15/18670	0.000434059	0.00702722	0.00625807	HBA2/HBD/HBM/HBB	4
Convalescent vs Health control: up	GO:1902969	mitotic DNA replication	4/470	15/18670	0.000434059	0.00702722	0.00625807	RAD51/MCM4/CDC45/MCM6	4
Convalescent vs Health control: up	GO:0032781	positive regulation of ATPase activity	7/470	55/18670	0.000437594	0.00705105	0.00627928	NCAPH/DNAJB11/DNAJC1/UHRF1/DYNLL2/PLSCR1/DNAJC9	7
Convalescent vs Health control: up	GO:0010971	positive regulation of G2/M transition of mitotic cell cycle	5/470	27/18670	0.000505299	0.00810377	0.00721678	CDK1/DTL/CCNB1/CDC25A/FBXO5	5
Convalescent vs Health control: up	GO:0030397	membrane disassembly	4/470	16/18670	0.000567291	0.0089716	0.00798962	CDK1/CCNB2/PLK1/CCNB1	4
Convalescent vs Health control: up	GO:0051081	nuclear envelope disassembly	4/470	16/18670	0.000567291	0.0089716	0.00798962	CDK1/CCNB2/PLK1/CCNB1	4
Convalescent vs Health control: up	GO:0051447	negative regulation of meiotic cell cycle	4/470	16/18670	0.000567291	0.0089716	0.00798962	TTK/FBXO5/FBXO43/TRIP13	4
Convalescent vs Health control: up	GO:0006302	double-strand break repair	16/470	248/18670	0.000576476	0.00907484	0.00808157	CHEK1/ESCO2/PARPBP/H4C8/FEN1/H4C14/RAD51/GINS2/CDCA5/MCM4/NABP2/CDC45/MCM6/PARP9/RAD51AP1/TRIP13	16
Convalescent vs Health control: up	GO:0051052	regulation of DNA metabolic process	23/470	429/18670	0.000587111	0.00919987	0.0081929	CCNA2/CDK1/AURKB/CHEK1/E2F7/CDT1/CDC6/NEK2/ESCO2/PARPBP/GMNN/RAD51/ALYREF/DONSON/TICRR/NABP2/STOML2/DSCC1/PARP9/PARM1/RAD51AP1/FBXO5/CACYBP	23
Convalescent vs Health control: up	GO:0051984	positive regulation of chromosome segregation	5/470	28/18670	0.000602542	0.00939855	0.00836984	DLGAP5/CDT1/CCNB1/CDC6/FEN1	5
Convalescent vs Health control: up	GO:0015949	nucleobase-containing small molecule interconversion	5/470	29/18670	0.000713161	0.0110734	0.00986142	RRM2/TYMS/NME1/DTYMK/NME2	5
Convalescent vs Health control: up	GO:2000045	regulation of G1/S transition of mitotic cell cycle	13/470	184/18670	0.000806021	0.0124587	0.011095	CDK1/GTSE1/E2F7/KIF14/CCNB1/CDC6/TERT/CDKN2A/CDKN2C/CDC45/CCL2/PSME2/CCND2	13
Convalescent vs Health control: up	GO:1902751	positive regulation of cell cycle G2/M phase transition	5/470	30/18670	0.000838279	0.0128989	0.0114871	CDK1/DTL/CCNB1/CDC25A/FBXO5	5
Convalescent vs Health control: up	GO:0032392	DNA geometric change	10/470	119/18670	0.000856133	0.0131146	0.0116791	TOP2A/RAD51/GINS2/HMGB3/MCM4/CDC45/MCM6/HMGA1/DSCC1/HMGB2	10
Convalescent vs Health control: up	GO:0010832	negative regulation of myotube differentiation	4/470	18/18670	0.000916465	0.013914	0.012391	CXCL10/BHLHE41/TMEM119/XBP1	4
Convalescent vs Health control: up	GO:0051782	negative regulation of cell division	4/470	18/18670	0.000916465	0.013914	0.012391	ASPM/AURKB/E2F7/INTU	4
Convalescent vs Health control: up	GO:0034976	response to endoplasmic reticulum stress	17/470	285/18670	0.000947661	0.0143239	0.0127561	CAV1/EIF2AK2/DNAJB11/SDF2L1/PDIA4/SEC61B/HSP90B1/AUP1/MYDGF/MANF/CCL2/PDIA5/SCAMP5/UFD1/UBE2J1/XBP1/SELENOS	17
Convalescent vs Health control: up	GO:0040020	regulation of meiotic nuclear division	5/470	31/18670	0.000979044	0.0146685	0.013063	CDC20/TTK/FBXO5/FBXO43/TRIP13	5
Convalescent vs Health control: up	GO:0045737	positive regulation of cyclin-dependent protein serine/threonine kinase activity	5/470	31/18670	0.000979044	0.0146685	0.013063	CCNB1/CDC6/CKS1B/CCNK/CCND2	5
Convalescent vs Health control: up	GO:0019731	antibacterial humoral response	6/470	46/18670	0.000983459	0.0146703	0.0130646	JCHAIN/H2BC4/H2BC7/IGKV3-20/H2BC8/H2BC21	6
Convalescent vs Health control: up	GO:1903706	regulation of hemopoiesis	24/470	475/18670	0.0010276	0.0152622	0.0135917	ISG15/EIF2AK2/NME1/H4C8/C1QC/H4C14/MDK/NME2/HMGB3/PSMB2/H3C10/PSMA6/PSMA5/AXL/SETD1A/PSME2/H3C8/TRIM58/PSMD8/PSMB4/GAS6/XBP1/HMGB2/TP73	24
Convalescent vs Health control: up	GO:0002244	hematopoietic progenitor cell differentiation	12/470	166/18670	0.00103798	0.0153496	0.0136695	TOP2A/ESCO2/EIF2AK2/ANLN/PSMB2/PSMA6/PSMA5/SETD1A/PSME2/PSMD8/PSMB4/TP73	12
Convalescent vs Health control: up	GO:0042744	hydrogen peroxide catabolic process	5/470	32/18670	0.00113663	0.016612	0.0147937	HBA2/PRDX4/HBD/HBM/HBB	5
Convalescent vs Health control: up	GO:0007096	regulation of exit from mitosis	4/470	19/18670	0.00113794	0.016612	0.0147937	UBE2C/ANLN/CDCA5/KNTC1	4
Convalescent vs Health control: up	GO:0015669	gas transport	4/470	19/18670	0.00113794	0.016612	0.0147937	HBA2/HBD/HBM/HBB	4
Convalescent vs Health control: up	GO:0051187	cofactor catabolic process	7/470	65/18670	0.00121028	0.0175929	0.0156673	HBA2/PRDX4/HBD/CHAC2/HBM/HBB/ALDH1L2	7
Convalescent vs Health control: up	GO:0006310	DNA recombination	17/470	292/18670	0.00123447	0.0178018	0.0158534	TOP2A/CHEK1/PARPBP/FEN1/RAD51/GINS2/ALYREF/HMGB3/PSMC3IP/MCM4/NABP2/CDC45/MCM6/RAD51AP1/EXO1/HMGB2/TRIP13	17
Convalescent vs Health control: up	GO:0051653	spindle localization	6/470	48/18670	0.00123508	0.0178018	0.0158534	CENPA/ASPM/NDC80/PLK1/NUSAP1/MAD2L1	6
Convalescent vs Health control: up	GO:0040001	establishment of mitotic spindle localization	5/470	33/18670	0.00131224	0.0188345	0.016773	CENPA/NDC80/PLK1/NUSAP1/MAD2L1	5
Convalescent vs Health control: up	GO:0007095	mitotic G2 DNA damage checkpoint	4/470	20/18670	0.00139437	0.0199296	0.0177482	CDK1/DONSON/TAOK1/CLSPN	4
Convalescent vs Health control: up	GO:0071897	DNA biosynthetic process	13/470	196/18670	0.00143627	0.0204429	0.0182054	ISG15/PCLAF/AURKB/TK1/DTL/CENPF/TYMS/NEK2/TERT/UBE2L6/DSCC1/PARM1/UFD1	13
Convalescent vs Health control: up	GO:0002478	antigen processing and presentation of exogenous peptide antigen	12/470	175/18670	0.00163274	0.0231429	0.0206098	KIF4A/KIF11/KIF15/KIF2C/DYNLL2/PSMB2/SAR1B/PSMA6/PSMA5/PSME2/PSMD8/PSMB4	12
Convalescent vs Health control: up	GO:0043044	ATP-dependent chromatin remodeling	8/470	88/18670	0.00168023	0.0237177	0.0211217	CENPA/HJURP/H4C8/CENPO/H4C14/CENPU/CENPW/CENPI	8
Convalescent vs Health control: up	GO:0003094	glomerular filtration	4/470	21/18670	0.00168852	0.0237365	0.0211384	JCHAIN/CD34/IGKV3-20/GAS6	4
Convalescent vs Health control: up	GO:1904031	positive regulation of cyclin-dependent protein kinase activity	5/470	35/18670	0.00172239	0.0241135	0.0214742	CCNB1/CDC6/CKS1B/CCNK/CCND2	5
Convalescent vs Health control: up	GO:0098754	detoxification	10/470	131/18670	0.00177849	0.0247972	0.0220831	HBA2/MT1E/PRDX4/HBD/DHFR/MT2A/HBM/HBB/TXN/SELENOS	10
Convalescent vs Health control: up	GO:1902806	regulation of cell cycle G1/S phase transition	13/470	202/18670	0.00187984	0.0261038	0.0232466	CDK1/GTSE1/E2F7/KIF14/CCNB1/CDC6/TERT/CDKN2A/CDKN2C/CDC45/CCL2/PSME2/CCND2	13
Convalescent vs Health control: up	GO:0045740	positive regulation of DNA replication	5/470	36/18670	0.00195942	0.0270987	0.0241326	CDK1/E2F7/CDT1/STOML2/CACYBP	5
Convalescent vs Health control: up	GO:0007063	regulation of sister chromatid cohesion	4/470	22/18670	0.00202311	0.0277548	0.0247169	BUB1/FEN1/CDCA5/NAA10	4
Convalescent vs Health control: up	GO:0097205	renal filtration	4/470	22/18670	0.00202311	0.0277548	0.0247169	JCHAIN/CD34/IGKV3-20/GAS6	4
Convalescent vs Health control: up	GO:0000724	double-strand break repair via homologous recombination	10/470	134/18670	0.00210403	0.0287494	0.0256027	CHEK1/PARPBP/FEN1/RAD51/GINS2/MCM4/NABP2/CDC45/MCM6/RAD51AP1	10
Convalescent vs Health control: up	GO:0009141	nucleoside triphosphate metabolic process	19/470	362/18670	0.0021795	0.0296621	0.0264155	CDK1/CCNB1/UQCRHL/TYMS/CMPK2/NME1/NDUFA13/DTYMK/NME2/COX6A1/UQCRH/NDUFS8/NDUFB9/STOML2/COX5B/NDUFA1/NDUFS3/COX5A/NDUFB4	19
Convalescent vs Health control: up	GO:0000725	recombinational repair	10/470	135/18670	0.00222262	0.0301289	0.0268311	CHEK1/PARPBP/FEN1/RAD51/GINS2/MCM4/NABP2/CDC45/MCM6/RAD51AP1	10
Convalescent vs Health control: up	GO:0035457	cellular response to interferon-alpha	3/470	11/18670	0.00224966	0.0302553	0.0269438	IFIT3/AXL/GAS6	3
Convalescent vs Health control: up	GO:0039532	negative regulation of viral-induced cytoplasmic pattern recognition receptor signaling pathway	3/470	11/18670	0.00224966	0.0302553	0.0269438	DHX58/C1QBP/UFD1	3
Convalescent vs Health control: up	GO:0019884	antigen processing and presentation of exogenous antigen	12/470	182/18670	0.00226864	0.0303909	0.0270645	KIF4A/KIF11/KIF15/KIF2C/DYNLL2/PSMB2/SAR1B/PSMA6/PSMA5/PSME2/PSMD8/PSMB4	12
Convalescent vs Health control: up	GO:0072401	signal transduction involved in DNA integrity checkpoint	7/470	73/18670	0.00238555	0.0317084	0.0282378	CDK1/PLK1/GTSE1/DTL/CHEK1/E2F7/CCNB1	7
Convalescent vs Health control: up	GO:0072422	signal transduction involved in DNA damage checkpoint	7/470	73/18670	0.00238555	0.0317084	0.0282378	CDK1/PLK1/GTSE1/DTL/CHEK1/E2F7/CCNB1	7
Convalescent vs Health control: up	GO:0010499	proteasomal ubiquitin-independent protein catabolic process	4/470	23/18670	0.00240085	0.031788	0.0283087	PSMB2/PSMA6/PSMA5/PSMB4	4
Convalescent vs Health control: up	GO:0016572	histone phosphorylation	5/470	38/18670	0.00250366	0.0330213	0.029407	CCNA2/CDK1/AURKB/CHEK1/CCNB1	5
Convalescent vs Health control: up	GO:0006120	mitochondrial electron transport, NADH to ubiquinone	6/470	55/18670	0.00251713	0.0330712	0.0294514	NDUFA13/NDUFS8/NDUFB9/NDUFA1/NDUFS3/NDUFB4	6
Convalescent vs Health control: up	GO:0072395	signal transduction involved in cell cycle checkpoint	7/470	74/18670	0.00257894	0.0337534	0.030059	CDK1/PLK1/GTSE1/DTL/CHEK1/E2F7/CCNB1	7
Convalescent vs Health control: up	GO:2000736	regulation of stem cell differentiation	9/470	116/18670	0.0026621	0.0347089	0.0309098	EIF2AK2/PSMB2/PSMA6/PSMA5/SETD1A/PSME2/PSMD8/PSMB4/TP73	9
Convalescent vs Health control: up	GO:0072528	pyrimidine-containing compound biosynthetic process	6/470	56/18670	0.00276045	0.0358544	0.03193	TK1/TYMS/CMPK2/NME1/DTYMK/NME2	6
Convalescent vs Health control: up	GO:0002227	innate immune response in mucosa	4/470	24/18670	0.0028244	0.0365461	0.0325459	H2BC4/H2BC7/H2BC8/H2BC21	4
Convalescent vs Health control: up	GO:0006465	signal peptide processing	3/470	12/18670	0.00294383	0.0369711	0.0329245	SPCS3/SEC11C/SPCS2	3
Convalescent vs Health control: up	GO:0009265	2'-deoxyribonucleotide biosynthetic process	3/470	12/18670	0.00294383	0.0369711	0.0329245	TYMS/CMPK2/DTYMK	3
Convalescent vs Health control: up	GO:0031507	heterochromatin assembly	3/470	12/18670	0.00294383	0.0369711	0.0329245	HELLS/CDKN2A/HMGA1	3
Convalescent vs Health control: up	GO:0046385	deoxyribose phosphate biosynthetic process	3/470	12/18670	0.00294383	0.0369711	0.0329245	TYMS/CMPK2/DTYMK	3
Convalescent vs Health control: up	GO:0051988	regulation of attachment of spindle microtubules to kinetochore	3/470	12/18670	0.00294383	0.0369711	0.0329245	CCNB1/NEK2/SPAG5	3
Convalescent vs Health control: up	GO:0070601	centromeric sister chromatid cohesion	3/470	12/18670	0.00294383	0.0369711	0.0329245	BUB1/NAA10/SGO1	3
Convalescent vs Health control: up	GO:1904668	positive regulation of ubiquitin protein ligase activity	3/470	12/18670	0.00294383	0.0369711	0.0329245	UBE2C/CDC20/PLK1	3
Convalescent vs Health control: up	GO:2000105	positive regulation of DNA-dependent DNA replication	3/470	12/18670	0.00294383	0.0369711	0.0329245	E2F7/CDT1/STOML2	3
Convalescent vs Health control: up	GO:0045454	cell redox homeostasis	7/470	76/18670	0.00300164	0.037559	0.033448	TXNDC5/PRDX4/PDIA4/TXNDC11/PDIA5/TXN/SELENOS	7
Convalescent vs Health control: up	GO:0048002	antigen processing and presentation of peptide antigen	12/470	189/18670	0.00309382	0.0385711	0.0343493	KIF4A/KIF11/KIF15/KIF2C/DYNLL2/PSMB2/SAR1B/PSMA6/PSMA5/PSME2/PSMD8/PSMB4	12
Convalescent vs Health control: up	GO:0009123	nucleoside monophosphate metabolic process	19/470	375/18670	0.00321794	0.0399727	0.0355975	CDK1/TK1/CCNB1/UQCRHL/TYMS/CMPK2/NDUFA13/DTYMK/COX6A1/UQCRH/NDUFS8/NDUFB9/PAICS/STOML2/COX5B/NDUFA1/NDUFS3/COX5A/NDUFB4	19
Convalescent vs Health control: up	GO:0019985	translesion synthesis	5/470	41/18670	0.00351455	0.04331	0.0385695	ISG15/PCLAF/DTL/UBE2L6/UFD1	5
Convalescent vs Health control: up	GO:0070317	negative regulation of G0 to G1 transition	5/470	41/18670	0.00351455	0.04331	0.0385695	RRM2/CHEK1/RAD51/CBX5/EPC1	5
Convalescent vs Health control: up	GO:0072527	pyrimidine-containing compound metabolic process	8/470	99/18670	0.00352464	0.04331	0.0385695	TK1/TYMS/CMPK2/NME1/DTYMK/NME2/SLC19A3/APOBEC3H	8
Convalescent vs Health control: up	GO:0032886	regulation of microtubule-based process	13/470	218/18670	0.00363943	0.0445602	0.0396829	TPX2/PLK1/KIF11/CHEK1/SKA3/STMN1/NEK2/TAOK1/TCTEX1D2/DRG1/POC1A/SPAG5/TRIM58	13
Convalescent vs Health control: up	GO:0000077	DNA damage checkpoint	10/470	145/18670	0.00372999	0.0453373	0.040375	CDK1/PLK1/GTSE1/DTL/CHEK1/E2F7/CCNB1/DONSON/TAOK1/CLSPN	10
Convalescent vs Health control: up	GO:0036503	ERAD pathway	8/470	100/18670	0.00374903	0.0453373	0.040375	CAV1/SDF2L1/SEC61B/HSP90B1/AUP1/UFD1/UBE2J1/SELENOS	8
Convalescent vs Health control: up	GO:0035563	positive regulation of chromatin binding	3/470	13/18670	0.00375599	0.0453373	0.040375	CDT1/GMNN/PARP9	3
Convalescent vs Health control: up	GO:0090399	replicative senescence	3/470	13/18670	0.00375599	0.0453373	0.040375	CHEK1/TERT/CDKN2A	3
Convalescent vs Health control: up	GO:0043462	regulation of ATPase activity	7/470	80/18670	0.00400405	0.0481614	0.04289	NCAPH/DNAJB11/DNAJC1/UHRF1/DYNLL2/PLSCR1/DNAJC9	7
Convalescent vs Health control: up	GO:0019814	immunoglobulin complex	77/481	159/19717	9.79668e-82	4.53586e-79	4.04242e-79	IGLV1-51/IGKV2D-29/IGKV1-17/IGLV2-23/IGLV5-45/IGLC2/IGLV1-47/IGHG1/IGHV3-23/JCHAIN/IGKV3-15/IGLV2-14/IGHV3-20/IGHV4-59/IGLV6-57/IGLV3-25/IGLC3/IGHV3-49/IGLV7-46/IGLV3-27/IGKV1-5/IGLC1/IGLV2-11/IGKC/IGKV1D-39/IGKV1-6/IGLV1-40/IGKV1-12/IGLV4-69/IGLL5/IGLV3-1/IGLV3-16/IGKV2-24/IGHV4-28/IGLV3-10/IGKV3D-11/IGHV3-48/IGHV2-5/IGLV1-36/IGKV1D-33/IGLV9-49/IGHV4-61/IGKV4-1/IGKV1-27/IGKV2-30/IGLV2-18/IGHV3-1…	77
Convalescent vs Health control: up	GO:0042571	immunoglobulin complex, circulating	29/481	72/19717	3.21159e-28	7.43484e-26	6.62602e-26	IGLC2/IGHG1/IGHV3-23/JCHAIN/IGHV3-20/IGHV4-59/IGLC3/IGHV3-49/IGLC1/IGKC/IGLL5/IGHV4-28/IGHV3-48/IGHV2-5/IGHV4-61/IGHV3-13/IGHV4-4/IGHV4-34/IGHV3-53/IGHV3-7/IGHV3-11/IGHV3-21/IGHV3-33/IGHV1-3/IGHV3-30/IGKV3-20/IGHV1-58/IGHV1-69D/IGHV3-74	29
Convalescent vs Health control: up	GO:0098687	chromosomal region	44/481	349/19717	3.06125e-19	4.72453e-17	4.21056e-17	BUB1/CENPA/NDC80/CDK1/ORC1/HJURP/AURKB/PLK1/CENPF/CHEK1/CDT1/HELLS/CCNB1/SKA3/NCAPG/SPC24/NEK2/ZWINT/ESCO2/TERT/CDCA8/H4C8/CENPO/FEN1/H4C14/RAD51/KIF2C/CDCA5/ALYREF/MCM4/BIRC5/CBX5/NABP2/NUF2/KNTC1/MCM6/DSCC1/CENPU/MAD2L1/TTK/CENPW/SPAG5/SGO1/CENPI	44
Convalescent vs Health control: up	GO:0000775	chromosome, centromeric region	32/481	193/19717	8.21785e-18	9.51216e-16	8.47736e-16	BUB1/CENPA/NDC80/HJURP/AURKB/PLK1/CENPF/CDT1/HELLS/CCNB1/SKA3/NCAPG/SPC24/NEK2/ZWINT/ESCO2/CDCA8/CENPO/KIF2C/CDCA5/BIRC5/CBX5/NUF2/KNTC1/DSCC1/CENPU/MAD2L1/TTK/CENPW/SPAG5/SGO1/CENPI	32
Convalescent vs Health control: up	GO:0072562	blood microparticle	28/481	147/19717	2.23586e-17	2.0704e-15	1.84517e-15	IGKV1-17/IGLC2/IGLV1-47/IGHG1/IGHV3-23/JCHAIN/IGKV3-15/IGLV3-25/IGLC3/IGKV1-5/LGALS3BP/IGLC1/HBA2/IGKC/IGKV3D-11/IGKV1D-33/IGKV4-1/IGKV2-30/IGHV3-13/HBD/C1QC/IGLV3-21/IGHV3-7/IGKV2D-28/IGKV3-20/C1R/IGKV1-39/HBB	28
Convalescent vs Health control: up	GO:0000776	kinetochore	26/481	135/19717	2.38149e-16	1.83771e-14	1.63779e-14	BUB1/CENPA/NDC80/HJURP/AURKB/PLK1/CENPF/CDT1/CCNB1/SKA3/SPC24/NEK2/ZWINT/CENPO/KIF2C/BIRC5/CBX5/NUF2/KNTC1/CENPU/MAD2L1/TTK/CENPW/SPAG5/SGO1/CENPI	26
Convalescent vs Health control: up	GO:0000793	condensed chromosome	32/481	223/19717	6.2707e-16	4.14762e-14	3.69641e-14	BUB1/CENPA/NDC80/HJURP/AURKB/NCAPH/PLK1/TOP2A/CENPF/CHEK1/CDT1/MKI67/CCNB1/SKA3/NCAPG/SPC24/NEK2/ZWINT/CENPO/RAD51/KIF2C/CDCA5/BIRC5/NUF2/KNTC1/SMC4/CENPU/MAD2L1/CENPW/SPAG5/SGO1/HMGB2	32
Convalescent vs Health control: up	GO:0000779	condensed chromosome, centromeric region	24/481	118/19717	9.31999e-16	5.39394e-14	4.80715e-14	BUB1/CENPA/NDC80/HJURP/AURKB/PLK1/CENPF/CDT1/CCNB1/SKA3/NCAPG/SPC24/NEK2/ZWINT/CENPO/KIF2C/BIRC5/NUF2/KNTC1/CENPU/MAD2L1/CENPW/SPAG5/SGO1	24
Convalescent vs Health control: up	GO:0000777	condensed chromosome kinetochore	22/481	105/19717	7.73395e-15	3.97869e-13	3.54586e-13	BUB1/CENPA/NDC80/HJURP/PLK1/CENPF/CDT1/CCNB1/SKA3/SPC24/NEK2/ZWINT/CENPO/KIF2C/BIRC5/NUF2/KNTC1/CENPU/MAD2L1/CENPW/SPAG5/SGO1	22
Convalescent vs Health control: up	GO:0044815	DNA packaging complex	21/481	115/19717	5.58155e-13	2.58426e-11	2.30312e-11	CENPA/NCAPH/NCAPG/H2BC4/H2BC7/H4C8/H2BC9/H2BC5/H4C14/H2AC11/H2AZ1/H2AZ2/H2BC15/H3C10/H2AC8/H2BC8/H2BC21/H2AC13/SMC4/H2AC6/H3C8	21
Convalescent vs Health control: up	GO:0000786	nucleosome	18/481	107/19717	1.07154e-10	4.51022e-09	4.01957e-09	CENPA/H2BC4/H2BC7/H4C8/H2BC9/H2BC5/H4C14/H2AC11/H2AZ1/H2AZ2/H2BC15/H3C10/H2AC8/H2BC8/H2BC21/H2AC13/H2AC6/H3C8	18
Convalescent vs Health control: up	GO:0005819	spindle	31/481	347/19717	5.47567e-10	2.11269e-08	1.88286e-08	SHCBP1/TPX2/DLGAP5/ASPM/CDK1/CDC20/KIF4A/AURKB/PLK1/NUSAP1/KIF11/CENPF/KIF14/KIF18B/CCNB1/SKA3/CDC6/NEK2/KIF15/CKAP2L/CDCA8/BIRC5/TCTEX1D2/KNTC1/MAD2L1/TTK/POC1A/SPAG5/SGO1/FBXO5/KIF20A	31
Convalescent vs Health control: up	GO:0032993	protein-DNA complex	22/481	202/19717	5.05119e-09	1.799e-07	1.60329e-07	CENPA/H2BC4/TERT/H2BC7/H4C8/H2BC9/H2BC5/H4C14/GINS2/H2AC11/DONSON/H2AZ1/H2AZ2/H2BC15/H3C10/H2AC8/H2BC8/H2BC21/CDC45/H2AC13/H2AC6/H3C8	22
Convalescent vs Health control: up	GO:0000780	condensed nuclear chromosome, centromeric region	9/481	26/19717	6.1373e-09	2.02969e-07	1.80889e-07	BUB1/CENPA/NDC80/AURKB/PLK1/CCNB1/CENPO/NUF2/SGO1	9
Convalescent vs Health control: up	GO:0009897	external side of plasma membrane	31/481	393/19717	1.08652e-08	3.35373e-07	2.98888e-07	IGLC2/IGHG1/IGHV3-23/IGHV3-20/IGHV4-59/IGLC3/IGHV3-49/IGLC1/IGKC/IGLL5/IGHV4-28/IGHV3-48/IGHV2-5/IGHV4-61/SDC1/IGHV3-13/IGHV4-4/IGHV4-34/IGHV3-53/IGHV3-7/IGHV3-11/IGHV3-21/CD34/CD59/IGHV3-33/IGHV1-3/IGHV3-30/CXCL10/IGHV1-58/IGHV1-69D/IGHV3-74	31
Convalescent vs Health control: up	GO:0000778	condensed nuclear chromosome kinetochore	7/481	15/19717	2.67474e-08	7.74004e-07	6.89803e-07	BUB1/CENPA/NDC80/PLK1/CCNB1/CENPO/NUF2	7
Convalescent vs Health control: up	GO:0000922	spindle pole	18/481	164/19717	1.12204e-07	3.05591e-06	2.72347e-06	TPX2/DLGAP5/ASPM/CDC20/AURKB/PLK1/KIF11/CENPF/CCNB1/CDC6/NEK2/CKAP2L/TCTEX1D2/KNTC1/MAD2L1/POC1A/SPAG5/SGO1	18
Convalescent vs Health control: up	GO:0000940	condensed chromosome outer kinetochore	6/481	14/19717	5.19639e-07	1.33663e-05	1.19122e-05	BUB1/NDC80/PLK1/CENPF/CCNB1/SKA3	6
Convalescent vs Health control: up	GO:0000794	condensed nuclear chromosome	13/481	99/19717	8.45072e-07	2.05931e-05	1.83528e-05	BUB1/CENPA/NDC80/AURKB/NCAPH/PLK1/CHEK1/CCNB1/NEK2/CENPO/RAD51/NUF2/SGO1	13
Convalescent vs Health control: up	GO:0005876	spindle microtubule	10/481	59/19717	1.4639e-06	3.38892e-05	3.02025e-05	CDK1/KIF4A/AURKB/PLK1/NUSAP1/KIF11/KIF18B/SKA3/BIRC5/KNTC1	10
Convalescent vs Health control: up	GO:0030496	midbody	16/481	173/19717	5.50556e-06	0.000121385	0.00010818	SHCBP1/ASPM/CDK1/KIF4A/CEP55/AURKB/PLK1/CENPF/KIF14/NEK2/CDCA8/ANLN/HSP90B1/BIRC5/SPAG5/KIF20A	16
Convalescent vs Health control: up	GO:0005833	hemoglobin complex	5/481	12/19717	5.81718e-06	0.000122425	0.000109107	HBA2/HBD/HBM/HBB/AHSP	5
Convalescent vs Health control: up	GO:0098803	respiratory chain complex	10/481	85/19717	4.14183e-05	0.000833768	0.000743065	UQCRHL/NDUFA13/COX6A1/UQCRH/NDUFS8/NDUFB9/NDUFA1/NDUFS3/COX5A/NDUFB4	10
Convalescent vs Health control: up	GO:0005746	mitochondrial respiratory chain	10/481	88/19717	5.59801e-05	0.00104404	0.000930465	UQCRHL/NDUFA13/COX6A1/UQCRH/NDUFS8/NDUFB9/NDUFA1/NDUFS3/COX5A/NDUFB4	10
Convalescent vs Health control: up	GO:0000784	nuclear chromosome, telomeric region	12/481	125/19717	5.63738e-05	0.00104404	0.000930465	CDK1/ORC1/TERT/H4C8/FEN1/H4C14/RAD51/ALYREF/MCM4/CBX5/NABP2/MCM6	12
Convalescent vs Health control: up	GO:0000307	cyclin-dependent protein kinase holoenzyme complex	7/481	42/19717	6.33902e-05	0.00112883	0.00100603	CCNA2/CDK1/CCNB2/CCNB1/CKS1B/CCNK/CCND2	7
Convalescent vs Health control: up	GO:0031838	haptoglobin-hemoglobin complex	4/481	11/19717	0.000100728	0.00172729	0.00153938	HBA2/HBD/HBM/HBB	4
Convalescent vs Health control: up	GO:0051233	spindle midzone	6/481	34/19717	0.000153769	0.00254267	0.00226606	AURKB/PLK1/KIF14/KIF18B/CDC6/CDCA8	6
Convalescent vs Health control: up	GO:0070469	respiratory chain	10/481	100/19717	0.000165554	0.00255996	0.00228147	UQCRHL/NDUFA13/COX6A1/UQCRH/NDUFS8/NDUFB9/NDUFA1/NDUFS3/COX5A/NDUFB4	10
Convalescent vs Health control: up	GO:0000781	chromosome, telomeric region	13/481	161/19717	0.000165872	0.00255996	0.00228147	CDK1/ORC1/CHEK1/TERT/H4C8/FEN1/H4C14/RAD51/ALYREF/MCM4/CBX5/NABP2/MCM6	13
Convalescent vs Health control: up	GO:0010369	chromocenter	4/481	14/19717	0.000288246	0.00430509	0.00383675	AURKB/ESCO2/CDCA8/CBX5	4
Convalescent vs Health control: up	GO:1905368	peptidase complex	9/481	89/19717	0.000320594	0.0046386	0.00413398	SPCS3/SEC11C/PSMB2/SPCS2/PSMA6/PSMA5/PSME2/PSMD8/PSMB4	9
Convalescent vs Health control: up	GO:0072686	mitotic spindle	10/481	109/19717	0.00033568	0.0047097	0.00419734	TPX2/ASPM/CDK1/AURKB/NUSAP1/KIF11/KIF18B/CKAP2L/MAD2L1/SPAG5	10
Convalescent vs Health control: up	GO:0005875	microtubule associated complex	12/481	152/19717	0.000360408	0.00480182	0.00427944	KIF4A/AURKB/KIF11/KIF14/KIF18B/KIF15/CDCA8/KIF2C/DYNLL2/BIRC5/TCTEX1D2/KIF20A	12
Convalescent vs Health control: up	GO:0005871	kinesin complex	7/481	55/19717	0.000362988	0.00480182	0.00427944	KIF4A/KIF11/KIF14/KIF18B/KIF15/KIF2C/KIF20A	7
Convalescent vs Health control: up	GO:0000790	nuclear chromatin	21/481	377/19717	0.000413593	0.00522635	0.00465779	CENPA/ESCO2/H4C8/H4C14/RAD51/CDCA5/H2AC11/UHRF1/HMGB3/H2AZ1/H2AZ2/CBX5/H3C10/H2AC8/H2AC13/SETD1A/RAD51AP1/H2AC6/H3C8/HMGB2/BICRA	21
Convalescent vs Health control: up	GO:1990204	oxidoreductase complex	10/481	112/19717	0.000417656	0.00522635	0.00465779	RRM2/UQCRHL/NDUFA13/GLDC/UQCRH/NDUFS8/NDUFB9/NDUFA1/NDUFS3/NDUFB4	10
Convalescent vs Health control: up	GO:0098800	inner mitochondrial membrane protein complex	11/481	135/19717	0.000480469	0.00585414	0.00521728	UQCRHL/NDUFA13/COX6A1/UQCRH/NDUFS8/NDUFB9/NDUFA1/NDUFS3/COX5A/NDUFB4/TIMM17B	11
Convalescent vs Health control: up	GO:0005874	microtubule	22/481	416/19717	0.000612689	0.0072019	0.00641843	TPX2/ASPM/CDK1/KIF4A/AURKB/PLK1/NUSAP1/KIF11/GTSE1/KIF14/KIF18B/SKA3/STMN1/NEK2/KIF15/KIF2C/DYNLL2/BIRC5/KNTC1/SPAG5/KIF20A/SELENOS	22
Convalescent vs Health control: up	GO:0000792	heterochromatin	8/481	78/19717	0.000622194	0.0072019	0.00641843	CENPA/HELLS/ESCO2/CDKN2A/UHRF1/H2AZ1/CBX5/HMGA1	8
Convalescent vs Health control: up	GO:0005721	pericentric heterochromatin	4/481	20/19717	0.00124223	0.013455	0.0119913	CENPA/HELLS/ESCO2/CBX5	4
Convalescent vs Health control: up	GO:0005839	proteasome core complex	4/481	20/19717	0.00124223	0.013455	0.0119913	PSMB2/PSMA6/PSMA5/PSMB4	4
Convalescent vs Health control: up	GO:0005747	mitochondrial respiratory chain complex I	6/481	50/19717	0.00130772	0.013455	0.0119913	NDUFA13/NDUFS8/NDUFB9/NDUFA1/NDUFS3/NDUFB4	6
Convalescent vs Health control: up	GO:0030964	NADH dehydrogenase complex	6/481	50/19717	0.00130772	0.013455	0.0119913	NDUFA13/NDUFS8/NDUFB9/NDUFA1/NDUFS3/NDUFB4	6
Convalescent vs Health control: up	GO:0045271	respiratory chain complex I	6/481	50/19717	0.00130772	0.013455	0.0119913	NDUFA13/NDUFS8/NDUFB9/NDUFA1/NDUFS3/NDUFB4	6
Convalescent vs Health control: up	GO:1902554	serine/threonine protein kinase complex	8/481	88/19717	0.00138082	0.0138982	0.0123863	CCNA2/CDK1/CCNB2/CCNB1/CKS1B/CCNK/CCND2/PHKA1	8
Convalescent vs Health control: up	GO:0005720	nuclear heterochromatin	5/481	35/19717	0.00150115	0.0147879	0.0131792	CENPA/ESCO2/UHRF1/H2AZ1/CBX5	5
Convalescent vs Health control: up	GO:0034663	endoplasmic reticulum chaperone complex	3/481	11/19717	0.00205711	0.0198426	0.0176839	MZB1/SDF2L1/HSP90B1	3
Convalescent vs Health control: up	GO:0000788	nuclear nucleosome	5/481	38/19717	0.00218616	0.020657	0.0184098	CENPA/H4C8/H4C14/H3C10/H3C8	5
Convalescent vs Health control: up	GO:0045171	intercellular bridge	6/481	59/19717	0.00308532	0.0285701	0.025462	TPX2/KIF4A/CEP55/CDCA8/CD34/KIF20A	6
Convalescent vs Health control: up	GO:0000502	proteasome complex	6/481	63/19717	0.00428873	0.0389349	0.0346993	PSMB2/PSMA6/PSMA5/PSME2/PSMD8/PSMB4	6
Convalescent vs Health control: up	GO:1905369	endopeptidase complex	6/481	64/19717	0.00463714	0.0412884	0.0367968	PSMB2/PSMA6/PSMA5/PSME2/PSMD8/PSMB4	6
Convalescent vs Health control: up	GO:1990752	microtubule end	4/481	29/19717	0.00512206	0.0447455	0.0398778	ASPM/KIF18B/KIF2C/SPAG5	4
Convalescent vs Health control: up	GO:1902911	protein kinase complex	8/481	109/19717	0.00524885	0.0450041	0.0401082	CCNA2/CDK1/CCNB2/CCNB1/CKS1B/CCNK/CCND2/PHKA1	8
Convalescent vs Health control: up	GO:0003823	antigen binding	54/446	160/17697	3.11023e-46	1.86925e-43	1.69917e-43	IGLV1-51/IGKV1-17/IGLV2-23/IGLC2/IGLV1-47/IGHG1/IGHV3-23/JCHAIN/IGKV3-15/IGLV2-14/IGHV3-20/IGHV4-59/IGLV6-57/IGLV3-25/IGLC3/IGHV3-49/IGLV3-27/IGKV1-5/IGLC1/IGLV2-11/IGKC/IGKV1D-39/IGLV1-40/IGLL5/IGLV3-1/IGHV4-28/IGKV3D-11/IGHV3-48/IGHV2-5/IGKV1D-33/IGHV4-61/IGKV4-1/IGKV2-30/IGHV3-13/IGHV4-4/IGHV4-34/IGLV3-21/IGHV3-53/IGHV3-7/IGHV3-11/IGHV3-21/IGKV2D-28/IGLV2-8/IGHV3-33/IGHV1-3/IGKV1-16/IGHV3-30/I…	54
Convalescent vs Health control: up	GO:0034987	immunoglobulin receptor binding	28/446	76/17697	1.22738e-25	3.68827e-23	3.35267e-23	IGLC2/IGHG1/IGHV3-23/JCHAIN/IGHV3-20/IGHV4-59/IGLC3/IGHV3-49/IGLC1/IGKC/IGLL5/IGHV4-28/IGHV3-48/IGHV2-5/IGHV4-61/IGHV3-13/IGHV4-4/IGHV4-34/IGHV3-53/IGHV3-7/IGHV3-11/IGHV3-21/IGHV3-33/IGHV1-3/IGHV3-30/IGHV1-58/IGHV1-69D/IGHV3-74	28
Convalescent vs Health control: up	GO:0003697	single-stranded DNA binding	14/446	113/17697	9.59952e-07	0.00019231	0.000174812	JCHAIN/NME1/SUB1/MCM10/RAD51/RTF1/NEIL3/MCM4/NABP2/CDC45/MCM6/SMC4/RAD51AP1/HMGB2	14
Convalescent vs Health control: up	GO:0003688	DNA replication origin binding	6/446	24/17697	2.26721e-05	0.0033457	0.00304128	ORC1/CDC6/MCM10/MCM4/CDC45/MCM6	6
Convalescent vs Health control: up	GO:0016538	cyclin-dependent protein serine/threonine kinase regulator activity	8/446	49/17697	2.78344e-05	0.0033457	0.00304128	CCNA2/CCNB2/CCNB1/CDKN2A/CDKN2C/CKS1B/CCNK/CCND2	8
Convalescent vs Health control: up	GO:0031720	haptoglobin binding	4/446	10/17697	7.40888e-05	0.00742123	0.00674598	HBA2/HBD/HBM/HBB	4
Convalescent vs Health control: up	GO:0005344	oxygen carrier activity	4/446	14/17697	0.000325922	0.0279828	0.0254367	HBA2/HBD/HBM/HBB	4
Convalescent vs Health control: up	GO:0009055	electron transfer activity	10/446	114/17697	0.000615544	0.0462427	0.0420352	ETFB/UQCRHL/GLDC/AIFM2/COX6A1/UQCRH/COX5B/NDUFS3/PHGDH/COX5A	10
Convalescent vs Health control: up	GO:0035173	histone kinase activity	4/446	17/17697	0.000729786	0.0485777	0.0441577	CDK1/AURKB/CHEK1/CCNB1	4
Convalescent vs Health control: up	GO:0003954	NADH dehydrogenase activity	6/446	46/17697	0.000987951	0.0485777	0.0441577	NDUFA13/NDUFS8/NDUFB9/NDUFA1/NDUFS3/NDUFB4	6
Convalescent vs Health control: up	GO:0008137	NADH dehydrogenase (ubiquinone) activity	6/446	46/17697	0.000987951	0.0485777	0.0441577	NDUFA13/NDUFS8/NDUFB9/NDUFA1/NDUFS3/NDUFB4	6
Convalescent vs Health control: up	GO:0050136	NADH dehydrogenase (quinone) activity	6/446	46/17697	0.000987951	0.0485777	0.0441577	NDUFA13/NDUFS8/NDUFB9/NDUFA1/NDUFS3/NDUFB4	6
Convalescent vs Health control: up	GO:0140097	catalytic activity, acting on DNA	14/446	213/17697	0.00105077	0.0485777	0.0441577	TOP2A/TERT/NME1/FEN1/RAD51/GINS2/ISG20/NEIL3/MCM4/CDC45/MCM6/HMGA1/DSCC1/EXO1	14
Convalescent vs Health control: up	GO:0004550	nucleoside diphosphate kinase activity	4/446	19/17697	0.001142	0.0490243	0.0445637	CMPK2/NME1/DTYMK/NME2	4
Convalescent vs Health control: down	GO:0006623	protein targeting to vacuole	5/140	37/18670	7.93101e-06	0.00851581	0.00820702	SORL1/AP3M1/MON1B/PIK3R4/VPS37C	5
Convalescent vs Health control: down	GO:0072665	protein localization to vacuole	6/140	65/18670	9.16841e-06	0.00851581	0.00820702	SORL1/AP3M1/TRAPPC8/MON1B/PIK3R4/VPS37C	6
Convalescent vs Health control: down	GO:0007034	vacuolar transport	8/140	142/18670	1.17893e-05	0.00851581	0.00820702	IGF2R/EPG5/SORL1/AP3M1/HGSNAT/MON1B/PIK3R4/VPS37C	8
Convalescent vs Health control: down	GO:0006914	autophagy	14/140	496/18670	2.22145e-05	0.00962779	0.00927867	TPCN1/TECPR1/CLTC/EPG5/LIX1L/IRF8/RNF185/FYCO1/ULK2/TRAPPC8/PIK3R4/NBR1/VPS37C/ATG9A	14
Convalescent vs Health control: down	GO:0061919	process utilizing autophagic mechanism	14/140	496/18670	2.22145e-05	0.00962779	0.00927867	TPCN1/TECPR1/CLTC/EPG5/LIX1L/IRF8/RNF185/FYCO1/ULK2/TRAPPC8/PIK3R4/NBR1/VPS37C/ATG9A	14
Convalescent vs Health control: down	GO:0072666	establishment of protein localization to vacuole	5/140	48/18670	2.91599e-05	0.0105316	0.0101497	SORL1/AP3M1/MON1B/PIK3R4/VPS37C	5
Convalescent vs Health control: down	GO:0016236	macroautophagy	10/140	295/18670	7.83806e-05	0.0242644	0.0233845	TECPR1/EPG5/LIX1L/FYCO1/ULK2/TRAPPC8/PIK3R4/NBR1/VPS37C/ATG9A	10
Convalescent vs Health control: down	GO:0034134	toll-like receptor 2 signaling pathway	3/140	15/18670	0.000175775	0.0441608	0.0425595	F2RL1/TLR6/PIK3AP1	3
Convalescent vs Health control: down	GO:0097352	autophagosome maturation	4/140	38/18670	0.000183409	0.0441608	0.0425595	TECPR1/EPG5/LIX1L/FYCO1	4
Convalescent vs Health control: down	GO:0030118	clathrin coat	5/148	46/19717	2.38208e-05	0.00712241	0.00614326	IGF2R/CLTC/PICALM/AP3M1/FCHO2	5
Convalescent vs Health control: down	GO:0000407	phagophore assembly site	4/148	32/19717	9.30713e-05	0.00993473	0.00856895	ULK2/TRAPPC8/NBR1/ATG9A	4
Convalescent vs Health control: down	GO:0030139	endocytic vesicle	10/148	303/19717	9.96796e-05	0.00993473	0.00856895	IGF2R/CLTC/PICALM/ITGAV/AMOT/TLR6/FCHO2/RAB11FIP1/PIK3R4/MPEG1	10
Convalescent vs Health control: down	GO:0030665	clathrin-coated vesicle membrane	6/148	115/19717	0.000232169	0.0173546	0.0149688	TGOLN2/IGF2R/CLTC/PICALM/TGFA/FCHO2	6
Convalescent vs Health control: down	GO:0030132	clathrin coat of coated pit	3/148	20/19717	0.000430179	0.0257247	0.0221882	CLTC/PICALM/FCHO2	3
Convalescent vs Health control: down	GO:0005776	autophagosome	5/148	93/19717	0.000680911	0.0261317	0.0225392	TECPR1/FYCO1/PIK3R4/NBR1/ATG9A	5
Convalescent vs Health control: down	GO:0005770	late endosome	8/148	256/19717	0.000714806	0.0261317	0.0225392	IGF2R/SORL1/FYCO1/MON1B/PIK3R4/NBR1/VPS37C/ATG9A	8
Convalescent vs Health control: down	GO:0030117	membrane coat	5/148	96/19717	0.000786572	0.0261317	0.0225392	IGF2R/CLTC/PICALM/AP3M1/FCHO2	5
Convalescent vs Health control: down	GO:0048475	coated membrane	5/148	96/19717	0.000786572	0.0261317	0.0225392	IGF2R/CLTC/PICALM/AP3M1/FCHO2	5
Convalescent vs Health control: down	GO:0005925	focal adhesion	10/148	405/19717	0.000986662	0.0279677	0.0241228	SVIL/IGF2R/CLTC/ITGAV/PIP5K1A/CASS4/STX16/SDCBP/ARHGEF7/NHS	10
Convalescent vs Health control: down	GO:0005924	cell-substrate adherens junction	10/148	408/19717	0.0010431	0.0279677	0.0241228	SVIL/IGF2R/CLTC/ITGAV/PIP5K1A/CASS4/STX16/SDCBP/ARHGEF7/NHS	10
Convalescent vs Health control: down	GO:0030055	cell-substrate junction	10/148	412/19717	0.00112245	0.0279677	0.0241228	SVIL/IGF2R/CLTC/ITGAV/PIP5K1A/CASS4/STX16/SDCBP/ARHGEF7/NHS	10
Convalescent vs Health control: down	GO:0030125	clathrin vesicle coat	3/148	29/19717	0.00131233	0.0280277	0.0241745	CLTC/PICALM/FCHO2	3
Convalescent vs Health control: down	GO:0030131	clathrin adaptor complex	3/148	29/19717	0.00131233	0.0280277	0.0241745	PICALM/AP3M1/FCHO2	3
Convalescent vs Health control: down	GO:0030140	trans-Golgi network transport vesicle	3/148	31/19717	0.00159677	0.0308714	0.0266273	TGOLN2/IGF2R/CLTC	3
Convalescent vs Health control: down	GO:0030666	endocytic vesicle membrane	6/148	167/19717	0.00165198	0.0308714	0.0266273	CLTC/PICALM/TLR6/FCHO2/RAB11FIP1/PIK3R4	6
Convalescent vs Health control: down	GO:0005802	trans-Golgi network	7/148	236/19717	0.00206537	0.0363261	0.0313322	TGOLN2/IGF2R/CLTC/SORL1/STX16/WDR11/ATG9A	7
Convalescent vs Health control: down	GO:0030662	coated vesicle membrane	6/148	182/19717	0.00254539	0.0422818	0.036469	TGOLN2/IGF2R/CLTC/PICALM/TGFA/FCHO2	6
Convalescent vs Health control: down	GO:0030136	clathrin-coated vesicle	6/148	188/19717	0.00298946	0.0457056	0.0394222	TGOLN2/IGF2R/CLTC/PICALM/TGFA/FCHO2	6
Convalescent vs Health control: down	GO:0045335	phagocytic vesicle	5/148	132/19717	0.00321084	0.0457056	0.0394222	ITGAV/TLR6/RAB11FIP1/PIK3R4/MPEG1	5
Convalescent vs Health control: down	GO:0030027	lamellipodium	6/148	193/19717	0.0034018	0.0457056	0.0394222	ITGAV/PIP5K1A/CDC42BPB/AMOT/ARHGEF7/NHS	6
Convalescent vs Health control: down	GO:0031464	Cul4A-RING E3 ubiquitin ligase complex	2/148	12/19717	0.00351581	0.0457056	0.0394222	COP1/DDB1	2
Convalescent vs Health control: down	GO:0048188	Set1C/COMPASS complex	2/148	12/19717	0.00351581	0.0457056	0.0394222	WDR5B/WDR82	2
Infection vs Health control: up	hsa05322	Systemic lupus erythematosus	26/261	136/8076	1.23762e-13	2.95791e-11	2.81396e-11	H2BC4/H2BC7/H2AC6/H4C8/H2BC21/H2BC8/H2AC11/H2BC5/H2AC8/H3C10/H2AJ/H2BC9/H2AC13/H2BC11/H4C14/C1QB/H3C8/H2BC15/H4C2/H2BC13/H2AC19/H4C9/C1QA/FCGR1A/H3C14/H4C15	26
Infection vs Health control: up	hsa05034	Alcoholism	25/261	187/8076	1.22905e-09	1.46872e-07	1.39724e-07	H2BC4/H2BC7/H2AC6/H4C8/H2BC21/H2BC8/H2AC11/H2BC5/H2AC8/H3C10/H2AJ/H2BC9/H2AC13/H2BC11/H4C14/H3C8/GNG11/H2BC15/H4C2/H2BC13/H2AC19/H4C9/SLC18A2/H3C14/H4C15	25
Infection vs Health control: up	hsa04110	Cell cycle	18/261	124/8076	7.83001e-08	6.23791e-06	5.93433e-06	BUB1/CCNA2/ORC1/CCNB2/CCNB1/CDK1/PLK1/CDC20/CHEK1/E2F1/PTTG1/CDC6/CCND2/MCM4/MAD2L1/MCM2/E2F2/CCNE1	18
Infection vs Health control: up	hsa05203	Viral carcinogenesis	20/261	204/8076	8.81496e-06	0.000526694	0.000501061	H2BC4/CCNA2/CDK1/CDC20/H2BC7/H4C8/CHEK1/H2BC21/H2BC8/H2BC5/CCND2/H2BC9/H2BC11/H4C14/CCNE1/H2BC15/H4C2/H2BC13/H4C9/H4C15	20
Infection vs Health control: up	hsa04512	ECM-receptor interaction	12/261	88/8076	2.32479e-05	0.00111125	0.00105717	ITGA1/ITGA2B/GP6/ITGB5/GP9/GP1BA/LAMC1/VWF/ITGB3/COL6A3/FN1/ITGA9	12
Infection vs Health control: up	hsa04114	Oocyte meiosis	14/261	129/8076	6.7188e-05	0.00267632	0.00254607	BUB1/CCNB2/CCNB1/CDK1/PLK1/CDC20/PTTG1/FBXO43/SGO1/MAD2L1/MAPK12/CCNE1/ADCY6/FBXO5	14
Infection vs Health control: up	hsa04611	Platelet activation	13/261	124/8076	0.000173855	0.0059359	0.00564701	ITGA2B/ARHGEF12/MYLK/GP6/MAPK12/GP9/GP1BA/ADCY6/VWF/ITGB3/PTGS1/GUCY1B1/TBXA2R	13
Infection vs Health control: up	hsa05202	Transcriptional misregulation in cancer	16/261	192/8076	0.000467963	0.0139804	0.0133	CCNA2/H3C10/CCND2/H3C8/PPARG/DEFA3/PDGFA/PTCRA/MITF/FUT8/MEIS1/DEFA4/PBX1/BCL2L1/FCGR1A/H3C14	16
Infection vs Health control: up	hsa04115	p53 signaling pathway	9/261	73/8076	0.000532391	0.0141379	0.0134499	RRM2/CCNB2/CCNB1/CDK1/CHEK1/CCND2/CCNE1/BCL2L1/TP53I3	9
Infection vs Health control: up	hsa04610	Complement and coagulation cascades	9/261	85/8076	0.00161267	0.0385428	0.0366671	CLU/TFPI/C1QB/CD59/VWF/F13A1/C1QA/PROS1/VSIG4	9
Infection vs Health control: up	hsa04510	Focal adhesion	15/261	201/8076	0.00213803	0.0464535	0.0441927	CAV2/EGF/MYL9/ITGA1/CCND2/ITGA2B/MYLK/ITGB5/LAMC1/VWF/PDGFA/ITGB3/COL6A3/FN1/ITGA9	15
Infection vs Health control: up	hsa01523	Antifolate resistance	5/261	31/8076	0.00289387	0.0576363	0.0548312	TYMS/GGH/DHFR/ALOX12/ABCC3	5
Infection vs Health control: up	hsa04218	Cellular senescence	12/261	156/8076	0.00455943	0.0780895	0.0742891	CCNA2/CCNB2/CCNB1/CDK1/MYBL2/CHEK1/E2F1/FOXM1/CCND2/E2F2/MAPK12/CCNE1	12
Infection vs Health control: up	hsa04640	Hematopoietic cell lineage	9/261	99/8076	0.00458591	0.0780895	0.0742891	ITGA1/CD34/CD38/ITGA2B/GP9/GP1BA/CD59/ITGB3/FCGR1A	9
Infection vs Health control: up	hsa04914	Progesterone-mediated oocyte maturation	9/261	100/8076	0.00490102	0.0780895	0.0742891	BUB1/CCNA2/CCNB2/CCNB1/CDK1/PLK1/MAD2L1/MAPK12/ADCY6	9
Infection vs Health control: up	hsa00230	Purine metabolism	10/261	130/8076	0.00927497	0.138051	0.131333	RRM2/GMPR/NME1/NT5M/ADCY6/PDE2A/GUCY1B1/PDE5A/AK4/PDE3A	10
Infection vs Health control: up	hsa00240	Pyrimidine metabolism	6/261	57/8076	0.00981954	0.138051	0.131333	RRM2/TK1/TYMS/NME1/NT5M/CMPK2	6
Infection vs Health control: down	hsa05168	Herpes simplex virus 1 infection	17/58	498/8076	3.82201e-08	4.77751e-06	4.42549e-06	ZNF304/ZNF550/ZNF419/ZNF597/ZNF600/ZNF786/ZNF571/ZNF19/ZNF813/ZNF563/ZNF14/ZFP28/ZNF573/IL1B/ZNF331/FASLG/BIRC3	17
Infection vs Health control: down	hsa04060	Cytokine-cytokine receptor interaction	9/58	295/8076	0.000225684	0.0141053	0.0130659	TGFBR1/IL23A/TNFRSF8/EDAR/IL18RAP/IL1B/FASLG/CXCR5/CCL3	9
Infection vs Health control: down	hsa05321	Inflammatory bowel disease	4/58	65/8076	0.00117056	0.0487732	0.0451794	IL23A/IL18RAP/IL1B/RORC	4
Infection vs Health control: down	hsa04350	TGF-beta signaling pathway	4/58	94/8076	0.00451967	0.127497	0.118102	TGFBR1/TGIF1/SMAD7/ID3	4
Infection vs Health control: down	hsa05142	Chagas disease	4/58	102/8076	0.006037	0.127497	0.118102	TGFBR1/IL1B/FASLG/CCL3	4
Infection vs Health control: down	hsa04064	NF-kappa B signaling pathway	4/58	104/8076	0.00646338	0.127497	0.118102	EDAR/IL1B/TNFAIP3/BIRC3	4
Infection vs Health control: down	hsa04659	Th17 cell differentiation	4/58	107/8076	0.00713982	0.127497	0.118102	TGFBR1/IL23A/IL1B/RORC	4
Severe/Critical vs Mild/moderate: up	hsa05134	Legionellosis	13/345	57/8076	5.60405e-07	0.000155793	0.000140986	ITGAM/ITGB2/EEF1A2/CR1/HSPA2/NLRC4/CD14/TLR5/NAIP/TLR2/TLR4/CXCL1/HSPA6	13
Severe/Critical vs Mild/moderate: up	hsa05140	Leishmaniasis	12/345	77/8076	9.13184e-05	0.0126933	0.0114869	MAPK14/ITGAM/MAPK12/ITGB2/EEF1A2/CR1/FCGR1A/TLR2/NCF2/TLR4/FCGR2A/NCF1	12
Severe/Critical vs Mild/moderate: up	hsa05202	Transcriptional misregulation in cancer	19/345	192/8076	0.00053374	0.0416491	0.0376908	MPO/MLLT1/ITGAM/LYL1/BCL2L1/RXRA/CEBPA/IL1R2/CD14/FCGR1A/BCL6/MMP9/DEFA4/PPARG/DEFA1/FLT3/GADD45B/DUSP6/H3C14	19
Severe/Critical vs Mild/moderate: up	hsa04621	NOD-like receptor signaling pathway	18/345	181/8076	0.000701629	0.0416491	0.0376908	PSTPIP1/TRPM2/MAPK14/MAPK12/CARD6/BCL2L1/NLRX1/NLRP12/NLRC4/NAIP/TLR4/MEFV/DEFA4/CXCL1/DEFA1/NLRP6/CASP5/CAMP	18
Severe/Critical vs Mild/moderate: up	hsa05150	Staphylococcus aureus infection	12/345	96/8076	0.000749085	0.0416491	0.0376908	ITGAM/ITGB2/FCGR1A/KRT15/SELPLG/PTAFR/FPR2/FPR1/DEFA4/DEFA1/FCGR2A/CAMP	12
Severe/Critical vs Mild/moderate: up	hsa04640	Hematopoietic cell lineage	12/345	99/8076	0.000988341	0.0452565	0.0409553	ITGAM/IL1R2/CR1/CD14/FCGR1A/IL1R1/ANPEP/ITGA2B/FLT3/ITGB3/CSF3R/MME	12
Severe/Critical vs Mild/moderate: up	hsa05144	Malaria	8/345	50/8076	0.00113955	0.0452565	0.0409553	ITGB2/CR1/HBA1/HBB/TLR2/TLR4/HBA2/THBS1	8
Severe/Critical vs Mild/moderate: up	hsa05152	Tuberculosis	16/345	180/8076	0.00429856	0.149375	0.135179	CTSD/MAPK14/ITGAM/MAPK12/TCIRG1/ITGB2/CR1/CD14/FCGR1A/TLR2/TLR4/VDR/TLR1/FCGR2A/CLEC4E/CAMP	16
Severe/Critical vs Mild/moderate: up	hsa04979	Cholesterol metabolism	7/345	50/8076	0.00500445	0.149731	0.135501	LRPAP1/CYP27A1/TSPO/ABCB11/SORT1/STAR/NPC2	7
Severe/Critical vs Mild/moderate: up	hsa04145	Phagosome	14/345	152/8076	0.00538601	0.149731	0.135501	MPO/ITGAM/TCIRG1/ITGB2/ACTG1/CD14/FCGR1A/TLR2/NCF2/TLR4/FCGR2A/THBS1/NCF1/ITGB3	14
Severe/Critical vs Mild/moderate: up	hsa04657	IL-17 signaling pathway	10/345	94/8076	0.00660692	0.153527	0.138936	MAPK14/MAPK12/ELAVL1/IL17RA/S100A9/S100A8/LCN2/MMP9/CXCL1/FOSL1	10
Severe/Critical vs Mild/moderate: up	hsa05205	Proteoglycans in cancer	17/345	205/8076	0.00662708	0.153527	0.138936	PPP1R12C/FN1/MAPK14/MAPK12/ACTG1/WNT7B/CD63/MAP2K1/FZD5/ANK1/TLR2/MMP9/FZD1/TLR4/HPSE/THBS1/ITGB3	17
Severe/Critical vs Mild/moderate: up	hsa05221	Acute myeloid leukemia	8/345	67/8076	0.00738712	0.15593	0.141111	MPO/ITGAM/CEBPA/CD14/MAP2K1/FCGR1A/FLT3/DUSP6	8
Severe/Critical vs Mild/moderate: up	hsa00030	Pentose phosphate pathway	5/345	30/8076	0.00815776	0.15593	0.141111	PGD/ALDOA/G6PD/TKT/TALDO1	5
Severe/Critical vs Mild/moderate: up	hsa04380	Osteoclast differentiation	12/345	128/8076	0.0084135	0.15593	0.141111	MAPK14/MAPK12/SIRPA/MAP2K1/FCGR1A/IL1R1/NCF2/PPARG/FCGR2A/NCF1/FOSL1/ITGB3	12
Severe/Critical vs Mild/moderate: up	hsa04670	Leukocyte transendothelial migration	11/345	114/8076	0.00927659	0.161181	0.145862	MAPK14/ITGAM/MAPK12/ITGB2/ACTG1/CLDN16/MMP9/NCF2/VASP/MYL9/NCF1	11
Severe/Critical vs Mild/moderate: up	hsa00770	Pantothenate and CoA biosynthesis	4/345	21/8076	0.0109999	0.16685	0.150993	VNN1/BCAT1/ALDH2/VNN2	4
Severe/Critical vs Mild/moderate: up	hsa05146	Amoebiasis	10/345	102/8076	0.0115407	0.16685	0.150993	FN1/ITGAM/ITGB2/IL1R2/CD14/IL1R1/TLR2/TLR4/CXCL1/ARG1	10
Severe/Critical vs Mild/moderate: up	hsa00051	Fructose and mannose metabolism	5/345	33/8076	0.0122412	0.16685	0.150993	HK3/ALDOA/PFKFB2/PFKFB4/PFKFB3	5
Severe/Critical vs Mild/moderate: up	hsa04974	Protein digestion and absorption	10/345	103/8076	0.0123135	0.16685	0.150993	COL9A2/SLC36A1/SLC1A5/COL8A2/SLC7A7/SLC8A1/KCNE3/COL9A3/MME/COL18A1	10
Severe/Critical vs Mild/moderate: up	hsa05225	Hepatocellular carcinoma	14/345	168/8076	0.0126038	0.16685	0.150993	E2F2/SMARCD3/ACTG1/BCL2L1/WNT7B/MAP2K1/FZD5/FRAT1/E2F1/FZD1/HMOX1/FRAT2/GADD45B/TGFA	14
Severe/Critical vs Mild/moderate: up	hsa01230	Biosynthesis of amino acids	8/345	75/8076	0.0142503	0.180071	0.162958	PKM/ALDOA/CPS1/TKT/TALDO1/BCAT1/GLUL/ARG1	8
Severe/Critical vs Mild/moderate: down	hsa04660	T cell receptor signaling pathway	10/76	104/8076	3.81212e-08	5.41322e-06	4.53442e-06	RASGRP1/CD28/CBLB/CD3D/CD3G/ITK/CD3E/CD8A/CD8B/IFNG	10
Severe/Critical vs Mild/moderate: down	hsa05340	Primary immunodeficiency	5/76	38/8076	2.54511e-05	0.00174175	0.00145899	IL7R/CD3D/CD3E/CD8A/CD8B	5
Severe/Critical vs Mild/moderate: down	hsa04640	Hematopoietic cell lineage	7/76	99/8076	3.67975e-05	0.00174175	0.00145899	IL7R/CD3D/CD3G/CD3E/CD8A/CD8B/CR2	7
Severe/Critical vs Mild/moderate: down	hsa05235	PD-L1 expression and PD-1 checkpoint pathway in cancer	6/76	89/8076	0.00017804	0.00632042	0.00529435	RASGRP1/CD28/CD3D/CD3G/CD3E/IFNG	6
Severe/Critical vs Mild/moderate: down	hsa04659	Th17 cell differentiation	6/76	107/8076	0.000484472	0.013759	0.0115253	RORA/CD3D/CD3G/CD3E/RORC/IFNG	6
Severe/Critical vs Mild/moderate: down	hsa05168	Herpes simplex virus 1 infection	13/76	498/8076	0.00067523	0.0159804	0.0133861	TRAF5/ZNF91/ZNF540/ZNF256/ZNF14/ZNF354C/ZNF853/ZNF599/ZNF709/ZNF441/ZIK1/IFNG/OAS2	13
Severe/Critical vs Mild/moderate: down	hsa05144	Malaria	4/76	50/8076	0.00120187	0.0243808	0.0204228	KLRB1/KLRK1/KLRC4-KLRK1/IFNG	4
Severe/Critical vs Mild/moderate: down	hsa04658	Th1 and Th2 cell differentiation	5/76	92/8076	0.00168066	0.0298318	0.0249888	STAT4/CD3D/CD3G/CD3E/IFNG	5
Severe/Critical vs Mild/moderate: down	hsa05162	Measles	6/76	139/8076	0.0018993	0.0299667	0.0251018	CD28/CBLB/CD3D/CD3G/CD3E/OAS2	6
Severe/Critical vs Mild/moderate: down	hsa04514	Cell adhesion molecules	6/76	149/8076	0.00269617	0.0365997	0.030658	CD28/NRCAM/CD8A/PTPRM/CD8B/SIGLEC1	6
Severe/Critical vs Mild/moderate: down	hsa05217	Basal cell carcinoma	4/76	63/8076	0.00283519	0.0365997	0.030658	TCF7/LEF1/WNT7A/AXIN2	4
Severe/Critical vs Mild/moderate: down	hsa05321	Inflammatory bowel disease	4/76	65/8076	0.00317726	0.0375976	0.0314939	RORA/STAT4/RORC/IFNG	4
Severe/Critical vs Mild/moderate: down	hsa04550	Signaling pathways regulating pluripotency of stem cells	5/76	143/8076	0.0109629	0.110449	0.0925184	TCF7/ID3/WNT7A/ACVR1C/AXIN2	5
Severe/Critical vs Mild/moderate: down	hsa05169	Epstein-Barr virus infection	6/76	202/8076	0.0116375	0.110449	0.0925184	TRAF5/CD3D/CD3G/CD3E/CR2/OAS2	6
Severe/Critical vs Mild/moderate: down	hsa04350	TGF-beta signaling pathway	4/76	94/8076	0.0116671	0.110449	0.0925184	ID3/ZFYVE9/ACVR1C/IFNG	4
Severe/Critical vs Mild/moderate: down	hsa05226	Gastric cancer	5/76	149/8076	0.0129307	0.11476	0.0961294	TCF7/LEF1/JUP/WNT7A/AXIN2	5
Severe/Critical vs Mild/moderate: down	hsa05142	Chagas disease	4/76	102/8076	0.0153719	0.125509	0.105134	CD3D/CD3G/CD3E/IFNG	4
Severe/Critical vs Mild/moderate: down	hsa04390	Hippo signaling pathway	5/76	157/8076	0.0159096	0.125509	0.105134	TCF7/PATJ/LEF1/WNT7A/AXIN2	5
Severe/Critical vs Mild/moderate: down	hsa05213	Endometrial cancer	3/76	58/8076	0.0170653	0.12754	0.106835	TCF7/LEF1/AXIN2	3
Severe/Critical vs Mild/moderate: down	hsa05221	Acute myeloid leukemia	3/76	67/8076	0.0249551	0.177181	0.148417	TCF7/LEF1/JUP	3
Severe/Critical vs Mild/moderate: down	hsa04520	Adherens junction	3/76	71/8076	0.0289941	0.196056	0.164227	TCF7/LEF1/PTPRM	3
Convalescent vs Health control: up	hsa04110	Cell cycle	20/207	124/8076	3.46621e-11	7.27903e-09	6.60403e-09	BUB1/CCNA2/CDK1/ORC1/CCNB2/CDC20/PLK1/CHEK1/CCNB1/CDC6/PTTG1/CDKN2A/CDC25A/MCM4/CDKN2C/CDC45/MCM6/CCND2/MAD2L1/TTK	20
Convalescent vs Health control: up	hsa05322	Systemic lupus erythematosus	20/207	136/8076	1.95105e-10	2.0486e-08	1.85863e-08	H2BC4/H2BC7/H4C8/H2BC9/C1QC/H2BC5/H4C14/SNRPD1/H2AC11/H2AZ1/H2AZ2/H2BC15/H3C10/H2AC8/H2BC8/H2BC21/H2AC13/C1R/H2AC6/H3C8	20
Convalescent vs Health control: up	hsa04141	Protein processing in endoplasmic reticulum	18/207	171/8076	3.32895e-07	2.33026e-05	2.11417e-05	TXNDC5/SSR3/EIF2AK2/LMAN1/DNAJB11/PDIA4/DNAJC1/SEC61B/HSP90B1/SSR4/RPN2/SAR1A/SAR1B/SSR2/UFD1/UBE2J1/XBP1/SELENOS	18
Convalescent vs Health control: up	hsa04115	p53 signaling pathway	11/207	73/8076	2.12706e-06	0.000111671	0.000101315	RRM2/CDK1/CCNB2/GTSE1/CHEK1/CCNB1/CDKN2A/AIFM2/CCND2/SHISA5/TP73	11
Convalescent vs Health control: up	hsa05012	Parkinson disease	20/207	249/8076	5.41294e-06	0.000192495	0.000174644	UQCRHL/NDUFA13/PSMB2/COX6A1/UQCRH/NDUFS8/PSMA6/NDUFB9/PSMA5/COX5B/UBE2L6/NDUFA1/NDUFS3/PSMD8/PSMB4/COX5A/NDUFB4/UBE2J1/XBP1/TXN	20
Convalescent vs Health control: up	hsa05034	Alcoholism	17/207	187/8076	5.49985e-06	0.000192495	0.000174644	H2BC4/H2BC7/H4C8/H2BC9/H2BC5/H4C14/H2AC11/H2AZ1/H2AZ2/H2BC15/H3C10/H2AC8/H2BC8/H2BC21/H2AC13/H2AC6/H3C8	17
Convalescent vs Health control: up	hsa05203	Viral carcinogenesis	16/207	204/8076	6.52029e-05	0.00182258	0.00165357	CCNA2/CDK1/CDC20/CHEK1/H2BC4/EIF2AK2/H2BC7/H4C8/H2BC9/H2BC5/H4C14/CDKN2A/H2BC15/H2BC8/H2BC21/CCND2	16
Convalescent vs Health control: up	hsa05020	Prion disease	19/207	273/8076	6.94318e-05	0.00182258	0.00165357	CAV1/UQCRHL/C1QC/NDUFA13/PSMB2/COX6A1/UQCRH/NDUFS8/PSMA6/NDUFB9/PSMA5/COX5B/NDUFA1/NDUFS3/PSMD8/PSMB4/COX5A/MAPK12/NDUFB4	19
Convalescent vs Health control: up	hsa04114	Oocyte meiosis	12/207	129/8076	0.0001099	0.00256434	0.00232654	BUB1/CDK1/CCNB2/CDC20/PLK1/CCNB1/PTTG1/MAD2L1/SGO1/FBXO5/MAPK12/FBXO43	12
Convalescent vs Health control: up	hsa04932	Non-alcoholic fatty liver disease	12/207	150/8076	0.00045239	0.00950018	0.00861921	UQCRHL/NDUFA13/COX6A1/UQCRH/NDUFS8/NDUFB9/COX5B/NDUFA1/NDUFS3/COX5A/NDUFB4/XBP1	12
Convalescent vs Health control: up	hsa00240	Pyrimidine metabolism	7/207	57/8076	0.000585175	0.0103096	0.00935358	RRM2/TK1/TYMS/CMPK2/NME1/DTYMK/NME2	7
Convalescent vs Health control: up	hsa00190	Oxidative phosphorylation	11/207	133/8076	0.000589121	0.0103096	0.00935358	UQCRHL/NDUFA13/COX6A1/UQCRH/NDUFS8/NDUFB9/COX5B/NDUFA1/NDUFS3/COX5A/NDUFB4	11
Convalescent vs Health control: up	hsa04914	Progesterone-mediated oocyte maturation	9/207	100/8076	0.00101528	0.0157492	0.0142887	BUB1/CCNA2/CDK1/CCNB2/PLK1/CCNB1/CDC25A/MAD2L1/MAPK12	9
Convalescent vs Health control: up	hsa03050	Proteasome	6/207	46/8076	0.00104995	0.0157492	0.0142887	PSMB2/PSMA6/PSMA5/PSME2/PSMD8/PSMB4	6
Convalescent vs Health control: up	hsa05014	Amyotrophic lateral sclerosis	19/207	364/8076	0.00246197	0.0332296	0.0301482	UQCRHL/NDUFA13/ALYREF/PSMB2/COX6A1/UQCRH/NDUFS8/PSMA6/NDUFB9/PSMA5/COX5B/NDUFA1/NDUFS3/PSMD8/PSMB4/COX5A/MAPK12/NDUFB4/XBP1	19
Convalescent vs Health control: up	hsa03060	Protein export	4/207	23/8076	0.00253178	0.0332296	0.0301482	SPCS3/SEC11C/SEC61B/SPCS2	4
Convalescent vs Health control: up	hsa05016	Huntington disease	16/207	306/8076	0.00525645	0.0649326	0.0589113	UQCRHL/NDUFA13/PSMB2/COX6A1/UQCRH/NDUFS8/PSMA6/NDUFB9/PSMA5/COX5B/NDUFA1/NDUFS3/PSMD8/PSMB4/COX5A/NDUFB4	16
Convalescent vs Health control: up	hsa05010	Alzheimer disease	18/207	369/8076	0.00644009	0.0740601	0.0671923	UQCRHL/EIF2AK2/NDUFA13/PSMB2/COX6A1/UQCRH/NDUFS8/PSMA6/NDUFB9/PSMA5/COX5B/NDUFA1/NDUFS3/PSMD8/PSMB4/COX5A/NDUFB4/XBP1	18
Convalescent vs Health control: up	hsa04218	Cellular senescence	10/207	156/8076	0.00670067	0.0740601	0.0671923	CCNA2/CDK1/CCNB2/CHEK1/CCNB1/MYBL2/CDKN2A/CDC25A/CCND2/MAPK12	10
Convalescent vs Health control: up	hsa05144	Malaria	5/207	50/8076	0.00875872	0.0919666	0.0834383	HBA2/SDC1/GYPB/CCL2/HBB	5
Convalescent vs Health control: up	hsa04723	Retrograde endocannabinoid signaling	9/207	148/8076	0.0136784	0.130915	0.118775	NDUFA13/GABRG2/NDUFS8/NDUFB9/NDUFA1/NDUFS3/MAPK12/NDUFB4/GABRP	9
Convalescent vs Health control: up	hsa00670	One carbon pool by folate	3/207	20/8076	0.013715	0.130915	0.118775	TYMS/DHFR/ALDH1L2	3
Convalescent vs Health control: up	hsa04714	Thermogenesis	12/207	231/8076	0.0155607	0.142076	0.128901	UQCRHL/NDUFA13/COX6A1/UQCRH/NDUFS8/NDUFB9/COX5B/NDUFA1/NDUFS3/COX5A/MAPK12/NDUFB4	12
Convalescent vs Health control: up	hsa00260	Glycine, serine and threonine metabolism	4/207	40/8076	0.018638	0.162107	0.147075	ALAS2/GLDC/PSAT1/PHGDH	4
Convalescent vs Health control: up	hsa05022	Pathways of neurodegeneration - multiple diseases	20/207	475/8076	0.0192985	0.162107	0.147075	UQCRHL/NDUFA13/PSMB2/COX6A1/UQCRH/NDUFS8/PSMA6/NDUFB9/PSMA5/COX5B/UBE2L6/NDUFA1/NDUFS3/PSMD8/PSMB4/COX5A/MAPK12/NDUFB4/UBE2J1/XBP1	20
Convalescent vs Health control: up	hsa04260	Cardiac muscle contraction	6/207	87/8076	0.0238937	0.192987	0.175091	UQCRHL/CACNB3/COX6A1/UQCRH/COX5B/COX5A	6
Convalescent vs Health control: up	hsa05166	Human T-cell leukemia virus 1 infection	11/207	219/8076	0.02509	0.195145	0.177048	CCNA2/CCNB2/CDC20/CHEK1/TERT/PTTG1/CDKN2A/FDPS/CDKN2C/CCND2/MAD2L1	11
Convalescent vs Health control: down	hsa04136	Autophagy - other	3/62	32/8076	0.00182377	0.182217	0.172327	ULK2/PIK3R4/ATG9A	3
Convalescent vs Health control: down	hsa04144	Endocytosis	7/62	252/8076	0.00301369	0.182217	0.172327	TGFBR2/IGF2R/CLTC/PIP5K1A/TGFBR1/RAB11FIP1/VPS37C	7
Convalescent vs Health control: down	hsa04120	Ubiquitin mediated proteolysis	5/62	140/8076	0.00427071	0.182217	0.172327	VHL/COP1/HERC3/TRIP12/DDB1	5
