# Supplementary material for: Integrating longitudinal clinical laboratory tests with targeted proteomic and transcriptomic analyses reveal the landscape of host responses in COVID-19
Source: Cell Discov. 2021 Jun 8;7:42. doi: 10.1038/s41421-021-00274-1 (PMC8185699; doi:10.1038/s41421-021-00274-1)
Supplement: Supplementary file 12 — Supplementary Table S11 [file 41421_2021_274_MOESM12_ESM.xlsx]

## Sheet: Sheet 1
Table S11. Differential alternative splicing events in the PBMCs of COVID-19 and healthy control donors.
Anno	ID.infectionvsHC	logFC.infectionvsHC	AveExpr.infectionvsHC	t.infectionvsHC	P.Value.infectionvsHC	adj.P.Val.infectionvsHC	B.infectionvsHC	GeneID.infectionvsHC	geneSymbol.infectionvsHC	Type.infectionvsHC	ID.SCvsMM	logFC.SCvsMM	AveExpr.SCvsMM	t.SCvsMM	P.Value.SCvsMM	adj.P.Val.SCvsMM	B.SCvsMM	GeneID.SCvsMM	geneSymbol.SCvsMM	Type.SCvsMM
ENSG00000000419_DPM1_chr20_-_50940864_50940933_50942030_50942126_50936147_50936262_50945736_50945762											2431	-0.0562059	0.523447	-1.57133	0.1194	0.175221	-5.31351	ENSG00000000419	DPM1	SCvsMM.MXE
ENSG00000000419_DPM1_chr20_-_50940864_50940955_50940864_50940933_50942030_50942126											721	-0.0303198	0.0796809	-1.7263	0.0875672	0.336356	-4.76696	ENSG00000000419	DPM1	SCvsMM.A3SS
ENSG00000000419_DPM1_chr20_-_50940864_50940955_50942030_50942126_50936147_50936262_50945736_50945762											2432	-0.0569759	0.541309	-1.59658	0.113651	0.168835	-5.27499	ENSG00000000419	DPM1	SCvsMM.MXE
ENSG00000000419_DPM1_chr20_-_50941104_50941209_50940864_50940955_50942030_50942126	10472	0.0818067	0.337412	0.875741	0.383231	0.523225	-6.21528	ENSG00000000419	DPM1	infectionvsHC.SE	9920	0.20573	0.350244	1.64563	0.103489	0.367285	-4.76079	ENSG00000000419	DPM1	SCvsMM.SE
ENSG00000000419_DPM1_chr20_-_50941128_50941209_50940864_50940955_50942030_50942126	10477	0.0903713	0.301743	0.955042	0.34184	0.491489	-6.143	ENSG00000000419	DPM1	infectionvsHC.SE	9923	0.236418	0.316059	1.88361	0.0630367	0.305758	-4.37448	ENSG00000000419	DPM1	SCvsMM.SE
ENSG00000000419_DPM1_chr20_-_50945736_50945762_50942030_50942126_50945846_50945861	10485	-0.0152992	0.974864	-1.35318	0.178777	0.338346	-5.70102	ENSG00000000419	DPM1	infectionvsHC.SE
ENSG00000000419_DPM1_chr20_-_50948628_50948662_50955185_50955285_50945846_50945923_50958362_50958521											2437	0.0806418	0.72034	2.96971	0.00376621	0.0130285	-2.35114	ENSG00000000419	DPM1	SCvsMM.MXE
ENSG00000000457_SCYL3_chr1_-_169855795_169855957_169854269_169854964_169859040_169859212	248317	0.179111	0.485889	2.57437	0.0113982	0.063259	-3.41405	ENSG00000000457	SCYL3	infectionvsHC.SE	233610	0.0946659	0.512424	1.04732	0.297697	0.53972	-5.55721	ENSG00000000457	SCYL3	SCvsMM.SE
ENSG00000000457_SCYL3_chr1_-_169868927_169869128_169868927_169869039_169870254_169870357	12839	0.0587582	0.178991	1.1499	0.252719	0.393932	-6.39996	ENSG00000000457	SCYL3	infectionvsHC.A3SS	12490	0.135873	0.187696	2.09316	0.0390775	0.246373	-4.0821	ENSG00000000457	SCYL3	SCvsMM.A3SS
ENSG00000000457_SCYL3_chr1_-_169868927_169869128_169868927_169869039_169873695_169873752	12840	0.120884	0.316377	1.5414	0.126193	0.252257	-5.85342	ENSG00000000457	SCYL3	infectionvsHC.A3SS	12491	0.0286667	0.333484	0.289083	0.773173	0.800331	-6.10513	ENSG00000000457	SCYL3	SCvsMM.A3SS
ENSG00000000457_SCYL3_chr1_-_169870254_169870357_169868927_169869039_169873695_169873752	248328	0.0599538	0.694759	1.16551	0.246383	0.407123	-5.93022	ENSG00000000457	SCYL3	infectionvsHC.SE	233621	-0.0867992	0.703641	-1.28634	0.20155	0.471366	-5.25373	ENSG00000000457	SCYL3	SCvsMM.SE
ENSG00000000938_FGR_chr1_-_27614429_27614583_27613218_27613350_27614849_27614926	159409	-0.0196835	0.961555	-2.58786	0.0109622	0.06181	-3.38173	ENSG00000000938	FGR	infectionvsHC.SE
ENSG00000000938_FGR_chr1_-_27614429_27614583_27614849_27614926_27613218_27613350_27615433_27615613	43051	0.061738	0.276445	5.66085	1.17874e-07	1.46983e-06	7.05017	ENSG00000000938	FGR	infectionvsHC.MXE
ENSG00000000938_FGR_chr1_-_27614429_27614583_27615433_27615613_27613218_27613350_27615688_27615844	43052	0.0558843	0.303318	3.31671	0.00122895	0.00461039	-1.79288	ENSG00000000938	FGR	infectionvsHC.MXE	39687	0.0818598	0.311447	4.19834	6.01655e-05	0.000577173	1.46635	ENSG00000000938	FGR	SCvsMM.MXE
ENSG00000000938_FGR_chr1_-_27614849_27614926_27615433_27615613_27614429_27614583_27615688_27615844	43053	0.0669255	0.419691	3.13829	0.0021729	0.00743771	-2.32001	ENSG00000000938	FGR	infectionvsHC.MXE	39688	0.11586	0.429426	4.79733	5.89568e-06	0.000103775	3.65506	ENSG00000000938	FGR	SCvsMM.MXE
ENSG00000000938_FGR_chr1_-_27614849_27614926_27625088_27625151_27614429_27614583_27635064_27635277	43054	0.0244694	0.171973	1.53527	0.127542	0.201801	-5.87696	ENSG00000000938	FGR	infectionvsHC.MXE	39689	0.0608631	0.175532	3.18226	0.0019701	0.00801642	-1.76398	ENSG00000000938	FGR	SCvsMM.MXE
ENSG00000000938_FGR_chr1_-_27616856_27617006_27617192_27617296_27615688_27615844_27621558_27621657	43055	-0.0245465	0.474336	-1.3785	0.1708	0.251837	-6.10137	ENSG00000000938	FGR	infectionvsHC.MXE
ENSG00000000938_FGR_chr1_-_27616856_27617006_27621558_27621657_27615688_27615844_27623041_27623144											39691	-0.0237963	0.53183	-1.58861	0.115442	0.170782	-5.28722	ENSG00000000938	FGR	SCvsMM.MXE
ENSG00000000938_FGR_chr1_-_27616856_27617006_27623041_27623144_27615688_27615844_27623690_27623929											39692	0.0590723	0.30284	2.74182	0.00729051	0.0212428	-2.94309	ENSG00000000938	FGR	SCvsMM.MXE
ENSG00000000938_FGR_chr1_-_27616856_27617006_27623690_27623929_27615688_27615844_27625088_27625151	43058	0.0256024	0.401191	1.66583	0.0985453	0.165352	-5.67242	ENSG00000000938	FGR	infectionvsHC.MXE	39693	0.0411763	0.404915	2.17556	0.0320468	0.0644202	-4.23547	ENSG00000000938	FGR	SCvsMM.MXE
ENSG00000000938_FGR_chr1_-_27616856_27617006_27625088_27625151_27615688_27615844_27626045_27626135											39694	0.0225455	0.0756383	2.27752	0.0249774	0.0534225	-4.02227	ENSG00000000938	FGR	SCvsMM.MXE
ENSG00000000938_FGR_chr1_-_27616856_27617006_27625088_27625151_27615688_27615844_27635064_27635277											39696	0.0313133	0.113351	2.416	0.0175859	0.0410312	-3.71874	ENSG00000000938	FGR	SCvsMM.MXE
ENSG00000000938_FGR_chr1_-_27617192_27617296_27616856_27617006_27621558_27621657	159439	-0.0257513	0.906682	-1.57404	0.118353	0.268151	-5.38699	ENSG00000000938	FGR	infectionvsHC.SE
ENSG00000000938_FGR_chr1_-_27617192_27617296_27621558_27621657_27616856_27617006_27623041_27623144	43062	0.0101476	0.600109	0.745002	0.457833	0.519691	-6.76759	ENSG00000000938	FGR	infectionvsHC.MXE	39697	-0.0586276	0.601585	-3.63575	0.000448234	0.00264688	-0.404641	ENSG00000000938	FGR	SCvsMM.MXE
ENSG00000000938_FGR_chr1_-_27617192_27617296_27623041_27623144_27616856_27617006_27623690_27623929	43063	0.0303497	0.340373	2.31195	0.0226108	0.0512579	-4.43088	ENSG00000000938	FGR	infectionvsHC.MXE	39698	0.021862	0.344787	1.33136	0.186227	0.247434	-5.6503	ENSG00000000938	FGR	SCvsMM.MXE
ENSG00000000938_FGR_chr1_-_27617192_27617296_27625088_27625151_27616856_27617006_27635064_27635277											39701	0.00912048	0.134947	0.594339	0.553685	0.596218	-6.34419	ENSG00000000938	FGR	SCvsMM.MXE
ENSG00000000938_FGR_chr1_-_27621558_27621657_27616856_27617006_27635064_27635277	159458	0.0203976	0.855118	0.54054	0.589919	0.667224	-6.45599	ENSG00000000938	FGR	infectionvsHC.SE	150184	0.0693998	0.858085	1.48614	0.140587	0.414455	-5.07034	ENSG00000000938	FGR	SCvsMM.SE
ENSG00000000938_FGR_chr1_-_27621558_27621657_27623041_27623144_27617192_27617296_27623690_27623929	43067	0.0263551	0.324209	2.0307	0.0446567	0.088557	-5.01742	ENSG00000000938	FGR	infectionvsHC.MXE	39702	0.0347514	0.328043	2.18545	0.0312921	0.0632098	-4.21518	ENSG00000000938	FGR	SCvsMM.MXE
ENSG00000000938_FGR_chr1_-_27621558_27621657_27623690_27623929_27617192_27617296_27625088_27625151	43068	0.0552394	0.426455	5.15822	1.08841e-06	1.03386e-05	4.89675	ENSG00000000938	FGR	infectionvsHC.MXE	39703	0.0174633	0.434489	1.34064	0.183204	0.244503	-5.63826	ENSG00000000938	FGR	SCvsMM.MXE
ENSG00000000938_FGR_chr1_-_27621558_27621657_27625088_27625151_27617192_27617296_27626045_27626135	43069	0.020016	0.0793545	2.17272	0.0319106	0.0677296	-4.72996	ENSG00000000938	FGR	infectionvsHC.MXE
ENSG00000000938_FGR_chr1_-_27621558_27621657_27625088_27625151_27617192_27617296_27635064_27635277	43070	0.0188497	0.124545	1.60283	0.111793	0.182145	-5.77311	ENSG00000000938	FGR	infectionvsHC.MXE	39704	0.0196484	0.127287	1.33535	0.184923	0.246184	-5.64513	ENSG00000000938	FGR	SCvsMM.MXE
ENSG00000000938_FGR_chr1_-_27623041_27623144_27623690_27623929_27621558_27621657_27625088_27625151											39705	0.0645005	0.351138	4.48513	2.02275e-05	0.000262065	2.49087	ENSG00000000938	FGR	SCvsMM.MXE
ENSG00000000938_FGR_chr1_-_27623041_27623144_27625088_27625151_27621558_27621657_27635064_27635277											39706	0.0337043	0.100149	2.7111	0.00794732	0.0226484	-3.01983	ENSG00000000938	FGR	SCvsMM.MXE
ENSG00000000938_FGR_chr1_-_27623690_27623929_27625088_27625151_27623041_27623144_27626045_27626135	43073	0.0178351	0.141991	1.22456	0.223312	0.308209	-6.29898	ENSG00000000938	FGR	infectionvsHC.MXE	39707	-0.00508981	0.144585	-0.281848	0.778667	0.800215	-6.47925	ENSG00000000938	FGR	SCvsMM.MXE
ENSG00000000938_FGR_chr1_-_27623690_27623929_27625088_27625151_27623041_27623144_27626459_27626569	43074	0.0215944	0.108891	1.14983	0.252664	0.336807	-6.38671	ENSG00000000938	FGR	infectionvsHC.MXE
ENSG00000000938_FGR_chr1_-_27625088_27625151_27616856_27617006_27635064_27635134											150221	0.0555367	0.887053	1.37894	0.171184	0.446343	-5.21489	ENSG00000000938	FGR	SCvsMM.SE
ENSG00000001036_FUCA2_chr6_-_143497388_143497497_143502354_143502565_143494810_143495847_143503912_143504252	61736	-0.0151529	0.496864	-0.5232	0.60187	0.638612	-6.90791	ENSG00000001036	FUCA2	infectionvsHC.MXE
ENSG00000001036_FUCA2_chr6_-_143501931_143502122_143502354_143502565_143497388_143497497_143503912_143504252	61737	-0.0329867	0.429436	-1.49251	0.138381	0.214934	-5.94047	ENSG00000001036	FUCA2	infectionvsHC.MXE
ENSG00000001036_FUCA2_chr6_-_143502354_143502565_143503912_143504252_143501931_143502122_143507236_143507424	61738	0.0261596	0.425355	0.988866	0.324863	0.404738	-6.55732	ENSG00000001036	FUCA2	infectionvsHC.MXE	57028	-0.104476	0.42916	-3.32176	0.00126689	0.00577242	-1.36091	ENSG00000001036	FUCA2	SCvsMM.MXE
ENSG00000001084_GCLC_chr6_-_53505802_53505895_53505391_53505496_53506912_53507025	221980	-0.0316116	0.937404	-1.42183	0.157936	0.315834	-5.60756	ENSG00000001084	GCLC	infectionvsHC.SE
ENSG00000001084_GCLC_chr6_-_53506912_53507025_53507479_53507618_53505802_53505895_53508594_53508711	60395	0.0235718	0.507518	0.709627	0.479412	0.53738	-6.79323	ENSG00000001084	GCLC	infectionvsHC.MXE
ENSG00000001084_GCLC_chr6_-_53507479_53507618_53508594_53508711_53506912_53507025_53509175_53509250	60396	0.0947699	0.457173	2.86698	0.00495308	0.0145977	-3.07442	ENSG00000001084	GCLC	infectionvsHC.MXE	55768	-0.045253	0.470957	-1.11037	0.269617	0.330386	-5.91289	ENSG00000001084	GCLC	SCvsMM.MXE
ENSG00000001084_GCLC_chr6_-_53508594_53508711_53507479_53507618_53509175_53509250	221987	0.0410093	0.918982	1.74573	0.0836532	0.218277	-5.11167	ENSG00000001084	GCLC	infectionvsHC.SE
ENSG00000001084_GCLC_chr6_-_53514438_53514532_53514438_53514497_53520777_53520960	11489	0.389937	0.606333	4.6131	1.15352e-05	0.000146237	2.62845	ENSG00000001084	GCLC	infectionvsHC.A3SS
ENSG00000001084_GCLC_chr6_-_53516108_53516217_53514438_53514497_53520777_53520960	221992	0.0851184	0.8698	2.34526	0.0208088	0.0933443	-3.94287	ENSG00000001084	GCLC	infectionvsHC.SE
ENSG00000001084_GCLC_chr6_-_53516108_53516222_53514438_53514497_53520777_53520960	221993	0.0417434	0.939609	2.34098	0.0210373	0.0940667	-3.95233	ENSG00000001084	GCLC	infectionvsHC.SE
ENSG00000001084_GCLC_chr6_-_53516108_53516222_53522414_53522527_53514438_53514497_53544495_53545033	60399	0.0401888	0.418718	1.0989	0.274173	0.357706	-6.44342	ENSG00000001084	GCLC	infectionvsHC.MXE
ENSG00000001084_GCLC_chr6_-_53516108_53516240_53514438_53514497_53520777_53520960	221995	0.0808697	0.870982	2.2442	0.0268234	0.109424	-4.16194	ENSG00000001084	GCLC	infectionvsHC.SE
ENSG00000001084_GCLC_chr6_-_53516108_53516240_53516108_53516222_53520777_53520960	11492	0.0190226	0.0808182	0.664712	0.507623	0.602588	-6.83902	ENSG00000001084	GCLC	infectionvsHC.A3SS	11177	0.109913	0.0835851	3.17162	0.00204577	0.0601116	-1.56751	ENSG00000001084	GCLC	SCvsMM.A3SS
ENSG00000001167_NFYA_chr6_+_41080810_41080897_41079028_41079164_41084045_41084192	178134	0.0641396	0.127873	2.72373	0.00751096	0.0476314	-3.04618	ENSG00000001167	NFYA	infectionvsHC.SE	167609	0.113024	0.137202	4.1757	6.63738e-05	0.00955045	1.54696	ENSG00000001167	NFYA	SCvsMM.SE
ENSG00000001167_NFYA_chr6_+_41089578_41089710_41084045_41084192_41090203_41090309	178135	-0.0280785	0.938318	-1.44697	0.150753	0.308784	-5.57323	ENSG00000001167	NFYA	infectionvsHC.SE
ENSG00000001167_NFYA_chr6_+_41091527_41091694_41094395_41094497_41090203_41090309_41097356_41097950	48411	0.0878112	0.382664	3.87477	0.000180281	0.000891844	0.00593602	ENSG00000001167	NFYA	infectionvsHC.MXE
ENSG00000001461_NIPAL3_chr1_+_24419290_24419640_24440171_24440240_24415793_24415904_24442054_24442226	37210	-0.019387	0.743745	-0.669033	0.504853	0.558233	-6.82113	ENSG00000001461	NIPAL3	infectionvsHC.MXE
ENSG00000001461_NIPAL3_chr1_+_24419290_24419640_24442054_24442226_24415793_24415904_24445184_24445244	37211	-0.0262287	0.610336	-1.02638	0.306929	0.387742	-6.51982	ENSG00000001461	NIPAL3	infectionvsHC.MXE
ENSG00000001461_NIPAL3_chr1_+_24419290_24419640_24445184_24445244_24415793_24415904_24449480_24449626	37212	0.0630652	0.748955	2.30774	0.0228525	0.0516852	-4.44017	ENSG00000001461	NIPAL3	infectionvsHC.MXE
ENSG00000001461_NIPAL3_chr1_+_24440171_24440240_24442054_24442226_24419290_24419640_24445184_24445244	37213	-0.0534415	0.279582	-1.51262	0.133196	0.208762	-5.91081	ENSG00000001461	NIPAL3	infectionvsHC.MXE
ENSG00000001461_NIPAL3_chr1_+_24457733_24457833_24456165_24456273_24458887_24458976											129841	-0.0750229	0.318656	-1.29755	0.197651	0.468954	-5.28085	ENSG00000001461	NIPAL3	SCvsMM.SE
ENSG00000001630_CYP51A1_chr7_-_92131773_92131872_92128879_92129056_92134172_92134530	262926	-0.0974721	0.691518	-1.50348	0.135585	0.290079	-5.49226	ENSG00000001630	CYP51A1	infectionvsHC.SE	247257	0.0298839	0.67734	0.367848	0.713813	0.775493	-6.05564	ENSG00000001630	CYP51A1	SCvsMM.SE
ENSG00000001631_KRIT1_chr7_-_92234448_92234592_92234807_92234923_92226525_92226682_92235402_92235646	64439	-0.0642061	0.279945	-2.25204	0.0262719	0.0578375	-4.56166	ENSG00000001631	KRIT1	infectionvsHC.MXE
ENSG00000001631_KRIT1_chr7_-_92234448_92234592_92235402_92235646_92226525_92226682_92236412_92236542	64441	-0.101242	0.353609	-3.74284	0.000288984	0.00133894	-0.439069	ENSG00000001631	KRIT1	infectionvsHC.MXE
ENSG00000001631_KRIT1_chr7_-_92234448_92234592_92235402_92236542_92226525_92226682_92237666_92237759	64443	-0.100311	0.400155	-3.92253	0.000151572	0.000767698	0.169907	ENSG00000001631	KRIT1	infectionvsHC.MXE
ENSG00000001631_KRIT1_chr7_-_92234448_92234592_92236412_92236542_92226525_92226682_92237666_92237759	64444	-0.104024	0.404482	-4.0494	9.49622e-05	0.000512662	0.612867	ENSG00000001631	KRIT1	infectionvsHC.MXE	59543	-0.0916177	0.389351	-3.12309	0.00236672	0.00915844	-1.93075	ENSG00000001631	KRIT1	SCvsMM.MXE
ENSG00000001631_KRIT1_chr7_-_92234807_92234923_92235402_92236542_92234448_92234592_92237666_92237759	64450	-0.045363	0.470173	-1.37243	0.172676	0.253772	-6.1096	ENSG00000001631	KRIT1	infectionvsHC.MXE	59549	-0.120287	0.463574	-3.07465	0.00274546	0.0102395	-2.0654	ENSG00000001631	KRIT1	SCvsMM.MXE
ENSG00000001631_KRIT1_chr7_-_92234807_92234923_92236412_92236542_92234448_92234592_92237666_92237759											59550	-0.134173	0.471745	-3.43776	0.000869262	0.00433517	-1.01539	ENSG00000001631	KRIT1	SCvsMM.MXE
ENSG00000001631_KRIT1_chr7_-_92235402_92235646_92236412_92236542_92234807_92234923_92237666_92237759	64452	-0.0172434	0.611827	-0.552324	0.581828	0.621802	-6.89226	ENSG00000001631	KRIT1	infectionvsHC.MXE
ENSG00000001631_KRIT1_chr7_-_92235402_92235646_92237666_92237759_92234807_92234923_92240992_92241152	64453	-0.0283324	0.518664	-0.683873	0.495469	0.550465	-6.81112	ENSG00000001631	KRIT1	infectionvsHC.MXE	59552	0.0977097	0.514543	1.94111	0.0551822	0.0967476	-4.69199	ENSG00000001631	KRIT1	SCvsMM.MXE
ENSG00000001631_KRIT1_chr7_-_92235402_92236542_92235402_92235646_92236412_92236542	5766	0.18438	0.306815	6.15805	1.26523e-08	7.80039e-08	8.96374	ENSG00000001631	KRIT1	infectionvsHC.RI	5745	0.0560161	0.33413	1.38823	0.168392	0.334233	-5.19528	ENSG00000001631	KRIT1	SCvsMM.RI
ENSG00000001631_KRIT1_chr7_-_92235402_92236542_92237666_92237759_92234807_92234923_92240992_92241119											59553	0.0960208	0.51467	1.90925	0.0592205	0.10217	-4.75034	ENSG00000001631	KRIT1	SCvsMM.MXE
ENSG00000001631_KRIT1_chr7_-_92236412_92236542_92237666_92237759_92235402_92235646_92240992_92241152											59554	0.149107	0.47016	2.82942	0.00567985	0.0175773	-2.72023	ENSG00000001631	KRIT1	SCvsMM.MXE
ENSG00000001631_KRIT1_chr7_-_92242033_92242161_92242033_92242137_92244001_92244149	12232	0.0318043	0.0960926	1.41244	0.16069	0.295929	-6.06808	ENSG00000001631	KRIT1	infectionvsHC.A3SS	11895	0.0296519	0.100804	1.02163	0.309627	0.5267	-5.60302	ENSG00000001631	KRIT1	SCvsMM.A3SS
ENSG00000001631_KRIT1_chr7_-_92242033_92242161_92242033_92242137_92245426_92245915	12233	0.139198	0.290196	2.20661	0.029474	0.0878853	-4.67226	ENSG00000001631	KRIT1	infectionvsHC.A3SS	11896	0.0522696	0.311011	0.612443	0.541767	0.67937	-5.92121	ENSG00000001631	KRIT1	SCvsMM.A3SS
ENSG00000001631_KRIT1_chr7_-_92244001_92244149_92242033_92242137_92244901_92245134	237365	0.0442826	0.827472	1.3341	0.18498	0.345545	-5.72448	ENSG00000001631	KRIT1	infectionvsHC.SE	223340	0.0338327	0.834033	0.775327	0.440134	0.626958	-5.74995	ENSG00000001631	KRIT1	SCvsMM.SE
ENSG00000001631_KRIT1_chr7_-_92244001_92244149_92242033_92242137_92245426_92245595	237366	0.0175245	0.677491	0.407526	0.684429	0.73108	-6.51677	ENSG00000001631	KRIT1	infectionvsHC.SE	223341	-0.0365515	0.680087	-0.655157	0.514001	0.667207	-5.83149	ENSG00000001631	KRIT1	SCvsMM.SE
ENSG00000001631_KRIT1_chr7_-_92244901_92245171_92242033_92242137_92245426_92245595	237373	-0.0511764	0.276736	-0.825512	0.410937	0.542672	-6.2608	ENSG00000001631	KRIT1	infectionvsHC.SE	223348	-0.0411235	0.269011	-0.494151	0.622403	0.725919	-5.91828	ENSG00000001631	KRIT1	SCvsMM.SE
ENSG00000002330_BAD_chr11_-_64276903_64277043_64271612_64271803_64284181_64284376											85362	0.0125361	0.0623118	0.33234	0.740381	0.791763	-6.02758	ENSG00000002330	BAD	SCvsMM.SE
ENSG00000002549_LAP3_chr4_+_17595409_17595534_17597045_17597134_17588818_17588977_17598455_17598558											21318	0.0602793	0.542138	2.22025	0.0287581	0.0593798	-4.14311	ENSG00000002549	LAP3	SCvsMM.MXE
ENSG00000002549_LAP3_chr4_+_17595409_17595534_17598455_17598558_17588818_17588977_17604587_17604667	23165	-0.0614588	0.440918	-2.83103	0.00550271	0.0159613	-3.16999	ENSG00000002549	LAP3	infectionvsHC.MXE	21319	0.103393	0.431979	4.12331	7.9452e-05	0.000708466	1.20589	ENSG00000002549	LAP3	SCvsMM.MXE
ENSG00000002549_LAP3_chr4_+_17597045_17597134_17595409_17595534_17598455_17598558	86494	-0.0260572	0.946545	-1.52017	0.131342	0.28426	-5.46779	ENSG00000002549	LAP3	infectionvsHC.SE	81418	0.0167503	0.942755	0.768634	0.444037	0.62906	-5.83724	ENSG00000002549	LAP3	SCvsMM.SE
ENSG00000002822_MAD1L1_chr7_-_1898199_1898390_1936686_1936897_1815793_1816228_1957628_1957719	62477	0.0409814	0.335145	1.05593	0.293273	0.37531	-6.4893	ENSG00000002822	MAD1L1	infectionvsHC.MXE	57727	0.0519759	0.341106	1.0672	0.288561	0.348765	-5.95878	ENSG00000002822	MAD1L1	SCvsMM.MXE
ENSG00000002822_MAD1L1_chr7_-_1898199_1898390_1980452_1980541_1815793_1816228_2002064_2002121	62479	0.11384	0.241782	2.96903	0.00365548	0.0114079	-2.79746	ENSG00000002822	MAD1L1	infectionvsHC.MXE
ENSG00000002822_MAD1L1_chr7_-_1936686_1936897_1957628_1957719_1898199_1898390_1980452_1980541											57730	0.114798	0.307181	2.62388	0.0101158	0.0270311	-3.23365	ENSG00000002822	MAD1L1	SCvsMM.MXE
ENSG00000002822_MAD1L1_chr7_-_1936686_1936897_1980452_1980541_1898199_1898390_2002064_2002121	62482	0.0608112	0.198591	1.8649	0.0648163	0.119038	-5.33013	ENSG00000002822	MAD1L1	infectionvsHC.MXE
ENSG00000002822_MAD1L1_chr7_-_1936686_1936897_2002064_2002121_1898199_1898390_2014501_2014642	62483	0.0652739	0.208155	1.88924	0.0614488	0.114262	-5.28578	ENSG00000002822	MAD1L1	infectionvsHC.MXE
ENSG00000002822_MAD1L1_chr7_-_1936686_1936897_2014501_2014642_1898199_1898390_2069193_2069338	62484	0.0408457	0.231155	1.20828	0.229488	0.314489	-6.31856	ENSG00000002822	MAD1L1	infectionvsHC.MXE
ENSG00000002822_MAD1L1_chr7_-_1936686_1936897_2069193_2069338_1898199_1898390_2149151_2149238	62485	0.0572473	0.291545	1.6394	0.10394	0.172337	-5.71511	ENSG00000002822	MAD1L1	infectionvsHC.MXE
ENSG00000002822_MAD1L1_chr7_-_2002064_2002121_2014501_2014642_1980452_1980541_2069193_2069338	62491	0.0708444	0.506727	1.25453	0.212264	0.296583	-6.26229	ENSG00000002822	MAD1L1	infectionvsHC.MXE
ENSG00000002822_MAD1L1_chr7_-_2002064_2002121_2069193_2069338_1980452_1980541_2149151_2149238	62492	0.0611184	0.564791	1.15037	0.252444	0.336666	-6.3861	ENSG00000002822	MAD1L1	infectionvsHC.MXE
ENSG00000002822_MAD1L1_chr7_-_2225409_2225550_2222574_2222754_2229983_2230143	229995	-0.062766	0.878864	-1.93997	0.0549468	0.170211	-4.76786	ENSG00000002822	MAD1L1	infectionvsHC.SE	216442	-0.0405728	0.869734	-1.00857	0.315772	0.549649	-5.63379	ENSG00000002822	MAD1L1	SCvsMM.SE
ENSG00000002834_LASP1_chr17_+_38878085_38878180_38890419_38890504_38869858_38870258_38898411_38898519											50510	-0.0342169	0.419213	-1.63342	0.105662	0.159714	-5.21775	ENSG00000002834	LASP1	SCvsMM.MXE
ENSG00000002834_LASP1_chr17_+_38878085_38878180_38898411_38898519_38869858_38870258_38914324_38914475	54742	0.0728989	0.476045	3.52908	0.000606327	0.00251338	-1.1345	ENSG00000002834	LASP1	infectionvsHC.MXE
ENSG00000002834_LASP1_chr17_+_38890419_38890504_38898411_38898519_38878085_38878180_38914324_38914475	54743	0.00655718	0.571291	0.402864	0.687817	0.712312	-6.9636	ENSG00000002834	LASP1	infectionvsHC.MXE
ENSG00000002834_LASP1_chr17_+_38915042_38915146_38914324_38914475_38918604_38919175	201323	-0.0174694	0.959009	-1.31503	0.191238	0.352188	-5.75062	ENSG00000002834	LASP1	infectionvsHC.SE	189501	0.0152223	0.956468	0.899715	0.370571	0.583728	-5.73278	ENSG00000002834	LASP1	SCvsMM.SE
ENSG00000002919_SNX11_chr17_+_48110707_48110767_48107557_48107838_48112030_48112085											17617	-0.0305104	0.180213	-0.649417	0.517652	0.669244	-5.91817	ENSG00000002919	SNX11	SCvsMM.SE
ENSG00000002919_SNX11_chr17_+_48112030_48112085_48112573_48112660_48107584_48107838_48113300_48113401											4525	0.0723658	0.25383	1.52518	0.130507	0.187551	-5.38241	ENSG00000002919	SNX11	SCvsMM.MXE
ENSG00000002919_SNX11_chr17_+_48112030_48112111_48112030_48112085_48112573_48112660	741	0.0215665	0.317055	0.521819	0.602843	0.658719	-7.02851	ENSG00000002919	SNX11	infectionvsHC.A5SS	709	0.0475553	0.320191	0.926797	0.356399	0.605879	-5.76113	ENSG00000002919	SNX11	SCvsMM.A5SS
ENSG00000002919_SNX11_chr17_+_48112573_48112660_48113300_48113401_48112030_48112085_48118703_48118799	4891	0.0496609	0.437	1.22539	0.223003	0.307875	-6.29799	ENSG00000002919	SNX11	infectionvsHC.MXE
ENSG00000002933_TMEM176A_chr7_+_150804361_150804472_150803619_150803832_150804826_150804936											228345	-0.0239756	0.838604	-0.423994	0.672571	0.753949	-5.94952	ENSG00000002933	TMEM176A	SCvsMM.SE
ENSG00000002933_TMEM176A_chr7_+_150804361_150804485_150803619_150803832_150804826_150805113											228346	-0.0368198	0.676374	-0.43538	0.664318	0.749603	-5.98846	ENSG00000002933	TMEM176A	SCvsMM.SE
ENSG00000002933_TMEM176A_chr7_+_150804361_150804485_150804361_150804472_150804826_150805118	8418	0.0176696	0.083215	0.502538	0.61632	0.670026	-7.03599	ENSG00000002933	TMEM176A	infectionvsHC.A5SS	8154	0.059142	0.0858571	1.27671	0.204946	0.47434	-5.35443	ENSG00000002933	TMEM176A	SCvsMM.A5SS
ENSG00000003056_M6PR_chr12_-_8940362_8941940_8940362_8940869_8942415_8942542	4415	0.233871	0.531791	7.0595	1.57273e-10	7.72602e-09	13.5035	ENSG00000003056	M6PR	infectionvsHC.A3SS	4293	0.0381051	0.565809	0.921311	0.359238	0.566824	-5.77797	ENSG00000003056	M6PR	SCvsMM.A3SS
ENSG00000003056_M6PR_chr12_-_8943404_8943584_8943404_8943535_8945417_8945584	4417	0.181989	0.559275	2.52315	0.0130708	0.04824	-3.96022	ENSG00000003056	M6PR	infectionvsHC.A3SS	4295	0.0496494	0.585989	0.525414	0.600541	0.711604	-6.01368	ENSG00000003056	M6PR	SCvsMM.A3SS
ENSG00000003056_M6PR_chr12_-_8943800_8943910_8945417_8945584_8943404_8943535_8946228_8946405											18192	-0.0252957	0.677245	-1.45573	0.148734	0.207706	-5.48239	ENSG00000003056	M6PR	SCvsMM.MXE
ENSG00000003147_ICA1_chr7_-_8227637_8227851_8221274_8221398_8228600_8228673											217369	-0.0268042	0.105764	-0.35916	0.720326	0.77962	-6.0551	ENSG00000003147	ICA1	SCvsMM.SE
ENSG00000003393_ALS2_chr2_-_201719985_201720128_201718076_201718210_201723042_201723120	233983	0.0303317	0.168234	0.681039	0.49732	0.605296	-6.36888	ENSG00000003393	ALS2	infectionvsHC.SE	220161	-0.0162556	0.172769	-0.27958	0.780434	0.815854	-6.04179	ENSG00000003393	ALS2	SCvsMM.SE
ENSG00000003400_CASP10_chr2_+_201185770_201186124_201195841_201195948_201182880_201183308_201203729_201203766	46586	0.069512	0.722464	2.41974	0.0171424	0.0409534	-4.18776	ENSG00000003400	CASP10	infectionvsHC.MXE
ENSG00000003400_CASP10_chr2_+_201187705_201187799_201195841_201195948_201185770_201186124_201203729_201203766	46589	0.0648085	0.640882	1.91572	0.0579538	0.109107	-5.23693	ENSG00000003400	CASP10	infectionvsHC.MXE
ENSG00000003400_CASP10_chr2_+_201187705_201187799_201195841_201195948_201185770_201186124_201208074_201208183	46590	0.0514907	0.898064	1.98118	0.0500248	0.0971368	-5.11342	ENSG00000003400	CASP10	infectionvsHC.MXE
ENSG00000003400_CASP10_chr2_+_201187705_201187799_201203729_201203766_201185770_201186124_201208074_201208183	46591	0.039266	0.929055	1.62732	0.106484	0.175484	-5.73441	ENSG00000003400	CASP10	infectionvsHC.MXE
ENSG00000003400_CASP10_chr2_+_201192983_201193119_201187679_201187799_201195841_201195948	172045	-0.0162194	0.905327	-0.65355	0.514767	0.616005	-6.38936	ENSG00000003400	CASP10	infectionvsHC.SE
ENSG00000003400_CASP10_chr2_+_201192983_201193119_201195841_201195948_201187705_201187799_201200442_201200728	46595	0.0394016	0.868045	1.47824	0.142154	0.219266	-5.96128	ENSG00000003400	CASP10	infectionvsHC.MXE	42944	0.0632629	0.873777	2.02051	0.0461205	0.0844972	-4.54271	ENSG00000003400	CASP10	SCvsMM.MXE
ENSG00000003400_CASP10_chr2_+_201192983_201193119_201195841_201195948_201187705_201187799_201203729_201203766	46596	0.0720771	0.644718	2.37083	0.0194585	0.0453301	-4.29932	ENSG00000003400	CASP10	infectionvsHC.MXE	42945	0.0930504	0.655202	2.56682	0.0118106	0.0303356	-3.37026	ENSG00000003400	CASP10	SCvsMM.MXE
ENSG00000003400_CASP10_chr2_+_201192983_201193119_201195841_201195948_201187705_201187799_201208074_201208183	46597	0.0389162	0.844818	1.36906	0.173722	0.254754	-6.11414	ENSG00000003400	CASP10	infectionvsHC.MXE	42946	0.059379	0.850479	1.79529	0.0757592	0.123294	-4.9517	ENSG00000003400	CASP10	SCvsMM.MXE
ENSG00000003400_CASP10_chr2_+_201192983_201193119_201203729_201203766_201187705_201187799_201208074_201208183											42947	0.0534688	0.936606	1.9559	0.0533879	0.0945608	-4.6646	ENSG00000003400	CASP10	SCvsMM.MXE
ENSG00000003400_CASP10_chr2_+_201192983_201193119_201208074_201208183_201187705_201187799_201209069_201209562	46600	0.0520213	0.566955	1.63654	0.104537	0.173045	-5.71969	ENSG00000003400	CASP10	infectionvsHC.MXE	42949	0.0980427	0.574521	2.649	0.00944216	0.0256988	-3.17269	ENSG00000003400	CASP10	SCvsMM.MXE
ENSG00000003400_CASP10_chr2_+_201192983_201193119_201209069_201209562_201187705_201187799_201217587_201217741	46601	0.0179548	0.476218	0.616646	0.538721	0.586441	-6.85473	ENSG00000003400	CASP10	infectionvsHC.MXE
ENSG00000003400_CASP10_chr2_+_201195841_201195948_201203729_201203766_201192983_201193119_201208074_201208183	46604	0.0630213	0.913855	2.15723	0.0331274	0.0697085	-4.76219	ENSG00000003400	CASP10	infectionvsHC.MXE
ENSG00000003400_CASP10_chr2_+_201195841_201195948_201209069_201209562_201192983_201193119_201217587_201217741											42956	-0.0525509	0.409947	-1.37277	0.173028	0.233794	-5.596	ENSG00000003400	CASP10	SCvsMM.MXE
ENSG00000003400_CASP10_chr2_+_201203729_201203766_201195841_201195948_201208074_201208160											161925	-0.0453455	0.703527	-0.596748	0.552157	0.689236	-5.86565	ENSG00000003400	CASP10	SCvsMM.SE
ENSG00000003400_CASP10_chr2_+_201203729_201203766_201209069_201209562_201195841_201195948_201217587_201217741	46611	-0.010992	0.131482	-0.407393	0.684498	0.709323	-6.96176	ENSG00000003400	CASP10	infectionvsHC.MXE
ENSG00000003400_CASP10_chr2_+_201205881_201205973_201203729_201203766_201208074_201208183	172070	0.083625	0.594836	1.59494	0.113599	0.262254	-5.35493	ENSG00000003400	CASP10	infectionvsHC.SE	161928	0.157628	0.607	2.46223	0.0156293	0.168512	-3.29662	ENSG00000003400	CASP10	SCvsMM.SE
ENSG00000003400_CASP10_chr2_+_201208074_201208183_201209069_201209562_201195841_201195948_201217587_201220080	46614	-0.0231809	0.0856909	-1.10261	0.272564	0.356255	-6.43937	ENSG00000003400	CASP10	infectionvsHC.MXE
ENSG00000003402_CFLAR_chr2_+_201129728_201130146_201133028_201133134_201118490_201118901_201135971_201136107	29296	0.0723152	0.264109	3.29687	0.00131076	0.00486477	-1.85268	ENSG00000003402	CFLAR	infectionvsHC.MXE	26901	0.130663	0.274628	5.36812	5.53609e-07	1.83966e-05	5.90088	ENSG00000003402	CFLAR	SCvsMM.MXE
ENSG00000003402_CFLAR_chr2_+_201129728_201130146_201140356_201140439_201116103_201116481_201145377_201145432	29295	-0.0252846	0.445018	-0.918291	0.360442	0.436434	-6.62417	ENSG00000003402	CFLAR	infectionvsHC.MXE	26900	0.185761	0.44134	6.48672	3.82836e-09	4.76555e-07	10.6543	ENSG00000003402	CFLAR	SCvsMM.MXE
ENSG00000003402_CFLAR_chr2_+_201133028_201133134_201135971_201136107_201129502_201130146_201140356_201140439	29301	0.109945	0.503891	7.39601	2.75755e-11	8.86123e-10	15.2159	ENSG00000003402	CFLAR	infectionvsHC.MXE	26906	0.0759091	0.519883	4.52332	1.74396e-05	0.000234336	2.63063	ENSG00000003402	CFLAR	SCvsMM.MXE
ENSG00000003402_CFLAR_chr2_+_201133028_201133134_201145377_201145432_201116153_201116481_201149002_201149052	29300	0.00146011	0.0558727	0.126169	0.899825	0.906064	-7.03683	ENSG00000003402	CFLAR	infectionvsHC.MXE	26905	0.0299671	0.0560851	2.12952	0.0357725	0.0699096	-4.32885	ENSG00000003402	CFLAR	SCvsMM.MXE
ENSG00000003402_CFLAR_chr2_+_201133028_201133134_201145377_201145432_201129728_201130146_201149002_201149052	29302	-0.0601848	0.658882	-3.84472	0.00020093	0.000977552	-0.096473	ENSG00000003402	CFLAR	infectionvsHC.MXE	26907	0.0881928	0.650128	5.11202	1.62705e-06	4.0788e-05	4.87571	ENSG00000003402	CFLAR	SCvsMM.MXE
ENSG00000003402_CFLAR_chr2_+_201135971_201136107_201140356_201140439_201132871_201133134_201141373_201141407	29303	0.0957287	0.928055	10.383	4.3077e-18	6.13887e-16	30.6352	ENSG00000003402	CFLAR	infectionvsHC.MXE
ENSG00000003402_CFLAR_chr2_+_201135971_201136107_201140356_201140439_201132952_201133134_201145377_201145432	29304	-0.0764854	0.684827	-5.61813	1.4298e-07	1.74126e-06	6.86269	ENSG00000003402	CFLAR	infectionvsHC.MXE	26909	0.070966	0.673702	4.65585	1.0367e-05	0.000160143	3.12143	ENSG00000003402	CFLAR	SCvsMM.MXE
ENSG00000003402_CFLAR_chr2_+_201135971_201136107_201145377_201145432_201132952_201133134_201149002_201149052	29305	-0.133664	0.697591	-10.3446	5.28823e-18	7.30922e-16	30.4331	ENSG00000003402	CFLAR	infectionvsHC.MXE	26910	0.0421468	0.678149	2.70165	0.00815992	0.0231038	-3.04328	ENSG00000003402	CFLAR	SCvsMM.MXE
ENSG00000003402_CFLAR_chr2_+_201135971_201136107_201149002_201149052_201132952_201133134_201149753_201149835	29306	-0.123275	0.716218	-8.43206	1.33226e-13	7.54748e-12	20.4538	ENSG00000003402	CFLAR	infectionvsHC.MXE
ENSG00000003402_CFLAR_chr2_+_201140356_201140439_201145377_201145432_201135971_201136107_201149002_201149052	29311	-0.135731	0.610136	-9.29991	1.37673e-15	1.17427e-13	24.9537	ENSG00000003402	CFLAR	infectionvsHC.MXE	26916	0.0109825	0.590394	0.606929	0.545333	0.588919	-6.33674	ENSG00000003402	CFLAR	SCvsMM.MXE
ENSG00000003402_CFLAR_chr2_+_201140356_201140439_201149002_201149052_201135971_201136107_201149753_201149835	29312	-0.1259	0.6331	-7.55004	1.26294e-11	4.45113e-10	15.982	ENSG00000003402	CFLAR	infectionvsHC.MXE	26917	0.0288631	0.614787	1.4058	0.163016	0.223285	-5.55153	ENSG00000003402	CFLAR	SCvsMM.MXE
ENSG00000003402_CFLAR_chr2_+_201140356_201140439_201149753_201149835_201135971_201136107_201154136_201154576											26918	-0.00285104	0.953245	-0.280551	0.77966	0.800872	-6.47961	ENSG00000003402	CFLAR	SCvsMM.MXE
ENSG00000003402_CFLAR_chr2_+_201140356_201140439_201149753_201149835_201135971_201136107_201160431_201160455	29314	-0.0268697	0.591164	-1.87751	0.0630526	0.116508	-5.30722	ENSG00000003402	CFLAR	infectionvsHC.MXE
ENSG00000003402_CFLAR_chr2_+_201142644_201142762_201135971_201136107_201145377_201145432	108965	0.10417	0.315414	1.14805	0.253718	0.413891	-5.8601	ENSG00000003402	CFLAR	infectionvsHC.SE	102429	-0.0538384	0.329093	-0.497788	0.619904	0.724526	-5.91411	ENSG00000003402	CFLAR	SCvsMM.SE
ENSG00000003402_CFLAR_chr2_+_201145377_201145432_201140185_201140439_201149002_201149052											102438	-0.0110044	0.979989	-1.68111	0.096061	0.359387	-4.78118	ENSG00000003402	CFLAR	SCvsMM.SE
ENSG00000003402_CFLAR_chr2_+_201145377_201145432_201149001_201149052_201140356_201140439_201149753_201149835	29316	-0.0571928	0.451564	-2.9887	0.00344463	0.0109053	-2.74313	ENSG00000003402	CFLAR	infectionvsHC.MXE	26921	0.059644	0.443245	2.63813	0.0097284	0.0262483	-3.19912	ENSG00000003402	CFLAR	SCvsMM.MXE
ENSG00000003402_CFLAR_chr2_+_201145377_201145432_201149002_201149052_201140185_201140439_201149753_201149835	29315	-0.0589122	0.459782	-3.20786	0.00174447	0.00619202	-2.11735	ENSG00000003402	CFLAR	infectionvsHC.MXE
ENSG00000003402_CFLAR_chr2_+_201145377_201145432_201149753_201149835_201140356_201140439_201160431_201160942	29317	0.0596968	0.424764	3.58729	0.000496977	0.00212379	-0.948316	ENSG00000003402	CFLAR	infectionvsHC.MXE
ENSG00000003402_CFLAR_chr2_+_201149001_201149052_201149002_201149052_201140356_201140439	6195	-0.0379516	0.649119	-0.598994	0.550417	0.631747	-6.87968	ENSG00000003402	CFLAR	infectionvsHC.A3SS	6026	-0.131823	0.643548	-1.71263	0.090101	0.337834	-4.75378	ENSG00000003402	CFLAR	SCvsMM.A3SS
ENSG00000003402_CFLAR_chr2_+_201149002_201149052_201149753_201149835_201145377_201145432_201160431_201160455	29318	0.0612487	0.501527	3.54327	0.000577756	0.0024115	-1.08934	ENSG00000003402	CFLAR	infectionvsHC.MXE
ENSG00000003402_CFLAR_chr2_+_201149753_201149835_201160431_201160942_201149002_201149052_201162995_201163157	29320	-0.029141	0.866473	-2.30075	0.0232589	0.0523805	-4.45556	ENSG00000003402	CFLAR	infectionvsHC.MXE
ENSG00000003402_CFLAR_chr2_+_201149753_201149835_201160431_201160942_201149002_201149052_201163834_201163973	29321	0.0676011	0.619518	3.44539	0.00080384	0.00321032	-1.39787	ENSG00000003402	CFLAR	infectionvsHC.MXE
ENSG00000003509_NDUFAF7_chr2_+_37232105_37232266_37237756_37237867_37231662_37231760_37241577_37242693	51445	0.073754	0.347464	1.57258	0.118639	0.190526	-5.82012	ENSG00000003509	NDUFAF7	infectionvsHC.MXE
ENSG00000003509_NDUFAF7_chr2_+_37237756_37237867_37237756_37237835_37241577_37241637	6756	0.0154913	0.91678	0.590912	0.5558	0.620507	-6.98927	ENSG00000003509	NDUFAF7	infectionvsHC.A5SS	6544	-0.0128337	0.919054	-0.377435	0.706708	0.76973	-6.06571	ENSG00000003509	NDUFAF7	SCvsMM.A5SS
ENSG00000003509_NDUFAF7_chr2_+_37241577_37241791_37241577_37241637_37243862_37243973	6758	0.10396	0.829138	2.83852	0.00540538	0.0197327	-3.26548	ENSG00000003509	NDUFAF7	infectionvsHC.A5SS	6546	-0.0403349	0.844398	-0.885477	0.378177	0.619793	-5.75799	ENSG00000003509	NDUFAF7	SCvsMM.A5SS
ENSG00000003509_NDUFAF7_chr2_+_37241577_37242693_37241577_37241791_37242634_37242693	4708	0.093084	0.760358	1.89277	0.0610239	0.0794357	-5.60641	ENSG00000003509	NDUFAF7	infectionvsHC.RI	4690	-0.104901	0.774022	-1.72311	0.0881648	0.236783	-4.74632	ENSG00000003509	NDUFAF7	SCvsMM.RI
ENSG00000003509_NDUFAF7_chr2_+_37242634_37242693_37241577_37241637_37243862_37243973	188990	0.0929403	0.48859	1.05709	0.292898	0.450692	-6.04578	ENSG00000003509	NDUFAF7	infectionvsHC.SE	177864	-0.0909747	0.502753	-0.807949	0.421274	0.616827	-5.76608	ENSG00000003509	NDUFAF7	SCvsMM.SE
ENSG00000004059_ARF5_chr7_+_127589082_127589163_127589484_127589594_127588344_127588565_127590065_127590137	47872	0.0870106	0.552355	4.37403	2.74901e-05	0.000174476	1.79309	ENSG00000004059	ARF5	infectionvsHC.MXE	44132	0.10624	0.565011	4.66458	1.00149e-05	0.000155988	3.15407	ENSG00000004059	ARF5	SCvsMM.MXE
ENSG00000004059_ARF5_chr7_+_127589484_127589594_127589082_127589163_127590065_127590137	176385	-0.0184987	0.954755	-2.00222	0.0477245	0.156605	-4.65051	ENSG00000004059	ARF5	infectionvsHC.SE
ENSG00000004059_ARF5_chr7_+_127589484_127590137_127589484_127589594_127590065_127590137	4430	0.1031	0.258291	6.09961	1.5952e-08	9.66662e-08	8.73165	ENSG00000004059	ARF5	infectionvsHC.RI	4412	0.0365334	0.273287	1.73164	0.0865922	0.23567	-4.7678	ENSG00000004059	ARF5	SCvsMM.RI
ENSG00000004059_ARF5_chr7_+_127589484_127590137_127590065_127590137_127589082_127589163	9437	-0.0167606	0.940927	-1.50806	0.134401	0.263572	-5.93243	ENSG00000004059	ARF5	infectionvsHC.A3SS
ENSG00000004059_ARF5_chr7_+_127590065_127590137_127590962_127591088_127589484_127589594_127591212_127591705	47874	-0.0760226	0.681473	-3.48864	0.000695246	0.00283083	-1.26241	ENSG00000004059	ARF5	infectionvsHC.MXE
ENSG00000004142_POLDIP2_chr17_-_28349082_28349162_28350437_28350563_28347176_28348231_28350765_28350792	18459	0.0450093	0.6804	1.72609	0.0870924	0.150301	-5.57266	ENSG00000004142	POLDIP2	infectionvsHC.MXE	17044	0.0920011	0.686947	2.90299	0.00458674	0.0149747	-2.52854	ENSG00000004142	POLDIP2	SCvsMM.MXE
ENSG00000004399_PLXND1_chr3_-_129558427_129558575_129560329_129560434_129557082_129557223_129560688_129560723	24892	0.0744362	0.480609	2.48955	0.0142613	0.0353399	-4.02499	ENSG00000004399	PLXND1	infectionvsHC.MXE
ENSG00000004399_PLXND1_chr3_-_129559612_129559783_129558427_129558575_129560329_129560434	92903	-0.0196117	0.685491	-0.406974	0.684819	0.731257	-6.51855	ENSG00000004399	PLXND1	infectionvsHC.SE	87354	0.112324	0.682638	1.87425	0.0640008	0.308746	-4.46189	ENSG00000004399	PLXND1	SCvsMM.SE
ENSG00000004399_PLXND1_chr3_-_129559619_129559783_129558427_129558575_129560329_129560434	92904	-0.0280931	0.795118	-0.811193	0.419009	0.547381	-6.27553	ENSG00000004399	PLXND1	infectionvsHC.SE	87355	0.0691512	0.791032	1.59856	0.113275	0.37883	-4.90773	ENSG00000004399	PLXND1	SCvsMM.SE
ENSG00000004399_PLXND1_chr3_-_129563093_129563240_129565339_129565538_129562786_129562943_129565886_129565991	24893	0.0259335	0.287036	1.03051	0.304995	0.385915	-6.5156	ENSG00000004399	PLXND1	infectionvsHC.MXE	22861	0.108322	0.290809	3.66663	0.00040336	0.00244023	-0.307032	ENSG00000004399	PLXND1	SCvsMM.MXE
ENSG00000004399_PLXND1_chr3_-_129567491_129567604_129566526_129566631_129567697_129567805	92913	-0.0433019	0.925809	-1.90457	0.0594508	0.178235	-4.83305	ENSG00000004399	PLXND1	infectionvsHC.SE	87363	0.0171303	0.919511	0.590221	0.556458	0.691947	-5.95335	ENSG00000004399	PLXND1	SCvsMM.SE
ENSG00000004399_PLXND1_chr3_-_129571676_129571844_129573593_129573745_129571508_129571599_129574335_129574490											22863	0.0925246	0.510394	1.94097	0.0551996	0.0967672	-4.69225	ENSG00000004399	PLXND1	SCvsMM.MXE
ENSG00000004399_PLXND1_chr3_-_129572608_129572748_129573593_129573745_129571676_129571844_129574335_129574490											22865	0.143037	0.479883	3.49014	0.000731281	0.00380302	-0.856373	ENSG00000004399	PLXND1	SCvsMM.MXE
ENSG00000004399_PLXND1_chr3_-_129572608_129572748_129574335_129574490_129571676_129571844_129575468_129575562	24898	-0.0203963	0.505445	-0.649051	0.517636	0.569213	-6.83427	ENSG00000004399	PLXND1	infectionvsHC.MXE
ENSG00000004399_PLXND1_chr3_-_129572841_129572941_129573593_129573745_129572608_129572748_129574335_129574490	24899	0.0757247	0.616773	2.01721	0.0460676	0.0908837	-5.04379	ENSG00000004399	PLXND1	infectionvsHC.MXE
ENSG00000004399_PLXND1_chr3_-_129573593_129573745_129574335_129574490_129572841_129572941_129575468_129575562	24900	0.0402327	0.518318	1.16596	0.24611	0.330587	-6.36824	ENSG00000004399	PLXND1	infectionvsHC.MXE
ENSG00000004399_PLXND1_chr3_-_129575765_129575855_129575468_129575562_129578328_129578433	92936	-0.032859	0.922045	-1.41234	0.160675	0.318282	-5.62136	ENSG00000004399	PLXND1	infectionvsHC.SE	87381	0.0477798	0.917266	1.62964	0.106523	0.370362	-4.86078	ENSG00000004399	PLXND1	SCvsMM.SE
ENSG00000004399_PLXND1_chr3_-_129584384_129584562_129584124_129584233_129585951_129586081	92942	-0.0754508	0.899336	-2.28318	0.0243434	0.102635	-4.07848	ENSG00000004399	PLXND1	infectionvsHC.SE	87387	-0.0320175	0.888362	-0.76188	0.448039	0.632343	-5.84219	ENSG00000004399	PLXND1	SCvsMM.SE
ENSG00000004399_PLXND1_chr3_-_129586171_129586272_129586587_129586719_129585951_129586081_129589350_129589527	24903	-0.0818923	0.508582	-2.34298	0.0208973	0.0480333	-4.36191	ENSG00000004399	PLXND1	infectionvsHC.MXE
ENSG00000004455_AK2_chr1_-_33014521_33014594_33021366_33021461_33013043_33013402_33021592_33021703	23938	-0.0484255	0.266618	-2.08776	0.0390901	0.0796522	-4.9041	ENSG00000004455	AK2	infectionvsHC.MXE
ENSG00000004455_AK2_chr1_-_33014521_33014594_33021592_33021703_33013043_33013402_33024441_33024567											22007	0.0785487	0.488734	2.97313	0.00372808	0.012934	-2.34196	ENSG00000004455	AK2	SCvsMM.MXE
ENSG00000004455_AK2_chr1_-_33021366_33021461_33014364_33014594_33021592_33021690	89442	-0.0158816	0.930991	-0.937566	0.350524	0.498298	-6.16682	ENSG00000004455	AK2	infectionvsHC.SE	84157	0.0236298	0.928681	1.11124	0.269297	0.521371	-5.5303	ENSG00000004455	AK2	SCvsMM.SE
ENSG00000004468_CD38_chr4_+_15816510_15816640_15834216_15834302_15778274_15778647_15838091_15838165	41424	0.101456	0.576136	2.81885	0.0057013	0.0164294	-3.20215	ENSG00000004468	CD38	infectionvsHC.MXE
ENSG00000004468_CD38_chr4_+_15824880_15824998_15816595_15816640_15834216_15834302	153647	0.0192043	0.926385	0.731035	0.466328	0.582075	-6.33567	ENSG00000004468	CD38	infectionvsHC.SE	144688	-0.0577096	0.929204	-1.72773	0.0873553	0.346184	-4.67291	ENSG00000004468	CD38	SCvsMM.SE
ENSG00000004468_CD38_chr4_+_15824880_15825016_15816510_15816640_15834216_15834302											144689	-0.0381106	0.958287	-1.83229	0.0700746	0.319754	-4.53401	ENSG00000004468	CD38	SCvsMM.SE
ENSG00000004468_CD38_chr4_+_15824880_15825016_15834216_15834302_15816510_15816640_15838091_15838165	41425	0.0684388	0.521109	2.06217	0.0415076	0.0835256	-4.95527	ENSG00000004468	CD38	infectionvsHC.MXE
ENSG00000004468_CD38_chr4_+_15824880_15825016_15838091_15838165_15816510_15816640_15840025_15840118	41427	0.0265891	0.544409	0.780003	0.437036	0.50275	-6.741	ENSG00000004468	CD38	infectionvsHC.MXE
ENSG00000004468_CD38_chr4_+_15824880_15825016_15840025_15840118_15816510_15816640_15840451_15840538	41429	0.0114588	0.525355	0.359435	0.719947	0.741154	-6.98015	ENSG00000004468	CD38	infectionvsHC.MXE
ENSG00000004468_CD38_chr4_+_15834216_15834302_15838091_15838165_15824880_15825016_15840025_15840118											38192	-0.0913165	0.487085	-2.13677	0.035162	0.0690025	-4.31427	ENSG00000004468	CD38	SCvsMM.MXE
ENSG00000004468_CD38_chr4_+_15834216_15834302_15840025_15840118_15824880_15825016_15840451_15840538	41433	-0.026641	0.456609	-0.820519	0.413665	0.483132	-6.70872	ENSG00000004468	CD38	infectionvsHC.MXE
ENSG00000004478_FKBP4_chr12_+_2797137_2797282_2794952_2795244_2797728_2797871	207681	-0.0283246	0.858771	-0.802949	0.423754	0.550543	-6.28131	ENSG00000004478	FKBP4	infectionvsHC.SE	195482	-0.0890928	0.854613	-1.94912	0.0542943	0.286594	-4.29705	ENSG00000004478	FKBP4	SCvsMM.SE
ENSG00000004700_RECQL_chr12_-_21476910_21476992_21477802_21477969_21475675_21475824_21483375_21483574	14826	0.0625745	0.588473	2.16928	0.0321774	0.068105	-4.73713	ENSG00000004700	RECQL	infectionvsHC.MXE	13692	-0.0257722	0.597574	-0.716701	0.475301	0.525599	-6.26523	ENSG00000004700	RECQL	SCvsMM.MXE
ENSG00000004700_RECQL_chr12_-_21477802_21477969_21476910_21476992_21483375_21483574											52568	-0.0557788	0.948979	-2.24749	0.0269471	0.214787	-3.75505	ENSG00000004700	RECQL	SCvsMM.SE
ENSG00000004700_RECQL_chr12_-_21483375_21483574_21486478_21486585_21477802_21477969_21490198_21490378	14830	-0.0531875	0.405236	-1.95781	0.052742	0.101316	-5.15795	ENSG00000004700	RECQL	infectionvsHC.MXE
ENSG00000004700_RECQL_chr12_-_21486478_21486585_21483375_21483574_21490198_21490378	55737	-0.0353178	0.944382	-1.93437	0.0556395	0.171309	-4.77825	ENSG00000004700	RECQL	infectionvsHC.SE	52574	-0.0187065	0.939245	-0.803949	0.423455	0.618157	-5.81069	ENSG00000004700	RECQL	SCvsMM.SE
ENSG00000004700_RECQL_chr12_-_21490198_21490378_21491518_21491716_21486478_21486585_21499554_21499615	14832	0.104767	0.630591	4.18296	5.74455e-05	0.000331496	1.09046	ENSG00000004700	RECQL	infectionvsHC.MXE
ENSG00000004700_RECQL_chr12_-_21501169_21501215_21499554_21499615_21501412_21501551	55741	-0.0182593	0.906709	-0.631617	0.52895	0.625928	-6.40327	ENSG00000004700	RECQL	infectionvsHC.SE	52578	-0.0119003	0.904053	-0.333343	0.739618	0.791372	-6.06727	ENSG00000004700	RECQL	SCvsMM.SE
ENSG00000004700_RECQL_chr12_-_21501169_21501215_21499554_21499615_21501462_21501669	55742	-0.0217314	0.893555	-0.652774	0.515266	0.616376	-6.38986	ENSG00000004700	RECQL	infectionvsHC.SE	52579	0.0229255	0.890394	0.554331	0.580668	0.703609	-5.97305	ENSG00000004700	RECQL	SCvsMM.SE
ENSG00000004700_RECQL_chr12_-_21501169_21501372_21499554_21499615_21501462_21501669											52581	0.0283932	0.907202	0.835142	0.405755	0.604432	-5.78626	ENSG00000004700	RECQL	SCvsMM.SE
ENSG00000004700_RECQL_chr12_-_21501169_21501372_21501169_21501215_21501462_21501669											3314	-0.0393133	0.888713	-1.27231	0.206392	0.450006	-5.41004	ENSG00000004700	RECQL	SCvsMM.A3SS
ENSG00000004777_ARHGAP33_chr19_+_35787167_35788822_35787167_35787559_35787643_35788822	622	0.0928505	0.66278	1.02078	0.309803	0.34264	-6.7945	ENSG00000004777	ARHGAP33	infectionvsHC.RI
ENSG00000004864_SLC25A13_chr7_-_96184926_96185014_96184926_96185011_96189293_96189378											11915	0.015425	0.0559255	0.470798	0.638872	0.731875	-6.07997	ENSG00000004864	SLC25A13	SCvsMM.A3SS
ENSG00000004864_SLC25A13_chr7_-_96189293_96189378_96191108_96191247_96184926_96185011_96193036_96193183	64548	-0.119375	0.588364	-2.8343	0.00545056	0.0158381	-3.16135	ENSG00000004864	SLC25A13	infectionvsHC.MXE	59638	-0.0551851	0.571	-1.08448	0.280872	0.341142	-5.94063	ENSG00000004864	SLC25A13	SCvsMM.MXE
ENSG00000004864_SLC25A13_chr7_-_96189580_96189674_96189293_96189378_96191108_96191247	237689	0.0785505	0.7735	1.62784	0.106424	0.251724	-5.30364	ENSG00000004864	SLC25A13	infectionvsHC.SE	223639	0.0115126	0.784926	0.196022	0.845016	0.856704	-6.10224	ENSG00000004864	SLC25A13	SCvsMM.SE
ENSG00000004864_SLC25A13_chr7_-_96189580_96189674_96191108_96191247_96189293_96189378_96193036_96193183	64549	-0.0598604	0.684409	-1.43392	0.154384	0.233576	-6.02469	ENSG00000004864	SLC25A13	infectionvsHC.MXE
ENSG00000004864_SLC25A13_chr7_-_96208837_96208977_96277195_96277338_96193036_96193183_96296897_96296951	64550	0.139898	0.587236	4.95317	2.60887e-06	2.24777e-05	4.05315	ENSG00000004864	SLC25A13	infectionvsHC.MXE	59640	0.0612147	0.607585	1.77633	0.0788516	0.127043	-4.98408	ENSG00000004864	SLC25A13	SCvsMM.MXE
ENSG00000004864_SLC25A13_chr7_-_96234801_96234917_96208837_96208977_96277195_96277338	237699	0.0338226	0.174358	1.24226	0.21681	0.379091	-5.84068	ENSG00000004864	SLC25A13	infectionvsHC.SE	223649	-0.0541446	0.179323	-1.54756	0.125124	0.394142	-4.94749	ENSG00000004864	SLC25A13	SCvsMM.SE
ENSG00000004864_SLC25A13_chr7_-_96234801_96234917_96277195_96277338_96208837_96208977_96296897_96296951											59641	0.0121731	0.932979	0.693223	0.489846	0.538695	-6.28152	ENSG00000004864	SLC25A13	SCvsMM.MXE
ENSG00000004864_SLC25A13_chr7_-_96277195_96277338_96296897_96296951_96234801_96234917_96321941_96322093	64554	0.0499641	0.851009	1.59896	0.11265	0.183136	-5.77917	ENSG00000004864	SLC25A13	infectionvsHC.MXE	59643	0.0709332	0.858277	1.89838	0.0606543	0.104239	-4.77004	ENSG00000004864	SLC25A13	SCvsMM.MXE
ENSG00000004866_ST7_chr7_+_117098612_117098815_116953502_116953691_117099761_117099844	239545	0.0447265	0.0983486	1.06988	0.287041	0.445772	-6.03569	ENSG00000004866	ST7	infectionvsHC.SE
ENSG00000004866_ST7_chr7_+_117099761_117099844_116953237_116953691_117119560_117119662	239549	0.0264335	0.858991	0.605002	0.546437	0.639328	-6.41874	ENSG00000004866	ST7	infectionvsHC.SE
ENSG00000004866_ST7_chr7_+_117134123_117134192_117131884_117131960_117136080_117136235	239557	0.0164435	0.20478	0.34683	0.729389	0.762405	-6.54021	ENSG00000004866	ST7	infectionvsHC.SE	225412	0.0302602	0.207194	0.492687	0.623395	0.726299	-5.96428	ENSG00000004866	ST7	SCvsMM.SE
ENSG00000004866_ST7_chr7_+_117134123_117134192_117136080_117136235_117131884_117131960_117138434_117138532											60102	0.000949617	0.0687979	0.0301865	0.975981	0.977929	-6.51806	ENSG00000004866	ST7	SCvsMM.MXE
ENSG00000004961_HCCS_chrX_+_11120906_11120993_11118500_11118620_11121611_11121879	111206	0.0290901	0.842945	0.783462	0.435057	0.558401	-6.29654	ENSG00000004961	HCCS	infectionvsHC.SE	104552	0.0418892	0.847215	0.857635	0.393299	0.597405	-5.7293	ENSG00000004961	HCCS	SCvsMM.SE
ENSG00000004975_DVL2_chr17_-_7229807_7229943_7230045_7230155_7229543_7229678_7230284_7230430	36373	0.0528511	0.578664	1.28447	0.201631	0.28534	-6.22477	ENSG00000004975	DVL2	infectionvsHC.MXE	33499	-0.163482	0.586351	-3.37335	0.00107263	0.00511341	-1.2084	ENSG00000004975	DVL2	SCvsMM.MXE
ENSG00000004975_DVL2_chr17_-_7230045_7230155_7230057_7230155_7229807_7229943	4841	0.0447036	0.613954	0.974971	0.331729	0.438503	-6.6894	ENSG00000004975	DVL2	infectionvsHC.A5SS	4686	0.0777434	0.620516	1.32714	0.187704	0.462096	-5.2935	ENSG00000004975	DVL2	SCvsMM.A5SS
ENSG00000004975_DVL2_chr17_-_7230284_7230797_7230284_7230430_7230727_7230797	3471	0.132414	0.175091	4.86269	3.85516e-06	1.4065e-05	3.38754	ENSG00000004975	DVL2	infectionvsHC.RI	3456	0.0162815	0.194351	0.468181	0.64073	0.704947	-6.09195	ENSG00000004975	DVL2	SCvsMM.RI
ENSG00000005007_UPF1_chr19_+_18845979_18846119_18831937_18832440_18847743_18847833	99612	-0.046758	0.922918	-2.00731	0.0471713	0.155532	-4.64076	ENSG00000005007	UPF1	infectionvsHC.SE	93650	-0.0224743	0.916117	-0.771775	0.442183	0.628021	-5.83493	ENSG00000005007	UPF1	SCvsMM.SE
ENSG00000005007_UPF1_chr19_+_18850687_18850868_18852134_18852296_18850074_18850242_18852986_18853071	26746	0.190512	0.446364	8.04304	1.00696e-12	4.56594e-11	18.4655	ENSG00000005007	UPF1	infectionvsHC.MXE
ENSG00000005007_UPF1_chr19_+_18852986_18853104_18852986_18853071_18853251_18853350	3633	0.0515785	0.304264	1.95212	0.0534603	0.119083	-5.286	ENSG00000005007	UPF1	infectionvsHC.A5SS	3514	-0.0266068	0.311766	-0.792779	0.429898	0.634637	-5.87172	ENSG00000005007	UPF1	SCvsMM.A5SS
ENSG00000005007_UPF1_chr19_+_18856876_18857020_18857319_18857533_18856185_18856300_18860320_18860438	26747	-0.036141	0.397991	-1.27818	0.203831	0.287726	-6.23273	ENSG00000005007	UPF1	infectionvsHC.MXE
ENSG00000005007_UPF1_chr19_+_18860825_18860982_18862009_18862152_18859382_18860438_18863437_18863612	26748	-0.0480944	0.545964	-2.22593	0.0280232	0.0609366	-4.61766	ENSG00000005007	UPF1	infectionvsHC.MXE	24569	0.101346	0.538968	4.11426	8.2148e-05	0.000727917	1.17466	ENSG00000005007	UPF1	SCvsMM.MXE
ENSG00000005007_UPF1_chr19_+_18864169_18864251_18862932_18863612_18865288_18865450	99643	-0.0147899	0.965236	-1.1653	0.246423	0.407123	-5.93201	ENSG00000005007	UPF1	infectionvsHC.SE
ENSG00000005007_UPF1_chr19_+_18864169_18864251_18865288_18865450_18863437_18863612_18865560_18865778	26750	-0.0107367	0.4327	-0.377463	0.706544	0.728943	-6.97351	ENSG00000005007	UPF1	infectionvsHC.MXE	24571	-0.0551358	0.431138	-1.56827	0.120113	0.176101	-5.31814	ENSG00000005007	UPF1	SCvsMM.MXE
ENSG00000005007_UPF1_chr19_+_18865288_18865450_18865560_18865778_18864169_18864251_18866043_18866166	26751	-0.0873271	0.557	-3.205	0.00176042	0.00623606	-2.12575	ENSG00000005007	UPF1	infectionvsHC.MXE
ENSG00000005007_UPF1_chr19_+_18865288_18865778_18865288_18865450_18865560_18865778											2681	0.0257667	0.117521	1.09971	0.274246	0.442993	-5.61564	ENSG00000005007	UPF1	SCvsMM.RI
ENSG00000005007_UPF1_chr19_+_18865560_18865778_18866043_18866166_18865288_18865450_18866520_18868229	26752	0.103626	0.568991	3.23889	0.00158001	0.00567942	-2.02577	ENSG00000005007	UPF1	infectionvsHC.MXE	24573	0.15354	0.584064	4.22193	5.50938e-05	0.000541883	1.54892	ENSG00000005007	UPF1	SCvsMM.MXE
ENSG00000005020_SKAP2_chr7_-_26670090_26670192_26684735_26684848_26667061_26669656_26690284_26690362	67224	0.0775426	0.766264	4.6086	1.08182e-05	7.74216e-05	2.68567	ENSG00000005020	SKAP2	infectionvsHC.MXE	62086	-0.0487985	0.777543	-2.39301	0.0186591	0.0428667	-3.77024	ENSG00000005020	SKAP2	SCvsMM.MXE
ENSG00000005020_SKAP2_chr7_-_26670090_26670192_26690284_26690362_26667061_26669656_26725427_26725565	67225	0.0470372	0.664945	1.87331	0.063635	0.117348	-5.31485	ENSG00000005020	SKAP2	infectionvsHC.MXE
ENSG00000005059_MCUB_chr4_+_109659010_109659086_109664289_109664394_109560204_109560436_109682581_109682742	21931	0.112738	0.293527	3.6724	0.000370121	0.00165086	-0.67179	ENSG00000005059	MCUB	infectionvsHC.MXE	20205	0.163992	0.309926	4.62976	1.14921e-05	0.00017344	3.02413	ENSG00000005059	MCUB	SCvsMM.MXE
ENSG00000005059_MCUB_chr4_+_109660194_109660365_109664289_109664394_109659010_109659086_109682581_109682742	21932	0.0933285	0.493691	4.27919	3.97363e-05	0.000240683	1.44151	ENSG00000005059	MCUB	infectionvsHC.MXE
ENSG00000005059_MCUB_chr4_+_109660194_109660365_109682581_109682742_109659010_109659086_109684442_109684646	21933	0.0614548	0.490891	2.32555	0.021845	0.0498569	-4.40075	ENSG00000005059	MCUB	infectionvsHC.MXE	20207	-0.0107207	0.49983	-0.320304	0.749435	0.774265	-6.46781	ENSG00000005059	MCUB	SCvsMM.MXE
ENSG00000005059_MCUB_chr4_+_109664289_109664394_109660194_109660365_109682581_109682742	82011	-0.0149535	0.943409	-1.23383	0.2199	0.381786	-5.85163	ENSG00000005059	MCUB	infectionvsHC.SE
ENSG00000005059_MCUB_chr4_+_109682581_109682742_109684442_109684646_109664289_109664394_109685250_109685367											20209	-0.0259452	0.603	-1.0221	0.309308	0.368998	-6.00484	ENSG00000005059	MCUB	SCvsMM.MXE
ENSG00000005059_MCUB_chr4_+_109684442_109684646_109682581_109682742_109685250_109685367											77244	0.0190537	0.931085	1.1771	0.242129	0.502429	-5.4588	ENSG00000005059	MCUB	SCvsMM.SE
ENSG00000005100_DHX33_chr17_-_5450202_5450406_5453579_5453668_5448808_5448895_5453820_5453980	7598	0.0307207	0.367627	0.565497	0.572868	0.6142	-6.88491	ENSG00000005100	DHX33	infectionvsHC.MXE	7042	0.1116	0.372096	1.69704	0.0929339	0.144533	-5.116	ENSG00000005100	DHX33	SCvsMM.MXE
ENSG00000005100_DHX33_chr17_-_5450806_5450934_5453579_5453668_5450202_5450406_5453820_5453980	7599	0.0334588	0.444655	0.60738	0.54483	0.591799	-6.86039	ENSG00000005100	DHX33	infectionvsHC.MXE	7043	0.0985575	0.449521	1.51212	0.133792	0.191131	-5.40154	ENSG00000005100	DHX33	SCvsMM.MXE
ENSG00000005100_DHX33_chr17_-_5453579_5453668_5453820_5453980_5450806_5450934_5455159_5455271											7045	-0.0769452	0.529032	-1.14352	0.255669	0.316913	-5.87643	ENSG00000005100	DHX33	SCvsMM.MXE
ENSG00000005100_DHX33_chr17_-_5463528_5463689_5462318_5462546_5468570_5469060	28727	-0.103012	0.710734	-1.7923	0.0758633	0.205883	-5.03172	ENSG00000005100	DHX33	infectionvsHC.SE	27192	0.159766	0.695613	2.32538	0.0222261	0.19933	-3.56412	ENSG00000005100	DHX33	SCvsMM.SE
ENSG00000005175_RPAP3_chr12_-_47679492_47679594_47670106_47670345_47679703_47679774	54578	0.0448226	0.906743	1.77055	0.0794353	0.211724	-5.069	ENSG00000005175	RPAP3	infectionvsHC.SE
ENSG00000005175_RPAP3_chr12_-_47686779_47686907_47687875_47688001_47681695_47681817_47689124_47689195	14524	-0.0404269	0.453891	-1.23859	0.218089	0.302749	-6.28192	ENSG00000005175	RPAP3	infectionvsHC.MXE
ENSG00000005187_ACSM3_chr16_+_20779796_20779907_20777372_20777580_20780713_20780857	28697	0.0346947	0.134243	0.57793	0.564574	0.651393	-6.42957	ENSG00000005187	ACSM3	infectionvsHC.SE	27165	0.286073	0.139632	3.77251	0.000294275	0.0235219	0.22941	ENSG00000005187	ACSM3	SCvsMM.SE
ENSG00000005194_CIAPIN1_chr16_-_57431150_57431266_57432486_57432560_57430257_57430339_57434043_57434212	6946	-0.0575306	0.5029	-1.4748	0.143074	0.220343	-5.96627	ENSG00000005194	CIAPIN1	infectionvsHC.MXE
ENSG00000005194_CIAPIN1_chr16_-_57432486_57432560_57434043_57434212_57431150_57431266_57436655_57436732	6948	0.0132739	0.691718	0.413027	0.680377	0.705595	-6.95945	ENSG00000005194	CIAPIN1	infectionvsHC.MXE
ENSG00000005194_CIAPIN1_chr16_-_57436655_57436732_57439185_57439334_57434043_57434212_57440771_57440983											6413	-0.0949923	0.573149	-2.27705	0.0250064	0.0534697	-4.02327	ENSG00000005194	CIAPIN1	SCvsMM.MXE
ENSG00000005194_CIAPIN1_chr16_-_57439181_57439334_57439181_57439295_57440771_57440983	1735	0.0228391	0.899455	0.973225	0.332573	0.472869	-6.58751	ENSG00000005194	CIAPIN1	infectionvsHC.A3SS
ENSG00000005206_SPPL2B_chr19_+_2339823_2339966_2339826_2339966_2339068_2339208	663	0.0314255	0.897855	1.15835	0.249227	0.390824	-6.3919	ENSG00000005206	SPPL2B	infectionvsHC.A3SS
ENSG00000005206_SPPL2B_chr19_+_2344361_2344424_2344552_2344652_2343964_2344039_2345252_2345330	2420	-0.0432793	0.343891	-1.12407	0.263388	0.347269	-6.41571	ENSG00000005206	SPPL2B	infectionvsHC.MXE
ENSG00000005206_SPPL2B_chr19_+_2345252_2345330_2351433_2351594_2344552_2344652_2352945_2354806	2423	0.043117	0.686345	1.11748	0.266185	0.349951	-6.42303	ENSG00000005206	SPPL2B	infectionvsHC.MXE
ENSG00000005206_SPPL2B_chr19_+_2345252_2345330_2351433_2351657_2344552_2344652_2352945_2353567	2422	0.0785811	0.829964	2.47787	0.0147112	0.0362432	-4.05253	ENSG00000005206	SPPL2B	infectionvsHC.MXE	2258	0.0769781	0.841394	2.05481	0.0426184	0.0797813	-4.47653	ENSG00000005206	SPPL2B	SCvsMM.MXE
ENSG00000005238_FAM214B_chr9_-_35105681_35105857_35105940_35106009_35104111_35105374_35106251_35106410											24268	0.0114326	0.211723	0.268954	0.788543	0.808762	-6.48276	ENSG00000005238	FAM214B	SCvsMM.MXE
ENSG00000005238_FAM214B_chr9_-_35105940_35106009_35105681_35105857_35106251_35106410	98416	0.0507181	0.712591	1.04095	0.300186	0.456585	-6.06641	ENSG00000005238	FAM214B	infectionvsHC.SE	92542	0.100625	0.719968	1.7203	0.0886687	0.348429	-4.71902	ENSG00000005238	FAM214B	SCvsMM.SE
ENSG00000005249_PRKAR2B_chr7_+_107121951_107122004_107140846_107140953_107070280_107070316_107146307_107146461											59954	0.0497207	0.262734	2.0313	0.0449926	0.0829681	-4.522	ENSG00000005249	PRKAR2B	SCvsMM.MXE
ENSG00000005249_PRKAR2B_chr7_+_107128211_107128295_107121951_107122004_107140846_107140953											224867	0.0114458	0.973894	1.3367	0.184547	0.458222	-5.26901	ENSG00000005249	PRKAR2B	SCvsMM.SE
ENSG00000005249_PRKAR2B_chr7_+_107128211_107128295_107140846_107140953_107121951_107122004_107146307_107146461	64881	0.0264588	0.403673	1.53656	0.127224	0.201367	-5.87501	ENSG00000005249	PRKAR2B	infectionvsHC.MXE	59955	0.0741566	0.407521	3.67232	0.000395572	0.00240527	-0.288981	ENSG00000005249	PRKAR2B	SCvsMM.MXE
ENSG00000005249_PRKAR2B_chr7_+_107128211_107128295_107146307_107146461_107121951_107122004_107150921_107151023	64882	-0.0298856	0.372336	-2.26132	0.0256724	0.0567629	-4.54159	ENSG00000005249	PRKAR2B	infectionvsHC.MXE
ENSG00000005249_PRKAR2B_chr7_+_107140846_107140953_107146307_107146461_107128211_107128295_107150921_107151023	64883	-0.0231117	0.4775	-1.6679	0.0981326	0.164864	-5.66905	ENSG00000005249	PRKAR2B	infectionvsHC.MXE
ENSG00000005249_PRKAR2B_chr7_+_107150921_107151023_107153176_107153251_107146307_107146461_107156983_107157049	64885	0.0637939	0.551327	3.99422	0.000116517	0.000611054	0.418918	ENSG00000005249	PRKAR2B	infectionvsHC.MXE	59959	0.0221698	0.560606	1.12111	0.265042	0.326192	-5.90119	ENSG00000005249	PRKAR2B	SCvsMM.MXE
ENSG00000005249_PRKAR2B_chr7_+_107153176_107153251_107156983_107157049_107150921_107151023_107157185_107157324	64886	-0.0352287	0.541145	-1.82582	0.070544	0.127456	-5.40019	ENSG00000005249	PRKAR2B	infectionvsHC.MXE
ENSG00000005249_PRKAR2B_chr7_+_107156983_107157049_107157185_107157324_107153176_107153251_107159448_107161811	64887	-0.0283923	0.3758	-1.87798	0.0629875	0.116453	-5.30636	ENSG00000005249	PRKAR2B	infectionvsHC.MXE
ENSG00000005302_MSL3_chrX_+_11768572_11768682_11772155_11772255_11765466_11765729_11772620_11772705	66207	-0.00825665	0.409882	-0.264578	0.791821	0.805835	-7.00976	ENSG00000005302	MSL3	infectionvsHC.MXE	61172	-0.0476166	0.408681	-1.23564	0.219611	0.2812	-5.76969	ENSG00000005302	MSL3	SCvsMM.MXE
ENSG00000005448_WDR54_chr2_+_74423190_74423385_74423318_74423385_74422869_74422932	8643	0.143582	0.202112	2.27366	0.0249787	0.0783128	-4.52854	ENSG00000005448	WDR54	infectionvsHC.A3SS	8410	-0.147827	0.223582	-1.7965	0.0757217	0.320386	-4.61563	ENSG00000005448	WDR54	SCvsMM.A3SS
ENSG00000005483_KMT2E_chr7_+_105038125_105038199_105014178_105014535_105040838_105041023	238747	-0.0353391	0.616364	-1.31178	0.192328	0.353597	-5.75478	ENSG00000005483	KMT2E	infectionvsHC.SE	224643	-0.0529671	0.611223	-1.57083	0.119581	0.387144	-4.94887	ENSG00000005483	KMT2E	SCvsMM.SE
ENSG00000005483_KMT2E_chr7_+_105038384_105038525_105038125_105038199_105039152_105039269	238750	-0.0635	0.777157	-1.04843	0.296782	0.453097	-6.05718	ENSG00000005483	KMT2E	infectionvsHC.SE	224646	0.0526341	0.76775	0.70863	0.480345	0.64659	-5.87828	ENSG00000005483	KMT2E	SCvsMM.SE
ENSG00000005483_KMT2E_chr7_+_105038384_105038525_105038125_105038199_105040838_105041023											224647	0.0330241	0.0888404	2.37378	0.0196409	0.189029	-3.48991	ENSG00000005483	KMT2E	SCvsMM.SE
ENSG00000005483_KMT2E_chr7_+_105039152_105039269_105038384_105038525_105040838_105040856	238753	-0.041082	0.113073	-1.11898	0.265613	0.424968	-5.98304	ENSG00000005483	KMT2E	infectionvsHC.SE	224649	0.0211289	0.107043	0.460604	0.646158	0.738283	-5.97891	ENSG00000005483	KMT2E	SCvsMM.SE
ENSG00000005483_KMT2E_chr7_+_105040838_105041023_105062163_105062278_105014207_105014535_105063350_105063580											59898	0.0616276	0.233766	3.37815	0.00105607	0.00505457	-1.19413	ENSG00000005483	KMT2E	SCvsMM.MXE
ENSG00000005483_KMT2E_chr7_+_105040838_105041023_105062163_105062278_105038125_105038199_105063350_105063580	64822	0.0137035	0.341273	0.861185	0.390978	0.463597	-6.67469	ENSG00000005483	KMT2E	infectionvsHC.MXE
ENSG00000005483_KMT2E_chr7_+_105040838_105041023_105073618_105073677_105014205_105014535_105074642_105074815	64820	0.0702221	0.269445	3.41872	0.000878588	0.00346661	-1.48075	ENSG00000005483	KMT2E	infectionvsHC.MXE	59897	0.0784272	0.27966	3.16468	0.00208097	0.00833029	-1.8138	ENSG00000005483	KMT2E	SCvsMM.MXE
ENSG00000005483_KMT2E_chr7_+_105062163_105062278_105040838_105041023_105063350_105063377											224654	-0.0139365	0.971851	-1.53667	0.127732	0.397087	-4.99864	ENSG00000005483	KMT2E	SCvsMM.SE
ENSG00000005483_KMT2E_chr7_+_105064027_105064116_105063350_105063580_105073618_105073677											224659	-0.0330373	0.117785	-0.863377	0.390151	0.59534	-5.7246	ENSG00000005483	KMT2E	SCvsMM.SE
ENSG00000005483_KMT2E_chr7_+_105066726_105066807_105063350_105063580_105073618_105073677	238767	0.0111715	0.909109	0.974454	0.331972	0.484039	-6.13218	ENSG00000005483	KMT2E	infectionvsHC.SE	224661	0.0195542	0.910734	1.36967	0.174054	0.447814	-5.22691	ENSG00000005483	KMT2E	SCvsMM.SE
ENSG00000005483_KMT2E_chr7_+_105076962_105077193_105077302_105077433_105076042_105076081_105078845_105078963	64824	-0.172156	0.416573	-8.80606	1.8729e-14	1.22079e-12	22.384	ENSG00000005483	KMT2E	infectionvsHC.MXE	59901	-0.085851	0.391532	-3.69121	0.000370726	0.00228275	-0.228905	ENSG00000005483	KMT2E	SCvsMM.MXE
ENSG00000005483_KMT2E_chr7_+_105077302_105077433_105078845_105078963_105076962_105077193_105081687_105081797	64825	-0.0600253	0.558518	-2.81935	0.005693	0.0164117	-3.20083	ENSG00000005483	KMT2E	infectionvsHC.MXE
ENSG00000005483_KMT2E_chr7_+_105078845_105078963_105077302_105077433_105081687_105081797	238781	-0.0116263	0.976627	-1.53062	0.128739	0.280623	-5.45233	ENSG00000005483	KMT2E	infectionvsHC.SE
ENSG00000005483_KMT2E_chr7_+_105078845_105078963_105081687_105081797_105077302_105077433_105090008_105090126	64826	-0.0882008	0.451191	-6.03615	2.0968e-08	3.21338e-07	8.72943	ENSG00000005483	KMT2E	infectionvsHC.MXE
ENSG00000005483_KMT2E_chr7_+_105081687_105081797_105090008_105090273_105078845_105078963_105091215_105091314	64827	0.144887	0.5495	6.19571	9.90815e-09	1.65574e-07	9.45996	ENSG00000005483	KMT2E	infectionvsHC.MXE
ENSG00000005483_KMT2E_chr7_+_105090008_105090273_105091215_105091314_105081687_105081797_105101424_105101589	64828	0.0401809	0.629836	2.37387	0.019307	0.045064	-4.29245	ENSG00000005483	KMT2E	infectionvsHC.MXE	59905	0.0347492	0.635681	1.65215	0.101777	0.155244	-5.18818	ENSG00000005483	KMT2E	SCvsMM.MXE
ENSG00000005483_KMT2E_chr7_+_105091215_105091314_105101424_105101589_105090008_105090273_105101885_105102194	64829	-0.0791835	0.455209	-4.20716	5.23863e-05	0.000305918	1.1782	ENSG00000005483	KMT2E	infectionvsHC.MXE	59906	-0.0328028	0.443691	-1.39116	0.167398	0.22797	-5.57137	ENSG00000005483	KMT2E	SCvsMM.MXE
ENSG00000005483_KMT2E_chr7_+_105105858_105106003_105105858_105105955_105106521_105106772	8301	-0.0116489	0.984545	-1.9732	0.0509755	0.114517	-5.2459	ENSG00000005483	KMT2E	infectionvsHC.A5SS
ENSG00000005483_KMT2E_chr7_+_105105858_105106003_105106521_105106772_105105438_105105693_105107165_105107222	64832	-0.0717354	0.372136	-4.40367	2.44752e-05	0.000157344	1.90407	ENSG00000005483	KMT2E	infectionvsHC.MXE
ENSG00000005483_KMT2E_chr7_+_105106521_105106772_105107165_105107222_105105858_105106003_105107361_105107925	64833	-0.0294681	0.672318	-1.512	0.133354	0.208953	-5.91173	ENSG00000005483	KMT2E	infectionvsHC.MXE	59910	0.0495893	0.668032	2.07635	0.0405374	0.0767941	-4.43444	ENSG00000005483	KMT2E	SCvsMM.MXE
ENSG00000005483_KMT2E_chr7_+_105110279_105110368_105108941_105109228_105110770_105110867	238806	-0.030734	0.951236	-2.33714	0.0212441	0.0945079	-3.96081	ENSG00000005483	KMT2E	infectionvsHC.SE	224700	0.0167382	0.946766	1.0035	0.318194	0.550639	-5.63864	ENSG00000005483	KMT2E	SCvsMM.SE
ENSG00000005483_KMT2E_chr7_+_105110476_105110602_105108941_105109228_105110770_105110868	238807	-0.0313285	0.949291	-2.30935	0.0227941	0.0986162	-4.02173	ENSG00000005483	KMT2E	infectionvsHC.SE	224701	0.0185246	0.944734	1.0793	0.283213	0.530343	-5.56354	ENSG00000005483	KMT2E	SCvsMM.SE
ENSG00000005700_IBTK_chr6_-_82191072_82191216_82191786_82191879_82181878_82182028_82194478_82194595	34852	0.128636	0.5863	3.827	0.000214143	0.00103177	-0.156579	ENSG00000005700	IBTK	infectionvsHC.MXE	32077	0.123434	0.605011	3.05237	0.00293785	0.0107813	-2.12674	ENSG00000005700	IBTK	SCvsMM.MXE
ENSG00000005700_IBTK_chr6_-_82191072_82191879_82191072_82191216_82191786_82191879	3387	0.0232339	0.0820734	1.52825	0.129328	0.157639	-6.21668	ENSG00000005700	IBTK	infectionvsHC.RI
ENSG00000005700_IBTK_chr6_-_82196297_82196401_82194478_82194642_82200140_82200253											121745	0.115947	0.82572	2.95676	0.00394022	0.0968576	-2.08373	ENSG00000005700	IBTK	SCvsMM.SE
ENSG00000005700_IBTK_chr6_-_82196297_82196446_82194478_82194642_82200140_82200253	129320	-0.010873	0.871661	-0.437463	0.662642	0.717451	-6.50504	ENSG00000005700	IBTK	infectionvsHC.SE	121748	0.0893422	0.870065	2.85245	0.00534585	0.107045	-2.34886	ENSG00000005700	IBTK	SCvsMM.SE
ENSG00000005700_IBTK_chr6_-_82196297_82196446_82196297_82196401_82200140_82200253	7157	0.0195336	0.877541	0.731394	0.466105	0.572435	-6.79181	ENSG00000005700	IBTK	infectionvsHC.A3SS
ENSG00000005700_IBTK_chr6_-_82211366_82211404_82211489_82211572_82210813_82210910_82212706_82212793	34857	-0.0775066	0.541955	-1.64816	0.102126	0.169992	-5.70103	ENSG00000005700	IBTK	infectionvsHC.MXE
ENSG00000005700_IBTK_chr6_-_82211489_82211572_82212706_82212793_82211366_82211404_82214226_82214829	34858	-0.149082	0.436227	-3.54668	0.000571063	0.00238704	-1.07844	ENSG00000005700	IBTK	infectionvsHC.MXE	32083	0.0725882	0.414543	1.38382	0.169627	0.230233	-5.58123	ENSG00000005700	IBTK	SCvsMM.MXE
ENSG00000005700_IBTK_chr6_-_82212706_82212793_82214226_82214829_82211489_82211572_82216075_82216250	34861	0.0857832	0.624618	2.18854	0.0307084	0.0656045	-4.69683	ENSG00000005700	IBTK	infectionvsHC.MXE
ENSG00000005700_IBTK_chr6_-_82216075_82216250_82214226_82214829_82217959_82218137	129339	-0.0739227	0.886991	-2.08612	0.0393045	0.138578	-4.48643	ENSG00000005700	IBTK	infectionvsHC.SE	121767	0.0160904	0.87614	0.341614	0.733412	0.787681	-6.02459	ENSG00000005700	IBTK	SCvsMM.SE
ENSG00000005700_IBTK_chr6_-_82223439_82223620_82224067_82224185_82220589_82220713_82225476_82225647	34863	-0.125802	0.526309	-4.33246	3.23287e-05	0.000201243	1.6383	ENSG00000005700	IBTK	infectionvsHC.MXE
ENSG00000005700_IBTK_chr6_-_82231717_82231842_82240165_82240843_82227163_82227302_82247561_82247671											32090	-0.069759	0.534596	-2.11163	0.0373184	0.0721783	-4.36464	ENSG00000005700	IBTK	SCvsMM.MXE
ENSG00000005700_IBTK_chr6_-_82234158_82234255_82240165_82240843_82231717_82231842_82247561_82247671	34866	0.100782	0.559873	3.59461	0.000484627	0.00207773	-0.924733	ENSG00000005700	IBTK	infectionvsHC.MXE	32091	0.118622	0.574532	3.69538	0.000365452	0.00226011	-0.215631	ENSG00000005700	IBTK	SCvsMM.MXE
ENSG00000005810_MYCBP2_chr13_-_77051810_77051918_77055557_77055767_77050996_77051162_77056985_77057093	11885	-0.0282287	0.554127	-1.51739	0.131988	0.207406	-5.90371	ENSG00000005810	MYCBP2	infectionvsHC.MXE
ENSG00000005810_MYCBP2_chr13_-_77055557_77055767_77056985_77057093_77051810_77051918_77058217_77058334	11886	-0.0418271	0.414382	-2.20357	0.0296038	0.0636876	-4.66517	ENSG00000005810	MYCBP2	infectionvsHC.MXE
ENSG00000005810_MYCBP2_chr13_-_77058217_77058406_77059522_77059626_77056985_77057093_77061168_77061301	11888	0.0458125	0.419836	1.83195	0.0696186	0.126122	-5.38929	ENSG00000005810	MYCBP2	infectionvsHC.MXE
ENSG00000005810_MYCBP2_chr13_-_77058217_77058406_77061168_77061301_77056985_77057093_77061661_77061790	11889	0.0151037	0.572782	0.732815	0.465204	0.525532	-6.77656	ENSG00000005810	MYCBP2	infectionvsHC.MXE	10966	0.0232924	0.574979	0.904509	0.367993	0.425881	-6.11575	ENSG00000005810	MYCBP2	SCvsMM.MXE
ENSG00000005810_MYCBP2_chr13_-_77061168_77061301_77059522_77059626_77061661_77061790	44633	-0.0260426	0.958245	-2.36364	0.0198533	0.0909278	-3.90209	ENSG00000005810	MYCBP2	infectionvsHC.SE
ENSG00000005810_MYCBP2_chr13_-_77061168_77061301_77062595_77062697_77059522_77059626_77064614_77064734	11893	0.0149601	0.664409	0.736618	0.462897	0.5239	-6.77378	ENSG00000005810	MYCBP2	infectionvsHC.MXE	10970	-0.0459639	0.666585	-1.85358	0.0668746	0.112022	-4.85014	ENSG00000005810	MYCBP2	SCvsMM.MXE
ENSG00000005810_MYCBP2_chr13_-_77061661_77061790_77062595_77062697_77061168_77061301_77064614_77064734	11894	0.0720439	0.505127	3.85438	0.000194061	0.000950584	-0.0636302	ENSG00000005810	MYCBP2	infectionvsHC.MXE
ENSG00000005810_MYCBP2_chr13_-_77062595_77062697_77064614_77064734_77061661_77061790_77065991_77066088	11895	0.0794947	0.552682	3.54039	0.000583441	0.00243081	-1.09851	ENSG00000005810	MYCBP2	infectionvsHC.MXE
ENSG00000005810_MYCBP2_chr13_-_77076750_77076849_77070630_77070711_77077147_77077387	44649	-0.0641702	0.920664	-4.53003	1.50596e-05	0.0005329	2.7049	ENSG00000005810	MYCBP2	infectionvsHC.SE	42154	0.0203209	0.91133	1.13555	0.259034	0.515373	-5.50438	ENSG00000005810	MYCBP2	SCvsMM.SE
ENSG00000005810_MYCBP2_chr13_-_77076750_77076849_77076759_77076849_77070630_77070711	1804	-0.0171489	0.525345	-0.562489	0.574925	0.634689	-7.00645	ENSG00000005810	MYCBP2	infectionvsHC.A5SS	1752	-0.100421	0.522851	-2.76269	0.00689331	0.122138	-2.62972	ENSG00000005810	MYCBP2	SCvsMM.A5SS
ENSG00000005810_MYCBP2_chr13_-_77076759_77076849_77070630_77070711_77077147_77077387	44650	-0.063742	0.920155	-4.24593	4.57114e-05	0.00121928	1.65737	ENSG00000005810	MYCBP2	infectionvsHC.SE	42155	0.0283428	0.910883	1.50361	0.136034	0.407367	-5.04581	ENSG00000005810	MYCBP2	SCvsMM.SE
ENSG00000005810_MYCBP2_chr13_-_77076759_77076849_77077147_77077387_77070630_77070711_77078823_77078889	11897	0.0491051	0.8189	3.14256	0.00214403	0.00735645	-2.30769	ENSG00000005810	MYCBP2	infectionvsHC.MXE	10974	-0.0163154	0.826043	-0.846531	0.399365	0.455347	-6.16554	ENSG00000005810	MYCBP2	SCvsMM.MXE
ENSG00000005810_MYCBP2_chr13_-_77077147_77077387_77078823_77078889_77076750_77076849_77081426_77081651	11898	0.0287713	0.323836	1.70955	0.0901207	0.154345	-5.60037	ENSG00000005810	MYCBP2	infectionvsHC.MXE	10975	-0.0308083	0.328021	-1.50498	0.135617	0.193135	-5.41195	ENSG00000005810	MYCBP2	SCvsMM.MXE
ENSG00000005810_MYCBP2_chr13_-_77078823_77078889_77081426_77081651_77077147_77077387_77081836_77081993	11899	-0.0650691	0.496145	-2.56846	0.0115324	0.0296038	-3.83603	ENSG00000005810	MYCBP2	infectionvsHC.MXE
ENSG00000005810_MYCBP2_chr13_-_77087483_77087633_77093164_77093332_77083031_77083192_77095357_77095602	11900	0.139598	0.491918	6.66902	1.02096e-09	2.16329e-08	11.679	ENSG00000005810	MYCBP2	infectionvsHC.MXE
ENSG00000005810_MYCBP2_chr13_-_77088831_77089031_77087483_77087633_77090105_77090263	44656	-0.0132646	0.783727	-0.472343	0.637619	0.700662	-6.49012	ENSG00000005810	MYCBP2	infectionvsHC.SE	42161	0.0200997	0.781798	0.576414	0.565713	0.697417	-5.96107	ENSG00000005810	MYCBP2	SCvsMM.SE
ENSG00000005810_MYCBP2_chr13_-_77088831_77089031_77087483_77087633_77093164_77093332	44657	-0.0257247	0.825455	-0.741528	0.459956	0.577707	-6.32882	ENSG00000005810	MYCBP2	infectionvsHC.SE	42162	0.0381106	0.821713	0.87858	0.381869	0.589494	-5.75071	ENSG00000005810	MYCBP2	SCvsMM.SE
ENSG00000005810_MYCBP2_chr13_-_77088831_77089031_77090105_77090263_77087483_77087633_77093164_77093332	11901	-0.033488	0.582445	-1.3379	0.183641	0.265724	-6.15568	ENSG00000005810	MYCBP2	infectionvsHC.MXE	10977	-0.096195	0.577574	-3.19509	0.0018927	0.00779317	-1.72748	ENSG00000005810	MYCBP2	SCvsMM.MXE
ENSG00000005810_MYCBP2_chr13_-_77090105_77090263_77087483_77087633_77093164_77093332	44658	-0.0242141	0.875245	-1.05961	0.291645	0.449823	-6.04718	ENSG00000005810	MYCBP2	infectionvsHC.SE
ENSG00000005810_MYCBP2_chr13_-_77090105_77090263_77093164_77093332_77088831_77089031_77095357_77095602	11902	-0.021262	0.567518	-0.936111	0.351232	0.428375	-6.60775	ENSG00000005810	MYCBP2	infectionvsHC.MXE
ENSG00000005810_MYCBP2_chr13_-_77093164_77093332_77095357_77095602_77090105_77090263_77096311_77096481											10979	0.0534173	0.538106	2.32009	0.0224572	0.0493691	-3.93065	ENSG00000005810	MYCBP2	SCvsMM.MXE
ENSG00000005810_MYCBP2_chr13_-_77095357_77095602_77093164_77093332_77096311_77096481	44669	-0.0164495	0.962818	-1.47858	0.142114	0.298504	-5.5283	ENSG00000005810	MYCBP2	infectionvsHC.SE
ENSG00000005810_MYCBP2_chr13_-_77095357_77095602_77096311_77096481_77093164_77093332_77097369_77099013	11904	0.0188856	0.579264	1.08405	0.280674	0.363683	-6.45948	ENSG00000005810	MYCBP2	infectionvsHC.MXE
ENSG00000005810_MYCBP2_chr13_-_77095357_77095602_77097369_77099013_77093164_77093332_77121372_77121495	11905	-0.0198231	0.433873	-0.907804	0.365933	0.441322	-6.63369	ENSG00000005810	MYCBP2	infectionvsHC.MXE
ENSG00000005810_MYCBP2_chr13_-_77095530_77095602_77093285_77093332_77096311_77096481	44672	-0.0296024	0.937891	-1.5969	0.113162	0.261704	-5.35191	ENSG00000005810	MYCBP2	infectionvsHC.SE
ENSG00000005810_MYCBP2_chr13_-_77096311_77096481_77097369_77099013_77095357_77095602_77121372_77121495	11907	0.0221609	0.365	1.16531	0.246372	0.330889	-6.36899	ENSG00000005810	MYCBP2	infectionvsHC.MXE	10983	-0.0384502	0.368223	-1.66384	0.0994101	0.152231	-5.16955	ENSG00000005810	MYCBP2	SCvsMM.MXE
ENSG00000005810_MYCBP2_chr13_-_77118339_77118519_77098067_77099013_77121372_77121495	44696	0.0638644	0.1512	3.79074	0.000245801	0.00412474	0.0820214	ENSG00000005810	MYCBP2	infectionvsHC.SE	42194	0.0647207	0.160489	3.18316	0.00197549	0.0708649	-1.49974	ENSG00000005810	MYCBP2	SCvsMM.SE
ENSG00000005810_MYCBP2_chr13_-_77125335_77125468_77126317_77126542_77121372_77121495_77129155_77129230	11908	0.018988	0.158664	1.15284	0.251432	0.335711	-6.38329	ENSG00000005810	MYCBP2	infectionvsHC.MXE	10984	-0.0363111	0.161426	-1.91043	0.059066	0.101991	-4.74818	ENSG00000005810	MYCBP2	SCvsMM.MXE
ENSG00000005810_MYCBP2_chr13_-_77125335_77125468_77126317_77126542_77121372_77121495_77139195_77139336											10985	0.0370131	0.2505	1.62974	0.106439	0.160577	-5.22353	ENSG00000005810	MYCBP2	SCvsMM.MXE
ENSG00000005810_MYCBP2_chr13_-_77126317_77126542_77125335_77125468_77139195_77139336	44699	-0.0864162	0.735591	-3.23256	0.00161995	0.0168171	-1.6596	ENSG00000005810	MYCBP2	infectionvsHC.SE	42197	0.0499102	0.723021	1.5095	0.134526	0.404723	-5.03749	ENSG00000005810	MYCBP2	SCvsMM.SE
ENSG00000005810_MYCBP2_chr13_-_77126317_77126542_77129155_77129230_77125335_77125468_77139195_77139336	11910	0.0070984	0.0856909	0.58927	0.556868	0.601277	-6.87121	ENSG00000005810	MYCBP2	infectionvsHC.MXE
ENSG00000005810_MYCBP2_chr13_-_77126317_77126542_77140046_77140163_77125335_77125468_77140845_77140943	11912	0.0241676	0.553527	1.37314	0.172455	0.253543	-6.10863	ENSG00000005810	MYCBP2	infectionvsHC.MXE
ENSG00000005810_MYCBP2_chr13_-_77126317_77126542_77140845_77140943_77125335_77125468_77144444_77144560	11913	0.0382779	0.546273	1.95617	0.0529378	0.101607	-5.16106	ENSG00000005810	MYCBP2	infectionvsHC.MXE
ENSG00000005810_MYCBP2_chr13_-_77129155_77129230_77125335_77125468_77139195_77139336	44702	-0.0635173	0.221909	-1.98635	0.0494844	0.160261	-4.68076	ENSG00000005810	MYCBP2	infectionvsHC.SE	42199	0.0384677	0.21267	1.03463	0.303496	0.542684	-5.60844	ENSG00000005810	MYCBP2	SCvsMM.SE
ENSG00000005810_MYCBP2_chr13_-_77129155_77129230_77126317_77126542_77139195_77139336	44703	0.0705027	0.289873	2.57147	0.0114631	0.0634068	-3.42119	ENSG00000005810	MYCBP2	infectionvsHC.SE	42200	-0.0953801	0.300128	-2.91504	0.00444552	0.100683	-2.2126	ENSG00000005810	MYCBP2	SCvsMM.SE
ENSG00000005810_MYCBP2_chr13_-_77139195_77139336_77140046_77140163_77126317_77126542_77140845_77140943	11914	0.0583045	0.683136	3.13736	0.00217925	0.00745391	-2.3227	ENSG00000005810	MYCBP2	infectionvsHC.MXE	10989	-0.0593844	0.691617	-2.72281	0.00769072	0.0221075	-2.99065	ENSG00000005810	MYCBP2	SCvsMM.MXE
ENSG00000005810_MYCBP2_chr13_-_77139195_77139336_77140845_77140943_77126317_77126542_77144444_77144560	11915	0.0716223	0.675955	3.5055	0.000656773	0.00269474	-1.20922	ENSG00000005810	MYCBP2	infectionvsHC.MXE
ENSG00000005810_MYCBP2_chr13_-_77140845_77140943_77140046_77140163_77144444_77144560	44720	-0.0222181	0.968264	-2.11787	0.0364413	0.132305	-4.42341	ENSG00000005810	MYCBP2	infectionvsHC.SE	42213	-0.0428664	0.965032	-3.37586	0.00107114	0.0505429	-0.956697	ENSG00000005810	MYCBP2	SCvsMM.SE
ENSG00000005810_MYCBP2_chr13_-_77146161_77146217_77150733_77150949_77144444_77144560_77156057_77156202	11917	-0.0704681	0.587782	-3.78557	0.000248334	0.00117674	-0.29627	ENSG00000005810	MYCBP2	infectionvsHC.MXE
ENSG00000005810_MYCBP2_chr13_-_77150733_77150949_77156057_77156202_77146161_77146217_77157936_77158109											10992	0.0867448	0.508043	3.48276	0.000749373	0.00386928	-0.878872	ENSG00000005810	MYCBP2	SCvsMM.MXE
ENSG00000005810_MYCBP2_chr13_-_77156057_77156202_77157936_77158109_77150733_77150949_77161905_77161955	11919	-0.0249535	0.484364	-1.39094	0.167005	0.247478	-6.08442	ENSG00000005810	MYCBP2	infectionvsHC.MXE	10993	0.0267612	0.480734	1.2297	0.22182	0.283399	-5.77682	ENSG00000005810	MYCBP2	SCvsMM.MXE
ENSG00000005810_MYCBP2_chr13_-_77161905_77161955_77164453_77164541_77157936_77158109_77165272_77165391	11921	-0.0270027	0.5943	-1.09178	0.277275	0.360739	-6.45114	ENSG00000005810	MYCBP2	infectionvsHC.MXE
ENSG00000005810_MYCBP2_chr13_-_77164453_77164541_77161905_77161955_77166328_77166554											42225	-0.0296145	0.866149	-0.859406	0.392303	0.596982	-5.76662	ENSG00000005810	MYCBP2	SCvsMM.SE
ENSG00000005810_MYCBP2_chr13_-_77165272_77165391_77161905_77161955_77166328_77166554											42226	-0.0223921	0.813681	-0.527992	0.598749	0.7127	-5.98673	ENSG00000005810	MYCBP2	SCvsMM.SE
ENSG00000005810_MYCBP2_chr13_-_77165272_77165391_77164453_77164541_77166328_77166554											42227	-0.0119485	0.961096	-0.808702	0.420729	0.616478	-5.80703	ENSG00000005810	MYCBP2	SCvsMM.SE
ENSG00000005810_MYCBP2_chr13_-_77169613_77169714_77171491_77171634_77168427_77168646_77174310_77174489	11923	-0.0533537	0.616782	-2.35453	0.0202895	0.0468804	-4.33603	ENSG00000005810	MYCBP2	infectionvsHC.MXE
ENSG00000005810_MYCBP2_chr13_-_77171491_77171634_77174310_77174489_77169613_77169714_77176496_77176628	11924	0.0139269	0.641964	0.734552	0.464149	0.524706	-6.77529	ENSG00000005810	MYCBP2	infectionvsHC.MXE	10998	-0.031287	0.643989	-1.42739	0.156717	0.216449	-5.52192	ENSG00000005810	MYCBP2	SCvsMM.MXE
ENSG00000005810_MYCBP2_chr13_-_77176496_77176628_77177747_77177954_77174310_77174489_77180126_77180318											11000	0.0313078	0.518447	1.69382	0.0935464	0.145197	-5.12124	ENSG00000005810	MYCBP2	SCvsMM.MXE
ENSG00000005810_MYCBP2_chr13_-_77177747_77177954_77176496_77176628_77180126_77180318											42234	-0.0185663	0.977394	-2.16314	0.0330669	0.234143	-3.92494	ENSG00000005810	MYCBP2	SCvsMM.SE
ENSG00000005810_MYCBP2_chr13_-_77185870_77186063_77185102_77185377_77188950_77189047	44748	-0.035266	0.924864	-2.80744	0.00591027	0.0411327	-2.83199	ENSG00000005810	MYCBP2	infectionvsHC.SE	42240	0.0158478	0.919734	1.02823	0.306479	0.543908	-5.61472	ENSG00000005810	MYCBP2	SCvsMM.SE
ENSG00000005810_MYCBP2_chr13_-_77211166_77211320_77217839_77217957_77206652_77206825_77224450_77224532											11001	0.0196714	0.523085	0.9172	0.361339	0.419366	-6.10442	ENSG00000005810	MYCBP2	SCvsMM.MXE
ENSG00000005810_MYCBP2_chr13_-_77211955_77212160_77217839_77217957_77211166_77211320_77224450_77224532	11928	0.126213	0.563355	5.62041	1.41518e-07	1.72616e-06	6.87267	ENSG00000005810	MYCBP2	infectionvsHC.MXE
ENSG00000005810_MYCBP2_chr13_-_77211955_77212160_77224450_77224532_77211166_77211320_77225434_77225554	11929	0.151265	0.4817	5.68801	1.0422e-07	1.31386e-06	7.16973	ENSG00000005810	MYCBP2	infectionvsHC.MXE	11003	0.0678773	0.503702	2.08596	0.0396379	0.0755236	-4.41554	ENSG00000005810	MYCBP2	SCvsMM.MXE
ENSG00000005810_MYCBP2_chr13_-_77217839_77217957_77224450_77224532_77211955_77212160_77225434_77225554	11930	0.0279362	0.367873	1.58525	0.115732	0.186931	-5.80053	ENSG00000005810	MYCBP2	infectionvsHC.MXE	11004	0.068333	0.371936	3.48769	0.000737244	0.00382894	-0.86385	ENSG00000005810	MYCBP2	SCvsMM.MXE
ENSG00000005810_MYCBP2_chr13_-_77217839_77217957_77243058_77243160_77211955_77212160_77243805_77243951	11931	-0.0175625	0.596055	-1.2666	0.207928	0.291822	-6.24727	ENSG00000005810	MYCBP2	infectionvsHC.MXE
ENSG00000005810_MYCBP2_chr13_-_77233155_77233263_77225434_77225554_77243058_77243160	44771	0.0349814	0.798018	2.03575	0.0441816	0.149257	-4.58589	ENSG00000005810	MYCBP2	infectionvsHC.SE	42263	0.0518729	0.803106	2.74467	0.00725629	0.123463	-2.63861	ENSG00000005810	MYCBP2	SCvsMM.SE
ENSG00000005810_MYCBP2_chr13_-_77243805_77243951_77251150_77251355_77243058_77243160_77257670_77257829	11932	-0.0207886	0.477173	-1.45783	0.14769	0.226087	-5.99072	ENSG00000005810	MYCBP2	infectionvsHC.MXE	11006	0.0306156	0.474149	1.81244	0.0730488	0.119634	-4.92213	ENSG00000005810	MYCBP2	SCvsMM.MXE
ENSG00000005810_MYCBP2_chr13_-_77251150_77251355_77257670_77257829_77243805_77243951_77260427_77260592	11933	-0.0871383	0.573036	-3.47679	0.000723547	0.00292839	-1.29966	ENSG00000005810	MYCBP2	infectionvsHC.MXE
ENSG00000005810_MYCBP2_chr13_-_77257670_77257829_77260427_77260592_77251150_77251355_77261170_77261375											11008	-0.0294074	0.46433	-1.6655	0.0990768	0.151892	-5.16689	ENSG00000005810	MYCBP2	SCvsMM.MXE
ENSG00000005810_MYCBP2_chr13_-_77260427_77260592_77261170_77261375_77257670_77257829_77262052_77262129	11935	0.0501649	0.491118	3.49473	0.000681108	0.00277968	-1.24321	ENSG00000005810	MYCBP2	infectionvsHC.MXE	11009	0.0352563	0.498415	2.07303	0.0408528	0.0772656	-4.44096	ENSG00000005810	MYCBP2	SCvsMM.MXE
ENSG00000005810_MYCBP2_chr13_-_77278757_77278911_77288160_77288376_77273471_77273668_77296598_77296674	11936	-0.186812	0.512673	-7.91889	1.91124e-12	8.26693e-11	17.8359	ENSG00000005810	MYCBP2	infectionvsHC.MXE	11010	-0.100126	0.4855	-3.80668	0.000248237	0.00167865	0.143232	ENSG00000005810	MYCBP2	SCvsMM.MXE
ENSG00000005810_MYCBP2_chr13_-_77288160_77288376_77296598_77296674_77278757_77278911_77326473_77326679	11937	0.0899934	0.420591	4.44137	2.10981e-05	0.000138237	2.04601	ENSG00000005810	MYCBP2	infectionvsHC.MXE	11011	-0.053897	0.433681	-2.50208	0.0140399	0.0346763	-3.52211	ENSG00000005810	MYCBP2	SCvsMM.MXE
ENSG00000005812_FBXL3_chr13_-_77021512_77021861_77018599_77018722_77026826_77027150	44801	-0.0293976	0.968691	-2.37898	0.0190856	0.0889001	-3.86783	ENSG00000005812	FBXL3	infectionvsHC.SE	42291	-0.0429912	0.964415	-2.81399	0.00595916	0.112628	-2.46786	ENSG00000005812	FBXL3	SCvsMM.SE
ENSG00000005812_FBXL3_chr13_-_77021656_77021861_77018599_77018722_77026826_77027195	44802	-0.109089	0.879486	-2.82745	0.00558539	0.0393749	-2.78021	ENSG00000005812	FBXL3	infectionvsHC.SE	42292	-0.0558819	0.863473	-1.09144	0.277897	0.526618	-5.51315	ENSG00000005812	FBXL3	SCvsMM.SE
ENSG00000005844_ITGAL_chr16_+_30473964_30474083_30472721_30472898_30474195_30474298	27115	0.0153404	0.0751091	1.68224	0.0953616	0.235619	-5.21663	ENSG00000005844	ITGAL	infectionvsHC.SE	25636	-0.0206681	0.0773404	-1.84607	0.0680286	0.315132	-4.51048	ENSG00000005844	ITGAL	SCvsMM.SE
ENSG00000005844_ITGAL_chr16_+_30473964_30474298_30473964_30474083_30474195_30474298	876	0.0844082	0.582318	2.32785	0.0217377	0.0316685	-4.72035	ENSG00000005844	ITGAL	infectionvsHC.RI	870	0.0207404	0.594596	0.506979	0.613348	0.687131	-6.07365	ENSG00000005844	ITGAL	SCvsMM.RI
ENSG00000005844_ITGAL_chr16_+_30474195_30474298_30475288_30475400_30472745_30472898_30475512_30475580	7160	0.0166436	0.481473	0.756909	0.450695	0.513724	-6.75868	ENSG00000005844	ITGAL	infectionvsHC.MXE
ENSG00000005844_ITGAL_chr16_+_30474195_30474298_30475305_30475400_30472657_30472898_30475512_30475580	7158	0.0152314	0.477391	0.695693	0.488064	0.544259	-6.80299	ENSG00000005844	ITGAL	infectionvsHC.MXE
ENSG00000005844_ITGAL_chr16_+_30474195_30474298_30479090_30479208_30472657_30472898_30479330_30479461	7159	-0.0112247	0.526345	-0.673555	0.501983	0.555972	-6.8181	ENSG00000005844	ITGAL	infectionvsHC.MXE	6616	0.100812	0.524713	5.5419	2.62581e-07	1.05575e-05	6.61152	ENSG00000005844	ITGAL	SCvsMM.MXE
ENSG00000005844_ITGAL_chr16_+_30474195_30474298_30479090_30479208_30472745_30472898_30481438_30481584	7161	-0.0294574	0.929327	-2.80554	0.00592564	0.0169714	-3.23713	ENSG00000005844	ITGAL	infectionvsHC.MXE	6618	0.0207492	0.925043	1.59848	0.113227	0.168406	-5.27207	ENSG00000005844	ITGAL	SCvsMM.MXE
ENSG00000005844_ITGAL_chr16_+_30475288_30475400_30475305_30475400_30474195_30474298											1749	-0.0192388	0.109351	-1.72089	0.0885502	0.336356	-4.77572	ENSG00000005844	ITGAL	SCvsMM.A3SS
ENSG00000005844_ITGAL_chr16_+_30475288_30475400_30475512_30475580_30474195_30474298_30479090_30479190											6619	0.0513264	0.0778617	3.72808	0.000326444	0.00207072	-0.111006	ENSG00000005844	ITGAL	SCvsMM.MXE
ENSG00000005844_ITGAL_chr16_+_30475305_30475400_30475512_30475580_30474000_30474298_30479090_30479174	7163	0.0321742	0.521182	1.92251	0.057084	0.107853	-5.22429	ENSG00000005844	ITGAL	infectionvsHC.MXE	6620	0.0825225	0.525862	4.25114	4.93838e-05	0.000500594	1.65157	ENSG00000005844	ITGAL	SCvsMM.MXE
ENSG00000005844_ITGAL_chr16_+_30475305_30475400_30475512_30475580_30474195_30474298_30481438_30481584	7165	0.0395372	0.927036	3.77571	0.000257197	0.00121223	-0.329318	ENSG00000005844	ITGAL	infectionvsHC.MXE
ENSG00000005844_ITGAL_chr16_+_30475305_30475400_30479090_30479208_30474195_30474298_30479330_30479461	7164	0.0360426	0.4533	2.194	0.0303028	0.0648933	-4.68534	ENSG00000005844	ITGAL	infectionvsHC.MXE	6621	0.0642486	0.458543	3.30557	0.00133438	0.00599047	-1.4084	ENSG00000005844	ITGAL	SCvsMM.MXE
ENSG00000005844_ITGAL_chr16_+_30475305_30475400_30479090_30479208_30474195_30474298_30481438_30481584	7166	-0.0281755	0.906673	-2.23946	0.0271034	0.0593209	-4.58872	ENSG00000005844	ITGAL	infectionvsHC.MXE	6623	0.0130427	0.902574	0.832419	0.407242	0.462633	-6.17717	ENSG00000005844	ITGAL	SCvsMM.MXE
ENSG00000005844_ITGAL_chr16_+_30475305_30475400_30479330_30479461_30474195_30474298_30481438_30481584	7167	0.15285	0.373555	5.55983	1.8586e-07	2.18238e-06	6.60815	ENSG00000005844	ITGAL	infectionvsHC.MXE	6624	0.169297	0.395787	5.53864	2.66311e-07	1.06524e-05	6.59807	ENSG00000005844	ITGAL	SCvsMM.MXE
ENSG00000005844_ITGAL_chr16_+_30475305_30475400_30481438_30481584_30474195_30474298_30483826_30483959	7168	0.103355	0.333509	4.32456	3.33356e-05	0.00020616	1.60903	ENSG00000005844	ITGAL	infectionvsHC.MXE	6625	0.146203	0.348543	5.49828	3.16971e-07	1.20009e-05	6.43208	ENSG00000005844	ITGAL	SCvsMM.MXE
ENSG00000005844_ITGAL_chr16_+_30475512_30475580_30475288_30475400_30479090_30479174											25656	-0.0215433	0.97984	-3.14279	0.00223891	0.0753087	-1.61029	ENSG00000005844	ITGAL	SCvsMM.SE
ENSG00000005844_ITGAL_chr16_+_30475512_30475580_30479090_30479208_30475305_30475400_30479330_30479461	7173	-0.0285771	0.410955	-1.40942	0.161483	0.241404	-6.05894	ENSG00000005844	ITGAL	infectionvsHC.MXE
ENSG00000005844_ITGAL_chr16_+_30475512_30475580_30479330_30479461_30475305_30475400_30481438_30481584	7175	0.088484	0.370864	4.98357	2.29462e-06	2.00563e-05	4.17688	ENSG00000005844	ITGAL	infectionvsHC.MXE	6632	-0.0520011	0.383734	-2.37145	0.0197179	0.0446855	-3.81813	ENSG00000005844	ITGAL	SCvsMM.MXE
ENSG00000005844_ITGAL_chr16_+_30475512_30475580_30481438_30481584_30475305_30475400_30483826_30483964	7176	0.0459016	0.2966	3.26556	0.00145032	0.00528359	-1.94647	ENSG00000005844	ITGAL	infectionvsHC.MXE
ENSG00000005844_ITGAL_chr16_+_30475512_30475580_30484112_30484263_30475305_30475400_30489081_30489155	7177	0.0326077	0.272427	2.4842	0.0144657	0.0357266	-4.03761	ENSG00000005844	ITGAL	infectionvsHC.MXE	6634	-0.0428171	0.27717	-2.68289	0.00859746	0.0239647	-3.08964	ENSG00000005844	ITGAL	SCvsMM.MXE
ENSG00000005844_ITGAL_chr16_+_30479090_30479208_30475512_30475580_30481438_30481584	27147	0.0367274	0.845573	2.15406	0.0334202	0.125114	-4.34991	ENSG00000005844	ITGAL	infectionvsHC.SE	25668	0.0513691	0.850915	2.48116	0.0148722	0.166211	-3.25443	ENSG00000005844	ITGAL	SCvsMM.SE
ENSG00000005844_ITGAL_chr16_+_30479090_30479208_30479330_30479461_30474195_30474298_30481438_30481584											6635	0.0263636	0.0630851	2.43819	0.0166026	0.0393565	-3.66863	ENSG00000005844	ITGAL	SCvsMM.MXE
ENSG00000005844_ITGAL_chr16_+_30479090_30479208_30479330_30479461_30475512_30475580_30481438_30481584	7180	0.11942	0.4368	6.66634	1.03436e-09	2.1873e-08	11.6663	ENSG00000005844	ITGAL	infectionvsHC.MXE	6637	0.103279	0.45417	5.13293	1.49145e-06	3.83585e-05	4.95837	ENSG00000005844	ITGAL	SCvsMM.MXE
ENSG00000005844_ITGAL_chr16_+_30479090_30479208_30481438_30481584_30475512_30475580_30483826_30483959	7181	0.0544854	0.359873	3.53102	0.000602342	0.00249957	-1.12833	ENSG00000005844	ITGAL	infectionvsHC.MXE	6638	0.0701369	0.367798	3.85849	0.000206818	0.00146414	0.312973	ENSG00000005844	ITGAL	SCvsMM.MXE
ENSG00000005844_ITGAL_chr16_+_30479090_30479208_30481438_30481584_30475512_30475580_30489081_30489155	7182	0.0175	0.902455	1.54739	0.124593	0.198188	-5.85863	ENSG00000005844	ITGAL	infectionvsHC.MXE	6639	0.0298576	0.905	2.16543	0.0328362	0.0655966	-4.25617	ENSG00000005844	ITGAL	SCvsMM.MXE
ENSG00000005844_ITGAL_chr16_+_30479330_30479461_30475512_30475580_30481438_30481584	27153	-0.0215598	0.878264	-1.53307	0.128132	0.279706	-5.44867	ENSG00000005844	ITGAL	infectionvsHC.SE	25674	0.0148872	0.875128	0.836978	0.404727	0.60375	-5.78479	ENSG00000005844	ITGAL	SCvsMM.SE
ENSG00000005844_ITGAL_chr16_+_30479330_30479461_30479090_30479208_30481438_30481584	27156	-0.0353072	0.936391	-4.36685	2.86515e-05	0.000853017	2.09745	ENSG00000005844	ITGAL	infectionvsHC.SE
ENSG00000005844_ITGAL_chr16_+_30481438_30481584_30483826_30483959_30479330_30479461_30484112_30484263											6640	-0.0464074	0.41634	-2.79209	0.00632161	0.019085	-2.81593	ENSG00000005844	ITGAL	SCvsMM.MXE
ENSG00000005844_ITGAL_chr16_+_30489253_30489386_30488999_30489155_30494211_30494363											25697	-0.0159354	0.984798	-2.37604	0.0195282	0.188835	-3.48506	ENSG00000005844	ITGAL	SCvsMM.SE
ENSG00000005844_ITGAL_chr16_+_30489253_30489386_30494211_30494363_30489081_30489155_30494712_30494850	7185	0.00422739	0.5248	0.3017	0.763441	0.780101	-6.99924	ENSG00000005844	ITGAL	infectionvsHC.MXE	6642	-0.0737755	0.525415	-4.63086	1.14426e-05	0.000173198	3.0282	ENSG00000005844	ITGAL	SCvsMM.MXE
ENSG00000005844_ITGAL_chr16_+_30489253_30489386_30494712_30494850_30489081_30489155_30496096_30496294	7186	0.0178258	0.558045	0.927917	0.355448	0.432104	-6.61534	ENSG00000005844	ITGAL	infectionvsHC.MXE
ENSG00000005844_ITGAL_chr16_+_30489253_30489386_30496096_30496294_30489081_30489155_30496435_30496566	7187	-0.017141	0.623227	-0.946929	0.345716	0.423452	-6.59763	ENSG00000005844	ITGAL	infectionvsHC.MXE	6644	-0.088345	0.620734	-4.23309	5.2841e-05	0.000525376	1.58808	ENSG00000005844	ITGAL	SCvsMM.MXE
ENSG00000005844_ITGAL_chr16_+_30489253_30489386_30496435_30496566_30489081_30489155_30499073_30499234	7188	0.0345652	0.5226	1.62759	0.106424	0.175484	-5.73396	ENSG00000005844	ITGAL	infectionvsHC.MXE
ENSG00000005844_ITGAL_chr16_+_30494211_30494363_30496096_30496294_30489253_30489386_30496435_30496566	7191	-0.0338604	0.586627	-2.21444	0.0288257	0.0623118	-4.64212	ENSG00000005844	ITGAL	infectionvsHC.MXE	6648	-0.0221073	0.581702	-1.15247	0.251996	0.313208	-5.86642	ENSG00000005844	ITGAL	SCvsMM.MXE
ENSG00000005844_ITGAL_chr16_+_30494712_30494850_30494211_30494363_30496435_30496566											25718	0.0167514	0.974936	1.78762	0.0770593	0.330671	-4.6091	ENSG00000005844	ITGAL	SCvsMM.SE
ENSG00000005844_ITGAL_chr16_+_30494712_30494850_30496096_30496294_30494211_30494363_30496435_30496566											6650	-0.0275378	0.587043	-1.71716	0.0891795	0.139812	-5.08306	ENSG00000005844	ITGAL	SCvsMM.MXE
ENSG00000005844_ITGAL_chr16_+_30494712_30494850_30496435_30496566_30494211_30494363_30499073_30499234	7194	0.0264309	0.481336	1.76921	0.079584	0.140018	-5.49921	ENSG00000005844	ITGAL	infectionvsHC.MXE	6651	-0.0712453	0.485181	-4.094	8.84985e-05	0.000773616	1.10499	ENSG00000005844	ITGAL	SCvsMM.MXE
ENSG00000005844_ITGAL_chr16_+_30496096_30496201_30494211_30494363_30496435_30496566	27202	0.126285	0.24748	1.45468	0.148957	0.306738	-5.5525	ENSG00000005844	ITGAL	infectionvsHC.SE	25721	0.44155	0.268098	4.22255	6.21121e-05	0.00928097	1.62523	ENSG00000005844	ITGAL	SCvsMM.SE
ENSG00000005844_ITGAL_chr16_+_30496096_30496201_30494712_30494850_30496435_30496566	27203	0.0128524	0.961545	1.5162	0.132342	0.285745	-5.47363	ENSG00000005844	ITGAL	infectionvsHC.SE	25722	0.011885	0.963415	1.13485	0.259322	0.515373	-5.50513	ENSG00000005844	ITGAL	SCvsMM.SE
ENSG00000005844_ITGAL_chr16_+_30496096_30496294_30494211_30494363_30496435_30496566	27208	0.0185638	0.962364	1.81614	0.0720765	0.200264	-4.99099	ENSG00000005844	ITGAL	infectionvsHC.SE	25727	0.0239168	0.965064	1.94915	0.0542581	0.286537	-4.32943	ENSG00000005844	ITGAL	SCvsMM.SE
ENSG00000005844_ITGAL_chr16_+_30504174_30504264_30505243_30505300_30499337_30499489_30505388_30505462	7196	-0.059613	0.649745	-3.13972	0.00216321	0.00741117	-2.31589	ENSG00000005844	ITGAL	infectionvsHC.MXE	6653	-0.0691687	0.641074	-3.01151	0.00332352	0.0118501	-2.23828	ENSG00000005844	ITGAL	SCvsMM.MXE
ENSG00000005844_ITGAL_chr16_+_30504174_30504264_30505246_30505300_30499337_30499489_30505388_30505462	7197	-0.0594003	0.650427	-3.14079	0.00215597	0.0073908	-2.31281	ENSG00000005844	ITGAL	infectionvsHC.MXE	6654	-0.0692552	0.641787	-3.02899	0.00315311	0.0113808	-2.19071	ENSG00000005844	ITGAL	SCvsMM.MXE
ENSG00000005844_ITGAL_chr16_+_30505243_30505300_30505246_30505300_30499337_30499489											1751	0.0307049	0.591033	0.398133	0.691451	0.762618	-6.06965	ENSG00000005844	ITGAL	SCvsMM.A3SS
ENSG00000005844_ITGAL_chr16_+_30505243_30505300_30505246_30505300_30504174_30504264	1798	0.0187726	0.325855	1.48051	0.14159	0.273234	-5.97284	ENSG00000005844	ITGAL	infectionvsHC.A3SS
ENSG00000005844_ITGAL_chr16_+_30505243_30505300_30505388_30505462_30504174_30504264_30506714_30506856	7198	-0.0547074	0.3015	-2.88439	0.00470537	0.0139898	-3.02775	ENSG00000005844	ITGAL	infectionvsHC.MXE	6655	-0.0396353	0.293543	-1.69868	0.0926219	0.144163	-5.11332	ENSG00000005844	ITGAL	SCvsMM.MXE
ENSG00000005844_ITGAL_chr16_+_30505246_30505300_30505388_30505462_30504174_30504264_30506714_30506856											6656	-0.0178094	0.354362	-0.787997	0.432643	0.485849	-6.21251	ENSG00000005844	ITGAL	SCvsMM.MXE
ENSG00000005844_ITGAL_chr16_+_30505388_30505462_30506714_30506856_30505243_30505300_30510360_30510471	7200	-0.0394069	0.5977	-3.09611	0.00247834	0.00831209	-2.44109	ENSG00000005844	ITGAL	infectionvsHC.MXE
ENSG00000005844_ITGAL_chr16_+_30506714_30506856_30510360_30510471_30505388_30505462_30510880_30510960											6658	0.0834118	0.529713	4.56111	1.50485e-05	0.000210961	2.76969	ENSG00000005844	ITGAL	SCvsMM.MXE
ENSG00000005844_ITGAL_chr16_+_30510360_30510471_30510880_30510960_30506714_30506856_30511049_30511136	7202	0.0263657	0.349718	1.85301	0.0665167	0.121451	-5.35159	ENSG00000005844	ITGAL	infectionvsHC.MXE
ENSG00000005844_ITGAL_chr16_+_30510360_30510471_30511049_30511136_30506714_30506856_30513770_30513846	7203	0.0194947	0.312909	1.20952	0.229014	0.314011	-6.31708	ENSG00000005844	ITGAL	infectionvsHC.MXE	6660	0.132074	0.315745	8.72537	8.1895e-14	2.54857e-10	20.978	ENSG00000005844	ITGAL	SCvsMM.MXE
ENSG00000005844_ITGAL_chr16_+_30513770_30513846_30516972_30517086_30511049_30511136_30517648_30517705											6661	-0.129622	0.737181	-7.2263	1.19248e-10	3.94788e-08	13.9821	ENSG00000005844	ITGAL	SCvsMM.MXE
ENSG00000005844_ITGAL_chr16_+_30516972_30517086_30517648_30517705_30513770_30513846_30517796_30517895	7205	-0.0362261	0.858918	-2.42632	0.0168506	0.0404245	-4.17261	ENSG00000005844	ITGAL	infectionvsHC.MXE	6662	-0.0982355	0.853649	-6.07126	2.53942e-08	1.84642e-06	8.84263	ENSG00000005844	ITGAL	SCvsMM.MXE
ENSG00000005844_ITGAL_chr16_+_30517648_30517705_30517796_30517895_30516972_30517086_30518623_30518719	7206	-0.0522872	0.447818	-4.10303	7.77049e-05	0.000429192	0.803263	ENSG00000005844	ITGAL	infectionvsHC.MXE
ENSG00000005844_ITGAL_chr16_+_30517796_30517895_30518623_30518719_30517648_30517705_30519856_30519967	7207	0.0607566	0.532482	3.8579	0.000191611	0.000939385	-0.0516323	ENSG00000005844	ITGAL	infectionvsHC.MXE
ENSG00000005844_ITGAL_chr16_+_30518623_30518719_30519856_30519967_30517796_30517895_30521491_30521779	7208	0.0406822	0.486327	2.3434	0.0208754	0.0479924	-4.36099	ENSG00000005844	ITGAL	infectionvsHC.MXE	6665	0.0609825	0.492245	2.91264	0.00445864	0.0146766	-2.50308	ENSG00000005844	ITGAL	SCvsMM.MXE
ENSG00000005882_PDK2_chr17_+_50097422_50097564_50105370_50105442_50095274_50095553_50105884_50106069											23268	0.104763	0.527223	1.77661	0.0788051	0.126989	-4.9836	ENSG00000005882	PDK2	SCvsMM.MXE
ENSG00000005893_LAMP2_chrX_-_120439075_120439293_120431247_120431462_120441729_120441894	249239	0.0357021	0.482009	1.42001	0.158436	0.316057	-5.6108	ENSG00000005893	LAMP2	infectionvsHC.SE	234482	0.0118171	0.487202	0.375061	0.70846	0.773043	-6.05306	ENSG00000005893	LAMP2	SCvsMM.SE
ENSG00000005961_ITGA2B_chr17_-_44378361_44378509_44378642_44378710_44377697_44377790_44379688_44379814	71734	0.0227234	0.381918	1.17862	0.241051	0.32589	-6.35356	ENSG00000005961	ITGA2B	infectionvsHC.MXE
ENSG00000005961_ITGA2B_chr17_-_44378642_44378710_44379688_44379814_44378361_44378509_44380001_44380153	71735	0.0558697	0.571618	2.10036	0.0379439	0.077828	-4.87866	ENSG00000005961	ITGA2B	infectionvsHC.MXE	66241	0.0294261	0.579745	0.884636	0.378566	0.436106	-6.13318	ENSG00000005961	ITGA2B	SCvsMM.MXE
ENSG00000005961_ITGA2B_chr17_-_44384310_44384585_44384310_44384354_44384537_44384585	6414	-0.012391	0.0590364	-1.55506	0.122785	0.150701	-6.17677	ENSG00000005961	ITGA2B	infectionvsHC.RI
ENSG00000005961_ITGA2B_chr17_-_44385823_44385921_44386009_44386131_44385550_44385716_44389285_44389505	71736	0.0540066	0.421964	2.04144	0.0435596	0.0868768	-4.99631	ENSG00000005961	ITGA2B	infectionvsHC.MXE
ENSG00000006007_GDE1_chr16_-_19504880_19505092_19510838_19510944_19501688_19503617_19517013_19517189	48638	-0.041016	0.5447	-1.51647	0.132222	0.207674	-5.9051	ENSG00000006007	GDE1	infectionvsHC.MXE
ENSG00000006007_GDE1_chr16_-_19507654_19507779_19503860_19505092_19510838_19510944											168353	0.0438456	0.830649	0.94549	0.346833	0.567331	-5.6925	ENSG00000006007	GDE1	SCvsMM.SE
ENSG00000006007_GDE1_chr16_-_19507686_19507779_19504880_19505092_19510838_19510944											168355	0.0188061	0.931213	0.865164	0.389151	0.594377	-5.76188	ENSG00000006007	GDE1	SCvsMM.SE
ENSG00000006015_REX1BD_chr19_+_18588994_18589683_18588994_18589077_18589412_18589683	222	0.110778	0.640227	2.82667	0.00558279	0.00943926	-3.50214	ENSG00000006015	REX1BD	infectionvsHC.RI	221	-0.0290077	0.65634	-0.584055	0.560572	0.657626	-6.03302	ENSG00000006015	REX1BD	SCvsMM.RI
ENSG00000006015_REX1BD_chr19_+_18589412_18589683_18589478_18589683_18588994_18589077	480	-0.0206383	0.871364	-0.675198	0.500964	0.59769	-6.83201	ENSG00000006015	REX1BD	infectionvsHC.A3SS	464	0.0192552	0.868362	0.496431	0.620745	0.72267	-6.06799	ENSG00000006015	REX1BD	SCvsMM.A3SS
ENSG00000006015_REX1BD_chr19_+_18590853_18592336_18590853_18590933_18592107_18592336	225	0.0666801	0.170642	3.40058	0.000938805	0.00192745	-1.85338	ENSG00000006015	REX1BD	infectionvsHC.RI
ENSG00000006025_OSBPL7_chr17_-_47814520_47814707_47814520_47814614_47815214_47815352	3414	-0.0533246	0.51144	-0.802173	0.424195	0.542864	-6.73773	ENSG00000006025	OSBPL7	infectionvsHC.A3SS	3326	0.0998205	0.503613	1.14696	0.254331	0.48876	-5.5164	ENSG00000006025	OSBPL7	SCvsMM.A3SS
ENSG00000006025_OSBPL7_chr17_-_47816106_47816482_47816106_47816202_47816387_47816482	1626	0.0454484	0.412528	0.848519	0.398014	0.428646	-7.01672	ENSG00000006025	OSBPL7	infectionvsHC.RI	1618	0.0724098	0.419261	1.04939	0.296724	0.462773	-5.62814	ENSG00000006025	OSBPL7	SCvsMM.RI
ENSG00000006025_OSBPL7_chr17_-_47819728_47819782_47818985_47819099_47819970_47820096	55967	0.107548	0.890155	3.47534	0.000731495	0.00937317	-0.929167	ENSG00000006025	OSBPL7	infectionvsHC.SE	52792	-0.0131555	0.905798	-0.349498	0.727497	0.784292	-6.06197	ENSG00000006025	OSBPL7	SCvsMM.SE
ENSG00000006025_OSBPL7_chr17_-_47819728_47819782_47819970_47820096_47818985_47819099_47820203_47820365	14878	0.0774229	0.630536	1.44728	0.150614	0.229423	-6.00577	ENSG00000006025	OSBPL7	infectionvsHC.MXE
ENSG00000006025_OSBPL7_chr17_-_47819970_47820096_47820203_47820365_47819332_47819782_47821665_47821781											13743	0.100745	0.375681	1.72348	0.0880261	0.138608	-5.07264	ENSG00000006025	OSBPL7	SCvsMM.MXE
ENSG00000006062_MAP3K14_chr17_-_45267091_45267198_45267405_45267759_45266536_45266681_45270412_45270563											4583	-0.0205301	0.577128	-0.493541	0.622759	0.659597	-6.39823	ENSG00000006062	MAP3K14	SCvsMM.MXE
ENSG00000006062_MAP3K14_chr17_-_45267405_45267759_45270412_45270563_45267091_45267198_45271057_45271221											4584	0.0694107	0.454894	1.61943	0.10864	0.162981	-5.23963	ENSG00000006062	MAP3K14	SCvsMM.MXE
ENSG00000006062_MAP3K14_chr17_-_45284811_45284949_45289235_45289305_45274463_45274593_45290489_45290765	4954	-0.0352114	0.459973	-0.953807	0.342238	0.420314	-6.59114	ENSG00000006062	MAP3K14	infectionvsHC.MXE	4585	0.11476	0.454851	2.56194	0.0119668	0.0306356	-3.38183	ENSG00000006062	MAP3K14	SCvsMM.MXE
ENSG00000006062_MAP3K14_chr17_-_45284811_45284949_45290489_45290765_45274463_45274593_45316959_45317040	4955	-0.0653258	0.415364	-1.70342	0.0912661	0.155706	-5.61058	ENSG00000006062	MAP3K14	infectionvsHC.MXE
ENSG00000006062_MAP3K14_chr17_-_45286430_45287045_45289235_45289305_45284811_45284949_45290489_45290765	4957	-0.0567553	0.5565	-1.43869	0.153029	0.232052	-6.01795	ENSG00000006062	MAP3K14	infectionvsHC.MXE	4587	0.129861	0.548245	2.71175	0.00793295	0.0226282	-3.01822	ENSG00000006062	MAP3K14	SCvsMM.MXE
ENSG00000006062_MAP3K14_chr17_-_45286430_45287045_45290489_45290765_45284811_45284949_45316959_45317040											4588	0.190761	0.503926	4.05367	0.000102569	0.000863623	0.967019	ENSG00000006062	MAP3K14	SCvsMM.MXE
ENSG00000006062_MAP3K14_chr17_-_45287153_45287364_45289235_45289305_45286430_45287045_45290489_45290765	4959	-0.0103005	0.384573	-0.347371	0.728965	0.749077	-6.98442	ENSG00000006062	MAP3K14	infectionvsHC.MXE	4589	0.0499529	0.383074	1.36889	0.174232	0.23515	-5.60114	ENSG00000006062	MAP3K14	SCvsMM.MXE
ENSG00000006062_MAP3K14_chr17_-_45287153_45287364_45290489_45290765_45286430_45287045_45316959_45317040	4960	-0.0329535	0.352527	-1.06491	0.289211	0.371683	-6.47986	ENSG00000006062	MAP3K14	infectionvsHC.MXE	4590	0.11098	0.347734	2.98672	0.00357986	0.0125485	-2.30537	ENSG00000006062	MAP3K14	SCvsMM.MXE
ENSG00000006125_AP2B1_chr17_+_35624396_35624587_35626620_35626842_35608141_35608387_35627384_35627505	5428	-0.036504	0.512118	-1.70594	0.0907949	0.155185	-5.6064	ENSG00000006125	AP2B1	infectionvsHC.MXE
ENSG00000006125_AP2B1_chr17_+_35627630_35627726_35636340_35636456_35627384_35627505_35639594_35639760	5429	-0.0240053	0.565736	-1.339	0.183285	0.265328	-6.15424	ENSG00000006125	AP2B1	infectionvsHC.MXE
ENSG00000006125_AP2B1_chr17_+_35639594_35639760_35641876_35641975_35636340_35636456_35650529_35650789	5431	0.0362274	0.517645	2.18613	0.0308894	0.0659342	-4.7019	ENSG00000006125	AP2B1	infectionvsHC.MXE
ENSG00000006125_AP2B1_chr17_+_35641876_35641975_35650529_35650789_35639594_35639760_35657598_35657791	5433	0.0138338	0.464509	0.705099	0.482214	0.539545	-6.79642	ENSG00000006125	AP2B1	infectionvsHC.MXE	5027	-0.0989146	0.466521	-4.35403	3.34675e-05	0.000377085	2.01697	ENSG00000006125	AP2B1	SCvsMM.MXE
ENSG00000006125_AP2B1_chr17_+_35657598_35657791_35670856_35670898_35641876_35641975_35671753_35671900	5435	0.0309628	0.539209	0.833	0.406619	0.477153	-6.69845	ENSG00000006125	AP2B1	infectionvsHC.MXE
ENSG00000006125_AP2B1_chr17_+_35657598_35657791_35670856_35670898_35650529_35650789_35671753_35671900	5436	-0.0393258	0.835082	-1.97617	0.0505971	0.0980241	-5.12301	ENSG00000006125	AP2B1	infectionvsHC.MXE
ENSG00000006125_AP2B1_chr17_+_35670856_35670898_35657598_35657791_35671753_35671900	20494	-0.0426782	0.545155	-1.34196	0.182376	0.342726	-5.71575	ENSG00000006125	AP2B1	infectionvsHC.SE
ENSG00000006125_AP2B1_chr17_+_35710233_35710320_35717194_35717349_35709223_35709308_35723624_35723917	5437	-0.104338	0.371464	-5.37961	4.14404e-07	4.41416e-06	5.83087	ENSG00000006125	AP2B1	infectionvsHC.MXE
ENSG00000006282_SPATA20_chr17_+_50547664_50547767_50547067_50547285_50548282_50548453	18463	0.0755788	0.788194	1.38648	0.168459	0.327771	-5.65508	ENSG00000006282	SPATA20	infectionvsHC.SE	17454	-0.0536207	0.799391	-0.792766	0.429954	0.621269	-5.81785	ENSG00000006282	SPATA20	SCvsMM.SE
ENSG00000006282_SPATA20_chr17_+_50547664_50547954_50547204_50547285_50548282_50548453	18464	0.158612	0.405402	1.54398	0.126031	0.276985	-5.41694	ENSG00000006282	SPATA20	infectionvsHC.SE
ENSG00000006282_SPATA20_chr17_+_50547664_50547954_50547664_50547767_50548282_50548453	732	0.0499309	0.165918	0.964528	0.336893	0.44217	-6.70026	ENSG00000006282	SPATA20	infectionvsHC.A5SS
ENSG00000006282_SPATA20_chr17_+_50547719_50547767_50547088_50547285_50548282_50548453	18466	0.0942321	0.749766	1.48589	0.140253	0.295912	-5.51556	ENSG00000006282	SPATA20	infectionvsHC.SE	17457	-0.103535	0.763857	-1.28353	0.202565	0.472362	-5.2967	ENSG00000006282	SPATA20	SCvsMM.SE
ENSG00000006282_SPATA20_chr17_+_50548282_50548618_50548282_50548453_50548553_50548618	553	0.0831489	0.177555	3.87207	0.000182992	0.000448416	-0.313964	ENSG00000006282	SPATA20	infectionvsHC.RI	548	0.0113111	0.189649	0.417489	0.677265	0.726434	-6.11366	ENSG00000006282	SPATA20	SCvsMM.RI
ENSG00000006282_SPATA20_chr17_+_50548809_50549186_50548809_50548964_50549042_50549186	554	0.0373005	0.098	1.271	0.206394	0.239237	-6.573	ENSG00000006282	SPATA20	infectionvsHC.RI	549	0.0740591	0.103426	2.02033	0.0461727	0.163182	-4.26237	ENSG00000006282	SPATA20	SCvsMM.RI
ENSG00000006282_SPATA20_chr17_+_50549285_50549487_50548809_50549186_50549984_50550115	18471	-0.0302141	0.899118	-1.29073	0.199506	0.361206	-5.7815	ENSG00000006282	SPATA20	infectionvsHC.SE
ENSG00000006282_SPATA20_chr17_+_50549984_50550312_50549984_50550115_50550207_50550312	555	0.147048	0.454275	2.45963	0.0154695	0.02357	-4.41864	ENSG00000006282	SPATA20	infectionvsHC.RI	550	0.0728759	0.47586	0.929541	0.354996	0.510746	-5.74211	ENSG00000006282	SPATA20	SCvsMM.RI
ENSG00000006282_SPATA20_chr17_+_50550707_50551190_50550707_50550917_50550997_50551190	557	0.0215874	0.334294	0.368617	0.713124	0.720919	-7.30998	ENSG00000006282	SPATA20	infectionvsHC.RI	552	-0.115031	0.337462	-1.5617	0.121728	0.282743	-4.99498	ENSG00000006282	SPATA20	SCvsMM.RI
ENSG00000006282_SPATA20_chr17_+_50550997_50551222_50550997_50551190_50551510_50551679											701	-0.0389501	0.132161	-0.648566	0.518213	0.679952	-5.97103	ENSG00000006282	SPATA20	SCvsMM.A5SS
ENSG00000006432_MAP3K9_chr14_-_70733756_70733798_70732538_70733342_70734385_70734498	217570	0.0948848	0.186737	1.33335	0.185483	0.34608	-5.71782	ENSG00000006432	MAP3K9	infectionvsHC.SE
ENSG00000006432_MAP3K9_chr14_-_70735960_70736029_70734385_70734498_70738244_70738398	217572	0.0251875	0.0838878	0.514786	0.607863	0.679578	-6.459	ENSG00000006432	MAP3K9	infectionvsHC.SE
ENSG00000006432_MAP3K9_chr14_-_70739897_70740164_70740041_70740164_70738244_70738398	7562	0.169986	0.303697	2.01057	0.0470845	0.107466	-5.14108	ENSG00000006432	MAP3K9	infectionvsHC.A5SS
ENSG00000006451_RALA_chr7_+_39697407_39697510_39696684_39696859_39706122_39706308	233422	0.0469906	0.170468	1.28864	0.200254	0.361832	-5.78338	ENSG00000006451	RALA	infectionvsHC.SE	219646	-0.0466855	0.177366	-0.969336	0.334892	0.559851	-5.63237	ENSG00000006451	RALA	SCvsMM.SE
ENSG00000006459_KDM7A_chr7_-_140094055_140094138_140096554_140096763_140091803_140092077_140096898_140097047	52917	0.0529016	0.682582	3.0477	0.00287764	0.00939636	-2.57833	ENSG00000006459	KDM7A	infectionvsHC.MXE	48806	-0.0230668	0.690277	-1.08344	0.281333	0.341621	-5.94173	ENSG00000006459	KDM7A	SCvsMM.MXE
ENSG00000006459_KDM7A_chr7_-_140101950_140102160_140111094_140111184_140099898_140100023_140113490_140113582											48809	-0.0433932	0.473043	-2.68006	0.00866531	0.0240901	-3.09662	ENSG00000006459	KDM7A	SCvsMM.MXE
ENSG00000006459_KDM7A_chr7_-_140111094_140111184_140113490_140113582_140101950_140102160_140119112_140119142											48810	0.110945	0.529947	4.04628	0.000105371	0.000880112	0.941833	ENSG00000006459	KDM7A	SCvsMM.MXE
ENSG00000006459_KDM7A_chr7_-_140111094_140111184_140119112_140119219_140101950_140102160_140120441_140120529	52922	0.124535	0.452045	4.57841	1.22184e-05	8.5967e-05	2.56898	ENSG00000006459	KDM7A	infectionvsHC.MXE
ENSG00000006459_KDM7A_chr7_-_140113490_140113582_140119112_140119219_140111094_140111184_140120441_140120529	52923	0.0691702	0.409609	3.03314	0.00300898	0.00975939	-2.61927	ENSG00000006459	KDM7A	infectionvsHC.MXE	48812	0.0948883	0.41967	3.60525	0.000497156	0.0028598	-0.500407	ENSG00000006459	KDM7A	SCvsMM.MXE
ENSG00000006459_KDM7A_chr7_-_140113490_140113582_140120441_140120529_140111094_140111184_140124620_140124783											48813	0.0582727	0.237819	1.93445	0.0560056	0.0978604	-4.70425	ENSG00000006459	KDM7A	SCvsMM.MXE
ENSG00000006459_KDM7A_chr7_-_140113490_140113582_140126636_140126823_140111094_140111184_140127441_140127583	52925	0.105469	0.210691	4.67044	8.41864e-06	6.23088e-05	2.92628	ENSG00000006459	KDM7A	infectionvsHC.MXE	48814	0.0313658	0.226032	1.10676	0.271167	0.331789	-5.91679	ENSG00000006459	KDM7A	SCvsMM.MXE
ENSG00000006459_KDM7A_chr7_-_140113490_140113582_140127441_140127583_140111094_140111184_140129492_140129653	52926	0.0887846	0.571745	4.83558	4.26756e-06	3.44771e-05	3.57924	ENSG00000006459	KDM7A	infectionvsHC.MXE	48815	0.086046	0.58466	4.00406	0.000122834	0.000985716	0.798591	ENSG00000006459	KDM7A	SCvsMM.MXE
ENSG00000006459_KDM7A_chr7_-_140119112_140119219_140113490_140113582_140127441_140127583											183372	-0.0126375	0.91834	-0.543502	0.588071	0.708121	-5.97876	ENSG00000006459	KDM7A	SCvsMM.SE
ENSG00000006459_KDM7A_chr7_-_140119112_140119219_140124620_140124783_140113490_140113582_140126636_140126823	52927	0.0839348	0.247164	3.62512	0.000436213	0.00189339	-0.826039	ENSG00000006459	KDM7A	infectionvsHC.MXE	48816	0.0578521	0.259372	2.08535	0.0396945	0.0755877	-4.41674	ENSG00000006459	KDM7A	SCvsMM.MXE
ENSG00000006459_KDM7A_chr7_-_140119112_140119219_140126636_140126823_140113490_140113582_140127441_140127583	52928	0.0835931	0.215309	3.71813	0.000315311	0.00144257	-0.52112	ENSG00000006459	KDM7A	infectionvsHC.MXE
ENSG00000006459_KDM7A_chr7_-_140120441_140120529_140113490_140113582_140127441_140127583	194868	-0.0495678	0.800455	-1.18654	0.237968	0.3991	-5.90758	ENSG00000006459	KDM7A	infectionvsHC.SE	183377	-0.0494907	0.793245	-0.962344	0.338345	0.56134	-5.67717	ENSG00000006459	KDM7A	SCvsMM.SE
ENSG00000006459_KDM7A_chr7_-_140120441_140120529_140126636_140126823_140119112_140119219_140127441_140127583	52929	0.109352	0.211009	4.22701	4.85598e-05	0.000286342	1.25042	ENSG00000006459	KDM7A	infectionvsHC.MXE
ENSG00000006459_KDM7A_chr7_-_140120441_140120529_140127441_140127583_140119112_140119219_140129492_140129653	52930	0.0302234	0.695327	2.20957	0.0291723	0.0629304	-4.65247	ENSG00000006459	KDM7A	infectionvsHC.MXE	48819	-0.0406637	0.699723	-2.60968	0.0105158	0.0278526	-3.2679	ENSG00000006459	KDM7A	SCvsMM.MXE
ENSG00000006459_KDM7A_chr7_-_140124620_140124783_140113490_140113582_140127441_140127583	194874	-0.0605299	0.31875	-0.725237	0.469877	0.584826	-6.33904	ENSG00000006459	KDM7A	infectionvsHC.SE	183383	0.149387	0.309783	1.40625	0.163018	0.438262	-5.10284	ENSG00000006459	KDM7A	SCvsMM.SE
ENSG00000006459_KDM7A_chr7_-_140124620_140124783_140120441_140120529_140126636_140126823	194876	0.0281596	0.942564	1.73575	0.0854122	0.220882	-5.12842	ENSG00000006459	KDM7A	infectionvsHC.SE	183385	0.0138729	0.94666	0.787789	0.432802	0.622232	-5.82299	ENSG00000006459	KDM7A	SCvsMM.SE
ENSG00000006459_KDM7A_chr7_-_140124620_140124783_140120441_140120529_140127441_140127583	194877	0.174785	0.322236	4.08937	8.26639e-05	0.00186923	1.10075	ENSG00000006459	KDM7A	infectionvsHC.SE	183386	0.211345	0.34766	4.23257	5.37243e-05	0.00869661	1.73903	ENSG00000006459	KDM7A	SCvsMM.SE
ENSG00000006459_KDM7A_chr7_-_140124620_140124783_140120441_140120529_140129492_140129653	194878	0.0945718	0.895191	3.11131	0.00237371	0.0219099	-2.00809	ENSG00000006459	KDM7A	infectionvsHC.SE	183387	0.0291972	0.908947	0.841629	0.402132	0.602422	-5.78106	ENSG00000006459	KDM7A	SCvsMM.SE
ENSG00000006459_KDM7A_chr7_-_140124620_140124783_140127441_140127583_140120441_140120529_140129492_140129653											48821	-0.022034	0.828819	-1.01464	0.312832	0.372373	-6.01227	ENSG00000006459	KDM7A	SCvsMM.MXE
ENSG00000006459_KDM7A_chr7_-_140126636_140126823_140113490_140113582_140127441_140127583	194880	0.0987593	0.749082	1.85882	0.0657291	0.189978	-4.91564	ENSG00000006459	KDM7A	infectionvsHC.SE
ENSG00000006459_KDM7A_chr7_-_140126636_140126823_140120441_140120529_140127441_140127583	194882	0.170087	0.281807	4.44782	2.10126e-05	0.000678111	2.39156	ENSG00000006459	KDM7A	infectionvsHC.SE	183391	0.13191	0.306774	2.69183	0.00842722	0.131485	-2.74158	ENSG00000006459	KDM7A	SCvsMM.SE
ENSG00000006459_KDM7A_chr7_-_140126636_140126823_140124620_140124783_140127441_140127583	194883	0.0647407	0.929636	3.05675	0.0028097	0.0246627	-2.16131	ENSG00000006459	KDM7A	infectionvsHC.SE	183392	0.01631	0.939053	0.722432	0.471822	0.642624	-5.8702	ENSG00000006459	KDM7A	SCvsMM.SE
ENSG00000006459_KDM7A_chr7_-_140133538_140133656_140129492_140129653_140139104_140139190	194891	0.0148471	0.9745	2.17359	0.0318824	0.121558	-4.30979	ENSG00000006459	KDM7A	infectionvsHC.SE
ENSG00000006459_KDM7A_chr7_-_140133538_140133656_140139104_140139190_140129492_140129653_140176743_140177035	52933	0.0385745	0.176964	2.49444	0.0140767	0.0349656	-4.01344	ENSG00000006459	KDM7A	infectionvsHC.MXE	48822	0.0406353	0.182574	2.20298	0.0299917	0.0612115	-4.17899	ENSG00000006459	KDM7A	SCvsMM.MXE
ENSG00000006530_AGK_chr7_+_141633900_141633980_141636959_141637017_141621731_141621801_141641247_141641398	62898	-0.063762	0.5727	-1.41244	0.160597	0.240392	-6.05476	ENSG00000006530	AGK	infectionvsHC.MXE
ENSG00000006534_ALDH3B1_chr11_+_68015296_68015459_68018772_68018893_68010322_68010392_68019169_68019255											17638	0.0209825	0.322564	0.579343	0.563717	0.60511	-6.35286	ENSG00000006534	ALDH3B1	SCvsMM.MXE
ENSG00000006534_ALDH3B1_chr11_+_68015296_68018637_68015296_68015459_68018526_68018637	2001	0.112464	0.156018	2.67215	0.00868594	0.0140901	-3.90169	ENSG00000006534	ALDH3B1	infectionvsHC.RI	1991	0.110033	0.172527	2.09312	0.0390394	0.148064	-4.12339	ENSG00000006534	ALDH3B1	SCvsMM.RI
ENSG00000006576_PHTF2_chr7_+_77840220_77840300_77893607_77893664_77798804_77798971_77900710_77900780	64272	0.102452	0.3958	3.1745	0.001939	0.00677659	-2.21498	ENSG00000006576	PHTF2	infectionvsHC.MXE	59385	0.129961	0.410702	3.45568	0.000819504	0.00414009	-0.96119	ENSG00000006576	PHTF2	SCvsMM.MXE
ENSG00000006576_PHTF2_chr7_+_77893607_77893664_77901761_77901920_77840129_77840300_77908792_77908958	64274	0.127767	0.463745	5.00686	2.07907e-06	1.83682e-05	4.272	ENSG00000006576	PHTF2	infectionvsHC.MXE
ENSG00000006576_PHTF2_chr7_+_77900710_77900780_77901761_77901920_77893607_77893664_77908792_77908958	64275	0.074375	0.510182	2.71923	0.00758741	0.0209011	-3.46053	ENSG00000006576	PHTF2	infectionvsHC.MXE
ENSG00000006576_PHTF2_chr7_+_77901761_77901920_77908792_77908958_77900710_77900780_77910244_77910409	64276	-0.0224827	0.5531	-1.342	0.182314	0.264212	-6.15028	ENSG00000006576	PHTF2	infectionvsHC.MXE
ENSG00000006576_PHTF2_chr7_+_77922622_77922778_77929108_77929327_77920278_77920465_77937709_77937838	64278	-0.00673404	0.694745	-0.352801	0.724902	0.745368	-6.98251	ENSG00000006576	PHTF2	infectionvsHC.MXE
ENSG00000006576_PHTF2_chr7_+_77929108_77929327_77937709_77937838_77922622_77922778_77940029_77940459	64280	0.0703391	0.535045	2.6333	0.00965201	0.0255398	-3.67686	ENSG00000006576	PHTF2	infectionvsHC.MXE
ENSG00000006576_PHTF2_chr7_+_77940527_77940659_77940029_77940302_77942699_77942786	236742	0.0815951	0.875444	2.09155	0.0388263	0.137635	-4.47511	ENSG00000006576	PHTF2	infectionvsHC.SE
ENSG00000006607_FARP2_chr2_+_241403827_241403932_241407536_241407615_241373083_241373290_241411032_241411130											56700	-0.0647733	0.56583	-1.21084	0.228933	0.290401	-5.79921	ENSG00000006607	FARP2	SCvsMM.MXE
ENSG00000006607_FARP2_chr2_+_241407536_241407615_241411032_241411130_241404798_241404841_241413306_241413421	61401	-0.069484	0.489873	-1.60207	0.111961	0.182355	-5.7743	ENSG00000006607	FARP2	infectionvsHC.MXE
ENSG00000006607_FARP2_chr2_+_241434157_241434321_241434961_241435030_241431678_241431774_241436480_241436538	61403	0.0429056	0.564727	0.894288	0.373088	0.447822	-6.64579	ENSG00000006607	FARP2	infectionvsHC.MXE
ENSG00000006625_GGCT_chr7_-_30500535_30500681_30498802_30498938_30504568_30504799	104906	0.0797726	0.753482	1.70588	0.0908567	0.229053	-5.17799	ENSG00000006625	GGCT	infectionvsHC.SE	98602	-0.0817415	0.765085	-1.4097	0.161928	0.436862	-5.17448	ENSG00000006625	GGCT	SCvsMM.SE
ENSG00000006652_IFRD1_chr7_+_112450507_112450782_112423143_112423432_112455762_112455867	239394	0.0212832	0.958	1.65343	0.101098	0.243784	-5.26305	ENSG00000006652	IFRD1	infectionvsHC.SE
ENSG00000006652_IFRD1_chr7_+_112450577_112450782_112423367_112423432_112455762_112455855	239395	0.0198484	0.954336	1.38439	0.169045	0.328245	-5.65941	ENSG00000006652	IFRD1	infectionvsHC.SE
ENSG00000006652_IFRD1_chr7_+_112455762_112455867_112456001_112456086_112450427_112450782_112456913_112457038	65010	0.0195053	0.520918	0.888249	0.376313	0.450538	-6.65115	ENSG00000006652	IFRD1	infectionvsHC.MXE
ENSG00000006652_IFRD1_chr7_+_112456001_112456086_112456913_112457038_112455762_112455867_112458860_112458912	65011	0.138746	0.520127	6.32884	5.26598e-09	9.46144e-08	10.0765	ENSG00000006652	IFRD1	infectionvsHC.MXE	60069	0.0415542	0.540309	1.62204	0.108078	0.162405	-5.23556	ENSG00000006652	IFRD1	SCvsMM.MXE
ENSG00000006652_IFRD1_chr7_+_112456001_112456086_112461865_112461916_112455762_112455867_112462000_112462179	65012	0.184947	0.681545	6.50885	2.22011e-09	4.37614e-08	10.9198	ENSG00000006652	IFRD1	infectionvsHC.MXE	60070	0.0667251	0.708447	1.94819	0.0543163	0.0957871	-4.67889	ENSG00000006652	IFRD1	SCvsMM.MXE
ENSG00000006652_IFRD1_chr7_+_112456913_112457038_112456001_112456086_112458860_112458912	239401	-0.010504	0.979336	-1.77977	0.077879	0.209361	-5.0539	ENSG00000006652	IFRD1	infectionvsHC.SE	225265	-0.0112114	0.977809	-1.49692	0.137764	0.41023	-5.05524	ENSG00000006652	IFRD1	SCvsMM.SE
ENSG00000006652_IFRD1_chr7_+_112456913_112457038_112458860_112459018_112456001_112456086_112461865_112461916	65013	0.125722	0.661873	6.32165	5.44973e-09	9.76102e-08	10.0431	ENSG00000006652	IFRD1	infectionvsHC.MXE
ENSG00000006652_IFRD1_chr7_+_112458860_112459018_112456913_112457038_112461865_112461916	239405	0.0262367	0.960045	2.28294	0.0243583	0.102665	-4.07901	ENSG00000006652	IFRD1	infectionvsHC.SE
ENSG00000006652_IFRD1_chr7_+_112458860_112459018_112461865_112461916_112456913_112457038_112462000_112462179	65014	0.0670638	0.655309	2.38928	0.018554	0.0435993	-4.25748	ENSG00000006652	IFRD1	infectionvsHC.MXE	60072	0.0414195	0.665064	1.19387	0.235475	0.296944	-5.81909	ENSG00000006652	IFRD1	SCvsMM.MXE
ENSG00000006652_IFRD1_chr7_+_112461865_112461916_112462000_112462179_112458860_112459018_112467980_112468104	65015	-0.00880319	0.202227	-0.421115	0.674479	0.700238	-6.95608	ENSG00000006652	IFRD1	infectionvsHC.MXE
ENSG00000006652_IFRD1_chr7_+_112462000_112462179_112467980_112468115_112461331_112461916_112472218_112472244	65016	-0.0639787	0.314327	-3.53357	0.000597145	0.00248115	-1.12023	ENSG00000006652	IFRD1	infectionvsHC.MXE	60074	-0.0256605	0.305021	-1.15231	0.25206	0.313263	-5.8666	ENSG00000006652	IFRD1	SCvsMM.MXE
ENSG00000006695_COX10_chr17_+_14102117_14102242_14076734_14077056_14159876_14159947	22046	0.113049	0.884926	3.42414	0.000873021	0.0105733	-1.08971	ENSG00000006695	COX10	infectionvsHC.SE
ENSG00000006715_VPS41_chr7_-_38728691_38728791_38741984_38742121_38728541_38728586_38743401_38743542	47451	-0.0320545	0.715545	-1.32356	0.188347	0.270933	-6.1745	ENSG00000006715	VPS41	infectionvsHC.MXE	43743	-0.0445509	0.710883	-1.49564	0.138032	0.195948	-5.42548	ENSG00000006715	VPS41	SCvsMM.MXE
ENSG00000006715_VPS41_chr7_-_38776678_38776776_38789800_38789867_38774114_38774244_38795464_38795611											43744	0.0554513	0.524947	1.92126	0.0576701	0.100161	-4.72845	ENSG00000006715	VPS41	SCvsMM.MXE
ENSG00000006715_VPS41_chr7_-_38796744_38796864_38817816_38817882_38796414_38796526_38821202_38821265	47453	-0.0475678	0.936664	-2.70337	0.00793543	0.0217035	-3.50093	ENSG00000006715	VPS41	infectionvsHC.MXE
ENSG00000006715_VPS41_chr7_-_38817816_38817882_38821202_38821265_38796744_38796864_38830253_38830328	47454	0.0578604	0.511382	2.22725	0.027932	0.0607816	-4.61484	ENSG00000006715	VPS41	infectionvsHC.MXE	43746	-0.0427043	0.519798	-1.43641	0.154142	0.213556	-5.50943	ENSG00000006715	VPS41	SCvsMM.MXE
ENSG00000007047_MARK4_chr19_+_45263318_45263367_45264683_45264749_45262990_45263166_45264839_45264910	7446	0.0845944	0.456727	2.4737	0.0148748	0.0365599	-4.06233	ENSG00000007047	MARK4	infectionvsHC.MXE
ENSG00000007047_MARK4_chr19_+_45264683_45264749_45264839_45264910_45263318_45263367_45266224_45266246	7447	0.0484654	0.322291	1.40456	0.162924	0.243051	-6.06568	ENSG00000007047	MARK4	infectionvsHC.MXE	6897	0.107205	0.32934	2.60628	0.0106136	0.0280483	-3.27607	ENSG00000007047	MARK4	SCvsMM.MXE
ENSG00000007047_MARK4_chr19_+_45264839_45264910_45266224_45266281_45264683_45264749_45271471_45271677	7448	0.0503125	0.491682	1.34981	0.179803	0.261515	-6.13992	ENSG00000007047	MARK4	infectionvsHC.MXE
ENSG00000007047_MARK4_chr19_+_45277922_45278042_45271471_45271708_45278515_45278615	28141	-0.0359761	0.937882	-1.99747	0.0482457	0.157722	-4.65959	ENSG00000007047	MARK4	infectionvsHC.SE	26631	-0.0500515	0.932649	-2.26933	0.0255345	0.210967	-3.71013	ENSG00000007047	MARK4	SCvsMM.SE
ENSG00000007047_MARK4_chr19_+_45277922_45278042_45278515_45278615_45271471_45271708_45280373_45280483	7449	0.0254521	0.295	1.01768	0.311024	0.391643	-6.52863	ENSG00000007047	MARK4	infectionvsHC.MXE
ENSG00000007047_MARK4_chr19_+_45277980_45278042_45271471_45271708_45278515_45278615	28143	-0.0982151	0.836202	-2.38547	0.0187848	0.0882152	-3.853	ENSG00000007047	MARK4	infectionvsHC.SE	26633	-0.10867	0.821785	-2.07485	0.0407621	0.257218	-4.06511	ENSG00000007047	MARK4	SCvsMM.SE
ENSG00000007047_MARK4_chr19_+_45278515_45278615_45280373_45280483_45277922_45278042_45280574_45280734											6900	-0.0826955	0.616564	-1.97088	0.0516208	0.0921758	-4.63665	ENSG00000007047	MARK4	SCvsMM.MXE
ENSG00000007047_MARK4_chr19_+_45278515_45278615_45280574_45280734_45277922_45278042_45287446_45287664											6901	-0.133461	0.681298	-3.23286	0.00168102	0.00713492	-1.61937	ENSG00000007047	MARK4	SCvsMM.MXE
ENSG00000007047_MARK4_chr19_+_45297675_45297954_45299810_45299855_45294348_45294452_45302373_45303693	7452	-0.0332194	0.7203	-0.771706	0.441916	0.506717	-6.74741	ENSG00000007047	MARK4	infectionvsHC.MXE	6902	-0.0737327	0.715468	-1.36126	0.176622	0.237572	-5.61124	ENSG00000007047	MARK4	SCvsMM.MXE
ENSG00000007080_CCDC124_chr19_+_17936409_17936579_17942655_17942845_17933015_17933048_17943260_17943375	1843	0.0274588	0.299527	1.08719	0.279289	0.362421	-6.4561	ENSG00000007080	CCDC124	infectionvsHC.MXE
ENSG00000007129_CEACAM21_chr19_+_41579269_41579628_41579352_41579628_41577199_41577559	5682	0.0955894	0.540495	1.46382	0.146115	0.278788	-5.99622	ENSG00000007129	CEACAM21	infectionvsHC.A3SS	5524	0.0556578	0.554527	0.672778	0.502751	0.655357	-5.9288	ENSG00000007129	CEACAM21	SCvsMM.A3SS
ENSG00000007129_CEACAM21_chr19_+_41584346_41584443_41584349_41584443_41579269_41579628	5683	-0.0722644	0.328729	-0.998822	0.32013	0.464591	-6.56003	ENSG00000007129	CEACAM21	infectionvsHC.A3SS	5525	-0.106754	0.317923	-1.13475	0.25945	0.494266	-5.52841	ENSG00000007129	CEACAM21	SCvsMM.A3SS
ENSG00000007129_CEACAM21_chr19_+_41586153_41586195_41585839_41585871_41586463_41586844	99673	-0.0303525	0.546648	-0.340503	0.734159	0.765615	-6.53912	ENSG00000007129	CEACAM21	infectionvsHC.SE	93708	-0.0168361	0.542022	-0.143969	0.885851	0.889132	-6.02415	ENSG00000007129	CEACAM21	SCvsMM.SE
ENSG00000007168_PAFAH1B1_chr17_+_2665371_2665456_2638098_2638320_2666015_2666090											24977	0.0168532	0.941755	1.28383	0.202358	0.47217	-5.33446	ENSG00000007168	PAFAH1B1	SCvsMM.SE
ENSG00000007168_PAFAH1B1_chr17_+_2670162_2670331_2672654_2672757_2666991_2667198_2674059_2674288	6991	0.0702074	0.743745	4.04279	9.7325e-05	0.000523938	0.589551	ENSG00000007168	PAFAH1B1	infectionvsHC.MXE
ENSG00000007168_PAFAH1B1_chr17_+_2670162_2670331_2674059_2674288_2666991_2667198_2676504_2676606	6992	0.00801995	0.625791	0.481359	0.631201	0.663381	-6.9289	ENSG00000007168	PAFAH1B1	infectionvsHC.MXE	6453	-0.0831413	0.626957	-4.36595	3.19816e-05	0.000364566	2.05967	ENSG00000007168	PAFAH1B1	SCvsMM.MXE
ENSG00000007168_PAFAH1B1_chr17_+_2672654_2672757_2670162_2670331_2674059_2674096	26439	-0.0471529	0.894018	-2.31562	0.0224355	0.0975157	-4.00803	ENSG00000007168	PAFAH1B1	infectionvsHC.SE	24993	0.0777579	0.88716	3.14347	0.00223425	0.0753087	-1.60846	ENSG00000007168	PAFAH1B1	SCvsMM.SE
ENSG00000007168_PAFAH1B1_chr17_+_2674059_2674288_2676504_2676606_2672654_2672757_2680163_2680320	6995	-0.0131396	0.417709	-0.513671	0.608495	0.644329	-6.91284	ENSG00000007168	PAFAH1B1	infectionvsHC.MXE
ENSG00000007202_KIAA0100_chr17_-_28615663_28615798_28614439_28615246_28616095_28616197											19950	0.0331084	0.923766	1.72396	0.0880012	0.34795	-4.71313	ENSG00000007202	KIAA0100	SCvsMM.SE
ENSG00000007202_KIAA0100_chr17_-_28615663_28615798_28616095_28616197_28614439_28615246_28616378_28616509	5616	-0.0116104	0.438891	-0.57168	0.568686	0.610744	-6.8814	ENSG00000007202	KIAA0100	infectionvsHC.MXE
ENSG00000007202_KIAA0100_chr17_-_28615663_28615798_28616378_28616509_28614439_28615246_28616617_28616753											5182	0.061713	0.494872	2.34908	0.0208721	0.0466758	-3.8674	ENSG00000007202	KIAA0100	SCvsMM.MXE
ENSG00000007202_KIAA0100_chr17_-_28616095_28616197_28616378_28616509_28615663_28615798_28616617_28616753	5618	-0.0331795	0.522709	-1.63387	0.105097	0.17379	-5.72395	ENSG00000007202	KIAA0100	infectionvsHC.MXE
ENSG00000007202_KIAA0100_chr17_-_28616888_28616995_28616617_28616753_28617231_28617318	21119	-0.0523431	0.683145	-1.10227	0.272753	0.432002	-6.00198	ENSG00000007202	KIAA0100	infectionvsHC.SE
ENSG00000007202_KIAA0100_chr17_-_28616888_28616999_28616617_28616753_28617231_28617318	21120	-0.0576011	0.826527	-1.7567	0.0817548	0.215431	-5.09317	ENSG00000007202	KIAA0100	infectionvsHC.SE
ENSG00000007202_KIAA0100_chr17_-_28617231_28617318_28618790_28618971_28616666_28616753_28619653_28619775	5619	-0.0217832	0.884073	-0.920974	0.359046	0.435248	-6.62172	ENSG00000007202	KIAA0100	infectionvsHC.MXE
ENSG00000007202_KIAA0100_chr17_-_28618790_28618971_28619653_28619775_28617227_28617318_28619859_28620015	5620	0.0731795	0.509973	3.01357	0.00319414	0.0102479	-2.674	ENSG00000007202	KIAA0100	infectionvsHC.MXE
ENSG00000007202_KIAA0100_chr17_-_28619859_28620015_28620987_28621170_28619653_28619775_28621398_28621498	5621	-0.0214069	0.528582	-0.971317	0.333486	0.412725	-6.5744	ENSG00000007202	KIAA0100	infectionvsHC.MXE
ENSG00000007202_KIAA0100_chr17_-_28621398_28621498_28620987_28621170_28623759_28623966	21130	-0.0240293	0.964091	-1.96036	0.0524852	0.165376	-4.7298	ENSG00000007202	KIAA0100	infectionvsHC.SE
ENSG00000007202_KIAA0100_chr17_-_28621398_28621498_28623759_28623966_28620987_28621170_28624232_28624390	5622	0.0088125	0.592218	0.4504	0.653294	0.681796	-6.94332	ENSG00000007202	KIAA0100	infectionvsHC.MXE
ENSG00000007202_KIAA0100_chr17_-_28623759_28623966_28624232_28624390_28621398_28621498_28628264_28628559	5623	-0.0292141	0.613473	-1.56068	0.121424	0.194238	-5.8384	ENSG00000007202	KIAA0100	infectionvsHC.MXE	5186	-0.0746911	0.609223	-3.33795	0.00120266	0.00555377	-1.31327	ENSG00000007202	KIAA0100	SCvsMM.MXE
ENSG00000007202_KIAA0100_chr17_-_28623759_28623966_28628264_28628559_28621398_28621498_28631478_28631681	5624	-0.0142566	0.527755	-0.592781	0.554524	0.599746	-6.86914	ENSG00000007202	KIAA0100	infectionvsHC.MXE	5187	-0.0868434	0.525681	-3.02353	0.00320544	0.0115101	-2.20559	ENSG00000007202	KIAA0100	SCvsMM.MXE
ENSG00000007202_KIAA0100_chr17_-_28624232_28624390_28628264_28628559_28623759_28623966_28631478_28631681	5625	0.0104548	0.358309	0.493047	0.622946	0.656509	-6.92321	ENSG00000007202	KIAA0100	infectionvsHC.MXE
ENSG00000007202_KIAA0100_chr17_-_28628264_28628559_28624232_28624390_28631478_28631681	21142	-0.0618856	0.801491	-2.56271	0.0117393	0.0644673	-3.44219	ENSG00000007202	KIAA0100	infectionvsHC.SE	19981	0.0335246	0.792489	1.11485	0.267757	0.52045	-5.52649	ENSG00000007202	KIAA0100	SCvsMM.SE
ENSG00000007202_KIAA0100_chr17_-_28632941_28633162_28632048_28632239_28634516_28635609	21146	-0.0288324	0.925236	-1.356	0.177878	0.337084	-5.69728	ENSG00000007202	KIAA0100	infectionvsHC.SE	19984	-0.0130208	0.921043	-0.490593	0.624858	0.727181	-6.00502	ENSG00000007202	KIAA0100	SCvsMM.SE
ENSG00000007202_KIAA0100_chr17_-_28632941_28633162_28633282_28633401_28632048_28632239_28633548_28633751	5627	-0.0809574	0.492818	-3.40217	0.000928185	0.00363356	-1.53191	ENSG00000007202	KIAA0100	infectionvsHC.MXE
ENSG00000007202_KIAA0100_chr17_-_28632941_28633162_28633548_28633751_28632048_28632239_28633894_28634086											5189	0.0507185	0.418489	1.70836	0.090805	0.141931	-5.0975	ENSG00000007202	KIAA0100	SCvsMM.MXE
ENSG00000007202_KIAA0100_chr17_-_28632941_28633162_28633894_28634086_28632048_28632239_28634516_28635609	5629	-0.0698484	0.471436	-2.95661	0.00379468	0.011752	-2.83161	ENSG00000007202	KIAA0100	infectionvsHC.MXE	5190	0.12303	0.461277	4.52152	1.75618e-05	0.00023557	2.62405	ENSG00000007202	KIAA0100	SCvsMM.MXE
ENSG00000007202_KIAA0100_chr17_-_28633282_28633329_28632941_28633162_28633548_28633653	21150	-0.102965	0.747636	-2.26588	0.0254182	0.105566	-4.11568	ENSG00000007202	KIAA0100	infectionvsHC.SE	19985	-0.0264863	0.73266	-0.460517	0.646209	0.738283	-6.01876	ENSG00000007202	KIAA0100	SCvsMM.SE
ENSG00000007202_KIAA0100_chr17_-_28633282_28633401_28632941_28633162_28633548_28633751	21156	-0.0344774	0.9331	-2.08916	0.0390025	0.138035	-4.48088	ENSG00000007202	KIAA0100	infectionvsHC.SE	19988	-0.0349989	0.928085	-1.68797	0.0947317	0.357197	-4.7704	ENSG00000007202	KIAA0100	SCvsMM.SE
ENSG00000007202_KIAA0100_chr17_-_28633282_28633401_28633548_28633751_28632941_28633162_28633894_28634086	5630	0.0387527	0.520491	1.61618	0.108873	0.178452	-5.75208	ENSG00000007202	KIAA0100	infectionvsHC.MXE	5191	0.0227119	0.526128	0.758044	0.450284	0.502865	-6.23526	ENSG00000007202	KIAA0100	SCvsMM.MXE
ENSG00000007202_KIAA0100_chr17_-_28633282_28633401_28633894_28634086_28632941_28633162_28634516_28635609	5631	0.0438338	0.542145	1.78488	0.0769909	0.136488	-5.4721	ENSG00000007202	KIAA0100	infectionvsHC.MXE	5192	0.0618018	0.548521	2.03947	0.0441547	0.0817524	-4.50625	ENSG00000007202	KIAA0100	SCvsMM.MXE
ENSG00000007202_KIAA0100_chr17_-_28633548_28633751_28632048_28632239_28634516_28635609	21160	-0.0115364	0.691626	-0.162364	0.871326	0.874672	-6.58513	ENSG00000007202	KIAA0100	infectionvsHC.SE	19992	-0.0347859	0.689901	-0.387954	0.698956	0.767911	-5.96346	ENSG00000007202	KIAA0100	SCvsMM.SE
ENSG00000007202_KIAA0100_chr17_-_28633894_28634086_28632048_28632239_28634516_28635609	21165	-0.0465864	0.915127	-1.95232	0.0534444	0.16723	-4.74485	ENSG00000007202	KIAA0100	infectionvsHC.SE	19997	0.0123691	0.908351	0.410474	0.682392	0.75825	-6.03969	ENSG00000007202	KIAA0100	SCvsMM.SE
ENSG00000007202_KIAA0100_chr17_-_28633894_28634086_28633548_28633751_28634516_28635609	21169	-0.036	0.859736	-1.59227	0.114197	0.263144	-5.35905	ENSG00000007202	KIAA0100	infectionvsHC.SE	20001	0.0379398	0.8545	1.37148	0.17349	0.447622	-5.22457	ENSG00000007202	KIAA0100	SCvsMM.SE
ENSG00000007202_KIAA0100_chr17_-_28636964_28637170_28634516_28635609_28637835_28638094	21170	0.0236888	0.964618	2.5017	0.0138337	0.0718363	-3.58665	ENSG00000007202	KIAA0100	infectionvsHC.SE
ENSG00000007202_KIAA0100_chr17_-_28636964_28637170_28637835_28638094_28634516_28635609_28638251_28638415	5633	-0.0757061	0.441618	-3.43136	0.000842383	0.00334157	-1.44154	ENSG00000007202	KIAA0100	infectionvsHC.MXE
ENSG00000007202_KIAA0100_chr17_-_28636964_28637170_28638523_28638642_28634516_28635609_28639314_28639460	5634	-0.065387	0.638436	-3.4542	0.000780512	0.00312641	-1.3704	ENSG00000007202	KIAA0100	infectionvsHC.MXE	5195	-0.0453198	0.628926	-1.98679	0.0498004	0.0897491	-4.60678	ENSG00000007202	KIAA0100	SCvsMM.MXE
ENSG00000007202_KIAA0100_chr17_-_28637835_28638094_28638251_28638415_28636964_28637170_28638523_28638642	5635	0.0326995	0.489318	1.60118	0.112157	0.182545	-5.77569	ENSG00000007202	KIAA0100	infectionvsHC.MXE	5196	-0.11272	0.494074	-5.00858	2.49595e-06	5.54945e-05	4.46953	ENSG00000007202	KIAA0100	SCvsMM.MXE
ENSG00000007202_KIAA0100_chr17_-_28638251_28638415_28634516_28635609_28639314_28639460											20009	0.100957	0.225776	0.841166	0.402893	0.602847	-5.68863	ENSG00000007202	KIAA0100	SCvsMM.SE
ENSG00000007202_KIAA0100_chr17_-_28639574_28639642_28643163_28643311_28639060_28639460_28643609_28643659	5637	-0.116556	0.523773	-4.46779	1.9004e-05	0.000126458	2.14599	ENSG00000007202	KIAA0100	infectionvsHC.MXE	5198	-0.103988	0.506819	-3.37465	0.00106811	0.00509653	-1.20453	ENSG00000007202	KIAA0100	SCvsMM.MXE
ENSG00000007202_KIAA0100_chr17_-_28639574_28640025_28639574_28639642_28639900_28640025	636	0.215322	0.337627	8.51165	9.38e-14	1.40502e-12	20.6001	ENSG00000007202	KIAA0100	infectionvsHC.RI	631	-0.0763341	0.368947	-2.48227	0.0148148	0.0813046	-3.30777	ENSG00000007202	KIAA0100	SCvsMM.RI
ENSG00000007202_KIAA0100_chr17_-_28639574_28640025_28643163_28643659_28639315_28639460_28644057_28644187	5638	-0.0739428	0.3865	-2.68059	0.00846033	0.022885	-3.55856	ENSG00000007202	KIAA0100	infectionvsHC.MXE
ENSG00000007202_KIAA0100_chr17_-_28639900_28640025_28643163_28643311_28639574_28639642_28643609_28643659											5200	-0.161415	0.513617	-5.07292	1.91374e-06	4.58825e-05	4.72161	ENSG00000007202	KIAA0100	SCvsMM.MXE
ENSG00000007202_KIAA0100_chr17_-_28639900_28640025_28643609_28643659_28639574_28639642_28644057_28644187	5640	0.0373816	0.421382	1.24971	0.214013	0.298306	-6.26825	ENSG00000007202	KIAA0100	infectionvsHC.MXE
ENSG00000007202_KIAA0100_chr17_-_28640559_28640683_28641888_28642078_28639574_28640025_28642274_28642335	5641	-0.0172686	0.467118	-0.83044	0.408059	0.478264	-6.70056	ENSG00000007202	KIAA0100	infectionvsHC.MXE	5202	-0.0368248	0.464606	-1.41399	0.160604	0.220663	-5.54035	ENSG00000007202	KIAA0100	SCvsMM.MXE
ENSG00000007202_KIAA0100_chr17_-_28640559_28640683_28642274_28642335_28639574_28640025_28642868_28642987	5642	-0.0318856	0.390127	-1.15301	0.251365	0.335685	-6.3831	ENSG00000007202	KIAA0100	infectionvsHC.MXE
ENSG00000007202_KIAA0100_chr17_-_28640559_28640683_28643163_28643311_28639900_28640025_28643609_28643659	5644	-0.0349375	0.447082	-1.52515	0.130044	0.20487	-5.89214	ENSG00000007202	KIAA0100	infectionvsHC.MXE	5205	-0.137654	0.442	-5.52053	2.87974e-07	1.13154e-05	6.52352	ENSG00000007202	KIAA0100	SCvsMM.MXE
ENSG00000007202_KIAA0100_chr17_-_28641888_28642078_28640559_28640683_28642274_28642335	21208	0.0226769	0.949191	1.61153	0.109933	0.257126	-5.32918	ENSG00000007202	KIAA0100	infectionvsHC.SE	20040	0.0167426	0.952489	0.970359	0.334358	0.559603	-5.66979	ENSG00000007202	KIAA0100	SCvsMM.SE
ENSG00000007202_KIAA0100_chr17_-_28641888_28642078_28642274_28642335_28640559_28640683_28642868_28642987	5645	-0.0822952	0.4538	-2.90543	0.00442136	0.0133338	-2.97106	ENSG00000007202	KIAA0100	infectionvsHC.MXE
ENSG00000007202_KIAA0100_chr17_-_28641888_28642078_28642868_28642987_28640559_28640683_28643163_28643311	5646	-0.0454082	0.308009	-1.9866	0.0494116	0.0961415	-5.10302	ENSG00000007202	KIAA0100	infectionvsHC.MXE
ENSG00000007202_KIAA0100_chr17_-_28641888_28642078_28643163_28643311_28640559_28640683_28643609_28643659	5647	-0.0824375	0.499991	-3.21618	0.00169885	0.00605068	-2.09285	ENSG00000007202	KIAA0100	infectionvsHC.MXE
ENSG00000007202_KIAA0100_chr17_-_28642274_28642335_28642868_28642987_28641888_28642078_28643163_28643311											5209	0.00506024	0.416532	0.144324	0.885548	0.896787	-6.50821	ENSG00000007202	KIAA0100	SCvsMM.MXE
ENSG00000007202_KIAA0100_chr17_-_28642274_28642335_28643163_28643311_28641888_28642078_28643609_28643659	5649	-0.0417939	0.596973	-1.57747	0.11751	0.189031	-5.81258	ENSG00000007202	KIAA0100	infectionvsHC.MXE
ENSG00000007202_KIAA0100_chr17_-_28642274_28642335_28643163_28643659_28641888_28642078_28644057_28644187	5651	0.0242793	0.459373	0.74834	0.455826	0.518028	-6.7651	ENSG00000007202	KIAA0100	infectionvsHC.MXE
ENSG00000007202_KIAA0100_chr17_-_28642274_28642335_28643609_28643659_28641888_28642078_28644057_28644187	5652	0.0110851	0.509973	0.32361	0.746837	0.765145	-6.99239	ENSG00000007202	KIAA0100	infectionvsHC.MXE
ENSG00000007202_KIAA0100_chr17_-_28642868_28642987_28642062_28642335_28643609_28643659	21231	-0.0135824	0.966518	-1.13295	0.259703	0.418948	-5.9684	ENSG00000007202	KIAA0100	infectionvsHC.SE	20063	-0.0151314	0.964543	-1.01214	0.314069	0.548222	-5.63035	ENSG00000007202	KIAA0100	SCvsMM.SE
ENSG00000007202_KIAA0100_chr17_-_28642868_28642987_28643163_28643311_28642274_28642335_28643609_28643659											5214	-0.0665455	0.430213	-2.62866	0.00998443	0.0267443	-3.22209	ENSG00000007202	KIAA0100	SCvsMM.MXE
ENSG00000007202_KIAA0100_chr17_-_28643163_28643311_28642274_28642335_28643609_28643659	21238	-0.0161609	0.955627	-1.05543	0.293542	0.451355	-6.05151	ENSG00000007202	KIAA0100	infectionvsHC.SE	20070	-0.0315093	0.953277	-1.68244	0.095802	0.359142	-4.77909	ENSG00000007202	KIAA0100	SCvsMM.SE
ENSG00000007202_KIAA0100_chr17_-_28643163_28643311_28642868_28642987_28643609_28643659											20072	0.0279912	0.89883	1.32954	0.186886	0.460366	-5.27801	ENSG00000007202	KIAA0100	SCvsMM.SE
ENSG00000007202_KIAA0100_chr17_-_28643163_28643659_28643163_28643311_28643609_28643659	637	0.172338	0.306145	7.58778	1.0921e-11	1.20985e-10	15.8983	ENSG00000007202	KIAA0100	infectionvsHC.RI	632	0.0682256	0.331213	2.46265	0.0155975	0.0842007	-3.35183	ENSG00000007202	KIAA0100	SCvsMM.RI
ENSG00000007202_KIAA0100_chr17_-_28643163_28643659_28643609_28643659_28642274_28642335	848	0.0649758	0.884688	1.8089	0.0732173	0.149103	-5.54704	ENSG00000007202	KIAA0100	infectionvsHC.A5SS	813	-0.056053	0.894226	-1.39678	0.165797	0.436344	-5.20392	ENSG00000007202	KIAA0100	SCvsMM.A5SS
ENSG00000007202_KIAA0100_chr17_-_28643163_28643659_28643609_28643659_28642868_28642987	849	0.0664234	0.834798	2.56514	0.01167	0.0361884	-3.95969	ENSG00000007202	KIAA0100	infectionvsHC.A5SS	814	0.0512639	0.844548	1.6118	0.110386	0.37479	-4.89981	ENSG00000007202	KIAA0100	SCvsMM.A5SS
ENSG00000007237_GAS7_chr17_-_9940125_9940200_9943120_9943236_9934165_9934244_9946893_9946983	5855	-0.0392261	0.665855	-1.68477	0.0948201	0.160415	-5.64142	ENSG00000007237	GAS7	infectionvsHC.MXE
ENSG00000007237_GAS7_chr17_-_9943120_9943236_9946893_9946983_9940125_9940200_9959201_9959255	5856	0.0219029	0.482655	1.17888	0.240946	0.325806	-6.35325	ENSG00000007237	GAS7	infectionvsHC.MXE	5395	-0.0328686	0.48584	-1.41556	0.160146	0.220227	-5.5382	ENSG00000007237	GAS7	SCvsMM.MXE
ENSG00000007237_GAS7_chr17_-_9946893_9946983_9959201_9959255_9943120_9943236_9969676_9969762	5857	0.0566636	0.397609	2.31213	0.0226004	0.0512496	-4.43048	ENSG00000007237	GAS7	infectionvsHC.MXE
ENSG00000007237_GAS7_chr17_-_9946893_9946983_9959201_9959255_9943208_9943236_9981803_9981884	5860	0.0545386	0.105418	3.32056	0.00121361	0.00456327	-1.78122	ENSG00000007237	GAS7	infectionvsHC.MXE	5399	0.00742716	0.113351	0.360402	0.719339	0.746891	-6.45433	ENSG00000007237	GAS7	SCvsMM.MXE
ENSG00000007237_GAS7_chr17_-_9946893_9946983_9969676_9969762_9943120_9943236_9981803_9981884	5858	0.0802101	0.438918	3.85277	0.000195187	0.000954486	-0.0690938	ENSG00000007237	GAS7	infectionvsHC.MXE
ENSG00000007237_GAS7_chr17_-_9946893_9946983_9981803_9981884_9943120_9943236_10019776_10019897	5859	0.0690891	0.308227	2.62451	0.00988969	0.0260516	-3.69865	ENSG00000007237	GAS7	infectionvsHC.MXE	5398	0.068977	0.318277	2.12449	0.0362018	0.0705801	-4.33895	ENSG00000007237	GAS7	SCvsMM.MXE
ENSG00000007237_GAS7_chr17_-_9959201_9959255_9969676_9969762_9946893_9946983_9981803_9981884	5861	0.0967699	0.420882	4.56768	1.27566e-05	8.93431e-05	2.52766	ENSG00000007237	GAS7	infectionvsHC.MXE	5400	0.0689266	0.434957	2.67405	0.00881083	0.0243917	-3.11139	ENSG00000007237	GAS7	SCvsMM.MXE
ENSG00000007237_GAS7_chr17_-_9959201_9959255_9981803_9981884_9946893_9946983_10019776_10019897	5862	0.111932	0.340464	4.54139	1.41752e-05	9.79038e-05	2.42663	ENSG00000007237	GAS7	infectionvsHC.MXE	5401	0.147003	0.356745	5.36337	5.64901e-07	1.86059e-05	5.88166	ENSG00000007237	GAS7	SCvsMM.MXE
ENSG00000007237_GAS7_chr17_-_9969676_9969762_9959201_9959255_9981803_9981884	22166	-0.0461662	0.865736	-3.06046	0.00277778	0.0245474	-2.15094	ENSG00000007237	GAS7	infectionvsHC.SE
ENSG00000007237_GAS7_chr17_-_9969676_9969762_9981803_9981884_9959201_9959255_10019776_10019897											5403	0.0699814	0.421117	2.53458	0.0128777	0.0324235	-3.44632	ENSG00000007237	GAS7	SCvsMM.MXE
ENSG00000007237_GAS7_chr17_-_9981803_9981884_10019776_10019897_9959201_9959255_10036433_10036662	5865	-0.0446822	0.737755	-1.03314	0.303768	0.384852	-6.51291	ENSG00000007237	GAS7	infectionvsHC.MXE	5404	0.149823	0.731255	2.88958	0.00477033	0.0154156	-2.56379	ENSG00000007237	GAS7	SCvsMM.MXE
ENSG00000007237_GAS7_chr17_-_9981803_9981884_10019776_10019897_9969676_9969762_10036433_10036747											5405	0.158775	0.334532	4.49931	1.9145e-05	0.000252669	2.54269	ENSG00000007237	GAS7	SCvsMM.MXE
ENSG00000007237_GAS7_chr17_-_9981803_9981884_10019776_10019897_9969676_9969762_10198207_10198551	5867	-0.020379	0.230773	-0.749507	0.455125	0.517488	-6.76423	ENSG00000007237	GAS7	infectionvsHC.MXE
ENSG00000007255_TRAPPC6A_chr19_-_45165126_45165194_45164724_45164970_45178092_45178211											62512	-0.0224359	0.896447	-0.593632	0.554184	0.690582	-5.95141	ENSG00000007255	TRAPPC6A	SCvsMM.SE
ENSG00000007255_TRAPPC6A_chr19_-_45165126_45165194_45164724_45164970_45178134_45178237	66234	-0.0183059	0.853982	-0.551991	0.582076	0.662867	-6.4498	ENSG00000007255	TRAPPC6A	infectionvsHC.SE	62513	-0.0315575	0.851319	-0.758423	0.450095	0.634083	-5.8447	ENSG00000007255	TRAPPC6A	SCvsMM.SE
ENSG00000007255_TRAPPC6A_chr19_-_45178092_45178237_45178134_45178237_45165126_45165194	2468	0.0484242	0.507818	1.13789	0.257635	0.367845	-6.51928	ENSG00000007255	TRAPPC6A	infectionvsHC.A5SS
ENSG00000007264_MATK_chr19_-_3778508_3778592_3777974_3778422_3778991_3779187	264550	-0.0494674	0.882361	-1.17141	0.244014	0.404574	-5.92348	ENSG00000007264	MATK	infectionvsHC.SE
ENSG00000007264_MATK_chr19_-_3778508_3778595_3777969_3778422_3778991_3779187	264551	-0.021879	0.956491	-1.2577	0.211166	0.372814	-5.82258	ENSG00000007264	MATK	infectionvsHC.SE
ENSG00000007264_MATK_chr19_-_3778508_3778595_3778991_3779187_3777969_3778422_3779377_3779451	71867	0.0146848	0.688736	0.521345	0.603157	0.639561	-6.90887	ENSG00000007264	MATK	infectionvsHC.MXE
ENSG00000007264_MATK_chr19_-_3783125_3783297_3783125_3783219_3783813_3784033	13568	0.0260228	0.097578	1.32417	0.188211	0.326078	-6.1878	ENSG00000007264	MATK	infectionvsHC.A3SS	13188	0.0868398	0.101398	3.55006	0.000605495	0.0297818	-0.457763	ENSG00000007264	MATK	SCvsMM.A3SS
ENSG00000007264_MATK_chr19_-_3784337_3784451_3784824_3784884_3784123_3784239_3786168_3786413	71870	-0.00613032	0.148136	-0.194336	0.846265	0.855852	-7.0259	ENSG00000007264	MATK	infectionvsHC.MXE	66369	0.0136221	0.147245	0.343718	0.731811	0.758272	-6.46013	ENSG00000007264	MATK	SCvsMM.MXE
ENSG00000007264_MATK_chr19_-_3785063_3785286_3784824_3784884_3786168_3786282	264564	-0.0468958	0.81855	-1.55064	0.12389	0.274123	-5.4217	ENSG00000007264	MATK	infectionvsHC.SE	248814	-0.0116157	0.811667	-0.290001	0.772461	0.811596	-6.0402	ENSG00000007264	MATK	SCvsMM.SE
ENSG00000007312_CD79B_chr17_-_63930073_63930385_63929769_63929888_63931334_63931385	17564	0.218932	0.6859	5.14665	1.17094e-06	7.25315e-05	5.13095	ENSG00000007312	CD79B	infectionvsHC.SE	16605	-0.0111391	0.717745	-0.205997	0.837239	0.851336	-6.10031	ENSG00000007312	CD79B	SCvsMM.SE
ENSG00000007341_ST7L_chr1_-_112540778_112540872_112523517_112526111_112541950_112541975	154017	-0.0325451	0.511373	-0.345871	0.730153	0.762716	-6.53469	ENSG00000007341	ST7L	infectionvsHC.SE
ENSG00000007341_ST7L_chr1_-_112581991_112582106_112583971_112584126_112578344_112578417_112591524_112591603											38279	0.0969025	0.611255	1.66425	0.0993284	0.152151	-5.1689	ENSG00000007341	ST7L	SCvsMM.MXE
ENSG00000007341_ST7L_chr1_-_112616812_112616895_112616812_112616844_112618246_112618369											8104	-0.13871	0.836495	-1.99015	0.0495006	0.269231	-4.27625	ENSG00000007341	ST7L	SCvsMM.A3SS
ENSG00000007341_ST7L_chr1_-_112618246_112618369_112616812_112616895_112618908_112619418	154101	0.0297639	0.259396	0.456346	0.649076	0.707863	-6.49429	ENSG00000007341	ST7L	infectionvsHC.SE
ENSG00000007376_RPUSD1_chr16_-_787067_787179_787076_787179_786826_786928	1254	0.0154647	0.126111	0.361599	0.718357	0.74744	-7.0978	ENSG00000007376	RPUSD1	infectionvsHC.A5SS	1211	-0.0504902	0.128402	-0.903102	0.368824	0.614544	-5.7423	ENSG00000007376	RPUSD1	SCvsMM.A5SS
ENSG00000007376_RPUSD1_chr16_-_787555_787645_787353_787477_788255_788334	30579	0.0697824	0.507897	0.673196	0.502426	0.608944	-6.36505	ENSG00000007376	RPUSD1	infectionvsHC.SE	28933	-0.115006	0.519407	-0.858486	0.393157	0.597347	-5.72006	ENSG00000007376	RPUSD1	SCvsMM.SE
ENSG00000007376_RPUSD1_chr16_-_787555_787744_787343_787477_788255_788329	30580	0.0709121	0.684308	0.892106	0.374341	0.516373	-6.20534	ENSG00000007376	RPUSD1	infectionvsHC.SE	28934	-0.0884296	0.694912	-0.861805	0.39106	0.595638	-5.72463	ENSG00000007376	RPUSD1	SCvsMM.SE
ENSG00000007402_CACNA2D2_chr3_-_50364887_50364976_50364887_50364970_50365074_50365184	6160	0.0396908	0.377913	0.487863	0.626805	0.678981	-6.92384	ENSG00000007402	CACNA2D2	infectionvsHC.A3SS
ENSG00000007402_CACNA2D2_chr3_-_50364887_50365184_50364887_50364970_50365074_50365184	2923	0.175242	0.413194	2.20974	0.0294349	0.0417109	-4.971	ENSG00000007402	CACNA2D2	infectionvsHC.RI	2908	0.190304	0.441805	1.80046	0.0754316	0.217975	-4.57684	ENSG00000007402	CACNA2D2	SCvsMM.RI
ENSG00000007402_CACNA2D2_chr3_-_50364887_50365184_50364887_50364976_50365074_50365184	2924	0.0941375	0.550573	1.05046	0.296127	0.33009	-6.8144	ENSG00000007402	CACNA2D2	infectionvsHC.RI
ENSG00000007516_BAIAP3_chr16_+_1339112_1339244_1339163_1339244_1338901_1338989											9757	-0.0543961	0.113564	-0.780518	0.437439	0.618189	-5.80047	ENSG00000007516	BAIAP3	SCvsMM.A3SS
ENSG00000007516_BAIAP3_chr16_+_1344021_1344317_1344021_1344146_1344226_1344317	4704	0.110065	0.43437	1.13991	0.257029	0.291885	-6.66658	ENSG00000007516	BAIAP3	infectionvsHC.RI
ENSG00000007520_TSR3_chr16_-_1349888_1349952_1349239_1349608_1350057_1350234	30487	-0.0107992	0.961709	-0.963964	0.337181	0.487975	-6.14216	ENSG00000007520	TSR3	infectionvsHC.SE	28853	-0.0301172	0.960138	-2.14935	0.0341744	0.236826	-3.95215	ENSG00000007520	TSR3	SCvsMM.SE
ENSG00000007541_PIGQ_chr16_+_578784_578938_579068_579180_578378_578505_580182_580263											10001	-0.160141	0.438947	-2.9567	0.00391468	0.01341	-2.38599	ENSG00000007541	PIGQ	SCvsMM.MXE
ENSG00000007541_PIGQ_chr16_+_580182_580972_580182_580263_580857_580972	1228	0.060258	0.135118	1.5299	0.128894	0.157201	-6.21496	ENSG00000007541	PIGQ	infectionvsHC.RI	1222	-0.0222092	0.143883	-0.447126	0.655805	0.713748	-6.10127	ENSG00000007541	PIGQ	SCvsMM.RI
ENSG00000007541_PIGQ_chr16_+_581198_581341_580857_580972_582247_582309	40835	0.0609909	0.12101	1.14983	0.25283	0.413268	-5.94555	ENSG00000007541	PIGQ	infectionvsHC.SE	38575	-0.0531785	0.130303	-0.757343	0.450844	0.634383	-5.8038	ENSG00000007541	PIGQ	SCvsMM.SE
ENSG00000007541_PIGQ_chr16_+_582247_582309_580182_580972_582882_582893	40839	-0.0649794	0.754112	-0.932112	0.35338	0.500826	-6.16947	ENSG00000007541	PIGQ	infectionvsHC.SE	38579	-0.0336988	0.744396	-0.37269	0.710246	0.773786	-6.0127	ENSG00000007541	PIGQ	SCvsMM.SE
ENSG00000007545_CRAMP1_chr16_+_1632211_1632365_1637823_1637907_1625972_1626166_1641138_1641187	8066	0.0632739	0.663945	1.99946	0.0479822	0.0939096	-5.07823	ENSG00000007545	CRAMP1	infectionvsHC.MXE
ENSG00000007923_DNAJC11_chr1_-_6637446_6638364_6637446_6637504_6638294_6638364	3541	0.0903085	0.136673	4.45979	1.97809e-05	6.17825e-05	1.81109	ENSG00000007923	DNAJC11	infectionvsHC.RI
ENSG00000007923_DNAJC11_chr1_-_6638294_6638364_6639901_6640057_6637446_6637504_6644557_6644674	37296	0.0427021	0.571991	1.30308	0.195224	0.278315	-6.20102	ENSG00000007923	DNAJC11	infectionvsHC.MXE
ENSG00000007923_DNAJC11_chr1_-_6678393_6678467_6667708_6667810_6680907_6681037	138177	-0.018766	0.951964	-1.00834	0.315509	0.469788	-6.0992	ENSG00000007923	DNAJC11	infectionvsHC.SE
ENSG00000007944_MYLIP_chr6_+_16130556_16130747_16129124_16129409_16141624_16141810	197353	0.0192473	0.784073	1.1613	0.248037	0.408418	-5.93656	ENSG00000007944	MYLIP	infectionvsHC.SE	185737	-0.056379	0.786872	-2.82982	0.00569446	0.109712	-2.42837	ENSG00000007944	MYLIP	SCvsMM.SE
ENSG00000007944_MYLIP_chr6_+_16130556_16130747_16129124_16129409_16143019_16143217	197354	-0.025496	0.9599	-2.51013	0.0135259	0.0706799	-3.56689	ENSG00000007944	MYLIP	infectionvsHC.SE	185738	0.0124469	0.956191	0.970697	0.33419	0.559517	-5.66948	ENSG00000007944	MYLIP	SCvsMM.SE
ENSG00000007944_MYLIP_chr6_+_16130556_16130747_16143019_16143217_16129124_16129409_16143698_16143863	53628	0.0942952	0.510455	4.55625	1.33555e-05	9.30547e-05	2.4837	ENSG00000007944	MYLIP	infectionvsHC.MXE	49475	0.0538598	0.52417	2.15162	0.03394	0.0671464	-4.28426	ENSG00000007944	MYLIP	SCvsMM.MXE
ENSG00000007944_MYLIP_chr6_+_16130556_16130747_16143698_16143863_16129124_16129409_16144896_16145317											49476	0.0502552	0.475989	1.88149	0.0629394	0.107149	-4.80044	ENSG00000007944	MYLIP	SCvsMM.MXE
ENSG00000007944_MYLIP_chr6_+_16141624_16141810_16129170_16129409_16143019_16143217	197357	-0.0243737	0.967609	-2.73342	0.00730727	0.0468246	-3.02166	ENSG00000007944	MYLIP	infectionvsHC.SE	185741	0.0156802	0.964064	1.38882	0.168169	0.44294	-5.20201	ENSG00000007944	MYLIP	SCvsMM.SE
ENSG00000007944_MYLIP_chr6_+_16141624_16141810_16130556_16130747_16143019_16143217	197360	-0.0410093	0.917518	-2.9726	0.00362916	0.0293735	-2.39309	ENSG00000007944	MYLIP	infectionvsHC.SE	185744	0.0468368	0.911553	2.7741	0.00667704	0.118449	-2.56656	ENSG00000007944	MYLIP	SCvsMM.SE
ENSG00000007944_MYLIP_chr6_+_16141624_16141810_16143019_16143217_16129170_16129409_16143698_16143863											49477	0.112358	0.212245	3.79485	0.000258741	0.00173162	0.104724	ENSG00000007944	MYLIP	SCvsMM.MXE
ENSG00000007944_MYLIP_chr6_+_16141624_16141810_16143698_16143863_16129170_16129409_16144896_16145317	53631	-0.0127327	0.183682	-0.535973	0.593041	0.630839	-6.90115	ENSG00000007944	MYLIP	infectionvsHC.MXE	49478	0.0986199	0.18183	3.47817	0.000760851	0.00391367	-0.892865	ENSG00000007944	MYLIP	SCvsMM.MXE
ENSG00000007944_MYLIP_chr6_+_16141624_16141810_16143698_16143863_16130556_16130747_16144896_16145317	53633	-0.068766	0.403236	-3.50333	0.000661606	0.00271069	-1.21607	ENSG00000007944	MYLIP	infectionvsHC.MXE
ENSG00000007944_MYLIP_chr6_+_16143019_16143217_16144896_16145317_16141624_16141810_16146661_16146881	53635	-0.0145891	0.800845	-0.902351	0.368809	0.443971	-6.63859	ENSG00000007944	MYLIP	infectionvsHC.MXE
ENSG00000007944_MYLIP_chr6_+_16143698_16143863_16143019_16143217_16144896_16145317											185756	0.0371073	0.677053	1.83024	0.0703832	0.319817	-4.53749	ENSG00000007944	MYLIP	SCvsMM.SE
ENSG00000008018_PSMB1_chr6_-_170543600_170543730_170546102_170546184_170537233_170537340_170549005_170549113	24887	-0.0148271	0.572455	-0.68847	0.492582	0.547942	-6.80798	ENSG00000008018	PSMB1	infectionvsHC.MXE
ENSG00000008018_PSMB1_chr6_-_170546102_170546184_170549005_170549113_170543600_170543730_170553129_170553341	24888	0.0590612	0.342845	2.89417	0.00457138	0.0136712	-3.00145	ENSG00000008018	PSMB1	infectionvsHC.MXE
ENSG00000008128_CDK11A_chr1_-_1703475_1703940_1703475_1703624_1703823_1703940	3807	0.134845	0.361556	4.90145	3.34571e-06	1.24629e-05	3.52863	ENSG00000008128	CDK11A	infectionvsHC.RI
ENSG00000008128_CDK11A_chr1_-_1704038_1704344_1704038_1704146_1704222_1704344	3808	0.196486	0.349815	4.35375	3.039e-05	8.95284e-05	1.4025	ENSG00000008128	CDK11A	infectionvsHC.RI	3792	0.0178462	0.378924	0.315292	0.753248	0.781205	-6.14853	ENSG00000008128	CDK11A	SCvsMM.RI
ENSG00000008128_CDK11A_chr1_-_1704222_1704655_1704222_1704344_1704549_1704655	3809	0.147424	0.735083	3.9554	0.000136453	0.000345518	-0.0320224	ENSG00000008128	CDK11A	infectionvsHC.RI	3793	0.0522301	0.756924	1.15867	0.249565	0.421665	-5.55063	ENSG00000008128	CDK11A	SCvsMM.RI
ENSG00000008128_CDK11A_chr1_-_1707408_1707584_1707524_1707584_1705641_1705732	5345	0.0312255	0.683287	0.901438	0.369357	0.47039	-6.75724	ENSG00000008128	CDK11A	infectionvsHC.A5SS	5177	-0.14673	0.687913	-3.67554	0.000398321	0.0173175	-0.0911237	ENSG00000008128	CDK11A	SCvsMM.A5SS
ENSG00000008128_CDK11A_chr1_-_1712263_1712427_1712263_1712400_1716345_1716478	8177	0.0731566	0.197606	2.00083	0.0478921	0.123826	-5.0899	ENSG00000008128	CDK11A	infectionvsHC.A3SS	7952	-0.0154435	0.208344	-0.333146	0.739771	0.787364	-6.13279	ENSG00000008128	CDK11A	SCvsMM.A3SS
ENSG00000008128_CDK11A_chr1_-_1719327_1719455_1719357_1719455_1716345_1716478	5348	0.181587	0.555807	4.74532	6.34435e-06	5.8651e-05	3.09966	ENSG00000008128	CDK11A	infectionvsHC.A5SS
ENSG00000008128_CDK11A_chr1_-_1722587_1722634_1721595_1721711_1722707_1722831	150678	0.0604973	0.174472	2.07767	0.0401142	0.140523	-4.50267	ENSG00000008128	CDK11A	infectionvsHC.SE
ENSG00000008128_CDK11A_chr1_-_1722587_1722831_1722587_1722634_1722707_1722831	3810	0.135331	0.902626	4.23866	4.76374e-05	0.000134166	0.99846	ENSG00000008128	CDK11A	infectionvsHC.RI	3794	-0.0244561	0.921598	-0.722504	0.471802	0.598508	-5.90546	ENSG00000008128	CDK11A	SCvsMM.RI
ENSG00000008128_CDK11A_chr1_-_1722587_1722831_1722707_1722831_1721595_1721711	5350	0.131463	0.294853	3.58591	0.000503832	0.00264255	-1.06834	ENSG00000008128	CDK11A	infectionvsHC.A5SS	5182	-0.0431652	0.314151	-0.963596	0.337741	0.59568	-5.72712	ENSG00000008128	CDK11A	SCvsMM.A5SS
ENSG00000008130_NADK_chr1_-_1754050_1754208_1753566_1753649_1754283_1754383	123446	-0.0330691	0.918991	-2.12781	0.0355887	0.130366	-4.40333	ENSG00000008130	NADK	infectionvsHC.SE	116175	0.0302705	0.914181	1.56252	0.121527	0.390007	-4.96109	ENSG00000008130	NADK	SCvsMM.SE
ENSG00000008130_NADK_chr1_-_1754543_1754698_1755373_1755476_1754283_1754383_1756257_1756343	33216	-0.0287168	0.329273	-1.3119	0.192241	0.275294	-6.18965	ENSG00000008130	NADK	infectionvsHC.MXE
ENSG00000008130_NADK_chr1_-_1754543_1754698_1756257_1756343_1754283_1754383_1756502_1756608											30549	-0.0928817	0.430649	-3.43315	0.00088252	0.00438723	-1.0293	ENSG00000008130	NADK	SCvsMM.MXE
ENSG00000008130_NADK_chr1_-_1754543_1754698_1757180_1757310_1754283_1754383_1761951_1762035	33218	0.0632979	0.482091	3.19755	0.00180256	0.00636472	-2.14761	ENSG00000008130	NADK	infectionvsHC.MXE
ENSG00000008130_NADK_chr1_-_1755373_1755476_1754543_1754698_1756257_1756327	123457	-0.0234468	0.832964	-0.891101	0.374823	0.516603	-6.2086	ENSG00000008130	NADK	infectionvsHC.SE	116185	0.0216123	0.829553	0.651652	0.516216	0.668216	-5.91678	ENSG00000008130	NADK	SCvsMM.SE
ENSG00000008130_NADK_chr1_-_1756502_1756608_1756003_1756343_1757180_1757310	123469	-0.0434029	0.907473	-1.98156	0.050026	0.160925	-4.68984	ENSG00000008130	NADK	infectionvsHC.SE
ENSG00000008130_NADK_chr1_-_1756502_1756608_1757180_1757310_1756003_1756343_1761951_1762035	33219	0.0845918	0.5686	3.87005	0.000183389	0.000904879	-0.0102123	ENSG00000008130	NADK	infectionvsHC.MXE	30551	0.0504545	0.580904	1.87073	0.064433	0.109047	-4.81968	ENSG00000008130	NADK	SCvsMM.MXE
ENSG00000008130_NADK_chr1_-_1756738_1756882_1756257_1756343_1757180_1757228											116196	0.0305663	0.235011	0.41253	0.68089	0.757014	-6.03888	ENSG00000008130	NADK	SCvsMM.SE
ENSG00000008130_NADK_chr1_-_1757180_1757310_1761951_1762035_1756502_1756608_1765227_1765446	33220	0.10984	0.600364	4.12051	7.27596e-05	0.000406179	0.865737	ENSG00000008130	NADK	infectionvsHC.MXE	30552	-0.117036	0.61634	-3.75139	0.000301092	0.00194674	-0.0360159	ENSG00000008130	NADK	SCvsMM.MXE
ENSG00000008130_NADK_chr1_-_1761951_1762035_1765227_1765446_1756770_1757310_1778288_1778419	33221	-0.0836569	0.157636	-3.14312	0.00214024	0.00734756	-2.30605	ENSG00000008130	NADK	infectionvsHC.MXE	30553	-0.0633341	0.145468	-1.96981	0.0517464	0.0923258	-4.63867	ENSG00000008130	NADK	SCvsMM.MXE
ENSG00000008130_NADK_chr1_-_1765227_1765446_1761664_1762035_1779904_1779962											116215	0.0108708	0.948947	0.599253	0.550446	0.688205	-5.9482	ENSG00000008130	NADK	SCvsMM.SE
ENSG00000008226_DLEC1_chr3_+_38092789_38092880_38088295_38088388_38093604_38093767	227767	0.033322	0.400147	0.3562	0.722482	0.757791	-6.5243	ENSG00000008226	DLEC1	infectionvsHC.SE
ENSG00000008283_CYB561_chr17_-_63436006_63436152_63436053_63436152_63435687_63435791											678	0.04915	0.0762111	1.01628	0.312215	0.575904	-5.63737	ENSG00000008283	CYB561	SCvsMM.A5SS
ENSG00000008294_SPAG9_chr17_-_50974770_50974947_50970706_50970856_50977107_50977221	248538	-0.0595944	0.896136	-2.44534	0.01606	0.0795049	-3.71737	ENSG00000008294	SPAG9	infectionvsHC.SE	233824	0.0219146	0.887468	0.711665	0.478435	0.6457	-5.8776	ENSG00000008294	SPAG9	SCvsMM.SE
ENSG00000008294_SPAG9_chr17_-_50974770_50974947_50977107_50977221_50970706_50970856_50979745_50979917	67465	0.0142952	0.546591	0.589236	0.556891	0.601277	-6.87123	ENSG00000008294	SPAG9	infectionvsHC.MXE
ENSG00000008294_SPAG9_chr17_-_50975862_50975901_50970706_50970856_50977107_50977221	248541	-0.182055	0.219476	-2.24825	0.0266936	0.109061	-4.10145	ENSG00000008294	SPAG9	infectionvsHC.SE	233827	0.0556778	0.19473	0.571925	0.568814	0.699151	-5.87826	ENSG00000008294	SPAG9	SCvsMM.SE
ENSG00000008294_SPAG9_chr17_-_50975862_50975901_50974770_50974947_50977107_50977221	248544	-0.0388524	0.119736	-1.59882	0.112732	0.261419	-5.34893	ENSG00000008294	SPAG9	infectionvsHC.SE	233829	-0.0409704	0.114085	-1.36755	0.174714	0.448466	-5.22965	ENSG00000008294	SPAG9	SCvsMM.SE
ENSG00000008294_SPAG9_chr17_-_50975862_50975901_50977107_50977221_50974770_50974947_50979745_50979917											62308	0.0265915	0.967702	1.94481	0.0547282	0.0962705	-4.68515	ENSG00000008294	SPAG9	SCvsMM.MXE
ENSG00000008294_SPAG9_chr17_-_50975862_50975901_50977107_50977221_50974770_50974947_50982523_50982672	67468	0.026109	0.917436	1.02317	0.308436	0.389089	-6.52308	ENSG00000008294	SPAG9	infectionvsHC.MXE
ENSG00000008294_SPAG9_chr17_-_50975862_50975901_50979745_50979917_50974770_50974947_50982523_50982672	67469	0.0500346	0.943882	2.90235	0.0044619	0.0134366	-2.97937	ENSG00000008294	SPAG9	infectionvsHC.MXE
ENSG00000008294_SPAG9_chr17_-_50977107_50977221_50979745_50979917_50974770_50974947_50982523_50982672	67470	0.104723	0.613491	3.94257	0.000140873	0.000721149	0.239166	ENSG00000008294	SPAG9	infectionvsHC.MXE
ENSG00000008294_SPAG9_chr17_-_50984922_50984990_50982523_50982672_50985697_50985778	248558	-0.0380997	0.951255	-3.26462	0.00146181	0.0155585	-1.5656	ENSG00000008294	SPAG9	infectionvsHC.SE	233840	-0.0177952	0.945713	-1.20195	0.232401	0.494971	-5.43077	ENSG00000008294	SPAG9	SCvsMM.SE
ENSG00000008294_SPAG9_chr17_-_50989676_50989827_50987111_50987237_50990449_50990668											233844	-0.0490865	0.920979	-1.8169	0.0724184	0.32184	-4.56007	ENSG00000008294	SPAG9	SCvsMM.SE
ENSG00000008294_SPAG9_chr17_-_50989676_50989872_50987111_50987237_50990449_50990585											233845	-0.0211731	0.957968	-1.43474	0.154679	0.429833	-5.14094	ENSG00000008294	SPAG9	SCvsMM.SE
ENSG00000008294_SPAG9_chr17_-_50989676_50989872_50989676_50989827_50990449_50990668											12511	0.011908	0.933213	0.80607	0.42223	0.609745	-5.8736	ENSG00000008294	SPAG9	SCvsMM.A3SS
ENSG00000008294_SPAG9_chr17_-_50989676_50989872_50990449_50990668_50987111_50987237_50993763_50993935											62312	0.0359146	0.502106	1.37794	0.171431	0.232068	-5.5891	ENSG00000008294	SPAG9	SCvsMM.MXE
ENSG00000008294_SPAG9_chr17_-_50996564_50996694_50995443_50995533_50998443_50998617	248569	-0.0608324	0.869391	-2.03548	0.0442091	0.149257	-4.58641	ENSG00000008294	SPAG9	infectionvsHC.SE	233851	0.053644	0.860543	1.44165	0.152725	0.428504	-5.1316	ENSG00000008294	SPAG9	SCvsMM.SE
ENSG00000008294_SPAG9_chr17_-_50996564_50996694_50998443_50998617_50995443_50995533_50999660_50999717	67477	0.0383191	0.624245	1.38143	0.169898	0.25083	-6.09738	ENSG00000008294	SPAG9	infectionvsHC.MXE
ENSG00000008294_SPAG9_chr17_-_50998443_50998632_50998443_50998617_50999660_50999717											12512	0.0200011	0.149521	0.604182	0.547173	0.683423	-6.01074	ENSG00000008294	SPAG9	SCvsMM.A3SS
ENSG00000008294_SPAG9_chr17_-_51001714_51001845_51005211_51005263_50999660_50999717_51006084_51006237	67484	-0.0614668	0.443536	-2.82717	0.00556487	0.016107	-3.18019	ENSG00000008294	SPAG9	infectionvsHC.MXE	62323	-0.118561	0.434596	-4.97331	2.88499e-06	6.1242e-05	4.33213	ENSG00000008294	SPAG9	SCvsMM.MXE
ENSG00000008294_SPAG9_chr17_-_51005211_51005263_51006084_51006237_51001714_51001845_51007268_51007326	67485	-0.0740997	0.652491	-3.58677	0.000497865	0.00212719	-0.949989	ENSG00000008294	SPAG9	infectionvsHC.MXE
ENSG00000008294_SPAG9_chr17_-_51007268_51007326_51014231_51014353_51006084_51006237_51020158_51020258	67487	0.0459987	0.483745	2.14337	0.0342492	0.0715808	-4.79083	ENSG00000008294	SPAG9	infectionvsHC.MXE
ENSG00000008294_SPAG9_chr17_-_51014231_51014353_51007268_51007326_51020158_51020258	248586	-0.0390399	0.937264	-3.26555	0.00145743	0.0155372	-1.56285	ENSG00000008294	SPAG9	infectionvsHC.SE
ENSG00000008294_SPAG9_chr17_-_51021157_51021365_51041500_51041651_51020158_51020258_51047374_51047469	67488	0.1024	0.536318	5.90601	3.83881e-08	5.46388e-07	8.1407	ENSG00000008294	SPAG9	infectionvsHC.MXE	62327	-0.0388499	0.551213	-1.84127	0.0686738	0.114053	-4.87183	ENSG00000008294	SPAG9	SCvsMM.MXE
ENSG00000008294_SPAG9_chr17_-_51031680_51031722_51021157_51021365_51041500_51041651	248593	0.0271582	0.314145	0.901432	0.369331	0.512606	-6.19949	ENSG00000008294	SPAG9	infectionvsHC.SE	233873	0.0713439	0.318096	1.99693	0.0487243	0.276476	-4.24244	ENSG00000008294	SPAG9	SCvsMM.SE
ENSG00000008294_SPAG9_chr17_-_51031680_51031722_51047374_51047469_51021157_51021365_51056411_51056424	67489	-0.00631782	0.858664	-0.31533	0.753099	0.7707	-6.99504	ENSG00000008294	SPAG9	infectionvsHC.MXE	62328	-0.000534502	0.857745	-0.0222482	0.982296	0.98356	-6.51827	ENSG00000008294	SPAG9	SCvsMM.MXE
ENSG00000008294_SPAG9_chr17_-_51031680_51031722_51056411_51056482_51021157_51021365_51079583_51079704	67492	0.0333963	0.881664	2.19374	0.0303222	0.0649228	-4.6859	ENSG00000008294	SPAG9	infectionvsHC.MXE
ENSG00000008294_SPAG9_chr17_-_51041500_51041651_51047374_51047469_51021157_51021365_51056411_51056482	67493	0.0328404	0.662564	1.26748	0.207616	0.291456	-6.24617	ENSG00000008294	SPAG9	infectionvsHC.MXE	62332	-0.069264	0.66734	-2.17817	0.0318458	0.0641035	-4.23012	ENSG00000008294	SPAG9	SCvsMM.MXE
ENSG00000008294_SPAG9_chr17_-_51041500_51041651_51056411_51056482_51021157_51021365_51079583_51079622	67494	0.100646	0.703382	4.45448	2.00328e-05	0.000132268	2.09556	ENSG00000008294	SPAG9	infectionvsHC.MXE	62333	-0.0865082	0.718021	-3.22535	0.00172128	0.00724839	-1.64096	ENSG00000008294	SPAG9	SCvsMM.MXE
ENSG00000008294_SPAG9_chr17_-_51041500_51041651_51056411_51056482_51031680_51031722_51079583_51079704	67495	0.0655545	0.852082	3.52263	0.000619741	0.00256112	-1.15496	ENSG00000008294	SPAG9	infectionvsHC.MXE
ENSG00000008294_SPAG9_chr17_-_51047374_51047469_51056411_51056482_51041500_51041651_51079583_51079622	67496	0.0220997	0.598573	1.01283	0.313325	0.39384	-6.53352	ENSG00000008294	SPAG9	infectionvsHC.MXE	62335	-0.117439	0.601787	-4.96318	3.00732e-06	6.26424e-05	4.29275	ENSG00000008294	SPAG9	SCvsMM.MXE
ENSG00000008294_SPAG9_chr17_-_51047374_51047469_51079583_51079704_51041500_51041651_51120353_51120734	67497	0.0601928	0.5585	2.8198	0.00568545	0.0163961	-3.19963	ENSG00000008294	SPAG9	infectionvsHC.MXE	62336	0.0477919	0.567255	1.86889	0.0646908	0.109337	-4.82296	ENSG00000008294	SPAG9	SCvsMM.MXE
ENSG00000008294_SPAG9_chr17_-_51056411_51056482_51047374_51047469_51079583_51079622											233888	-0.0311917	0.967723	-2.44036	0.0165465	0.173268	-3.345	ENSG00000008294	SPAG9	SCvsMM.SE
ENSG00000008294_SPAG9_chr17_-_51056411_51056482_51079583_51079704_51047374_51047469_51120353_51120734	67498	0.120028	0.542882	4.69919	7.48709e-06	5.61936e-05	3.03887	ENSG00000008294	SPAG9	infectionvsHC.MXE	62337	0.129752	0.56034	4.51688	1.78823e-05	0.000239045	2.607	ENSG00000008294	SPAG9	SCvsMM.MXE
ENSG00000008300_CELSR3_chr3_-_48639673_48641524_48639673_48640559_48641323_48641524											2936	-0.134459	0.257833	-1.02353	0.309193	0.472667	-5.60214	ENSG00000008300	CELSR3	SCvsMM.RI
ENSG00000008311_AASS_chr7_-_122078861_122079712_122078861_122078950_122079596_122079712	2719	0.0285816	0.101366	0.524443	0.601112	0.620663	-7.23325	ENSG00000008311	AASS	infectionvsHC.RI	2705	0.0365292	0.105894	0.487925	0.626849	0.697484	-5.99378	ENSG00000008311	AASS	SCvsMM.RI
ENSG00000008382_MPND_chr19_+_4357950_4358172_4358082_4358172_4357514_4357585											633	0.0256824	0.200596	0.484353	0.629258	0.727194	-6.07371	ENSG00000008382	MPND	SCvsMM.A3SS
ENSG00000008394_MGST1_chr12_+_16357604_16357699_16354230_16354378_16363794_16363806	55854	0.046633	0.9466	2.45382	0.0157057	0.0784086	-3.69787	ENSG00000008394	MGST1	infectionvsHC.SE	52685	-0.0495444	0.953383	-2.11294	0.0372551	0.247694	-4.02325	ENSG00000008394	MGST1	SCvsMM.SE
ENSG00000008441_NFIX_chr19_+_13087988_13088136_13081679_13081855_13090298_13090390	8087	-0.0272174	0.0598148	-0.983803	0.327414	0.479943	-6.12162	ENSG00000008441	NFIX	infectionvsHC.SE
ENSG00000008513_ST3GAL1_chr8_-_133461874_133461994_133454847_133459937_133463413_133463459											240300	-0.0195334	0.831702	-0.760242	0.449012	0.633208	-5.84338	ENSG00000008513	ST3GAL1	SCvsMM.SE
ENSG00000008513_ST3GAL1_chr8_-_133465893_133466090_133475718_133476074_133464777_133464957_133476277_133476600	69362	-0.0526729	0.202864	-2.40564	0.0177835	0.0421558	-4.22013	ENSG00000008513	ST3GAL1	infectionvsHC.MXE	64046	0.0150088	0.195202	0.554156	0.580763	0.620693	-6.36693	ENSG00000008513	ST3GAL1	SCvsMM.MXE
ENSG00000008513_ST3GAL1_chr8_-_133465893_133466090_133499134_133499189_133464777_133464957_133545773_133545926	69363	-0.0813178	0.317573	-3.32125	0.00121091	0.00455537	-1.77915	ENSG00000008513	ST3GAL1	infectionvsHC.MXE	64047	0.0356035	0.305745	1.19973	0.2332	0.29472	-5.81225	ENSG00000008513	ST3GAL1	SCvsMM.MXE
ENSG00000008513_ST3GAL1_chr8_-_133475718_133476074_133465893_133466090_133499134_133499189	255464	0.110079	0.789046	3.35675	0.00108696	0.012451	-1.29261	ENSG00000008513	ST3GAL1	infectionvsHC.SE	240308	-0.0327229	0.805204	-0.795966	0.428078	0.620245	-5.77782	ENSG00000008513	ST3GAL1	SCvsMM.SE
ENSG00000008513_ST3GAL1_chr8_-_133475718_133476074_133476277_133476600_133465893_133466090_133499134_133499189	69364	-0.0749934	0.565727	-3.14549	0.0021244	0.00730879	-2.29921	ENSG00000008513	ST3GAL1	infectionvsHC.MXE
ENSG00000008513_ST3GAL1_chr8_-_133475718_133476600_133465893_133466090_133499134_133499189	255466	0.0405598	0.892473	2.14413	0.0342267	0.127122	-4.37019	ENSG00000008513	ST3GAL1	infectionvsHC.SE	240310	-0.0110263	0.898372	-0.475953	0.635212	0.731706	-6.01181	ENSG00000008513	ST3GAL1	SCvsMM.SE
ENSG00000008513_ST3GAL1_chr8_-_133475718_133476600_133475718_133476074_133476277_133476600	6209	0.0306476	0.774627	1.24531	0.215648	0.249285	-6.60503	ENSG00000008513	ST3GAL1	infectionvsHC.RI	6185	-0.0598116	0.779085	-1.94629	0.0545824	0.179957	-4.39884	ENSG00000008513	ST3GAL1	SCvsMM.RI
ENSG00000008513_ST3GAL1_chr8_-_133475718_133476600_133545773_133545926_133465893_133466090_133571692_133571925	69366	0.091742	0.644773	3.95419	0.000135003	0.00069435	0.279453	ENSG00000008513	ST3GAL1	infectionvsHC.MXE
ENSG00000008513_ST3GAL1_chr8_-_133476277_133476600_133465893_133466090_133499134_133499189	255469	0.037508	0.825927	1.24814	0.214632	0.376695	-5.83428	ENSG00000008513	ST3GAL1	infectionvsHC.SE
ENSG00000008513_ST3GAL1_chr8_-_133499134_133499189_133475718_133476600_133545773_133545926											240320	0.0141807	0.961479	1.0397	0.301147	0.54109	-5.60344	ENSG00000008513	ST3GAL1	SCvsMM.SE
ENSG00000008513_ST3GAL1_chr8_-_133499134_133499189_133545773_133545926_133465893_133466090_133571692_133571925	69367	0.0656503	0.945164	5.34451	4.83666e-07	5.06492e-06	5.68121	ENSG00000008513	ST3GAL1	infectionvsHC.MXE
ENSG00000008513_ST3GAL1_chr8_-_133539636_133539729_133476522_133476600_133545773_133545926	255480	0.178742	0.385819	1.74807	0.0837209	0.218383	-5.07144	ENSG00000008513	ST3GAL1	infectionvsHC.SE	240324	0.138303	0.414342	1.04358	0.299861	0.540417	-5.51105	ENSG00000008513	ST3GAL1	SCvsMM.SE
ENSG00000008516_MMP25_chr16_+_3050008_3050144_3050253_3050546_3047530_3047547_3055829_3056162	17796	-0.0427154	0.673873	-0.870495	0.385894	0.459158	-6.66667	ENSG00000008516	MMP25	infectionvsHC.MXE	16444	0.0678226	0.66766	1.25306	0.213232	0.274705	-5.7486	ENSG00000008516	MMP25	SCvsMM.MXE
ENSG00000008516_MMP25_chr16_+_3050253_3050546_3057032_3057209_3050008_3050144_3057309_3057394	17797	0.107761	0.340836	3.25901	0.0014812	0.0053734	-1.96598	ENSG00000008516	MMP25	infectionvsHC.MXE	16445	0.0401928	0.356511	1.02202	0.309343	0.369011	-6.00492	ENSG00000008516	MMP25	SCvsMM.MXE
ENSG00000008516_MMP25_chr16_+_3057032_3057209_3057309_3057394_3050253_3050546_3057530_3057613	17798	-0.17077	0.562382	-4.40098	2.47347e-05	0.000158745	1.89399	ENSG00000008516	MMP25	infectionvsHC.MXE	16446	0.0418039	0.537543	0.918455	0.360686	0.418732	-6.10329	ENSG00000008516	MMP25	SCvsMM.MXE
ENSG00000008517_IL32_chr16_+_3065609_3065710_3065609_3065655_3065783_3065826	1197	0.0121582	0.844827	0.440696	0.660296	0.702384	-7.06759	ENSG00000008517	IL32	infectionvsHC.A5SS	1154	0.0152837	0.846596	0.438341	0.662142	0.751782	-6.0819	ENSG00000008517	IL32	SCvsMM.A5SS
ENSG00000008517_IL32_chr16_+_3065630_3065687_3065630_3065655_3065783_3065826											1155	-0.0144907	0.96434	-1.25609	0.212189	0.476984	-5.41796	ENSG00000008517	IL32	SCvsMM.A5SS
ENSG00000008517_IL32_chr16_+_3065639_3065826_3065639_3065687_3065783_3065826	939	0.0494814	0.204909	2.94725	0.00391067	0.00688006	-3.17683	ENSG00000008517	IL32	infectionvsHC.RI	933	0.0907908	0.212106	4.68704	9.27503e-06	0.00101252	3.33718	ENSG00000008517	IL32	SCvsMM.RI
ENSG00000008517_IL32_chr16_+_3065780_3065826_3065783_3065826_3065311_3065494	1960	0.0150944	0.854836	0.381424	0.703623	0.73779	-6.98707	ENSG00000008517	IL32	infectionvsHC.A3SS
ENSG00000008517_IL32_chr16_+_3065780_3065826_3065783_3065826_3065630_3065655	1961	0.0447646	0.761691	1.14205	0.255909	0.395643	-6.41046	ENSG00000008517	IL32	infectionvsHC.A3SS
ENSG00000008517_IL32_chr16_+_3067376_3067415_3067442_3067613_3065783_3065826_3067983_3068010	7987	-0.0320984	0.528445	-1.19342	0.23523	0.320095	-6.3362	ENSG00000008517	IL32	infectionvsHC.MXE
ENSG00000008517_IL32_chr16_+_3067376_3067613_3067376_3067415_3067553_3067613	940	0.0270811	0.0999545	3.33543	0.00115969	0.00232704	-2.05212	ENSG00000008517	IL32	infectionvsHC.RI	934	0.0257568	0.103894	2.55667	0.0121567	0.0710755	-3.13789	ENSG00000008517	IL32	SCvsMM.RI
ENSG00000008517_IL32_chr16_+_3067376_3067613_3067376_3067415_3067983_3068010	1201	-0.012488	0.778391	-0.740938	0.460307	0.544654	-6.89024	ENSG00000008517	IL32	infectionvsHC.A5SS	1158	-0.0562475	0.776574	-2.71729	0.00783284	0.125951	-2.74086	ENSG00000008517	IL32	SCvsMM.A5SS
ENSG00000008517_IL32_chr16_+_3067376_3067613_3067376_3067415_3068179_3068239	1202	0.0171828	0.927661	0.718644	0.473895	0.555616	-6.9057	ENSG00000008517	IL32	infectionvsHC.A5SS	1159	0.0166024	0.930183	0.538219	0.591708	0.7209	-5.99491	ENSG00000008517	IL32	SCvsMM.A5SS
ENSG00000008517_IL32_chr16_+_3067553_3067613_3067376_3067415_3067983_3068010	30082	-0.0114907	0.878618	-0.934774	0.351955	0.499599	-6.16939	ENSG00000008517	IL32	infectionvsHC.SE	28465	-0.0525509	0.876947	-3.54638	0.000611111	0.0356125	-0.455729	ENSG00000008517	IL32	SCvsMM.SE
ENSG00000008710_PKD1_chr16_-_2091780_2092188_2091780_2091906_2092046_2092188	5681	0.0821503	0.271764	1.80365	0.0740065	0.0951128	-5.76767	ENSG00000008710	PKD1	infectionvsHC.RI	5660	-0.170584	0.283713	-3.17889	0.00199753	0.023364	-1.55291	ENSG00000008710	PKD1	SCvsMM.RI
ENSG00000008710_PKD1_chr16_-_2092479_2092592_2092953_2093093_2092046_2092188_2093543_2093738	63634	0.0200359	0.548809	0.36523	0.71563	0.737123	-6.97805	ENSG00000008710	PKD1	infectionvsHC.MXE
ENSG00000008710_PKD1_chr16_-_2097727_2097780_2097727_2097777_2097867_2097984	12077	-0.0130242	0.749138	-0.230055	0.81848	0.824353	-7.03261	ENSG00000008710	PKD1	infectionvsHC.A3SS	11745	-0.0450033	0.747226	-0.646331	0.519652	0.665804	-5.98463	ENSG00000008710	PKD1	SCvsMM.A3SS
ENSG00000008710_PKD1_chr16_-_2097727_2097984_2097727_2097777_2097867_2097984	5682	0.125744	0.399781	1.40753	0.162203	0.192741	-6.36175	ENSG00000008710	PKD1	infectionvsHC.RI	5661	-0.154738	0.417744	-1.44286	0.152502	0.31794	-5.16153	ENSG00000008710	PKD1	SCvsMM.RI
ENSG00000008710_PKD1_chr16_-_2097727_2097984_2097727_2097780_2097867_2097984											5662	0.0120344	0.135753	0.183637	0.854695	0.860387	-6.18105	ENSG00000008710	PKD1	SCvsMM.RI
ENSG00000008710_PKD1_chr16_-_2105321_2105707_2105321_2105474_2105864_2106024	12078	-0.052705	0.285844	-0.952499	0.342947	0.478397	-6.60654	ENSG00000008710	PKD1	infectionvsHC.A3SS	11746	-0.0321663	0.278108	-0.459591	0.646879	0.734063	-6.04489	ENSG00000008710	PKD1	SCvsMM.A3SS
ENSG00000008710_PKD1_chr16_-_2105321_2106024_2105321_2105474_2105864_2106024	5685	-0.0248172	0.335826	-0.445756	0.656652	0.670523	-7.27845	ENSG00000008710	PKD1	infectionvsHC.RI	5664	-0.0504024	0.332183	-0.713779	0.477137	0.600309	-5.91211	ENSG00000008710	PKD1	SCvsMM.RI
ENSG00000008838_MED24_chr17_-_40020272_40020482_40020272_40020353_40021954_40022054	10327	0.103782	0.197936	2.50165	0.0138311	0.0498681	-4.0116	ENSG00000008838	MED24	infectionvsHC.A3SS	10037	0.0202464	0.213032	0.383864	0.701943	0.765272	-6.11588	ENSG00000008838	MED24	SCvsMM.A3SS
ENSG00000008838_MED24_chr17_-_40028825_40029004_40028825_40028968_40029747_40029859	10328	0.0521011	0.137773	1.51984	0.131414	0.259788	-5.91492	ENSG00000008838	MED24	infectionvsHC.A3SS	10038	0.0431533	0.145351	0.995663	0.321962	0.536319	-5.70963	ENSG00000008838	MED24	SCvsMM.A3SS
ENSG00000008838_MED24_chr17_-_40033344_40033771_40033344_40033456_40034915_40034972	10329	0.171702	0.817248	2.88871	0.00466559	0.0218804	-3.03217	ENSG00000008838	MED24	infectionvsHC.A3SS
ENSG00000008838_MED24_chr17_-_40034915_40034972_40033344_40033456_40035116_40035349	196341	0.0569026	0.129862	1.26581	0.208284	0.37002	-5.81184	ENSG00000008838	MED24	infectionvsHC.SE	184780	-0.0229867	0.138215	-0.387721	0.699109	0.767911	-6.00849	ENSG00000008838	MED24	SCvsMM.SE
ENSG00000008838_MED24_chr17_-_40035721_40035795_40036115_40036154_40035116_40035349_40053297_40053380	53376	-0.0736782	0.638164	-1.46573	0.145528	0.223424	-5.97937	ENSG00000008838	MED24	infectionvsHC.MXE
ENSG00000008838_MED24_chr17_-_40053468_40053657_40053468_40053635_40054360_40054405											10040	-0.0660263	0.545936	-1.3933	0.166804	0.414482	-5.25683	ENSG00000008838	MED24	SCvsMM.A3SS
ENSG00000008869_HEATR5B_chr2_-_36988645_36988859_37000585_37000813_36980896_36981794_37002305_37002572	39329	0.096887	0.706982	2.7859	0.00627161	0.0178199	-3.28852	ENSG00000008869	HEATR5B	infectionvsHC.MXE
ENSG00000008869_HEATR5B_chr2_-_36990647_36990799_36988645_36988859_37000585_37000813	145784	0.0536909	0.69756	1.43956	0.152862	0.311333	-5.58289	ENSG00000008869	HEATR5B	infectionvsHC.SE	137277	-0.0403831	0.705441	-0.832718	0.407137	0.605407	-5.74933	ENSG00000008869	HEATR5B	SCvsMM.SE
ENSG00000008869_HEATR5B_chr2_-_37007049_37007304_37008610_37008848_37005631_37005759_37013840_37014020	39336	0.061363	0.751	2.77735	0.00642779	0.0181961	-3.31077	ENSG00000008869	HEATR5B	infectionvsHC.MXE
ENSG00000008869_HEATR5B_chr2_-_37020654_37020836_37027922_37028174_37019808_37019877_37028680_37028920	39338	-0.0580465	0.486209	-1.85751	0.065868	0.120613	-5.34347	ENSG00000008869	HEATR5B	infectionvsHC.MXE
ENSG00000008869_HEATR5B_chr2_-_37027922_37028174_37028680_37028920_37020654_37020836_37032628_37032773	39339	-0.0576995	0.495818	-2.05915	0.041802	0.0840214	-4.96129	ENSG00000008869	HEATR5B	infectionvsHC.MXE
ENSG00000008869_HEATR5B_chr2_-_37028680_37028920_37027922_37028174_37032628_37032773	145806	-0.0405731	0.930891	-2.16632	0.0324479	0.122961	-4.32477	ENSG00000008869	HEATR5B	infectionvsHC.SE	137291	0.0180296	0.924989	0.759933	0.449196	0.633339	-5.84361	ENSG00000008869	HEATR5B	SCvsMM.SE
ENSG00000008869_HEATR5B_chr2_-_37041132_37041292_37049652_37049843_37040328_37040518_37053501_37053607	39340	0.128801	0.615191	4.19914	5.40138e-05	0.000314461	1.14908	ENSG00000008869	HEATR5B	infectionvsHC.MXE
ENSG00000008869_HEATR5B_chr2_-_37064739_37064990_37065754_37065910_37061938_37062050_37068680_37068930	39342	0.0542713	0.530627	2.69279	0.0081755	0.0222408	-3.52776	ENSG00000008869	HEATR5B	infectionvsHC.MXE
ENSG00000008869_HEATR5B_chr2_-_37068680_37068930_37070229_37070387_37065754_37065910_37072109_37072281	39344	-0.0544282	0.480364	-2.36805	0.0195983	0.0455585	-4.30561	ENSG00000008869	HEATR5B	infectionvsHC.MXE
ENSG00000008869_HEATR5B_chr2_-_37068680_37068930_37072109_37072281_37065754_37065910_37075484_37075634											36240	0.0759978	0.350532	2.74044	0.00731881	0.0212968	-2.94654	ENSG00000008869	HEATR5B	SCvsMM.MXE
ENSG00000008869_HEATR5B_chr2_-_37072109_37072281_37070229_37070387_37075484_37075634	145829	-0.056242	0.914564	-3.53796	0.000592088	0.00806468	-0.733885	ENSG00000008869	HEATR5B	infectionvsHC.SE
ENSG00000008869_HEATR5B_chr2_-_37076910_37077019_37083288_37083436_37075484_37075634_37084268_37084342	39347	0.0913471	0.590373	2.43771	0.0163554	0.0394884	-4.14628	ENSG00000008869	HEATR5B	infectionvsHC.MXE
ENSG00000008869_HEATR5B_chr2_-_37079119_37079331_37083288_37083436_37076910_37077019_37084268_37084342											36242	0.0139332	0.313606	0.436601	0.663382	0.696413	-6.42436	ENSG00000008869	HEATR5B	SCvsMM.MXE
ENSG00000008952_SEC62_chr3_+_169975607_169975716_169976945_169977051_169966764_169966858_169982706_169982911	70743	-0.196195	0.227655	-10.774	5.35222e-19	1.03194e-16	32.6905	ENSG00000008952	SEC62	infectionvsHC.MXE
ENSG00000008952_SEC62_chr3_+_169975607_169975716_169976945_169977051_169966800_169966858_169982636_169982911	70744	-0.022738	0.972382	-1.80909	0.0731221	0.131148	-5.42976	ENSG00000008952	SEC62	infectionvsHC.MXE	65328	0.00485761	0.969074	0.303132	0.762446	0.785725	-6.4731	ENSG00000008952	SEC62	SCvsMM.MXE
ENSG00000008952_SEC62_chr3_+_169976945_169977051_169982636_169982911_169975607_169975716_169983160_169983253											65329	0.107296	0.630351	4.32858	3.68673e-05	0.000404267	1.92604	ENSG00000008952	SEC62	SCvsMM.MXE
ENSG00000008952_SEC62_chr3_+_169976945_169977051_169982706_169982911_169975607_169975716_169983160_169983253	70747	0.0833723	0.618245	3.91756	0.000154341	0.00078	0.152785	ENSG00000008952	SEC62	infectionvsHC.MXE
ENSG00000008952_SEC62_chr3_+_169982636_169982911_169982706_169982911_169976945_169977051											13048	0.0277043	0.0564468	2.12626	0.036093	0.243983	-4.05032	ENSG00000008952	SEC62	SCvsMM.A3SS
ENSG00000008952_SEC62_chr3_+_169982659_169982911_169982706_169982911_169976945_169977051											13049	0.0349529	0.0563191	2.6426	0.00963331	0.142585	-2.92895	ENSG00000008952	SEC62	SCvsMM.A3SS
ENSG00000008952_SEC62_chr3_+_169985804_169985865_169983160_169983253_169988239_169988359	260745	-0.0343976	0.953918	-1.30153	0.195801	0.357459	-5.76785	ENSG00000008952	SEC62	infectionvsHC.SE	245243	-0.0701205	0.948915	-2.11664	0.0369317	0.24667	-4.01608	ENSG00000008952	SEC62	SCvsMM.SE
ENSG00000008952_SEC62_chr3_+_169985804_169985865_169988239_169988359_169983160_169983253_169992593_169993101	70748	0.00620878	0.455118	0.257088	0.797583	0.810933	-7.01172	ENSG00000008952	SEC62	infectionvsHC.MXE	65330	-0.0999956	0.456021	-3.48749	0.000737737	0.00382921	-0.864466	ENSG00000008952	SEC62	SCvsMM.MXE
ENSG00000009307_CSDE1_chr1_-_114718612_114718745_114723882_114724002_114716912_114718216_114725220_114725333	42488	-0.0208258	0.566391	-2.4705	0.0150012	0.0368035	-4.06982	ENSG00000009307	CSDE1	infectionvsHC.MXE
ENSG00000009307_CSDE1_chr1_-_114719578_114719742_114718612_114718745_114720538_114720717	157312	-0.0114508	0.964027	-1.51345	0.133037	0.28683	-5.47767	ENSG00000009307	CSDE1	infectionvsHC.SE	148139	-0.0152355	0.962362	-1.5772	0.118108	0.385373	-4.93948	ENSG00000009307	CSDE1	SCvsMM.SE
ENSG00000009307_CSDE1_chr1_-_114719578_114719742_114720538_114720717_114718612_114718745_114723882_114724002											39157	0.0444567	0.692564	2.97227	0.00373757	0.0129581	-2.34426	ENSG00000009307	CSDE1	SCvsMM.MXE
ENSG00000009307_CSDE1_chr1_-_114720538_114720717_114723882_114724002_114719578_114719742_114725220_114725333	42490	-0.00670745	0.597518	-0.710611	0.478804	0.53683	-6.79253	ENSG00000009307	CSDE1	infectionvsHC.MXE
ENSG00000009307_CSDE1_chr1_-_114723882_114724002_114725220_114725333_114720215_114720717_114726210_114726348											39159	-0.104691	0.522713	-6.22864	1.24696e-08	1.1151e-06	9.52322	ENSG00000009307	CSDE1	SCvsMM.MXE
ENSG00000009307_CSDE1_chr1_-_114723882_114724002_114726210_114726386_114720538_114720717_114726982_114727090	42492	-0.0342234	0.480255	-1.69519	0.0928209	0.157766	-5.62423	ENSG00000009307	CSDE1	infectionvsHC.MXE
ENSG00000009307_CSDE1_chr1_-_114723882_114724002_114726982_114727090_114720538_114720717_114730257_114730422	42493	0.00516356	0.4791	0.397305	0.6919	0.715894	-6.96582	ENSG00000009307	CSDE1	infectionvsHC.MXE
ENSG00000009307_CSDE1_chr1_-_114723882_114724002_114730507_114730648_114720538_114720717_114732603_114732816											39162	-0.0392968	0.403426	-2.09963	0.0383881	0.0737339	-4.38852	ENSG00000009307	CSDE1	SCvsMM.MXE
ENSG00000009307_CSDE1_chr1_-_114725220_114725333_114726210_114726386_114723882_114724002_114726982_114727090	42495	-0.0190864	0.433627	-1.36643	0.174544	0.255747	-6.11768	ENSG00000009307	CSDE1	infectionvsHC.MXE
ENSG00000009307_CSDE1_chr1_-_114725220_114725333_114730507_114730648_114723882_114724002_114732603_114732816	42496	0.014371	0.357218	1.42993	0.155523	0.234805	-6.03031	ENSG00000009307	CSDE1	infectionvsHC.MXE
ENSG00000009307_CSDE1_chr1_-_114726210_114726386_114726982_114727090_114725220_114725333_114730257_114730422	42497	0.0309043	0.450409	3.12072	0.00229561	0.00779842	-2.37062	ENSG00000009307	CSDE1	infectionvsHC.MXE	39165	0.0247152	0.454904	2.01512	0.0466927	0.0853346	-4.55302	ENSG00000009307	CSDE1	SCvsMM.MXE
ENSG00000009307_CSDE1_chr1_-_114726982_114727090_114730257_114730422_114726210_114726386_114730507_114730648	42498	0.0234375	0.445591	1.86887	0.0642569	0.118257	-5.32293	ENSG00000009307	CSDE1	infectionvsHC.MXE	39166	0.053126	0.449	3.54937	0.000600193	0.00327799	-0.674307	ENSG00000009307	CSDE1	SCvsMM.MXE
ENSG00000009307_CSDE1_chr1_-_114730257_114730422_114726982_114727090_114732603_114732816											148176	0.0498478	0.839713	2.12338	0.0363483	0.244596	-4.00298	ENSG00000009307	CSDE1	SCvsMM.SE
ENSG00000009307_CSDE1_chr1_-_114730257_114730422_114730507_114730648_114726982_114727090_114732603_114732816	42499	0.00776064	0.412882	0.805966	0.421972	0.490264	-6.7205	ENSG00000009307	CSDE1	infectionvsHC.MXE
ENSG00000009307_CSDE1_chr1_-_114730507_114730648_114726982_114727090_114732603_114732816	157352	0.0116809	0.788982	0.505286	0.61437	0.685021	-6.4742	ENSG00000009307	CSDE1	infectionvsHC.SE	148179	0.0771676	0.790681	2.73207	0.00751809	0.125535	-2.66927	ENSG00000009307	CSDE1	SCvsMM.SE
ENSG00000009307_CSDE1_chr1_-_114730507_114730648_114732603_114732816_114730257_114730422_114733731_114733857											39168	-0.00466265	0.611117	-0.333996	0.739112	0.76487	-6.46339	ENSG00000009307	CSDE1	SCvsMM.MXE
ENSG00000009307_CSDE1_chr1_-_114732603_114732816_114733731_114733857_114730507_114730648_114733988_114734117	42501	-0.0669747	0.543955	-6.44376	3.03755e-09	5.79813e-08	10.6136	ENSG00000009307	CSDE1	infectionvsHC.MXE
ENSG00000009307_CSDE1_chr1_-_114733731_114733857_114733988_114734117_114732603_114732816_114734441_114734523	42502	-0.014613	0.4652	-1.48732	0.139745	0.21655	-5.94807	ENSG00000009307	CSDE1	infectionvsHC.MXE
ENSG00000009307_CSDE1_chr1_-_114733988_114734117_114734441_114734523_114733731_114733857_114736757_114736855	42503	0.0252819	0.431855	2.80689	0.00590259	0.0169244	-3.2336	ENSG00000009307	CSDE1	infectionvsHC.MXE	39171	-0.0146046	0.435532	-1.29543	0.198284	0.259378	-5.69613	ENSG00000009307	CSDE1	SCvsMM.MXE
ENSG00000009307_CSDE1_chr1_-_114734441_114734523_114736757_114736855_114733988_114734117_114737962_114738072	42504	0.0173763	0.612036	1.53979	0.126435	0.200368	-5.87014	ENSG00000009307	CSDE1	infectionvsHC.MXE	39172	0.0309693	0.614564	2.23807	0.0275312	0.0574706	-4.1058	ENSG00000009307	CSDE1	SCvsMM.MXE
ENSG00000009307_CSDE1_chr1_-_114739691_114739725_114737962_114738072_114749820_114750207	157360	0.0255372	0.911073	2.278	0.0246609	0.103615	-4.08964	ENSG00000009307	CSDE1	infectionvsHC.SE	148187	0.0184644	0.914787	1.329	0.187064	0.460366	-5.2787	ENSG00000009307	CSDE1	SCvsMM.SE
ENSG00000009307_CSDE1_chr1_-_114749973_114750207_114739752_114739890_114757924_114757969											148195	0.0123176	0.962851	1.31056	0.1932	0.465299	-5.30168	ENSG00000009307	CSDE1	SCvsMM.SE
ENSG00000009335_UBE3C_chr7_+_157163809_157163863_157169047_157169122_157138912_157139338_157170303_157170450	52459	0.0346915	0.244645	1.5586	0.121916	0.194781	-5.84158	ENSG00000009335	UBE3C	infectionvsHC.MXE	48391	0.0533724	0.249691	2.02516	0.0456315	0.0838482	-4.5338	ENSG00000009335	UBE3C	SCvsMM.MXE
ENSG00000009335_UBE3C_chr7_+_157169047_157169122_157163809_157163863_157170303_157170450											181662	-0.0280153	0.962191	-2.06705	0.0414783	0.258396	-4.1113	ENSG00000009335	UBE3C	SCvsMM.SE
ENSG00000009335_UBE3C_chr7_+_157170303_157170450_157174918_157175034_157169047_157169122_157178689_157178847	52461	0.0822247	0.693827	3.06521	0.00272679	0.00898257	-2.5289	ENSG00000009335	UBE3C	infectionvsHC.MXE	48393	-0.0123198	0.705787	-0.365451	0.71558	0.743385	-6.45252	ENSG00000009335	UBE3C	SCvsMM.MXE
ENSG00000009335_UBE3C_chr7_+_157174918_157175034_157178689_157178847_157170303_157170450_157181517_157181671	52462	0.176983	0.612927	5.60808	1.49611e-07	1.81038e-06	6.81869	ENSG00000009335	UBE3C	infectionvsHC.MXE
ENSG00000009335_UBE3C_chr7_+_157178689_157178847_157181517_157181671_157174918_157175034_157182107_157182328											48395	0.0513406	0.368213	1.43188	0.155431	0.215055	-5.51571	ENSG00000009335	UBE3C	SCvsMM.MXE
ENSG00000009335_UBE3C_chr7_+_157178689_157178847_157182107_157182328_157174918_157175034_157183877_157184029	52464	-0.0708763	0.369245	-2.61966	0.0100231	0.0263454	-3.71065	ENSG00000009335	UBE3C	infectionvsHC.MXE
ENSG00000009335_UBE3C_chr7_+_157216866_157216971_157223253_157223351_157207702_157207935_157225406_157225539	52467	-0.108262	0.487173	-3.78822	0.000245996	0.00116663	-0.287356	ENSG00000009335	UBE3C	infectionvsHC.MXE
ENSG00000009335_UBE3C_chr7_+_157220688_157220776_157216866_157216971_157223253_157223351	193067	-0.0166742	0.857564	-0.6339	0.527464	0.625018	-6.40184	ENSG00000009335	UBE3C	infectionvsHC.SE	181685	0.0454535	0.855138	1.37469	0.172496	0.447522	-5.22042	ENSG00000009335	UBE3C	SCvsMM.SE
ENSG00000009335_UBE3C_chr7_+_157220688_157220776_157216866_157216971_157225406_157225539	193068	-0.0317513	0.920055	-1.08223	0.281521	0.440023	-6.02343	ENSG00000009335	UBE3C	infectionvsHC.SE	181686	-0.0434272	0.915436	-1.17734	0.24203	0.502429	-5.45852	ENSG00000009335	UBE3C	SCvsMM.SE
ENSG00000009335_UBE3C_chr7_+_157220688_157220776_157225406_157225539_157216866_157216971_157231079_157231327											48402	0.0402453	0.339191	1.33924	0.183659	0.244879	-5.64009	ENSG00000009335	UBE3C	SCvsMM.MXE
ENSG00000009335_UBE3C_chr7_+_157223253_157223351_157216866_157216971_157225406_157225539											181689	-0.0353549	0.961309	-2.15079	0.0340575	0.236826	-3.94932	ENSG00000009335	UBE3C	SCvsMM.SE
ENSG00000009335_UBE3C_chr7_+_157223253_157223351_157225406_157225539_157220688_157220776_157231079_157231327											48403	0.0849365	0.303457	2.38735	0.0189319	0.0432697	-3.78284	ENSG00000009335	UBE3C	SCvsMM.MXE
ENSG00000009335_UBE3C_chr7_+_157225406_157225539_157231079_157231327_157220667_157223351_157248367_157248580	52472	0.0622633	0.753582	2.91123	0.00434584	0.0131424	-2.95536	ENSG00000009335	UBE3C	infectionvsHC.MXE
ENSG00000009335_UBE3C_chr7_+_157231079_157231327_157248367_157248580_157225406_157225539_157253953_157254142	52473	-0.0547168	0.663055	-2.12109	0.0361223	0.0747264	-4.83653	ENSG00000009335	UBE3C	infectionvsHC.MXE	48405	-0.0837097	0.655096	-2.65172	0.00937159	0.0255514	-3.16605	ENSG00000009335	UBE3C	SCvsMM.MXE
ENSG00000009335_UBE3C_chr7_+_157253953_157254142_157256913_157257044_157248367_157248580_157267584_157269116	52474	0.0229242	0.455527	0.812402	0.418287	0.487141	-6.71531	ENSG00000009335	UBE3C	infectionvsHC.MXE	48406	0.076448	0.458862	2.1995	0.0302465	0.0615853	-4.18621	ENSG00000009335	UBE3C	SCvsMM.MXE
ENSG00000009335_UBE3C_chr7_+_157254243_157254310_157253953_157254142_157256913_157257044	193088	-0.0156902	0.936655	-0.718045	0.474254	0.587823	-6.34572	ENSG00000009335	UBE3C	infectionvsHC.SE
ENSG00000009335_UBE3C_chr7_+_157254243_157254310_157256913_157257044_157253953_157254142_157267584_157269116											48407	0.0648149	0.362043	1.57603	0.118314	0.173971	-5.30639	ENSG00000009335	UBE3C	SCvsMM.MXE
ENSG00000009413_REV3L_chr6_-_111311068_111311259_111309852_111310099_111313351_111313489	225129	-0.0308958	0.941202	-1.26138	0.209869	0.371435	-5.8173	ENSG00000009413	REV3L	infectionvsHC.SE
ENSG00000009413_REV3L_chr6_-_111311068_111311259_111313351_111313489_111309852_111310099_111315266_111315381	61261	-0.0185997	0.490918	-0.579161	0.563645	0.60675	-6.8771	ENSG00000009413	REV3L	infectionvsHC.MXE
ENSG00000009413_REV3L_chr6_-_111313351_111313489_111311068_111311259_111315266_111315381	225133	0.0286941	0.919645	1.36447	0.175209	0.334587	-5.68607	ENSG00000009413	REV3L	infectionvsHC.SE
ENSG00000009413_REV3L_chr6_-_111315266_111315381_111322568_111322678_111313351_111313489_111329531_111329738	61265	0.0709495	0.499255	1.68669	0.0944502	0.159919	-5.63827	ENSG00000009413	REV3L	infectionvsHC.MXE
ENSG00000009413_REV3L_chr6_-_111333122_111333367_111335468_111335610_111331675_111331784_111343924_111344043											56580	-0.110998	0.508372	-2.30763	0.0231703	0.050544	-3.95762	ENSG00000009413	REV3L	SCvsMM.MXE
ENSG00000009413_REV3L_chr6_-_111358821_111359014_111365264_111365344_111357013_111357125_111367114_111368028	61273	0.0431835	0.542527	1.28072	0.20294	0.286645	-6.22952	ENSG00000009413	REV3L	infectionvsHC.MXE	56586	0.0837152	0.548809	2.14218	0.0347125	0.0683013	-4.30336	ENSG00000009413	REV3L	SCvsMM.MXE
ENSG00000009413_REV3L_chr6_-_111363852_111363978_111365264_111365344_111358821_111359014_111367114_111368028	61275	0.0742646	0.4909	2.2596	0.0257825	0.0569623	-4.54531	ENSG00000009413	REV3L	infectionvsHC.MXE	56588	0.104015	0.501702	2.64433	0.00956422	0.025929	-3.18406	ENSG00000009413	REV3L	SCvsMM.MXE
ENSG00000009413_REV3L_chr6_-_111363852_111363978_111367114_111368028_111358821_111359014_111372595_111376757											56589	0.147525	0.59683	4.22405	5.46599e-05	0.000538637	1.55634	ENSG00000009413	REV3L	SCvsMM.MXE
ENSG00000009413_REV3L_chr6_-_111365264_111365344_111363852_111363978_111367114_111367358	225161	0.0367713	0.897673	1.60564	0.111224	0.259126	-5.33836	ENSG00000009413	REV3L	infectionvsHC.SE
ENSG00000009413_REV3L_chr6_-_111365264_111365344_111367114_111368028_111363852_111363978_111372595_111376757											56591	0.135515	0.606798	3.6201	0.000472737	0.00275137	-0.453856	ENSG00000009413	REV3L	SCvsMM.MXE
ENSG00000009413_REV3L_chr6_-_111388000_111388085_111387745_111387913_111389105_111389210	225174	0.0136149	0.951679	0.704015	0.482927	0.594054	-6.35478	ENSG00000009413	REV3L	infectionvsHC.SE
ENSG00000009413_REV3L_chr6_-_111392875_111392972_111405469_111405630_111390085_111390180_111411479_111411554											56595	0.0764951	0.539638	2.43627	0.0166857	0.0394995	-3.67298	ENSG00000009413	REV3L	SCvsMM.MXE
ENSG00000009413_REV3L_chr6_-_111460299_111460406_111416282_111416472_111472012_111472140	225179	0.0138533	0.0921759	0.417864	0.676877	0.726094	-6.51255	ENSG00000009413	REV3L	infectionvsHC.SE	211883	0.0376801	0.0942283	0.837137	0.404685	0.60375	-5.70276	ENSG00000009413	REV3L	SCvsMM.SE
ENSG00000009413_REV3L_chr6_-_111472012_111472140_111416282_111416472_111482749_111482919	225181	-0.0482979	0.677227	-1.00907	0.315158	0.469468	-6.09847	ENSG00000009413	REV3L	infectionvsHC.SE	211885	-0.0681807	0.670202	-1.15685	0.250264	0.509757	-5.48121	ENSG00000009413	REV3L	SCvsMM.SE
ENSG00000009780_FAM76A_chr1_+_27727471_27727536_27732602_27732657_27725978_27726161_27734030_27734183											32429	0.170126	0.456691	2.94635	0.00403671	0.0136993	-2.41364	ENSG00000009780	FAM76A	SCvsMM.MXE
ENSG00000009780_FAM76A_chr1_+_27749067_27749154_27744653_27744811_27755194_27755330											123139	-0.077753	0.690892	-1.65902	0.100479	0.363805	-4.78097	ENSG00000009780	FAM76A	SCvsMM.SE
ENSG00000009790_TRAF3IP3_chr1_+_209759033_209759134_209759981_209760324_209756031_209756309_209762514_209762662	41255	0.0234668	0.896491	1.73197	0.0860357	0.148925	-5.56275	ENSG00000009790	TRAF3IP3	infectionvsHC.MXE	38026	-0.00781928	0.899904	-0.483171	0.630076	0.665941	-6.40323	ENSG00000009790	TRAF3IP3	SCvsMM.MXE
ENSG00000009790_TRAF3IP3_chr1_+_209759033_209759134_209759981_209760384_209756048_209756309_209762514_209762662	41258	0.0170638	0.488582	0.91624	0.361512	0.437337	-6.62604	ENSG00000009790	TRAF3IP3	infectionvsHC.MXE
ENSG00000009790_TRAF3IP3_chr1_+_209759033_209759134_209762514_209762662_209756031_209756309_209762812_209762870	41256	-0.0254508	0.469064	-1.17332	0.243159	0.327884	-6.35972	ENSG00000009790	TRAF3IP3	infectionvsHC.MXE
ENSG00000009790_TRAF3IP3_chr1_+_209759033_209759134_209762812_209762870_209756031_209756309_209763067_209763092	41257	0.0866835	0.5682	4.71327	7.06809e-06	5.33981e-05	3.09418	ENSG00000009790	TRAF3IP3	infectionvsHC.MXE
ENSG00000009790_TRAF3IP3_chr1_+_209759981_209760324_209762514_209762662_209759033_209759134_209762812_209762870	41262	-0.0409535	0.504191	-2.38487	0.0187667	0.0440089	-4.2675	ENSG00000009790	TRAF3IP3	infectionvsHC.MXE
ENSG00000009790_TRAF3IP3_chr1_+_209759981_209760384_209759981_209760324_209762514_209762662	5457	0.0168098	0.900427	1.23046	0.221146	0.330852	-6.41071	ENSG00000009790	TRAF3IP3	infectionvsHC.A5SS
ENSG00000009790_TRAF3IP3_chr1_+_209759981_209760384_209762514_209762662_209759033_209759134_209762812_209762870	41263	-0.039871	0.507991	-2.31743	0.0222996	0.0506928	-4.41877	ENSG00000009790	TRAF3IP3	infectionvsHC.MXE
ENSG00000009790_TRAF3IP3_chr1_+_209759981_209760384_209762812_209762870_209759033_209759134_209763067_209763092	41264	0.078633	0.608945	4.31916	3.4042e-05	0.000209896	1.58902	ENSG00000009790	TRAF3IP3	infectionvsHC.MXE
ENSG00000009790_TRAF3IP3_chr1_+_209762514_209762662_209759981_209760384_209762812_209762870											144209	0.0131249	0.981138	1.78888	0.0768548	0.33032	-4.607	ENSG00000009790	TRAF3IP3	SCvsMM.SE
ENSG00000009790_TRAF3IP3_chr1_+_209762514_209762662_209762812_209762870_209759981_209760324_209763067_209763092	41265	0.0191277	0.141845	1.17374	0.242993	0.327762	-6.35924	ENSG00000009790	TRAF3IP3	infectionvsHC.MXE	38036	-0.00544688	0.144628	-0.27888	0.780938	0.801966	-6.48007	ENSG00000009790	TRAF3IP3	SCvsMM.MXE
ENSG00000009790_TRAF3IP3_chr1_+_209762514_209762662_209762812_209762870_209759981_209760384_209763067_209763092	41266	0.0713617	0.576982	4.10439	7.73076e-05	0.000427378	0.808133	ENSG00000009790	TRAF3IP3	infectionvsHC.MXE
ENSG00000009790_TRAF3IP3_chr1_+_209762812_209762870_209763067_209763092_209762514_209762662_209763362_209763392	41267	0.124523	0.667473	4.80693	4.80617e-06	3.82096e-05	3.4649	ENSG00000009790	TRAF3IP3	infectionvsHC.MXE
ENSG00000009790_TRAF3IP3_chr1_+_209772947_209773019_209775289_209775489_209768604_209768660_209775598_209775736	41271	0.0704468	0.2002	4.78439	5.27589e-06	4.14839e-05	3.37522	ENSG00000009790	TRAF3IP3	infectionvsHC.MXE	38042	-0.0722673	0.210447	-4.23802	5.18743e-05	0.000519411	1.6054	ENSG00000009790	TRAF3IP3	SCvsMM.MXE
ENSG00000009790_TRAF3IP3_chr1_+_209772947_209773019_209775348_209775489_209763491_209763587_209775598_209775736	41269	0.0740505	0.357655	4.05425	9.32627e-05	0.000504675	0.630001	ENSG00000009790	TRAF3IP3	infectionvsHC.MXE
ENSG00000009790_TRAF3IP3_chr1_+_209772947_209773019_209775348_209775489_209768487_209768660_209775598_209775736	41270	0.070125	0.2013	4.81328	4.68144e-06	3.73549e-05	3.49019	ENSG00000009790	TRAF3IP3	infectionvsHC.MXE	38041	-0.0723275	0.2115	-4.29729	4.15038e-05	0.000439918	1.81476	ENSG00000009790	TRAF3IP3	SCvsMM.MXE
ENSG00000009790_TRAF3IP3_chr1_+_209775289_209775489_209775348_209775489_209763491_209763587	8294	-0.0284189	0.943527	-1.38395	0.169169	0.307225	-6.10882	ENSG00000009790	TRAF3IP3	infectionvsHC.A3SS
ENSG00000009790_TRAF3IP3_chr1_+_209775289_209775489_209775348_209775489_209772947_209773019											8068	0.0235772	0.125	2.06024	0.0421295	0.25065	-4.178	ENSG00000009790	TRAF3IP3	SCvsMM.A3SS
ENSG00000009790_TRAF3IP3_chr1_+_209775348_209775736_209775348_209775489_209775598_209775736	3879	0.0780053	0.196909	6.908	3.27354e-10	2.8772e-09	12.5472	ENSG00000009790	TRAF3IP3	infectionvsHC.RI
ENSG00000009790_TRAF3IP3_chr1_+_209777351_209777487_209778110_209778173_209775807_209776124_209779314_209779364	41273	0.0846902	0.426809	2.87211	0.00487898	0.0144053	-3.06071	ENSG00000009790	TRAF3IP3	infectionvsHC.MXE
ENSG00000009790_TRAF3IP3_chr1_+_209777351_209777487_209779314_209779374_209775598_209775736_209780469_209780606											38043	0.0526134	0.702362	1.84299	0.0684207	0.113784	-4.86881	ENSG00000009790	TRAF3IP3	SCvsMM.MXE
ENSG00000009790_TRAF3IP3_chr1_+_209778110_209778173_209777351_209777487_209779430_209779655	153175	-0.0112247	0.938845	-0.888014	0.376473	0.517752	-6.2113	ENSG00000009790	TRAF3IP3	infectionvsHC.SE
ENSG00000009790_TRAF3IP3_chr1_+_209778110_209778173_209779314_209779374_209777351_209777487_209780469_209780606	41274	-0.0136981	0.729482	-0.718141	0.474168	0.532989	-6.78717	ENSG00000009790	TRAF3IP3	infectionvsHC.MXE	38045	0.0317744	0.727489	1.32903	0.186991	0.248046	-5.6533	ENSG00000009790	TRAF3IP3	SCvsMM.MXE
ENSG00000009790_TRAF3IP3_chr1_+_209778110_209778173_209779314_209779374_209777438_209777487_209781344_209781458	41277	0.020359	0.890773	1.25863	0.210783	0.29498	-6.2572	ENSG00000009790	TRAF3IP3	infectionvsHC.MXE	38048	0.0229518	0.893734	1.13885	0.257602	0.318928	-5.88163	ENSG00000009790	TRAF3IP3	SCvsMM.MXE
ENSG00000009790_TRAF3IP3_chr1_+_209778110_209778173_209780469_209780606_209777351_209777487_209781344_209781458	41275	-0.0321184	0.615491	-1.68523	0.0947315	0.160313	-5.64066	ENSG00000009790	TRAF3IP3	infectionvsHC.MXE	38046	-0.0595104	0.610819	-2.53817	0.0127546	0.0322272	-3.43788	ENSG00000009790	TRAF3IP3	SCvsMM.MXE
ENSG00000009790_TRAF3IP3_chr1_+_209778110_209778173_209781344_209781458_209777351_209777487_209782055_209782307	41276	-0.0385452	0.577436	-1.80357	0.07399	0.132358	-5.43946	ENSG00000009790	TRAF3IP3	infectionvsHC.MXE
ENSG00000009790_TRAF3IP3_chr1_+_209779314_209779374_209778110_209778173_209780469_209780606											144249	-0.016517	0.968766	-1.60821	0.111143	0.376342	-4.89324	ENSG00000009790	TRAF3IP3	SCvsMM.SE
ENSG00000009790_TRAF3IP3_chr1_+_209779314_209779374_209780469_209780606_209778110_209778173_209781344_209781458	41278	-0.0550412	0.642527	-2.18269	0.0311487	0.0663986	-4.70912	ENSG00000009790	TRAF3IP3	infectionvsHC.MXE	38049	-0.159968	0.634521	-5.79561	8.6691e-08	4.61261e-06	7.66903	ENSG00000009790	TRAF3IP3	SCvsMM.MXE
ENSG00000009790_TRAF3IP3_chr1_+_209779314_209779374_209781344_209781458_209778110_209778173_209782055_209782307	41279	-0.0499934	0.586091	-2.03922	0.0437844	0.0872191	-5.00068	ENSG00000009790	TRAF3IP3	infectionvsHC.MXE	38050	-0.0946188	0.578819	-3.2255	0.00172045	0.00724694	-1.64052	ENSG00000009790	TRAF3IP3	SCvsMM.MXE
ENSG00000009790_TRAF3IP3_chr1_+_209779314_209779655_209779430_209779655_209778110_209778173	8298	0.0210532	0.789491	0.956835	0.340745	0.477668	-6.60322	ENSG00000009790	TRAF3IP3	infectionvsHC.A3SS	8071	-0.0539584	0.792553	-2.00577	0.0477451	0.264329	-4.28058	ENSG00000009790	TRAF3IP3	SCvsMM.A3SS
ENSG00000009790_TRAF3IP3_chr1_+_209780469_209780606_209777351_209777487_209782055_209782307	153190	0.046017	0.579538	0.459238	0.647137	0.706665	-6.48055	ENSG00000009790	TRAF3IP3	infectionvsHC.SE
ENSG00000009790_TRAF3IP3_chr1_+_209780469_209780606_209779314_209779374_209781344_209781458	153193	0.0787726	0.799127	3.96774	0.00012969	0.00257997	0.678864	ENSG00000009790	TRAF3IP3	infectionvsHC.SE	144258	0.0721281	0.810585	3.04469	0.00302135	0.0854706	-1.87424	ENSG00000009790	TRAF3IP3	SCvsMM.SE
ENSG00000009790_TRAF3IP3_chr1_+_209780469_209780606_209779314_209779374_209782055_209782307											144259	-0.0302158	0.833862	-0.931124	0.354174	0.571621	-5.70535	ENSG00000009790	TRAF3IP3	SCvsMM.SE
ENSG00000009790_TRAF3IP3_chr1_+_209780469_209780606_209781344_209781458_209779314_209779374_209782055_209782320	41280	-0.0195359	0.394118	-1.12678	0.262248	0.346263	-6.41269	ENSG00000009790	TRAF3IP3	infectionvsHC.MXE
ENSG00000009790_TRAF3IP3_chr1_+_209781344_209781458_209777351_209777487_209782055_209782307	153196	0.0133949	0.974509	1.43632	0.153752	0.312381	-5.58815	ENSG00000009790	TRAF3IP3	infectionvsHC.SE
ENSG00000009790_TRAF3IP3_chr1_+_209781344_209781458_209779314_209779374_209782055_209782307	153198	0.0177686	0.884309	0.961953	0.338186	0.488624	-6.14407	ENSG00000009790	TRAF3IP3	infectionvsHC.SE
ENSG00000009790_TRAF3IP3_chr1_+_209781349_209781458_209779314_209779374_209782055_209782307	153202	0.0373457	0.859664	1.69683	0.0925604	0.231165	-5.19285	ENSG00000009790	TRAF3IP3	infectionvsHC.SE
ENSG00000009830_POMT2_chr14_-_77306245_77306441_77306336_77306441_77304691_77304800	4289	0.0298295	0.12099	0.59363	0.554046	0.62004	-6.98348	ENSG00000009830	POMT2	infectionvsHC.A5SS	4154	0.0576234	0.12558	0.916169	0.362075	0.607321	-5.76617	ENSG00000009830	POMT2	SCvsMM.A5SS
ENSG00000009844_VTA1_chr6_+_142166227_142166322_142198438_142198615_142147161_142147399_142218497_142220946											44338	0.0197503	0.964106	1.19072	0.236704	0.298204	-5.82275	ENSG00000009844	VTA1	SCvsMM.MXE
ENSG00000009844_VTA1_chr6_+_142203984_142204065_142198438_142198615_142218497_142219067	177153	0.013383	0.959936	1.01646	0.311643	0.466235	-6.09112	ENSG00000009844	VTA1	infectionvsHC.SE
ENSG00000009954_BAZ1B_chr7_-_73450846_73450994_73459535_73459718_73449541_73449689_73462921_73463099	64071	0.0822846	0.543691	2.48456	0.0144519	0.035704	-4.03676	ENSG00000009954	BAZ1B	infectionvsHC.MXE
ENSG00000009954_BAZ1B_chr7_-_73459535_73459718_73462921_73463099_73450846_73450994_73465438_73465537	64072	0.151032	0.556564	5.72216	8.92339e-08	1.14828e-06	7.32054	ENSG00000009954	BAZ1B	infectionvsHC.MXE	59205	-0.0582585	0.578532	-1.78217	0.0778883	0.125929	-4.97414	ENSG00000009954	BAZ1B	SCvsMM.MXE
ENSG00000009954_BAZ1B_chr7_-_73465438_73465537_73466295_73466401_73462921_73463099_73469516_73469650	64074	-0.131371	0.6408	-5.21295	8.5902e-07	8.41202e-06	5.1255	ENSG00000009954	BAZ1B	infectionvsHC.MXE
ENSG00000009954_BAZ1B_chr7_-_73466295_73466401_73469516_73469650_73465438_73465537_73470344_73470483	64075	0.169037	0.6557	7.15572	9.22855e-11	2.56966e-09	14.0317	ENSG00000009954	BAZ1B	infectionvsHC.MXE	59208	0.0676265	0.680287	2.36871	0.0198562	0.0448812	-3.82419	ENSG00000009954	BAZ1B	SCvsMM.MXE
ENSG00000009954_BAZ1B_chr7_-_73476867_73478569_73470344_73470483_73489193_73489391	235938	-0.0121755	0.852845	-0.551214	0.582606	0.66301	-6.45023	ENSG00000009954	BAZ1B	infectionvsHC.SE	222000	0.0179332	0.851074	0.645434	0.520218	0.670784	-5.92064	ENSG00000009954	BAZ1B	SCvsMM.SE
ENSG00000009954_BAZ1B_chr7_-_73476867_73478569_73489193_73489391_73470344_73470483_73492799_73492921	64076	0.0440731	0.5416	1.62313	0.107376	0.176609	-5.74106	ENSG00000009954	BAZ1B	infectionvsHC.MXE	59209	-0.140755	0.548011	-4.50226	1.89274e-05	0.00025054	2.55346	ENSG00000009954	BAZ1B	SCvsMM.MXE
ENSG00000009954_BAZ1B_chr7_-_73476867_73478569_73492799_73492921_73470344_73470483_73498496_73498698	64077	0.0587247	0.496245	2.50083	0.0138391	0.034476	-3.99832	ENSG00000009954	BAZ1B	infectionvsHC.MXE
ENSG00000009954_BAZ1B_chr7_-_73489193_73489391_73492799_73492921_73476867_73478569_73498496_73498698											59211	0.0708949	0.528947	2.2789	0.024892	0.0532957	-4.01932	ENSG00000009954	BAZ1B	SCvsMM.MXE
ENSG00000009954_BAZ1B_chr7_-_73489193_73489391_73498496_73498698_73476867_73478569_73508326_73508471											59212	0.131792	0.623085	4.74942	7.14483e-06	0.000120613	3.47326	ENSG00000009954	BAZ1B	SCvsMM.MXE
ENSG00000009954_BAZ1B_chr7_-_73492799_73492921_73498496_73498698_73489193_73489391_73508326_73508471	64080	0.0711543	0.577555	2.65986	0.00896529	0.0240173	-3.61065	ENSG00000009954	BAZ1B	infectionvsHC.MXE	59213	0.175959	0.587904	6.08535	2.38346e-08	1.78301e-06	8.90326	ENSG00000009954	BAZ1B	SCvsMM.MXE
ENSG00000009954_BAZ1B_chr7_-_73498496_73498698_73508326_73508471_73492799_73492921_73510735_73510852	64081	0.0632487	0.445736	2.7205	0.00756016	0.0208411	-3.45729	ENSG00000009954	BAZ1B	infectionvsHC.MXE	59214	0.100456	0.454936	3.67178	0.000396307	0.00240786	-0.2907	ENSG00000009954	BAZ1B	SCvsMM.MXE
ENSG00000010017_RANBP9_chr6_-_13634430_13634552_13637807_13637955_13632369_13632521_13639562_13639753	72605	-0.0340838	0.518936	-1.58648	0.115454	0.186626	-5.79863	ENSG00000010017	RANBP9	infectionvsHC.MXE	67029	-0.06731	0.513979	-2.57127	0.0116699	0.030061	-3.35972	ENSG00000010017	RANBP9	SCvsMM.MXE
ENSG00000010017_RANBP9_chr6_-_13641198_13641307_13657108_13657276_13639562_13639753_13658779_13658832											67030	0.0355794	0.416766	1.52663	0.130146	0.187142	-5.38027	ENSG00000010017	RANBP9	SCvsMM.MXE
ENSG00000010017_RANBP9_chr6_-_13642478_13642591_13641198_13641307_13644544_13644729	267185	-0.0250027	0.921009	-2.19348	0.0303801	0.118044	-4.2686	ENSG00000010017	RANBP9	infectionvsHC.SE
ENSG00000010017_RANBP9_chr6_-_13642478_13642591_13644544_13644729_13641198_13641307_13652658_13652681	72607	-0.100402	0.385327	-5.57303	1.75164e-07	2.07484e-06	6.66566	ENSG00000010017	RANBP9	infectionvsHC.MXE
ENSG00000010017_RANBP9_chr6_-_13642478_13642591_13658779_13658832_13641198_13641307_13696784_13696896	72610	-0.0543883	0.260773	-2.71932	0.00758549	0.0208984	-3.4603	ENSG00000010017	RANBP9	infectionvsHC.MXE
ENSG00000010017_RANBP9_chr6_-_13644544_13644729_13641198_13641307_13652658_13652681	267190	-0.0154681	0.942782	-0.894875	0.37281	0.515349	-6.20528	ENSG00000010017	RANBP9	infectionvsHC.SE
ENSG00000010017_RANBP9_chr6_-_13644544_13644729_13642478_13642591_13652658_13652681	267193	0.0154867	0.955109	1.55093	0.123795	0.274006	-5.42199	ENSG00000010017	RANBP9	infectionvsHC.SE
ENSG00000010017_RANBP9_chr6_-_13644544_13644729_13652658_13652681_13642478_13642591_13657108_13657276	72611	-0.0635598	0.177873	-3.46875	0.000743356	0.0029934	-1.32488	ENSG00000010017	RANBP9	infectionvsHC.MXE
ENSG00000010017_RANBP9_chr6_-_13652658_13652681_13657108_13657276_13644544_13644729_13658779_13658832	72613	0.0580851	0.919136	3.9044	0.000161914	0.000812013	0.107488	ENSG00000010017	RANBP9	infectionvsHC.MXE
ENSG00000010219_DYRK4_chr12_+_4607326_4607387_4604913_4605086_4610154_4610284	57103	0.132419	0.526345	2.02825	0.0449541	0.150857	-4.60043	ENSG00000010219	DYRK4	infectionvsHC.SE	53866	0.191123	0.545606	2.43315	0.0168592	0.175032	-3.36086	ENSG00000010219	DYRK4	SCvsMM.SE
ENSG00000010244_ZNF207_chr17_+_32361467_32361515_32360891_32360967_32362913_32362984	20597	-0.0212487	0.976655	-2.91194	0.00435086	0.0333915	-2.55677	ENSG00000010244	ZNF207	infectionvsHC.SE	19481	-0.0193768	0.973564	-2.09273	0.0390667	0.251766	-4.06224	ENSG00000010244	ZNF207	SCvsMM.SE
ENSG00000010244_ZNF207_chr17_+_32365329_32365487_32366664_32366757_32362913_32362984_32367771_32368014	5468	0.0777181	0.725164	6.11819	1.42772e-08	2.29294e-07	9.10386	ENSG00000010244	ZNF207	infectionvsHC.MXE
ENSG00000010244_ZNF207_chr17_+_32365329_32365487_32367771_32368014_32362913_32362984_32369294_32369454	5469	0.067129	0.547427	4.94064	2.75015e-06	2.35798e-05	4.00233	ENSG00000010244	ZNF207	infectionvsHC.MXE	5054	0.0585717	0.557191	3.63699	0.000446336	0.00263767	-0.400716	ENSG00000010244	ZNF207	SCvsMM.MXE
ENSG00000010244_ZNF207_chr17_+_32366664_32366757_32365329_32365487_32367771_32368014	20605	-0.0988258	0.605736	-4.77327	5.62421e-06	0.000254994	3.63807	ENSG00000010244	ZNF207	infectionvsHC.SE	19485	-0.057345	0.591362	-2.25922	0.0261801	0.213214	-3.73097	ENSG00000010244	ZNF207	SCvsMM.SE
ENSG00000010256_UQCRC1_chr3_-_48600481_48600567_48600062_48600151_48600679_48600840											93423	0.0433604	0.787532	1.23508	0.219879	0.485799	-5.39254	ENSG00000010256	UQCRC1	SCvsMM.SE
ENSG00000010256_UQCRC1_chr3_-_48600679_48601118_48600679_48600840_48600974_48601118	2677	0.0544827	0.199745	2.36673	0.0196833	0.0291752	-4.63298	ENSG00000010256	UQCRC1	infectionvsHC.RI	2663	-0.0388532	0.20767	-1.34174	0.182888	0.35087	-5.33383	ENSG00000010256	UQCRC1	SCvsMM.RI
ENSG00000010256_UQCRC1_chr3_-_48603563_48603643_48604232_48604431_48601351_48601467_48604650_48604780	26703	-0.081633	0.619491	-4.24543	4.52494e-05	0.000269453	1.31768	ENSG00000010256	UQCRC1	infectionvsHC.MXE	24525	0.0288499	0.607617	1.20914	0.229582	0.291051	-5.80122	ENSG00000010256	UQCRC1	SCvsMM.MXE
ENSG00000010256_UQCRC1_chr3_-_48604232_48604431_48603562_48603643_48604650_48604780	99385	-0.0234149	0.955991	-2.40965	0.0176297	0.0844649	-3.79876	ENSG00000010256	UQCRC1	infectionvsHC.SE	93429	0.0274447	0.952585	2.26712	0.0256741	0.211604	-3.71468	ENSG00000010256	UQCRC1	SCvsMM.SE
ENSG00000010256_UQCRC1_chr3_-_48605769_48605856_48604650_48604780_48609161_48609302	99388	-0.0522965	0.919373	-2.93593	0.00405102	0.0318382	-2.49239	ENSG00000010256	UQCRC1	infectionvsHC.SE	93432	0.0183855	0.911766	0.813556	0.417955	0.614559	-5.80326	ENSG00000010256	UQCRC1	SCvsMM.SE
ENSG00000010270_STARD3NL_chr7_+_38179089_38179145_38178350_38178420_38207446_38207729	233350	-0.0439801	0.142355	-1.40251	0.163583	0.321441	-5.63483	ENSG00000010270	STARD3NL	infectionvsHC.SE	219574	-0.0249704	0.135957	-0.665421	0.507411	0.663362	-5.90809	ENSG00000010270	STARD3NL	SCvsMM.SE
ENSG00000010270_STARD3NL_chr7_+_38201713_38201966_38179089_38179145_38207446_38207729	233357	0.100793	0.307566	1.07121	0.286684	0.445491	-6.02566	ENSG00000010270	STARD3NL	infectionvsHC.SE	219581	-0.0596411	0.323855	-0.481219	0.631627	0.730464	-5.96265	ENSG00000010270	STARD3NL	SCvsMM.SE
ENSG00000010270_STARD3NL_chr7_+_38202069_38202197_38178375_38178420_38207446_38207729	233359	0.0147926	0.0638909	0.592008	0.555061	0.645374	-6.42719	ENSG00000010270	STARD3NL	infectionvsHC.SE
ENSG00000010270_STARD3NL_chr7_+_38202069_38202197_38179089_38179145_38207446_38207729	233360	0.187029	0.338806	2.08118	0.0400288	0.140412	-4.48991	ENSG00000010270	STARD3NL	infectionvsHC.SE
ENSG00000010270_STARD3NL_chr7_+_38202069_38202197_38201713_38201966_38207446_38207729	233361	0.0677524	0.591779	0.649287	0.517722	0.617805	-6.3786	ENSG00000010270	STARD3NL	infectionvsHC.SE
ENSG00000010270_STARD3NL_chr7_+_38215027_38217305_38215027_38215105_38217187_38217305	5645	0.0601902	0.704917	1.03129	0.304674	0.337697	-6.84624	ENSG00000010270	STARD3NL	infectionvsHC.RI	5624	-0.0868964	0.713753	-1.22492	0.223676	0.395966	-5.43866	ENSG00000010270	STARD3NL	SCvsMM.RI
ENSG00000010270_STARD3NL_chr7_+_38217024_38217078_38215027_38215105_38217187_38217269	233365	-0.0180417	0.934982	-1.14164	0.256107	0.416436	-5.95795	ENSG00000010270	STARD3NL	infectionvsHC.SE
ENSG00000010270_STARD3NL_chr7_+_38219564_38219660_38215027_38217305_38228798_38228871											219590	-0.090897	0.967351	-2.82292	0.00580845	0.111248	-2.4456	ENSG00000010270	STARD3NL	SCvsMM.SE
ENSG00000010292_NCAPD2_chr12_+_6509716_6509792_6511109_6511252_6495075_6495225_6514264_6514392	15100	-0.0134814	0.236355	-0.494902	0.62164	0.655495	-6.9223	ENSG00000010292	NCAPD2	infectionvsHC.MXE	13938	-0.0501742	0.234394	-1.4788	0.142472	0.200549	-5.44968	ENSG00000010292	NCAPD2	SCvsMM.MXE
ENSG00000010292_NCAPD2_chr12_+_6510628_6510810_6511109_6511252_6510074_6510133_6514264_6514392	15102	0.0147872	0.354636	0.559796	0.576738	0.617541	-6.88811	ENSG00000010292	NCAPD2	infectionvsHC.MXE
ENSG00000010292_NCAPD2_chr12_+_6514264_6514587_6514264_6514392_6514463_6514587	1679	0.113934	0.149736	5.14874	1.14929e-06	4.74667e-06	4.56003	ENSG00000010292	NCAPD2	infectionvsHC.RI	1670	-0.0233089	0.166309	-0.831164	0.407971	0.550215	-5.86443	ENSG00000010292	NCAPD2	SCvsMM.RI
ENSG00000010292_NCAPD2_chr12_+_6514463_6514587_6514772_6514920_6514264_6514392_6516827_6517025	15103	-0.023391	0.588136	-0.900635	0.369717	0.444754	-6.64013	ENSG00000010292	NCAPD2	infectionvsHC.MXE	13941	-0.0553987	0.584734	-1.81677	0.0723774	0.118772	-4.91462	ENSG00000010292	NCAPD2	SCvsMM.MXE
ENSG00000010292_NCAPD2_chr12_+_6514772_6514920_6514264_6514587_6516827_6516871	56887	-0.0452234	0.914355	-1.84505	0.0677242	0.193223	-4.94013	ENSG00000010292	NCAPD2	infectionvsHC.SE
ENSG00000010292_NCAPD2_chr12_+_6520985_6521110_6521797_6522037_6517778_6517959_6522827_6523002	15104	0.0494348	0.639682	1.73926	0.084739	0.147113	-5.5504	ENSG00000010292	NCAPD2	infectionvsHC.MXE
ENSG00000010292_NCAPD2_chr12_+_6521797_6522037_6522827_6523002_6520985_6521110_6523261_6523346											13943	-0.0615367	0.744245	-1.92192	0.0575853	0.10007	-4.72723	ENSG00000010292	NCAPD2	SCvsMM.MXE
ENSG00000010292_NCAPD2_chr12_+_6522827_6523002_6521797_6522037_6525582_6525716	56895	-0.0365027	0.858182	-0.901705	0.369186	0.512559	-6.19925	ENSG00000010292	NCAPD2	infectionvsHC.SE	53665	0.0562563	0.852872	1.11023	0.269731	0.521677	-5.53137	ENSG00000010292	NCAPD2	SCvsMM.SE
ENSG00000010292_NCAPD2_chr12_+_6522827_6523002_6523261_6523346_6521797_6522037_6525582_6525716	15106	-0.143017	0.568973	-3.65141	0.000398192	0.00175661	-0.74045	ENSG00000010292	NCAPD2	infectionvsHC.MXE
ENSG00000010292_NCAPD2_chr12_+_6523261_6523346_6521797_6522037_6525582_6525716	56897	0.0397992	0.824073	0.763497	0.446804	0.567349	-6.31253	ENSG00000010292	NCAPD2	infectionvsHC.SE	53667	0.0810811	0.829862	1.27104	0.20685	0.475839	-5.3499	ENSG00000010292	NCAPD2	SCvsMM.SE
ENSG00000010295_IFFO1_chr12_-_6548064_6548157_6548424_6548545_6541511_6541642_6548667_6548825	16278	0.0850359	0.563355	3.08718	0.00254788	0.00850634	-2.46654	ENSG00000010295	IFFO1	infectionvsHC.MXE	15046	0.0891654	0.575723	2.65856	0.00919654	0.0251845	-3.14936	ENSG00000010295	IFFO1	SCvsMM.MXE
ENSG00000010295_IFFO1_chr12_-_6548064_6548160_6548064_6548157_6548424_6548545	3681	0.0192008	0.674845	0.601132	0.548987	0.631747	-6.87919	ENSG00000010295	IFFO1	infectionvsHC.A3SS	3582	0.0615663	0.677638	1.55204	0.124001	0.375208	-5.03567	ENSG00000010295	IFFO1	SCvsMM.A3SS
ENSG00000010295_IFFO1_chr12_-_6548064_6548160_6548424_6548545_6541511_6541642_6548667_6548825	16281	0.0837394	0.560309	3.06423	0.00273509	0.00900859	-2.53169	ENSG00000010295	IFFO1	infectionvsHC.MXE	15049	0.0932399	0.572489	2.81725	0.00588221	0.0180065	-2.75155	ENSG00000010295	IFFO1	SCvsMM.MXE
ENSG00000010295_IFFO1_chr12_-_6548064_6548545_6548064_6548157_6548424_6548545	1739	0.189497	0.449809	4.09574	8.03607e-05	0.000215003	0.468906	ENSG00000010295	IFFO1	infectionvsHC.RI	1730	0.0638237	0.477372	1.08905	0.278894	0.447593	-5.62681	ENSG00000010295	IFFO1	SCvsMM.RI
ENSG00000010295_IFFO1_chr12_-_6548064_6548545_6548064_6548160_6548424_6548545	1740	0.130698	0.2765	4.00212	0.000113821	0.000296325	0.137231	ENSG00000010295	IFFO1	infectionvsHC.RI	1731	-0.0124184	0.295511	-0.29832	0.766113	0.789413	-6.15496	ENSG00000010295	IFFO1	SCvsMM.RI
ENSG00000010295_IFFO1_chr12_-_6548424_6548545_6548667_6548825_6548064_6548160_6549755_6549896	16289	0.0735013	0.136373	2.46089	0.0153873	0.037562	-4.09232	ENSG00000010295	IFFO1	infectionvsHC.MXE	15057	0.0482147	0.147064	1.28007	0.203609	0.264896	-5.71534	ENSG00000010295	IFFO1	SCvsMM.MXE
ENSG00000010295_IFFO1_chr12_-_6548424_6548545_6548667_6548849_6548064_6548160_6549475_6549484	16288	0.0124495	0.0822636	0.508259	0.612273	0.647731	-6.91561	ENSG00000010295	IFFO1	infectionvsHC.MXE
ENSG00000010295_IFFO1_chr12_-_6548667_6548849_6548667_6548825_6549475_6549484	3686	0.0844019	0.370138	1.66037	0.0997086	0.214597	-5.69542	ENSG00000010295	IFFO1	infectionvsHC.A3SS	3587	0.121542	0.382527	1.84604	0.0680563	0.305273	-4.53249	ENSG00000010295	IFFO1	SCvsMM.A3SS
ENSG00000010295_IFFO1_chr12_-_6548667_6548849_6548667_6548825_6549755_6549896	3690	0.0429592	0.481407	0.574274	0.566974	0.642429	-6.89336	ENSG00000010295	IFFO1	infectionvsHC.A3SS	3591	-0.0973537	0.487772	-1.00017	0.319842	0.534771	-5.66595	ENSG00000010295	IFFO1	SCvsMM.A3SS
ENSG00000010295_IFFO1_chr12_-_6549475_6549484_6548667_6548825_6549755_6549896	61242	-0.104014	0.692817	-1.80559	0.0737457	0.202902	-5.00871	ENSG00000010295	IFFO1	infectionvsHC.SE	57780	-0.232218	0.677548	-3.21808	0.00177687	0.0674573	-1.38575	ENSG00000010295	IFFO1	SCvsMM.SE
ENSG00000010295_IFFO1_chr12_-_6550694_6550790_6550940_6551001_6549755_6549896_6555256_6556071	16295	0.0437088	0.241664	1.25911	0.21061	0.294793	-6.25661	ENSG00000010295	IFFO1	infectionvsHC.MXE	15063	0.170473	0.248021	4.26973	4.60505e-05	0.000473592	1.71715	ENSG00000010295	IFFO1	SCvsMM.MXE
ENSG00000010295_IFFO1_chr12_-_6551397_6551503_6550940_6551001_6555256_6556063											57787	-0.0184885	0.345234	-0.410698	0.682229	0.758212	-6.03961	ENSG00000010295	IFFO1	SCvsMM.SE
ENSG00000010310_GIPR_chr19_+_45677322_45677383_45676948_45677108_45677709_45677779	257148	-0.0417853	0.285761	-0.404947	0.686458	0.732328	-6.4775	ENSG00000010310	GIPR	infectionvsHC.SE
ENSG00000010322_NISCH_chr3_+_52457842_52457926_52458661_52458844_52455507_52455734_52470858_52470907	36542	0.133702	0.351755	4.83053	4.35805e-06	3.50723e-05	3.55905	ENSG00000010322	NISCH	infectionvsHC.MXE
ENSG00000010322_NISCH_chr3_+_52470858_52470907_52471813_52471977_52458661_52458844_52472302_52472398	36544	-0.0790332	0.5519	-3.09697	0.0024717	0.00829468	-2.43863	ENSG00000010322	NISCH	infectionvsHC.MXE
ENSG00000010322_NISCH_chr3_+_52476446_52476599_52477573_52477642_52473733_52473829_52478096_52478282											33655	0.161172	0.459234	5.20879	1.08597e-06	3.01206e-05	5.25988	ENSG00000010322	NISCH	SCvsMM.MXE
ENSG00000010322_NISCH_chr3_+_52477573_52478282_52477573_52477642_52478096_52478282	3487	0.105166	0.151682	6.98013	2.29368e-10	2.09385e-09	12.8973	ENSG00000010322	NISCH	infectionvsHC.RI	3472	0.0534589	0.166979	2.89183	0.00475031	0.0422369	-2.3197	ENSG00000010322	NISCH	SCvsMM.RI
ENSG00000010322_NISCH_chr3_+_52480183_52480295_52484512_52484637_52479748_52479862_52485777_52485827	36548	-0.057008	0.727409	-2.69665	0.00808716	0.0220344	-3.51798	ENSG00000010322	NISCH	infectionvsHC.MXE
ENSG00000010322_NISCH_chr3_+_52480183_52480295_52490704_52490833_52479748_52479862_52491351_52491513											33658	-0.0204699	0.741074	-0.83544	0.405547	0.461112	-6.1747	ENSG00000010322	NISCH	SCvsMM.MXE
ENSG00000010322_NISCH_chr3_+_52480878_52481037_52480183_52480295_52484512_52484637	135412	-0.0151391	0.167771	-0.551643	0.582324	0.662919	-6.44922	ENSG00000010322	NISCH	infectionvsHC.SE	127489	0.065606	0.165548	1.84252	0.0685854	0.316579	-4.48326	ENSG00000010322	NISCH	SCvsMM.SE
ENSG00000010322_NISCH_chr3_+_52480878_52481109_52480138_52480295_52484512_52484637	135413	-0.0163616	0.168165	-0.590454	0.55611	0.646019	-6.42733	ENSG00000010322	NISCH	infectionvsHC.SE	127490	0.0689506	0.165763	1.92515	0.0572662	0.293466	-4.33976	ENSG00000010322	NISCH	SCvsMM.SE
ENSG00000010322_NISCH_chr3_+_52489335_52489678_52490074_52490231_52487195_52488605_52490704_52490833	36551	0.116492	0.410673	3.72602	0.000306663	0.00141004	-0.494955	ENSG00000010322	NISCH	infectionvsHC.MXE	33660	0.109774	0.427617	2.92642	0.00428145	0.0142684	-2.46662	ENSG00000010322	NISCH	SCvsMM.MXE
ENSG00000010322_NISCH_chr3_+_52489335_52489678_52490704_52490833_52487195_52488605_52491351_52491513	36552	0.0788989	0.380673	2.65207	0.00916201	0.0244519	-3.63013	ENSG00000010322	NISCH	infectionvsHC.MXE
ENSG00000010322_NISCH_chr3_+_52490074_52490231_52489335_52489678_52490704_52490833	135425	-0.0685811	0.856582	-1.93569	0.055475	0.171045	-4.7758	ENSG00000010322	NISCH	infectionvsHC.SE	127502	-0.0658587	0.846606	-1.47619	0.143236	0.417807	-5.0842	ENSG00000010322	NISCH	SCvsMM.SE
ENSG00000010322_NISCH_chr3_+_52490074_52490231_52489335_52489678_52491351_52491513											127503	-0.0364952	0.890871	-0.840474	0.402798	0.602847	-5.74316	ENSG00000010322	NISCH	SCvsMM.SE
ENSG00000010322_NISCH_chr3_+_52490074_52490231_52490704_52490833_52489335_52489678_52491351_52491513	36553	-0.0135572	0.323727	-0.470616	0.638831	0.669713	-6.93402	ENSG00000010322	NISCH	infectionvsHC.MXE	33662	-0.0865159	0.321755	-2.47341	0.0151426	0.0366966	-3.58828	ENSG00000010322	NISCH	SCvsMM.MXE
ENSG00000010322_NISCH_chr3_+_52490704_52490833_52489335_52489678_52491351_52491513											127507	0.0178423	0.936064	0.641854	0.52253	0.671248	-5.92285	ENSG00000010322	NISCH	SCvsMM.SE
ENSG00000010327_STAB1_chr3_+_52501165_52501302_52502005_52502091_52495337_52495491_52502158_52502228	69121	0.0423564	0.553445	1.31251	0.192033	0.275066	-6.18885	ENSG00000010327	STAB1	infectionvsHC.MXE	63826	0.0534688	0.559606	1.32634	0.187878	0.248841	-5.65677	ENSG00000010327	STAB1	SCvsMM.MXE
ENSG00000010327_STAB1_chr3_+_52501637_52501753_52502005_52502091_52501165_52501302_52502158_52502228	69122	-0.0420559	0.346436	-1.10655	0.270864	0.354513	-6.43507	ENSG00000010327	STAB1	infectionvsHC.MXE
ENSG00000010327_STAB1_chr3_+_52502631_52502727_52502998_52503109_52502158_52502228_52503343_52503540	69123	-0.0120918	0.577855	-0.342518	0.732604	0.752478	-6.98609	ENSG00000010327	STAB1	infectionvsHC.MXE	63828	-0.0318193	0.576096	-0.725562	0.469875	0.52093	-6.25895	ENSG00000010327	STAB1	SCvsMM.MXE
ENSG00000010327_STAB1_chr3_+_52504027_52504155_52504460_52504549_52503771_52503902_52504738_52504876	69125	0.0325465	0.3645	1.03702	0.301965	0.383382	-6.50893	ENSG00000010327	STAB1	infectionvsHC.MXE	63830	0.12071	0.369234	3.21757	0.00176394	0.00738216	-1.66328	ENSG00000010327	STAB1	SCvsMM.MXE
ENSG00000010327_STAB1_chr3_+_52508272_52508359_52509209_52509321_52507930_52508026_52509869_52510056	69126	0.0731383	0.516	2.30413	0.0230618	0.0520337	-4.44813	ENSG00000010327	STAB1	infectionvsHC.MXE	63831	-0.0713516	0.526638	-1.89207	0.0614999	0.105231	-4.78143	ENSG00000010327	STAB1	SCvsMM.MXE
ENSG00000010327_STAB1_chr3_+_52509209_52509321_52509869_52510056_52508272_52508359_52510141_52510235	69127	-0.041258	0.567618	-1.68836	0.094128	0.159491	-5.63551	ENSG00000010327	STAB1	infectionvsHC.MXE
ENSG00000010327_STAB1_chr3_+_52512340_52512436_52511649_52511745_52512595_52512643	254503	-0.0246689	0.936982	-1.36214	0.175941	0.335261	-5.68916	ENSG00000010327	STAB1	infectionvsHC.SE	239418	-0.0238171	0.933394	-1.06096	0.291426	0.535687	-5.5822	ENSG00000010327	STAB1	SCvsMM.SE
ENSG00000010327_STAB1_chr3_+_52512827_52512958_52513129_52513241_52512595_52512643_52513716_52513794	69128	0.0643059	0.496827	2.25725	0.0259338	0.0572359	-4.5504	ENSG00000010327	STAB1	infectionvsHC.MXE	63833	0.0377864	0.506181	1.08951	0.278661	0.338919	-5.93529	ENSG00000010327	STAB1	SCvsMM.MXE
ENSG00000010327_STAB1_chr3_+_52514114_52514213_52514364_52514496_52513882_52513981_52514700_52514829											63834	0.0535696	0.445245	1.48416	0.141048	0.199067	-5.44201	ENSG00000010327	STAB1	SCvsMM.MXE
ENSG00000010327_STAB1_chr3_+_52517319_52517393_52517549_52517624_52516701_52517109_52517880_52518613	69131	-0.0319348	0.541773	-0.868853	0.386788	0.459769	-6.66809	ENSG00000010327	STAB1	infectionvsHC.MXE
ENSG00000010327_STAB1_chr3_+_52519263_52519564_52519263_52519404_52519504_52519564	6185	0.0452008	0.134564	2.32971	0.0216351	0.0315407	-4.71619	ENSG00000010327	STAB1	infectionvsHC.RI	6161	-0.025793	0.141138	-1.07449	0.285332	0.452999	-5.64188	ENSG00000010327	STAB1	SCvsMM.RI
ENSG00000010327_STAB1_chr3_+_52519504_52520120_52519504_52519564_52519943_52520120	6186	0.0385944	0.0969182	2.24985	0.0264361	0.0378906	-4.89166	ENSG00000010327	STAB1	infectionvsHC.RI	6162	0.041816	0.102532	1.9602	0.0529096	0.17562	-4.37355	ENSG00000010327	STAB1	SCvsMM.RI
ENSG00000010327_STAB1_chr3_+_52519943_52520290_52519943_52520120_52520203_52520290	6187	0.0398245	0.118282	2.22461	0.0281363	0.0400843	-4.94596	ENSG00000010327	STAB1	infectionvsHC.RI	6163	-0.0138806	0.124074	-0.628775	0.53101	0.634692	-6.00683	ENSG00000010327	STAB1	SCvsMM.RI
ENSG00000010327_STAB1_chr3_+_52520203_52520290_52520399_52520549_52519943_52520120_52520641_52520698	69132	-0.0408684	0.493764	-1.45987	0.14713	0.225415	-5.9878	ENSG00000010327	STAB1	infectionvsHC.MXE	63837	-0.084529	0.487819	-2.5778	0.0114658	0.0296901	-3.34418	ENSG00000010327	STAB1	SCvsMM.MXE
ENSG00000010327_STAB1_chr3_+_52520641_52521005_52520641_52520698_52520803_52521005	6188	0.0164255	0.268036	0.599373	0.550149	0.573611	-7.19875	ENSG00000010327	STAB1	infectionvsHC.RI
ENSG00000010327_STAB1_chr3_+_52521360_52521510_52520641_52521005_52521595_52521700											239437	-0.0166692	0.941628	-0.713221	0.477476	0.64514	-5.87653	ENSG00000010327	STAB1	SCvsMM.SE
ENSG00000010327_STAB1_chr3_+_52521595_52521951_52521595_52521700_52521843_52521951	6189	0.0732008	0.147491	3.25667	0.00149662	0.00294478	-2.28966	ENSG00000010327	STAB1	infectionvsHC.RI	6165	-0.016218	0.158138	-0.575449	0.566352	0.661533	-6.03784	ENSG00000010327	STAB1	SCvsMM.RI
ENSG00000010327_STAB1_chr3_+_52521843_52521951_52522036_52522230_52521595_52521700_52522329_52522474	69134	0.0345691	0.439791	1.13522	0.258711	0.342757	-6.40324	ENSG00000010327	STAB1	infectionvsHC.MXE	63839	0.0420055	0.444819	1.11431	0.267933	0.328784	-5.90861	ENSG00000010327	STAB1	SCvsMM.MXE
ENSG00000010327_STAB1_chr3_+_52523426_52523756_52523426_52523576_52523870_52524017	8846	0.0427447	0.876527	1.07716	0.283763	0.391659	-6.58601	ENSG00000010327	STAB1	infectionvsHC.A5SS
ENSG00000010327_STAB1_chr3_+_52523651_52523756_52523426_52523576_52523870_52524017	254528	0.0171715	0.961736	1.27548	0.204828	0.366325	-5.80059	ENSG00000010327	STAB1	infectionvsHC.SE	239443	-0.0108697	0.964234	-0.685345	0.494813	0.655772	-5.8952	ENSG00000010327	STAB1	SCvsMM.SE
ENSG00000010327_STAB1_chr3_+_52523651_52523756_52523870_52524017_52523426_52523576_52524099_52524213	69135	0.0232753	0.565827	0.774611	0.440204	0.505524	-6.74517	ENSG00000010327	STAB1	infectionvsHC.MXE	63840	-0.0834304	0.569213	-2.31201	0.0229175	0.0501753	-3.94816	ENSG00000010327	STAB1	SCvsMM.MXE
ENSG00000010361_FUZ_chr19_-_49808114_49808159_49806884_49807374_49808413_49808491	4906	0.0200306	0.207632	0.336125	0.737442	0.767814	-6.54142	ENSG00000010361	FUZ	infectionvsHC.SE	4654	0.0804875	0.210656	1.07698	0.284365	0.531049	-5.52612	ENSG00000010361	FUZ	SCvsMM.SE
ENSG00000010361_FUZ_chr19_-_49808413_49808491_49808413_49808488_49808573_49808638	297	0.0540924	0.131954	0.997263	0.320862	0.465308	-6.56239	ENSG00000010361	FUZ	infectionvsHC.A3SS	285	-0.0291526	0.139967	-0.387592	0.69921	0.764975	-6.02953	ENSG00000010361	FUZ	SCvsMM.A3SS
ENSG00000010361_FUZ_chr19_-_49811362_49811491_49811362_49811467_49811630_49811699	298	0.0313236	0.077783	1.03517	0.30294	0.446223	-6.5225	ENSG00000010361	FUZ	infectionvsHC.A3SS	286	-0.0255062	0.0825111	-0.616084	0.539389	0.67937	-5.91849	ENSG00000010361	FUZ	SCvsMM.A3SS
ENSG00000010361_FUZ_chr19_-_49812446_49812736_49812614_49812736_49812250_49812335	165	0.182608	0.413364	2.63501	0.00965977	0.0317985	-3.78793	ENSG00000010361	FUZ	infectionvsHC.A5SS	154	0.0180086	0.44067	0.198634	0.842991	0.852616	-6.11405	ENSG00000010361	FUZ	SCvsMM.A5SS
ENSG00000010361_FUZ_chr19_-_49812446_49812736_49812637_49812736_49812250_49812335	166	0.191241	0.631832	2.49151	0.0142522	0.0422959	-4.13556	ENSG00000010361	FUZ	infectionvsHC.A5SS	155	0.0354691	0.660429	0.367506	0.714092	0.773754	-6.068	ENSG00000010361	FUZ	SCvsMM.A5SS
ENSG00000010361_FUZ_chr19_-_49812614_49812736_49812637_49812736_49812250_49812335	167	0.0529148	0.713252	0.805501	0.422313	0.515358	-6.83801	ENSG00000010361	FUZ	infectionvsHC.A5SS
ENSG00000010610_CD4_chr12_+_6800071_6800187_6789471_6789662_6814141_6814300	169916	0.0696024	0.807791	3.09529	0.00249477	0.02272	-2.05333	ENSG00000010610	CD4	infectionvsHC.SE	159943	0.0360285	0.817915	1.28618	0.201537	0.471366	-5.33159	ENSG00000010610	CD4	SCvsMM.SE
ENSG00000010610_CD4_chr12_+_6800306_6800471_6789471_6789662_6814141_6814233											159945	0.0183823	0.891223	1.00866	0.315728	0.549649	-5.6337	ENSG00000010610	CD4	SCvsMM.SE
ENSG00000010610_CD4_chr12_+_6814758_6814992_6816055_6816403_6814141_6814300_6817129_6817330	45915	-0.0193191	0.497991	-1.26427	0.20876	0.292792	-6.25018	ENSG00000010610	CD4	infectionvsHC.MXE
ENSG00000010626_LRRC23_chr12_+_6905844_6905954_6905584_6905759_6906408_6906455	217806	0.0109489	0.530827	0.11768	0.906549	0.906757	-6.58883	ENSG00000010626	LRRC23	infectionvsHC.SE
ENSG00000010671_BTK_chrX_-_101353193_101353351_101356051_101356268_101349446_101349956_101356783_101356955	67396	-0.0281343	0.447145	-1.5097	0.133939	0.209696	-5.91514	ENSG00000010671	BTK	infectionvsHC.MXE	62242	0.0195016	0.443053	0.840926	0.402482	0.458215	-6.17018	ENSG00000010671	BTK	SCvsMM.MXE
ENSG00000010671_BTK_chrX_-_101353869_101353988_101356783_101356955_101353193_101353351_101357508_101357583	67397	0.0302979	0.469891	1.59809	0.112845	0.183391	-5.78053	ENSG00000010671	BTK	infectionvsHC.MXE
ENSG00000010671_BTK_chrX_-_101354629_101354694_101353869_101353988_101356051_101356268	248257	-0.0199176	0.967855	-1.69432	0.0930383	0.232107	-5.19696	ENSG00000010671	BTK	infectionvsHC.SE
ENSG00000010671_BTK_chrX_-_101354629_101354694_101356051_101356268_101353869_101353988_101356783_101356955											62244	0.0473341	0.61266	1.30528	0.194922	0.255992	-5.68368	ENSG00000010671	BTK	SCvsMM.MXE
ENSG00000010671_BTK_chrX_-_101354629_101354694_101356783_101356955_101353869_101353988_101357508_101357583	67399	0.0601609	0.683973	2.69823	0.00805122	0.0219495	-3.51397	ENSG00000010671	BTK	infectionvsHC.MXE	62245	0.0933866	0.692723	3.53583	0.000628028	0.00339192	-0.716118	ENSG00000010671	BTK	SCvsMM.MXE
ENSG00000010671_BTK_chrX_-_101358309_101358437_101358616_101358696_101357508_101357583_101359292_101359347	67400	-0.141313	0.394055	-6.15696	1.18963e-08	1.94964e-07	9.28167	ENSG00000010671	BTK	infectionvsHC.MXE	62246	0.0332037	0.3735	1.14941	0.253246	0.314461	-5.86985	ENSG00000010671	BTK	SCvsMM.MXE
ENSG00000010671_BTK_chrX_-_101358309_101358437_101359292_101359347_101357508_101357583_101360087_101360150	67401	-0.0773737	0.324818	-3.38176	0.000992991	0.00384526	-1.59473	ENSG00000010671	BTK	infectionvsHC.MXE
ENSG00000010671_BTK_chrX_-_101362560_101362689_101369997_101370079_101362172_101362240_101371632_101371701	67403	-0.0212766	0.416318	-0.931384	0.353661	0.430609	-6.61214	ENSG00000010671	BTK	infectionvsHC.MXE
ENSG00000010671_BTK_chrX_-_101371632_101371701_101374535_101374634_101369997_101370079_101375143_101375284	67405	0.0449827	0.419627	1.95907	0.0525924	0.101079	-5.15556	ENSG00000010671	BTK	infectionvsHC.MXE
ENSG00000010803_SCMH1_chr1_-_41033982_41034048_41028583_41028726_41037361_41037452											155349	-0.0649707	0.800609	-0.813259	0.418169	0.614675	-5.76395	ENSG00000010803	SCMH1	SCvsMM.SE
ENSG00000010803_SCMH1_chr1_-_41041310_41041565_41037361_41037541_41046417_41046598	165003	-0.0579604	0.438378	-0.62763	0.531708	0.628058	-6.39531	ENSG00000010803	SCMH1	infectionvsHC.SE
ENSG00000010803_SCMH1_chr1_-_41046406_41046598_41048689_41048890_41037361_41037541_41070594_41070721	44596	0.160585	0.664727	3.59064	0.000491287	0.00210143	-0.937525	ENSG00000010803	SCMH1	infectionvsHC.MXE
ENSG00000010803_SCMH1_chr1_-_41048689_41048890_41070594_41070721_41046406_41046598_41075218_41075451	44597	0.154955	0.695291	5.8589	4.77085e-08	6.63408e-07	7.92924	ENSG00000010803	SCMH1	infectionvsHC.MXE	41134	0.09131	0.71783	2.90094	0.00461439	0.0150355	-2.53394	ENSG00000010803	SCMH1	SCvsMM.MXE
ENSG00000010803_SCMH1_chr1_-_41070594_41070721_41075218_41075451_41048689_41048890_41113282_41113526											41136	-0.0470175	0.340606	-0.889915	0.375739	0.433235	-6.12859	ENSG00000010803	SCMH1	SCvsMM.MXE
ENSG00000010803_SCMH1_chr1_-_41070594_41070721_41113282_41113526_41048689_41048890_41116921_41117010	44600	-0.0689388	0.431464	-1.58622	0.115513	0.186669	-5.79903	ENSG00000010803	SCMH1	infectionvsHC.MXE
ENSG00000010803_SCMH1_chr1_-_41075218_41075451_41113282_41113526_41070594_41070721_41116921_41117010	44602	-0.148666	0.258145	-5.35511	4.61644e-07	4.86539e-06	5.72633	ENSG00000010803	SCMH1	infectionvsHC.MXE	41139	0.0279288	0.236521	0.822098	0.413061	0.46815	-6.18555	ENSG00000010803	SCMH1	SCvsMM.MXE
ENSG00000010803_SCMH1_chr1_-_41075218_41075451_41116921_41117010_41070594_41070721_41142877_41143112	44603	-0.0505439	0.239245	-1.71007	0.0900256	0.154237	-5.59951	ENSG00000010803	SCMH1	infectionvsHC.MXE	41140	-0.0889376	0.231894	-2.529	0.0130709	0.0328084	-3.45939	ENSG00000010803	SCMH1	SCvsMM.MXE
ENSG00000010803_SCMH1_chr1_-_41075218_41075451_41186120_41186250_41070594_41070721_41242058_41242110	44604	-0.121473	0.188945	-4.55032	1.36772e-05	9.47779e-05	2.4609	ENSG00000010803	SCMH1	infectionvsHC.MXE
ENSG00000010803_SCMH1_chr1_-_41113282_41113526_41116921_41117010_41075218_41075451_41142877_41143112	44605	0.131959	0.554327	2.60578	0.0104136	0.0272006	-3.74487	ENSG00000010803	SCMH1	infectionvsHC.MXE
ENSG00000010803_SCMH1_chr1_-_41142877_41143112_41151613_41151684_41116921_41117010_41159724_41159933	44609	-0.0194548	0.095	-0.609766	0.543253	0.59045	-6.85894	ENSG00000010803	SCMH1	infectionvsHC.MXE
ENSG00000010803_SCMH1_chr1_-_41151613_41151684_41142877_41143112_41160874_41160898	165030	0.0747634	0.740789	1.33731	0.18391	0.344529	-5.72107	ENSG00000010803	SCMH1	infectionvsHC.SE	155376	0.0205458	0.751763	0.286984	0.774763	0.812842	-6.04104	ENSG00000010803	SCMH1	SCvsMM.SE
ENSG00000010803_SCMH1_chr1_-_41152598_41152741_41142877_41143112_41160874_41160898	165032	0.0236362	0.146426	0.338522	0.735726	0.766794	-6.52932	ENSG00000010803	SCMH1	infectionvsHC.SE
ENSG00000010803_SCMH1_chr1_-_41152598_41152741_41151613_41151684_41159724_41159933	165033	0.0359185	0.697472	0.500944	0.617431	0.686677	-6.4748	ENSG00000010803	SCMH1	infectionvsHC.SE
ENSG00000010803_SCMH1_chr1_-_41152598_41152741_41151613_41151684_41160874_41160898	165034	0.0490272	0.540389	0.666482	0.506526	0.611067	-6.37937	ENSG00000010803	SCMH1	infectionvsHC.SE
ENSG00000010803_SCMH1_chr1_-_41159724_41159933_41142877_41143112_41160874_41160898	165035	0.0426114	0.569861	0.533483	0.594797	0.670866	-6.45817	ENSG00000010803	SCMH1	infectionvsHC.SE
ENSG00000010803_SCMH1_chr1_-_41159724_41159933_41151613_41151684_41160874_41160898											155382	0.0218313	0.545304	0.219113	0.827047	0.844214	-6.01287	ENSG00000010803	SCMH1	SCvsMM.SE
ENSG00000010810_FYN_chr6_-_111696276_111696456_111702884_111703034_111694627_111694704_111703998_111704102	59651	0.014254	0.423618	0.881217	0.38009	0.454018	-6.65733	ENSG00000010810	FYN	infectionvsHC.MXE
ENSG00000010810_FYN_chr6_-_111699514_111699670_111694627_111694704_111702884_111703034	219379	0.0136942	0.951872	0.90167	0.369223	0.512559	-6.1985	ENSG00000010810	FYN	infectionvsHC.SE
ENSG00000010810_FYN_chr6_-_111699514_111699670_111696276_111696456_111700103_111700268	219381	0.14783	0.724327	5.65559	1.24605e-07	1.13856e-05	7.27209	ENSG00000010810	FYN	infectionvsHC.SE	206453	0.0727777	0.74583	2.26937	0.0255315	0.210967	-3.71003	ENSG00000010810	FYN	SCvsMM.SE
ENSG00000010810_FYN_chr6_-_111699514_111699670_111696276_111696456_111702884_111703034	219382	0.116073	0.697127	4.78021	5.46592e-06	0.000251548	3.66517	ENSG00000010810	FYN	infectionvsHC.SE	206454	0.0726758	0.714011	2.47282	0.0152017	0.167305	-3.27306	ENSG00000010810	FYN	SCvsMM.SE
ENSG00000010810_FYN_chr6_-_111699514_111699670_111696276_111696456_111703998_111704102	219383	0.121124	0.932318	6.1057	1.57683e-08	1.90826e-06	9.25502	ENSG00000010810	FYN	infectionvsHC.SE
ENSG00000010810_FYN_chr6_-_111699514_111699670_111700103_111700268_111696276_111696456_111702884_111703034	59653	-0.0799415	0.152936	-4.95797	2.55656e-06	2.20518e-05	4.07268	ENSG00000010810	FYN	infectionvsHC.MXE	55080	-0.0505926	0.141309	-2.58409	0.0112726	0.0293117	-3.3292	ENSG00000010810	FYN	SCvsMM.MXE
ENSG00000010810_FYN_chr6_-_111699514_111699670_111700103_111700268_111696276_111696456_111703998_111704102	59654	-0.112078	0.174536	-5.94539	3.19892e-08	4.6571e-07	8.31816	ENSG00000010810	FYN	infectionvsHC.MXE	55081	-0.0495816	0.158234	-2.16176	0.0331263	0.0659474	-4.26365	ENSG00000010810	FYN	SCvsMM.MXE
ENSG00000010810_FYN_chr6_-_111699514_111699670_111702884_111703034_111696276_111696456_111703998_111704102	59655	-0.0793524	0.644127	-4.65241	9.05932e-06	6.64929e-05	2.85588	ENSG00000010810	FYN	infectionvsHC.MXE	55082	-0.0671731	0.632585	-3.33533	0.00121284	0.00558997	-1.32099	ENSG00000010810	FYN	SCvsMM.MXE
ENSG00000010810_FYN_chr6_-_111700103_111700268_111694627_111694704_111703998_111704102	219385	-0.0306165	0.203371	-0.391243	0.696477	0.739657	-6.51338	ENSG00000010810	FYN	infectionvsHC.SE
ENSG00000010810_FYN_chr6_-_111700103_111700268_111696276_111696456_111702884_111703034											206458	0.0375356	0.293766	1.06797	0.288268	0.533759	-5.57511	ENSG00000010810	FYN	SCvsMM.SE
ENSG00000010810_FYN_chr6_-_111700103_111700268_111696276_111696456_111703998_111704102	219387	0.160688	0.802413	3.4617	0.000768053	0.00969681	-0.972908	ENSG00000010810	FYN	infectionvsHC.SE
ENSG00000010810_FYN_chr6_-_111700103_111700268_111699514_111699670_111702884_111703034	219388	-0.0258152	0.0860367	-1.85008	0.0670143	0.192036	-4.93059	ENSG00000010810	FYN	infectionvsHC.SE	206460	-0.0304181	0.0822473	-1.67587	0.0971216	0.359387	-4.75485	ENSG00000010810	FYN	SCvsMM.SE
ENSG00000010810_FYN_chr6_-_111700103_111700268_111702884_111703034_111696276_111696456_111703998_111704102	59656	0.036242	0.898845	3.31859	0.00122143	0.00458667	-1.78718	ENSG00000010810	FYN	infectionvsHC.MXE	55083	0.0104721	0.904117	0.804021	0.423374	0.477681	-6.19998	ENSG00000010810	FYN	SCvsMM.MXE
ENSG00000010810_FYN_chr6_-_111702884_111703034_111696276_111696456_111703998_111704102	219392	0.0539827	0.961318	4.14015	6.8319e-05	0.0016147	1.27963	ENSG00000010810	FYN	infectionvsHC.SE
ENSG00000010810_FYN_chr6_-_111702884_111703034_111703998_111704102_111696276_111696456_111707921_111708020											55084	0.0298094	0.824043	1.55408	0.123461	0.179622	-5.3395	ENSG00000010810	FYN	SCvsMM.MXE
ENSG00000010810_FYN_chr6_-_111702884_111703034_111703998_111704102_111699514_111699670_111707921_111708020	59658	0.0159402	0.683309	0.774284	0.440396	0.505601	-6.74543	ENSG00000010810	FYN	infectionvsHC.MXE
ENSG00000010810_FYN_chr6_-_111702884_111703034_111703998_111704102_111700103_111700268_111707921_111708020	59659	0.0345904	0.935309	3.77883	0.000254364	0.00120085	-0.318881	ENSG00000010810	FYN	infectionvsHC.MXE	55086	0.0258686	0.94034	2.34464	0.0211083	0.0470889	-3.87713	ENSG00000010810	FYN	SCvsMM.MXE
ENSG00000010810_FYN_chr6_-_111703998_111704102_111707921_111708020_111702877_111703034_111714346_111714443	59660	0.0371622	0.497382	2.28813	0.0240086	0.053768	-4.48324	ENSG00000010810	FYN	infectionvsHC.MXE
ENSG00000010810_FYN_chr6_-_111707921_111708020_111714346_111714443_111703998_111704102_111719804_111720062	59661	0.0523112	0.608827	4.14154	6.72121e-05	0.00037927	0.941118	ENSG00000010810	FYN	infectionvsHC.MXE
ENSG00000010810_FYN_chr6_-_111707921_111708020_111719804_111720062_111703998_111704102_111758833_111759114	59662	-0.0497287	0.124755	-3.25294	0.00151037	0.00545903	-1.98404	ENSG00000010810	FYN	infectionvsHC.MXE
ENSG00000010810_FYN_chr6_-_111707921_111708020_111719804_111720062_111703998_111704102_111780565_111780635											55090	-0.119468	0.513851	-5.46858	3.60187e-07	1.30274e-05	6.31028	ENSG00000010810	FYN	SCvsMM.MXE
ENSG00000010810_FYN_chr6_-_111714346_111714443_111719804_111720062_111707921_111708020_111780565_111780635	59665	0.0413816	0.5033	2.47329	0.014891	0.036588	-4.06329	ENSG00000010810	FYN	infectionvsHC.MXE
ENSG00000010810_FYN_chr6_-_111719804_111720062_111780565_111780635_111714346_111714443_111793622_111793886	59668	-0.0121569	0.0647364	-1.27598	0.204606	0.28827	-6.2355	ENSG00000010810	FYN	infectionvsHC.MXE
ENSG00000010810_FYN_chr6_-_111719804_111720062_111780565_111780635_111714346_111714443_111846588_111846629	59669	0.00670346	0.183291	0.501935	0.6167	0.651303	-6.9188	ENSG00000010810	FYN	infectionvsHC.MXE	55096	-0.0387043	0.184266	-2.37104	0.0197382	0.0447119	-3.81902	ENSG00000010810	FYN	SCvsMM.MXE
ENSG00000010810_FYN_chr6_-_111740980_111741093_111719804_111720062_111758833_111759114	219407	0.122145	0.266716	3.05219	0.0028549	0.0249589	-2.17464	ENSG00000010810	FYN	infectionvsHC.SE	206479	0.146172	0.284645	2.87737	0.00497341	0.105542	-2.28623	ENSG00000010810	FYN	SCvsMM.SE
ENSG00000010810_FYN_chr6_-_111740980_111741093_111719804_111720062_111759039_111759131	219408	0.112974	0.639266	2.01442	0.046431	0.154024	-4.62657	ENSG00000010810	FYN	infectionvsHC.SE	206480	0.0680699	0.655849	0.949979	0.344585	0.566041	-5.65	ENSG00000010810	FYN	SCvsMM.SE
ENSG00000010810_FYN_chr6_-_111740980_111741093_111719804_111720062_111759844_111759925	219409	0.0974891	0.516546	1.86193	0.0653346	0.18934	-4.90884	ENSG00000010810	FYN	infectionvsHC.SE	206481	0.221083	0.530989	3.25857	0.00156965	0.0640754	-1.25658	ENSG00000010810	FYN	SCvsMM.SE
ENSG00000010810_FYN_chr6_-_111740980_111741093_111719804_111720062_111780565_111780635											206482	0.0157667	0.0593511	1.90849	0.0593792	0.29779	-4.40194	ENSG00000010810	FYN	SCvsMM.SE
ENSG00000010810_FYN_chr6_-_111740980_111741097_111719804_111720062_111758833_111759114	219411	0.119226	0.263725	2.94492	0.00395047	0.0312736	-2.46858	ENSG00000010810	FYN	infectionvsHC.SE	206483	0.155158	0.281226	3.02962	0.00317011	0.0875536	-1.89392	ENSG00000010810	FYN	SCvsMM.SE
ENSG00000010810_FYN_chr6_-_111740980_111741097_111719804_111720062_111759844_111759925	219412	0.10175	0.509426	1.94777	0.0540419	0.168374	-4.75219	ENSG00000010810	FYN	infectionvsHC.SE	206484	0.230616	0.5245	3.41796	0.000941534	0.045947	-0.806783	ENSG00000010810	FYN	SCvsMM.SE
ENSG00000010810_FYN_chr6_-_111740980_111741097_111740980_111741093_111780565_111780635	11361	0.0919484	0.178639	1.75774	0.0816196	0.186069	-5.53237	ENSG00000010810	FYN	infectionvsHC.A3SS	11047	0.0402098	0.192261	0.582226	0.561834	0.688064	-5.98278	ENSG00000010810	FYN	SCvsMM.A3SS
ENSG00000010810_FYN_chr6_-_111754433_111754677_111719855_111720062_111759039_111759131	219415	0.0106047	0.110941	0.197681	0.843689	0.851047	-6.57458	ENSG00000010810	FYN	infectionvsHC.SE
ENSG00000010810_FYN_chr6_-_111754433_111754677_111719855_111720062_111759844_111759925	219416	0.0204756	0.0776699	0.490426	0.624877	0.691369	-6.47577	ENSG00000010810	FYN	infectionvsHC.SE
ENSG00000010810_FYN_chr6_-_111813891_111814107_111780565_111780635_111846588_111846615	219431	-0.0161351	0.0640459	-0.517374	0.605945	0.678463	-6.46732	ENSG00000010810	FYN	infectionvsHC.SE	206503	0.0217627	0.0616774	0.562183	0.575344	0.701045	-5.92924	ENSG00000010810	FYN	SCvsMM.SE
ENSG00000010810_FYN_chr6_-_111813891_111814107_111780565_111780635_111872967_111873452	219432	-0.0320538	0.192651	-0.371067	0.711309	0.749762	-6.5316	ENSG00000010810	FYN	infectionvsHC.SE	206504	0.0214614	0.187946	0.198103	0.843396	0.855508	-6.0617	ENSG00000010810	FYN	SCvsMM.SE
ENSG00000010810_FYN_chr6_-_111846588_111846629_111780565_111780635_111872967_111873037	219439	0.0180222	0.887064	1.02619	0.307075	0.462542	-6.0806	ENSG00000010810	FYN	infectionvsHC.SE	206511	-0.0221964	0.88971	-0.973374	0.332892	0.558943	-5.62865	ENSG00000010810	FYN	SCvsMM.SE
ENSG00000010818_HIVEP2_chr6_-_142764798_142764974_142768381_142768536_142761463_142761565_142769551_142775125	49262	0.0519561	0.485836	1.90219	0.0597179	0.111723	-5.26197	ENSG00000010818	HIVEP2	infectionvsHC.MXE
ENSG00000010818_HIVEP2_chr6_-_142776146_142776191_142783520_142783615_142769551_142775125_142836934_142837047	49268	0.0448816	0.569291	1.05374	0.294271	0.376142	-6.49159	ENSG00000010818	HIVEP2	infectionvsHC.MXE
ENSG00000011007_ELOA_chr1_+_23750844_23752030_23749020_23749077_23752406_23752518	168109	-0.0338657	0.917373	-1.28668	0.200911	0.36257	-5.7866	ENSG00000011007	ELOA	infectionvsHC.SE
ENSG00000011007_ELOA_chr1_+_23755842_23756023_23756952_23757125_23754362_23754460_23759511_23759893											41905	0.0272125	0.481245	0.891489	0.374899	0.432502	-6.12722	ENSG00000011007	ELOA	SCvsMM.MXE
ENSG00000011007_ELOA_chr1_+_23756273_23756385_23755842_23756023_23756952_23757125	168112	-0.045262	0.899009	-1.96316	0.0521548	0.16498	-4.72455	ENSG00000011007	ELOA	infectionvsHC.SE	158255	-0.0345608	0.892426	-1.18439	0.239243	0.500228	-5.45063	ENSG00000011007	ELOA	SCvsMM.SE
ENSG00000011007_ELOA_chr1_+_23756273_23756385_23756952_23757125_23755842_23756023_23759511_23759893	45438	-0.0291436	0.416845	-1.05021	0.295883	0.377592	-6.49527	ENSG00000011007	ELOA	infectionvsHC.MXE
ENSG00000011009_LYPLA2_chr1_+_23792551_23792760_23792656_23792760_23791220_23791250											7372	-0.0146813	0.0908723	-0.861608	0.391088	0.587255	-5.82908	ENSG00000011009	LYPLA2	SCvsMM.A3SS
ENSG00000011009_LYPLA2_chr1_+_23792656_23792760_23793007_23793039_23791186_23791250_23793150_23793216											34313	0.03908	0.845766	1.18701	0.238157	0.299573	-5.82704	ENSG00000011009	LYPLA2	SCvsMM.MXE
ENSG00000011009_LYPLA2_chr1_+_23794223_23794325_23794426_23794600_23794062_23794136_23794681_23794712	37255	-0.0319122	0.605355	-1.12666	0.262296	0.346267	-6.41282	ENSG00000011009	LYPLA2	infectionvsHC.MXE	34315	0.0522158	0.600713	1.48373	0.141162	0.199191	-5.44262	ENSG00000011009	LYPLA2	SCvsMM.MXE
ENSG00000011009_LYPLA2_chr1_+_23794223_23794600_23794223_23794325_23794426_23794600	3532	0.018004	0.412073	0.452489	0.651802	0.66621	-7.2762	ENSG00000011009	LYPLA2	infectionvsHC.RI	3517	-0.0192125	0.414691	-0.386117	0.700276	0.742339	-6.12587	ENSG00000011009	LYPLA2	SCvsMM.RI
ENSG00000011052_NME1-NME2_chr17_+_51161159_51161272_51169936_51170049_51159979_51160081_51171486_51171742	4841	0.0366303	0.138427	2.54569	0.0122672	0.0311865	-3.8911	ENSG00000011052	NME1-NME2	infectionvsHC.MXE
ENSG00000011114_BTBD7_chr14_-_93251462_93251652_93253646_93253790_93248475_93248654_93257194_93257355	10218	-0.0989535	0.453627	-2.27872	0.0245815	0.0548157	-4.50379	ENSG00000011114	BTBD7	infectionvsHC.MXE
ENSG00000011143_MKS1_chr17_-_58208104_58208250_58208104_58208174_58208512_58208583	11748	0.0507215	0.114918	0.802284	0.424346	0.542864	-6.72677	ENSG00000011143	MKS1	infectionvsHC.A3SS
ENSG00000011143_MKS1_chr17_-_58214740_58214838_58214258_58214387_58216087_58216243	227167	0.0875876	0.708107	1.16129	0.248212	0.408529	-5.93088	ENSG00000011143	MKS1	infectionvsHC.SE
ENSG00000011143_MKS1_chr17_-_58214740_58214898_58214258_58214387_58216087_58216243	227170	0.124884	0.553245	1.23139	0.22113	0.382601	-5.84434	ENSG00000011143	MKS1	infectionvsHC.SE
ENSG00000011143_MKS1_chr17_-_58214740_58214898_58214740_58214838_58216087_58216243	11749	0.0577873	0.11772	0.85818	0.392995	0.522003	-6.67625	ENSG00000011143	MKS1	infectionvsHC.A3SS
ENSG00000011258_MBTD1_chr17_-_51192781_51193016_51195213_51195361_51192202_51192280_51201591_51201696											13613	0.126199	0.44566	3.45709	0.000815704	0.00412738	-0.956915	ENSG00000011258	MBTD1	SCvsMM.MXE
ENSG00000011258_MBTD1_chr17_-_51193427_51193510_51191583_51193016_51195213_51195361											52283	0.0499014	0.714574	1.14816	0.253815	0.512159	-5.49071	ENSG00000011258	MBTD1	SCvsMM.SE
ENSG00000011258_MBTD1_chr17_-_51195213_51195361_51201591_51201696_51193427_51193510_51203139_51203228											13614	-0.134884	0.191372	-2.66276	0.00909038	0.0249773	-3.13907	ENSG00000011258	MBTD1	SCvsMM.MXE
ENSG00000011258_MBTD1_chr17_-_51195213_51195361_51201591_51201696_51193427_51193510_51203790_51203925	14743	0.0850785	0.125891	2.17136	0.0320161	0.0678719	-4.7328	ENSG00000011258	MBTD1	infectionvsHC.MXE
ENSG00000011258_MBTD1_chr17_-_51201591_51201696_51203139_51203228_51195213_51195361_51203790_51203925	14744	0.0657753	0.602645	2.09628	0.0383123	0.0784504	-4.88692	ENSG00000011258	MBTD1	infectionvsHC.MXE	13616	-0.135218	0.612213	-3.69413	0.00036702	0.002268	-0.219598	ENSG00000011258	MBTD1	SCvsMM.MXE
ENSG00000011258_MBTD1_chr17_-_51202021_51202077_51201591_51201696_51202700_51202935	55439	0.0215359	0.777091	0.587682	0.557952	0.647199	-6.42971	ENSG00000011258	MBTD1	infectionvsHC.SE	52295	0.0322815	0.780223	0.702965	0.483815	0.648891	-5.88349	ENSG00000011258	MBTD1	SCvsMM.SE
ENSG00000011258_MBTD1_chr17_-_51202021_51202077_51201591_51201696_51203139_51203228	55440	-0.06017	0.721725	-0.961025	0.338669	0.488835	-6.14417	ENSG00000011258	MBTD1	infectionvsHC.SE	52296	0.0416729	0.712892	0.544504	0.587398	0.707683	-5.97755	ENSG00000011258	MBTD1	SCvsMM.SE
ENSG00000011258_MBTD1_chr17_-_51202021_51202077_51203139_51203228_51201591_51201696_51203790_51203925	14746	0.0299827	0.779809	0.909796	0.364886	0.440605	-6.63189	ENSG00000011258	MBTD1	infectionvsHC.MXE
ENSG00000011258_MBTD1_chr17_-_51202700_51202935_51201591_51201696_51203139_51203228	55442	-0.0130824	0.878445	-0.420309	0.675081	0.725129	-6.51309	ENSG00000011258	MBTD1	infectionvsHC.SE	52298	0.02008	0.876543	0.522904	0.602271	0.71432	-5.9893	ENSG00000011258	MBTD1	SCvsMM.SE
ENSG00000011258_MBTD1_chr17_-_51202700_51202935_51201591_51201696_51203790_51203925											52299	-0.0402222	0.745644	-0.442824	0.658956	0.747021	-5.94117	ENSG00000011258	MBTD1	SCvsMM.SE
ENSG00000011258_MBTD1_chr17_-_51203139_51203228_51201591_51201696_51203790_51203925											52303	-0.014853	0.936656	-0.560836	0.576258	0.701513	-5.92997	ENSG00000011258	MBTD1	SCvsMM.SE
ENSG00000011258_MBTD1_chr17_-_51206887_51207005_51203790_51203925_51217333_51217416											52307	0.0160164	0.954585	0.804438	0.423174	0.6181	-5.81032	ENSG00000011258	MBTD1	SCvsMM.SE
ENSG00000011258_MBTD1_chr17_-_51206887_51207005_51209313_51209430_51203790_51203925_51217333_51217416	14749	-0.0190465	0.0830364	-1.2196	0.225182	0.310137	-6.30498	ENSG00000011258	MBTD1	infectionvsHC.MXE
ENSG00000011258_MBTD1_chr17_-_51206887_51207005_51217333_51217416_51203790_51203925_51218929_51219044	14750	0.101765	0.4419	3.51151	0.000643559	0.0026466	-1.19022	ENSG00000011258	MBTD1	infectionvsHC.MXE
ENSG00000011258_MBTD1_chr17_-_51209313_51209430_51203790_51203925_51217333_51217416	55454	-0.0187718	0.706276	-0.233027	0.816195	0.8274	-6.56964	ENSG00000011258	MBTD1	infectionvsHC.SE
ENSG00000011258_MBTD1_chr17_-_51209313_51209430_51206887_51207005_51217333_51217416	55455	-0.0230625	0.192355	-0.737217	0.462562	0.579509	-6.33197	ENSG00000011258	MBTD1	infectionvsHC.SE	52310	0.093897	0.189	2.53249	0.0129827	0.158776	-3.13869	ENSG00000011258	MBTD1	SCvsMM.SE
ENSG00000011258_MBTD1_chr17_-_51217333_51217416_51218929_51219044_51206887_51207005_51220329_51220463	14751	0.0219548	0.612136	0.670462	0.503945	0.557498	-6.82018	ENSG00000011258	MBTD1	infectionvsHC.MXE
ENSG00000011258_MBTD1_chr17_-_51225007_51225209_51259142_51259206_51220329_51220463_51259834_51259941	14752	0.0369641	0.2419	1.23664	0.21881	0.303438	-6.2843	ENSG00000011258	MBTD1	infectionvsHC.MXE
ENSG00000011258_MBTD1_chr17_-_51259142_51259206_51225007_51225209_51259834_51259941	55462	-0.0546478	0.817624	-1.62301	0.10748	0.25325	-5.31053	ENSG00000011258	MBTD1	infectionvsHC.SE	52317	-0.0789964	0.809602	-1.90751	0.0595398	0.297913	-4.37088	ENSG00000011258	MBTD1	SCvsMM.SE
ENSG00000011258_MBTD1_chr17_-_51259142_51259206_51225007_51225209_51260119_51260163	55463	-0.0444953	0.441349	-1.30154	0.195821	0.357459	-5.76708	ENSG00000011258	MBTD1	infectionvsHC.SE	52318	-0.0637747	0.434817	-1.57739	0.118101	0.385373	-4.904	ENSG00000011258	MBTD1	SCvsMM.SE
ENSG00000011260_UTP18_chr17_+_51263273_51263386_51266181_51266280_51260527_51260926_51268836_51268904	4827	0.0836569	0.432364	3.0192	0.00313983	0.0101038	-2.65829	ENSG00000011260	UTP18	infectionvsHC.MXE	4466	0.142714	0.444532	4.45094	2.30849e-05	0.000286445	2.36641	ENSG00000011260	UTP18	SCvsMM.MXE
ENSG00000011260_UTP18_chr17_+_51266181_51266280_51268836_51268904_51263273_51263386_51273361_51273450	4828	-0.0492819	0.542136	-1.81282	0.0725406	0.130334	-5.42319	ENSG00000011260	UTP18	infectionvsHC.MXE
ENSG00000011260_UTP18_chr17_+_51268836_51268904_51273361_51273450_51266181_51266280_51275865_51275991	4829	0.0207434	0.621664	0.70414	0.482809	0.54	-6.7971	ENSG00000011260	UTP18	infectionvsHC.MXE
ENSG00000011260_UTP18_chr17_+_51273361_51273450_51268836_51268904_51275865_51275991	18425	-0.030988	0.949582	-2.46523	0.0152401	0.0767351	-3.67153	ENSG00000011260	UTP18	infectionvsHC.SE
ENSG00000011260_UTP18_chr17_+_51277129_51277304_51275865_51275991_51280004_51280105	18426	-0.109967	0.630591	-2.32635	0.0218344	0.0960859	-3.98453	ENSG00000011260	UTP18	infectionvsHC.SE	17419	0.12761	0.614596	2.19548	0.0305901	0.225936	-3.86048	ENSG00000011260	UTP18	SCvsMM.SE
ENSG00000011260_UTP18_chr17_+_51277129_51277304_51275865_51275991_51280388_51280479	18427	-0.114059	0.465782	-2.10784	0.0373191	0.134195	-4.44357	ENSG00000011260	UTP18	infectionvsHC.SE	17420	0.140217	0.449191	2.0907	0.039253	0.252156	-4.06614	ENSG00000011260	UTP18	SCvsMM.SE
ENSG00000011260_UTP18_chr17_+_51280004_51280105_51275867_51275991_51280388_51280479	18428	-0.0278963	0.672036	-0.697507	0.486959	0.597498	-6.36006	ENSG00000011260	UTP18	infectionvsHC.SE
ENSG00000011260_UTP18_chr17_+_51280004_51280105_51280388_51280479_51275867_51275991_51285244_51285368	4830	0.0686449	0.149973	2.82614	0.00558161	0.0161473	-3.18291	ENSG00000011260	UTP18	infectionvsHC.MXE
ENSG00000011260_UTP18_chr17_+_51280388_51280479_51285244_51285368_51280004_51280105_51288028_51288180	4832	0.139189	0.529318	3.86885	0.000184183	0.000907234	-0.0142912	ENSG00000011260	UTP18	infectionvsHC.MXE
ENSG00000011275_RNF216_chr7_-_5652412_5652510_5711760_5711839_5641153_5641376_5712714_5712863	62575	0.13075	0.401482	4.78823	5.19272e-06	4.09141e-05	3.3905	ENSG00000011275	RNF216	infectionvsHC.MXE
ENSG00000011275_RNF216_chr7_-_5711760_5711839_5712714_5712863_5652412_5652510_5715052_5715190	62576	0.16694	0.564845	8.8789	1.27593e-14	8.55995e-13	22.7617	ENSG00000011275	RNF216	infectionvsHC.MXE
ENSG00000011275_RNF216_chr7_-_5721032_5721172_5716715_5716766_5725323_5725438	230411	-0.0253617	0.961327	-2.22841	0.0278893	0.112158	-4.19538	ENSG00000011275	RNF216	infectionvsHC.SE
ENSG00000011275_RNF216_chr7_-_5721032_5721172_5725323_5725438_5716715_5716766_5729431_5729596	62577	0.117431	0.5861	5.96868	2.87115e-08	4.2391e-07	8.42339	ENSG00000011275	RNF216	infectionvsHC.MXE	57820	-0.0779376	0.603181	-3.45631	0.000817823	0.00413563	-0.9593	ENSG00000011275	RNF216	SCvsMM.MXE
ENSG00000011275_RNF216_chr7_-_5725323_5725438_5729431_5729596_5721032_5721172_5730714_5730817	62578	0.0942846	0.602945	3.20665	0.00175118	0.00621101	-2.12089	ENSG00000011275	RNF216	infectionvsHC.MXE
ENSG00000011275_RNF216_chr7_-_5729431_5729596_5730714_5730817_5725323_5725438_5739275_5739352	62579	-0.216211	0.3568	-9.53525	3.94579e-16	3.87736e-14	26.1844	ENSG00000011275	RNF216	infectionvsHC.MXE	57822	-0.0483757	0.325351	-1.76678	0.0804473	0.129127	-5.00026	ENSG00000011275	RNF216	SCvsMM.MXE
ENSG00000011275_RNF216_chr7_-_5729431_5729596_5739275_5739352_5725323_5725438_5740972_5741644											57823	0.064126	0.230287	2.62583	0.0100622	0.0269247	-3.22895	ENSG00000011275	RNF216	SCvsMM.MXE
ENSG00000011275_RNF216_chr7_-_5730714_5730817_5729431_5729596_5739275_5739352	230417	-0.0480864	0.940845	-1.79774	0.0749652	0.20455	-5.02296	ENSG00000011275	RNF216	infectionvsHC.SE	216846	-0.103509	0.933851	-3.18625	0.00195654	0.070619	-1.49122	ENSG00000011275	RNF216	SCvsMM.SE
ENSG00000011275_RNF216_chr7_-_5730714_5730817_5739275_5739352_5729431_5729596_5740972_5741644	62582	0.0735319	0.268836	2.3367	0.0212347	0.0486772	-4.37595	ENSG00000011275	RNF216	infectionvsHC.MXE
ENSG00000011275_RNF216_chr7_-_5730714_5730817_5739275_5739621_5729431_5729596_5740972_5741644	62583	0.053754	0.142373	1.88683	0.0617756	0.11474	-5.29019	ENSG00000011275	RNF216	infectionvsHC.MXE
ENSG00000011275_RNF216_chr7_-_5730714_5730817_5740972_5741644_5729431_5729596_5752845_5752979	62584	0.0360293	0.274664	1.22652	0.222577	0.307509	-6.29661	ENSG00000011275	RNF216	infectionvsHC.MXE	57827	0.163913	0.279904	4.93841	3.3279e-06	6.76008e-05	4.19672	ENSG00000011275	RNF216	SCvsMM.MXE
ENSG00000011275_RNF216_chr7_-_5730714_5730817_5740972_5741815_5729431_5729596_5752845_5752979	62585	0.155894	0.386218	5.83024	5.44303e-08	7.42037e-07	7.80105	ENSG00000011275	RNF216	infectionvsHC.MXE	57828	0.107196	0.408894	3.37519	0.00106625	0.00508919	-1.20292	ENSG00000011275	RNF216	SCvsMM.MXE
ENSG00000011275_RNF216_chr7_-_5730714_5730817_5752845_5752979_5729431_5729596_5761002_5761138	62586	0.0975798	0.503136	4.19841	5.41647e-05	0.000315228	1.14642	ENSG00000011275	RNF216	infectionvsHC.MXE
ENSG00000011275_RNF216_chr7_-_5739275_5739352_5740972_5741644_5730714_5730817_5752845_5752979											57830	0.193265	0.428351	5.14861	1.39706e-06	3.67388e-05	5.02048	ENSG00000011275	RNF216	SCvsMM.MXE
ENSG00000011275_RNF216_chr7_-_5739275_5739352_5740972_5741815_5730714_5730817_5752845_5752979	62588	0.280217	0.533145	8.44938	1.21696e-13	6.99798e-12	20.5428	ENSG00000011275	RNF216	infectionvsHC.MXE	57831	0.120465	0.573904	3.05388	0.00292439	0.0107446	-2.12258	ENSG00000011275	RNF216	SCvsMM.MXE
ENSG00000011275_RNF216_chr7_-_5739275_5739352_5752845_5752979_5730714_5730817_5761002_5761138	62589	0.213419	0.655564	7.88002	2.33461e-12	9.90023e-11	17.6393	ENSG00000011275	RNF216	infectionvsHC.MXE	57832	0.0927985	0.686606	2.94652	0.00403469	0.0136954	-2.41318	ENSG00000011275	RNF216	SCvsMM.MXE
ENSG00000011275_RNF216_chr7_-_5739275_5739621_5739275_5739352_5740972_5741644	11882	-0.122859	0.338136	-3.91061	0.000159495	0.00138065	0.109721	ENSG00000011275	RNF216	infectionvsHC.A3SS	11557	-0.068253	0.320266	-1.82559	0.0710769	0.313203	-4.60191	ENSG00000011275	RNF216	SCvsMM.A3SS
ENSG00000011275_RNF216_chr7_-_5740972_5741644_5752845_5752979_5739275_5739352_5761002_5761138	62590	0.0339082	0.725664	1.38161	0.169845	0.250784	-6.09715	ENSG00000011275	RNF216	infectionvsHC.MXE	57833	-0.0586396	0.730596	-1.94426	0.054795	0.0963292	-4.68616	ENSG00000011275	RNF216	SCvsMM.MXE
ENSG00000011275_RNF216_chr7_-_5740972_5741815_5740972_5741644_5752845_5752979	11883	0.147468	0.639518	5.29649	6.09771e-07	1.14114e-05	5.44731	ENSG00000011275	RNF216	infectionvsHC.A3SS	11558	-0.0442355	0.660968	-1.27833	0.204269	0.446928	-5.40272	ENSG00000011275	RNF216	SCvsMM.A3SS
ENSG00000011275_RNF216_chr7_-_5740972_5741815_5752845_5752979_5739275_5739352_5761002_5761138	62591	0.0339508	0.7257	1.38054	0.170171	0.25112	-6.09859	ENSG00000011275	RNF216	infectionvsHC.MXE	57834	-0.0586878	0.730638	-1.94165	0.0551159	0.0966858	-4.69099	ENSG00000011275	RNF216	SCvsMM.MXE
ENSG00000011275_RNF216_chr7_-_5752845_5752979_5761002_5761138_5740972_5741644_5781540_5781696											57835	-0.0629595	0.632319	-2.12386	0.0362558	0.0706235	-4.34021	ENSG00000011275	RNF216	SCvsMM.MXE
ENSG00000011275_RNF216_chr7_-_5752845_5752979_5761002_5761138_5740972_5741815_5781540_5781739	62593	-0.141459	0.513555	-5.11089	1.33411e-06	1.23876e-05	4.70014	ENSG00000011275	RNF216	infectionvsHC.MXE
ENSG00000011275_RNF216_chr7_-_5766894_5766939_5761010_5761138_5781540_5781620											216877	0.0341895	0.250266	0.833392	0.406736	0.605297	-5.78766	ENSG00000011275	RNF216	SCvsMM.SE
ENSG00000011295_TTC19_chr17_+_16000117_16000245_16001914_16002025_15999379_16000032_16002792_16002831	21194	0.0628497	0.161645	1.53031	0.128763	0.203272	-5.88441	ENSG00000011295	TTC19	infectionvsHC.MXE
ENSG00000011295_TTC19_chr17_+_16000117_16000382_16000117_16000245_16001914_16002025	2995	0.289501	0.541955	8.18446	5.25146e-13	2.59544e-11	19.0428	ENSG00000011295	TTC19	infectionvsHC.A5SS	2901	0.0247404	0.584064	0.557189	0.578719	0.71166	-6.02481	ENSG00000011295	TTC19	SCvsMM.A5SS
ENSG00000011295_TTC19_chr17_+_16000117_16000382_16001914_16002025_15999801_16000032_16002792_16002831	21195	0.0678777	0.160255	1.66341	0.0990301	0.165911	-5.67636	ENSG00000011295	TTC19	infectionvsHC.MXE	19544	0.25591	0.170128	5.74779	1.07007e-07	5.38846e-06	7.46797	ENSG00000011295	TTC19	SCvsMM.MXE
ENSG00000011295_TTC19_chr17_+_16001914_16002025_16002792_16002831_16000117_16000382_16003830_16003887	21197	0.128676	0.401709	2.86221	0.005023	0.0147697	-3.08716	ENSG00000011295	TTC19	infectionvsHC.MXE
ENSG00000011295_TTC19_chr17_+_16002656_16002831_16002792_16002831_16001914_16002025											4627	0.0298806	0.112798	1.32969	0.186828	0.42877	-5.33904	ENSG00000011295	TTC19	SCvsMM.A3SS
ENSG00000011295_TTC19_chr17_+_16026539_16028786_16026539_16026702_16027373_16028786	2262	0.444074	0.472482	19.5587	1.03922e-37	4.42083e-35	75.3361	ENSG00000011295	TTC19	infectionvsHC.RI	2252	0.0795016	0.537074	2.90197	0.00461164	0.0412126	-2.29365	ENSG00000011295	TTC19	SCvsMM.RI
ENSG00000011376_LARS2_chr3_+_45391582_45391648_45394432_45394687_45388575_45388680_45400244_45400373	44270	0.0498896	0.290945	1.55126	0.123665	0.197067	-5.85277	ENSG00000011376	LARS2	infectionvsHC.MXE
ENSG00000011376_LARS2_chr3_+_45446890_45446980_45458742_45458886_45419668_45419729_45474242_45474350	44271	-0.0760585	0.400755	-1.57217	0.118735	0.190667	-5.82076	ENSG00000011376	LARS2	infectionvsHC.MXE
ENSG00000011376_LARS2_chr3_+_45458742_45458886_45474242_45474350_45446890_45446980_45476467_45476627	44272	-0.0349641	0.510309	-0.71713	0.474788	0.533631	-6.78789	ENSG00000011376	LARS2	infectionvsHC.MXE
ENSG00000011376_LARS2_chr3_+_45476467_45476627_45485691_45485796_45474242_45474350_45488696_45488812	44274	0.0440412	0.664573	0.95958	0.339336	0.417913	-6.58565	ENSG00000011376	LARS2	infectionvsHC.MXE
ENSG00000011376_LARS2_chr3_+_45491516_45491800_45488696_45488812_45496274_45496373	163857	-0.083672	0.73111	-1.73992	0.0846994	0.219492	-5.12078	ENSG00000011376	LARS2	infectionvsHC.SE
ENSG00000011376_LARS2_chr3_+_45519692_45519790_45517962_45518072_45520218_45520296	163866	0.0437768	0.0891682	1.58966	0.114867	0.263989	-5.36092	ENSG00000011376	LARS2	infectionvsHC.SE
ENSG00000011376_LARS2_chr3_+_45523996_45524108_45541828_45541956_45520218_45520296_45547350_45547404	44282	0.0960598	0.6904	1.77022	0.0794152	0.139775	-5.49748	ENSG00000011376	LARS2	infectionvsHC.MXE	40835	-0.0397514	0.704372	-0.593078	0.554526	0.596957	-6.34492	ENSG00000011376	LARS2	SCvsMM.MXE
ENSG00000011405_PIK3C2A_chr11_-_17101277_17101434_17099859_17099969_17102661_17102831	188102	0.0655746	0.611761	1.54194	0.125991	0.276985	-5.43475	ENSG00000011405	PIK3C2A	infectionvsHC.SE	177021	0.0501	0.621387	0.933409	0.353026	0.571143	-5.66481	ENSG00000011405	PIK3C2A	SCvsMM.SE
ENSG00000011405_PIK3C2A_chr11_-_17110431_17110561_17112573_17112666_17105168_17105305_17114360_17114465											47220	-0.0948806	0.402596	-2.5666	0.0118177	0.0303487	-3.37079	ENSG00000011405	PIK3C2A	SCvsMM.MXE
ENSG00000011405_PIK3C2A_chr11_-_17112573_17112666_17114360_17114465_17110431_17110561_17117490_17117671	51192	-0.057738	0.456973	-1.7714	0.0792165	0.139489	-5.49543	ENSG00000011405	PIK3C2A	infectionvsHC.MXE	47221	-0.0654107	0.448574	-1.71047	0.0904136	0.141419	-5.09405	ENSG00000011405	PIK3C2A	SCvsMM.MXE
ENSG00000011405_PIK3C2A_chr11_-_17114360_17114465_17117490_17117671_17112573_17112666_17118644_17118739	51193	0.0180505	0.5643	0.619523	0.536831	0.584788	-6.85296	ENSG00000011405	PIK3C2A	infectionvsHC.MXE
ENSG00000011405_PIK3C2A_chr11_-_17118644_17118739_17119219_17119313_17117490_17117671_17119785_17119974	51195	0.0486848	0.360791	1.4963	0.137392	0.213775	-5.93491	ENSG00000011405	PIK3C2A	infectionvsHC.MXE
ENSG00000011405_PIK3C2A_chr11_-_17118644_17118739_17119785_17119974_17117490_17117671_17122187_17122333	51196	-0.197282	0.369664	-5.19448	9.30594e-07	9.02051e-06	5.04813	ENSG00000011405	PIK3C2A	infectionvsHC.MXE	47225	0.0657229	0.340968	1.39308	0.166818	0.227274	-5.56878	ENSG00000011405	PIK3C2A	SCvsMM.MXE
ENSG00000011405_PIK3C2A_chr11_-_17119219_17119313_17119785_17119974_17118644_17118739_17122187_17122333	51197	-0.19362	0.470918	-4.34884	3.03308e-05	0.000190608	1.69919	ENSG00000011405	PIK3C2A	infectionvsHC.MXE	47226	0.14555	0.442755	2.71443	0.00787358	0.0224836	-3.01154	ENSG00000011405	PIK3C2A	SCvsMM.MXE
ENSG00000011405_PIK3C2A_chr11_-_17129299_17129467_17131915_17132038_17122701_17122813_17134818_17135029	51199	0.0282699	0.591345	0.767206	0.444575	0.508858	-6.75086	ENSG00000011405	PIK3C2A	infectionvsHC.MXE	47228	-0.0711468	0.595457	-1.63066	0.106243	0.160343	-5.22208	ENSG00000011405	PIK3C2A	SCvsMM.MXE
ENSG00000011405_PIK3C2A_chr11_-_17131915_17132038_17134818_17135029_17129299_17129467_17135110_17135159	51200	0.147596	0.781627	3.79594	0.000239314	0.00113941	-0.261395	ENSG00000011405	PIK3C2A	infectionvsHC.MXE
ENSG00000011405_PIK3C2A_chr11_-_17134818_17135029_17135110_17135159_17131915_17132038_17136481_17136625	51201	0.131993	0.451482	3.18896	0.00185233	0.00651238	-2.17277	ENSG00000011405	PIK3C2A	infectionvsHC.MXE
ENSG00000011405_PIK3C2A_chr11_-_17136481_17136625_17135110_17135159_17145667_17145731											177048	-0.095414	0.738521	-1.6774	0.096787	0.359387	-4.787	ENSG00000011405	PIK3C2A	SCvsMM.SE
ENSG00000011405_PIK3C2A_chr11_-_17148666_17148787_17147516_17147628_17150497_17150655											177055	-0.0370096	0.82343	-1.08682	0.279923	0.528512	-5.51792	ENSG00000011405	PIK3C2A	SCvsMM.SE
ENSG00000011405_PIK3C2A_chr11_-_17155525_17155629_17168676_17169806_17150497_17150655_17207847_17207947	51207	0.128439	0.518382	4.24669	4.50301e-05	0.000268426	1.32231	ENSG00000011405	PIK3C2A	infectionvsHC.MXE	47236	0.0814699	0.537064	2.37591	0.0194945	0.0442953	-3.80825	ENSG00000011405	PIK3C2A	SCvsMM.MXE
ENSG00000011405_PIK3C2A_chr11_-_17204306_17204375_17194393_17194414_17207847_17207983											177067	0.129887	0.357694	1.04442	0.299254	0.540084	-5.55538	ENSG00000011405	PIK3C2A	SCvsMM.SE
ENSG00000011422_PLAUR_chr19_-_43652224_43652371_43648579_43649143_43655438_43655573	5571	-0.0433032	0.835245	-2.84883	0.00523988	0.0379314	-2.72401	ENSG00000011422	PLAUR	infectionvsHC.SE	5280	0.0216813	0.828947	1.13523	0.259164	0.515373	-5.50472	ENSG00000011422	PLAUR	SCvsMM.SE
ENSG00000011422_PLAUR_chr19_-_43652224_43652371_43648579_43649143_43656478_43656640	5572	-0.0452128	0.889864	-3.14259	0.00215303	0.0205625	-1.91925	ENSG00000011422	PLAUR	infectionvsHC.SE
ENSG00000011422_PLAUR_chr19_-_43652224_43652371_43648579_43649143_43665315_43665459	5573	-0.0176356	0.974555	-1.97969	0.0502396	0.161295	-4.69339	ENSG00000011422	PLAUR	infectionvsHC.SE
ENSG00000011422_PLAUR_chr19_-_43652224_43652371_43656478_43656640_43646094_43646548_43665315_43665459	1436	0.0489375	0.944882	5.57003	1.77542e-07	2.09868e-06	6.65258	ENSG00000011422	PLAUR	infectionvsHC.MXE	1350	0.00226506	0.952	0.217973	0.827913	0.844411	-6.49503	ENSG00000011422	PLAUR	SCvsMM.MXE
ENSG00000011422_PLAUR_chr19_-_43652224_43652371_43656478_43656640_43648579_43649143_43665315_43665459	1438	0.0509229	0.580391	3.11974	0.00230268	0.0078178	-2.37345	ENSG00000011422	PLAUR	infectionvsHC.MXE	1352	0.0622092	0.587798	3.17648	0.00200597	0.00812411	-1.7804	ENSG00000011422	PLAUR	SCvsMM.MXE
ENSG00000011422_PLAUR_chr19_-_43652224_43652371_43665315_43665459_43646094_43646548_43667580_43667691	1437	0.0640891	0.959455	8.55311	7.07173e-14	4.1926e-12	21.0768	ENSG00000011422	PLAUR	infectionvsHC.MXE	1351	0.00468018	0.968777	0.544519	0.587349	0.626532	-6.37214	ENSG00000011422	PLAUR	SCvsMM.MXE
ENSG00000011422_PLAUR_chr19_-_43652224_43652371_43665315_43665459_43648579_43649143_43667580_43667691	1439	0.13888	0.632555	5.93876	3.29872e-08	4.78116e-07	8.28826	ENSG00000011422	PLAUR	infectionvsHC.MXE	1353	0.103028	0.652755	3.71334	0.000343506	0.00215252	-0.15824	ENSG00000011422	PLAUR	SCvsMM.MXE
ENSG00000011422_PLAUR_chr19_-_43655438_43655573_43648578_43649143_43656478_43656573	5578	-0.0226662	0.910318	-1.99748	0.048245	0.157722	-4.65958	ENSG00000011422	PLAUR	infectionvsHC.SE	5287	0.0289069	0.907021	2.11228	0.0373136	0.247801	-4.02454	ENSG00000011422	PLAUR	SCvsMM.SE
ENSG00000011422_PLAUR_chr19_-_43655438_43655573_43648578_43649143_43665315_43665459	5579	-0.0312553	0.891291	-1.02826	0.306087	0.46205	-6.07929	ENSG00000011422	PLAUR	infectionvsHC.SE
ENSG00000011422_PLAUR_chr19_-_43655438_43655573_43656478_43656640_43648578_43649143_43665315_43665459	1440	-0.0210066	0.887736	-2.13229	0.0351702	0.0731725	-4.81362	ENSG00000011422	PLAUR	infectionvsHC.MXE	1354	0.0247623	0.884681	2.06469	0.0416528	0.0783223	-4.45728	ENSG00000011422	PLAUR	SCvsMM.MXE
ENSG00000011422_PLAUR_chr19_-_43655438_43655573_43656478_43656640_43652224_43652371_43665315_43665459	1442	0.0170864	0.632164	1.4789	0.141977	0.219111	-5.96032	ENSG00000011422	PLAUR	infectionvsHC.MXE
ENSG00000011422_PLAUR_chr19_-_43655438_43655573_43665315_43665459_43648578_43649143_43667580_43667691											1355	0.0360811	0.912596	3.27642	0.00146442	0.00643137	-1.49343	ENSG00000011422	PLAUR	SCvsMM.MXE
ENSG00000011422_PLAUR_chr19_-_43655438_43655573_43665315_43665459_43652224_43652371_43667580_43667691	1443	0.10875	0.673182	5.88729	4.18555e-08	5.90975e-07	8.05657	ENSG00000011422	PLAUR	infectionvsHC.MXE	1357	0.0715553	0.689	3.28849	0.00140918	0.00623277	-1.45828	ENSG00000011422	PLAUR	SCvsMM.MXE
ENSG00000011422_PLAUR_chr19_-_43656478_43656640_43648578_43649143_43665315_43665459	5587	-0.0106769	0.982064	-1.69195	0.0934909	0.232819	-5.20083	ENSG00000011422	PLAUR	infectionvsHC.SE
ENSG00000011422_PLAUR_chr19_-_43656478_43656640_43665315_43665459_43655438_43655573_43667580_43667691	1445	0.0835918	0.567745	4.78646	5.23091e-06	4.11443e-05	3.38346	ENSG00000011422	PLAUR	infectionvsHC.MXE	1359	0.0449978	0.579904	2.10132	0.0382359	0.0735678	-4.38516	ENSG00000011422	PLAUR	SCvsMM.MXE
ENSG00000011422_PLAUR_chr19_-_43656478_43656640_43667580_43667691_43652224_43652371_43670065_43670547	1444	0.100074	0.808518	4.79654	5.01733e-06	3.97231e-05	3.42354	ENSG00000011422	PLAUR	infectionvsHC.MXE	1358	0.0503647	0.823074	1.99333	0.049067	0.0887563	-4.59442	ENSG00000011422	PLAUR	SCvsMM.MXE
ENSG00000011422_PLAUR_chr19_-_43656478_43656640_43667580_43667691_43655438_43655573_43670065_43670153	1447	0.123544	0.330636	7.47055	1.89088e-11	6.3707e-10	15.586	ENSG00000011422	PLAUR	infectionvsHC.MXE
ENSG00000011422_PLAUR_chr19_-_43665315_43665459_43656478_43656640_43667580_43667691	5600	-0.012242	0.972164	-2.36541	0.0197633	0.0907933	-3.89815	ENSG00000011422	PLAUR	infectionvsHC.SE
ENSG00000011451_WIZ_chr19_-_15428109_15428508_15426981_15427533_15429585_15430089	7766	-0.0620665	0.848336	-1.48534	0.140318	0.29599	-5.51858	ENSG00000011451	WIZ	infectionvsHC.SE	7337	-0.0162048	0.839309	-0.31229	0.755512	0.801649	-6.07381	ENSG00000011451	WIZ	SCvsMM.SE
ENSG00000011454_RABGAP1_chr9_+_122945331_122945432_122941089_122941093_122957010_122957209	265993	0.0330333	0.152248	0.500605	0.617698	0.686681	-6.44645	ENSG00000011454	RABGAP1	infectionvsHC.SE	250152	-0.0559875	0.156967	-0.717926	0.474662	0.643714	-5.83218	ENSG00000011454	RABGAP1	SCvsMM.SE
ENSG00000011454_RABGAP1_chr9_+_122990055_122990213_122989296_122989471_122996040_122996151	266005	-0.0219721	0.923536	-1.23464	0.219597	0.381595	-5.85065	ENSG00000011454	RABGAP1	infectionvsHC.SE	250164	0.0504754	0.92034	2.37996	0.0193335	0.187621	-3.47661	ENSG00000011454	RABGAP1	SCvsMM.SE
ENSG00000011454_RABGAP1_chr9_+_122990055_122990213_122996040_122996151_122989296_122989471_122996538_122996605	72287	0.0910306	0.556227	3.42787	0.000852244	0.0033766	-1.45238	ENSG00000011454	RABGAP1	infectionvsHC.MXE
ENSG00000011454_RABGAP1_chr9_+_122996040_122996151_122996538_122996605_122990055_122990213_122997258_122997335	72288	0.0581795	0.620155	1.88157	0.0624937	0.115755	-5.29981	ENSG00000011454	RABGAP1	infectionvsHC.MXE	66749	0.0750778	0.628617	2.00975	0.0472681	0.0861635	-4.56326	ENSG00000011454	RABGAP1	SCvsMM.MXE
ENSG00000011454_RABGAP1_chr9_+_122997258_122997361_122998596_122998766_122996538_122996605_123010353_123010528	72290	-0.014359	0.400355	-0.467327	0.641175	0.671587	-6.93556	ENSG00000011454	RABGAP1	infectionvsHC.MXE
ENSG00000011454_RABGAP1_chr9_+_122998596_122998766_123010353_123010528_122997258_122997361_123015542_123015636	72292	-0.0672274	0.478364	-2.8499	0.00520766	0.0152229	-3.11996	ENSG00000011454	RABGAP1	infectionvsHC.MXE	66753	-0.0735564	0.468585	-2.63439	0.00982895	0.0264416	-3.20822	ENSG00000011454	RABGAP1	SCvsMM.MXE
ENSG00000011454_RABGAP1_chr9_+_123010353_123010528_123015542_123015636_122998596_122998766_123020308_123020459	72293	-0.0676848	0.536473	-2.50782	0.0135826	0.0339662	-3.98171	ENSG00000011454	RABGAP1	infectionvsHC.MXE
ENSG00000011454_RABGAP1_chr9_+_123065347_123065601_123070349_123070424_123020308_123020459_123073551_123073677											66756	0.0129923	0.697255	0.376792	0.707161	0.735822	-6.44837	ENSG00000011454	RABGAP1	SCvsMM.MXE
ENSG00000011454_RABGAP1_chr9_+_123071411_123071501_123070349_123070424_123073551_123073677											250187	0.0268723	0.0968172	0.972467	0.333341	0.559165	-5.62949	ENSG00000011454	RABGAP1	SCvsMM.SE
ENSG00000011454_RABGAP1_chr9_+_123071411_123071501_123070349_123070424_123076244_123076286	266029	0.0502231	0.215656	0.635071	0.526944	0.624572	-6.36032	ENSG00000011454	RABGAP1	infectionvsHC.SE
ENSG00000011454_RABGAP1_chr9_+_123073551_123073677_123070349_123070424_123076244_123076286											250194	0.0706855	0.792215	1.12793	0.262251	0.517323	-5.47486	ENSG00000011454	RABGAP1	SCvsMM.SE
ENSG00000011454_RABGAP1_chr9_+_123074284_123074428_123070349_123070424_123076244_123076286											250197	0.106011	0.750688	1.40137	0.164432	0.439442	-5.14922	ENSG00000011454	RABGAP1	SCvsMM.SE
ENSG00000011454_RABGAP1_chr9_+_123074284_123074428_123073551_123073677_123076244_123076286	266039	0.068879	0.897018	2.55987	0.0118426	0.0648438	-3.44886	ENSG00000011454	RABGAP1	infectionvsHC.SE
ENSG00000011454_RABGAP1_chr9_+_123098714_123098798_123099477_123099549_123097740_123097845_123101565_123101763	72306	0.0491064	0.377464	1.75453	0.0820774	0.143382	-5.52441	ENSG00000011454	RABGAP1	infectionvsHC.MXE
ENSG00000011454_RABGAP1_chr9_+_123099477_123099549_123101565_123101763_123098714_123098798_123103090_123103268	72308	0.0900731	0.455909	2.78519	0.00628444	0.0178475	-3.29036	ENSG00000011454	RABGAP1	infectionvsHC.MXE
ENSG00000011478_QPCTL_chr19_+_45698800_45698900_45701797_45701914_45698546_45698699_45702903_45703989	7620	-0.0081742	0.247827	-0.129723	0.897019	0.903397	-7.03638	ENSG00000011478	QPCTL	infectionvsHC.MXE
ENSG00000011485_PPP5C_chr19_+_46383410_46383476_46376452_46376574_46383779_46383878	68552	0.118434	0.807082	3.55172	0.000565023	0.00776536	-0.690618	ENSG00000011485	PPP5C	infectionvsHC.SE	64670	0.0290964	0.824309	0.695244	0.488618	0.651956	-5.88866	ENSG00000011485	PPP5C	SCvsMM.SE
ENSG00000011485_PPP5C_chr19_+_46387365_46388448_46387365_46387453_46388407_46388448	1933	0.0598976	0.126373	2.92205	0.00421625	0.00736156	-3.24576	ENSG00000011485	PPP5C	infectionvsHC.RI
ENSG00000011523_CEP68_chr2_+_65074281_65074404_65077867_65077964_65071453_65072980_65082535_65082709	30726	-0.0910346	0.721082	-2.26145	0.0256644	0.0567539	-4.54132	ENSG00000011523	CEP68	infectionvsHC.MXE	28232	-0.133149	0.70784	-2.75912	0.00694265	0.0204908	-2.89954	ENSG00000011523	CEP68	SCvsMM.MXE
ENSG00000011523_CEP68_chr2_+_65074281_65074404_65082535_65082709_65071453_65072980_65083638_65087004											28233	-0.0472848	0.618479	-0.926572	0.356476	0.414866	-6.09596	ENSG00000011523	CEP68	SCvsMM.MXE
ENSG00000011566_MAP4K3_chr2_-_39303073_39303117_39299742_39299801_39307942_39308005	189369	0.0914308	0.386697	1.4266	0.156556	0.314965	-5.60094	ENSG00000011566	MAP4K3	infectionvsHC.SE	178198	-0.210895	0.400118	-2.64474	0.00959707	0.139702	-2.85305	ENSG00000011566	MAP4K3	SCvsMM.SE
ENSG00000011566_MAP4K3_chr2_-_39303073_39303117_39299742_39299801_39309460_39309519	189370	0.0379674	0.285593	0.6133	0.540969	0.635605	-6.41296	ENSG00000011566	MAP4K3	infectionvsHC.SE	178199	-0.0544311	0.291217	-0.675674	0.500942	0.659567	-5.81853	ENSG00000011566	MAP4K3	SCvsMM.SE
ENSG00000011566_MAP4K3_chr2_-_39307942_39308005_39299742_39299801_39309460_39309519	189371	-0.0542957	0.537174	-0.942624	0.34796	0.496218	-6.16138	ENSG00000011566	MAP4K3	infectionvsHC.SE	178200	0.173446	0.529204	2.4401	0.0165782	0.173268	-3.31785	ENSG00000011566	MAP4K3	SCvsMM.SE
ENSG00000011566_MAP4K3_chr2_-_39307942_39308005_39303073_39303117_39309460_39309519	189372	-0.0107764	0.810038	-0.189492	0.85007	0.85603	-6.57959	ENSG00000011566	MAP4K3	infectionvsHC.SE
ENSG00000011566_MAP4K3_chr2_-_39343387_39343452_39356248_39356339_39337525_39337581_39378065_39378123	51566	0.129057	0.444973	3.37883	0.00100264	0.00387376	-1.60373	ENSG00000011566	MAP4K3	infectionvsHC.MXE
ENSG00000011600_TYROBP_chr19_-_35907217_35907261_35907445_35907580_35904445_35904634_35907729_35907762	1638	0.0993231	0.470564	4.36821	2.81233e-05	0.000177954	1.77134	ENSG00000011600	TYROBP	infectionvsHC.MXE	1535	0.183664	0.485011	8.3793	4.48588e-13	7.22475e-10	19.3446	ENSG00000011600	TYROBP	SCvsMM.MXE
ENSG00000011600_TYROBP_chr19_-_35907217_35907264_35907217_35907261_35907445_35907580	423	0.0195226	0.853745	3.03174	0.00303132	0.0152341	-2.63925	ENSG00000011600	TYROBP	infectionvsHC.A3SS
ENSG00000011600_TYROBP_chr19_-_35907217_35907264_35907445_35907580_35904400_35904634_35907729_35907762	1639	0.100741	0.4674	4.42011	2.29431e-05	0.000148284	1.96585	ENSG00000011600	TYROBP	infectionvsHC.MXE	1536	0.183513	0.482053	8.33506	5.57179e-13	7.22475e-10	19.1363	ENSG00000011600	TYROBP	SCvsMM.MXE
ENSG00000011600_TYROBP_chr19_-_35907217_35907264_35907445_35907762_35904460_35904634_35908167_35908223	1642	0.044637	0.194082	2.67845	0.0085114	0.0229937	-3.56397	ENSG00000011600	TYROBP	infectionvsHC.MXE	1539	0.0804797	0.200574	4.10555	8.48215e-05	0.000746276	1.14469	ENSG00000011600	TYROBP	SCvsMM.MXE
ENSG00000011600_TYROBP_chr19_-_35907217_35907264_35907729_35907762_35904409_35904634_35908167_35908295	1641	0.0318511	0.224718	1.65509	0.100709	0.168109	-5.68984	ENSG00000011600	TYROBP	infectionvsHC.MXE
ENSG00000011600_TYROBP_chr19_-_35907217_35907357_35907217_35907261_35907445_35907580	424	0.0839348	0.300664	3.46498	0.000756561	0.00495548	-1.35395	ENSG00000011600	TYROBP	infectionvsHC.A3SS	410	-0.032287	0.312872	-1.05361	0.294752	0.520337	-5.65276	ENSG00000011600	TYROBP	SCvsMM.A3SS
ENSG00000011600_TYROBP_chr19_-_35907217_35907357_35907445_35907580_35904402_35904634_35907729_35907762	1643	0.100426	0.535818	4.73159	6.55685e-06	5.01301e-05	3.1663	ENSG00000011600	TYROBP	infectionvsHC.MXE	1540	0.167133	0.550426	8.06412	2.09477e-12	2.03716e-09	17.8641	ENSG00000011600	TYROBP	SCvsMM.MXE
ENSG00000011600_TYROBP_chr19_-_35907445_35907580_35907729_35907762_35907217_35907261_35908167_35908295	1644	0.0258338	0.511764	1.03834	0.301351	0.382846	-6.50756	ENSG00000011600	TYROBP	infectionvsHC.MXE	1541	-0.0716309	0.515521	-2.36182	0.0202074	0.0454984	-3.83938	ENSG00000011600	TYROBP	SCvsMM.MXE
ENSG00000011600_TYROBP_chr19_-_35907445_35907580_35907729_35907762_35907217_35907261_35908174_35908295											1542	0.00140307	0.12867	0.0587745	0.953254	0.957995	-6.5168	ENSG00000011600	TYROBP	SCvsMM.MXE
ENSG00000011600_TYROBP_chr19_-_35907445_35907762_35907445_35907580_35907729_35907762	189	0.0572952	0.120336	4.16694	6.14541e-05	0.000168228	0.724954	ENSG00000011600	TYROBP	infectionvsHC.RI
ENSG00000011600_TYROBP_chr19_-_35907729_35907762_35907293_35907580_35908174_35908295											6096	-0.0333855	0.845479	-1.84087	0.0687951	0.317171	-4.51938	ENSG00000011600	TYROBP	SCvsMM.SE
ENSG00000011600_TYROBP_chr19_-_35908167_35908295_35908174_35908295_35907445_35907580	239	0.0201729	0.514864	0.592245	0.5549	0.62004	-6.98927	ENSG00000011600	TYROBP	infectionvsHC.A5SS	226	-0.0374535	0.517798	-0.894581	0.37329	0.617412	-5.78926	ENSG00000011600	TYROBP	SCvsMM.A5SS
ENSG00000011638_TMEM159_chr16_+_21166839_21166911_21161084_21161278_21170436_21170605											27054	0.0206627	0.127559	0.486809	0.627539	0.72812	-5.96703	ENSG00000011638	TMEM159	SCvsMM.SE
ENSG00000011638_TMEM159_chr16_+_21174009_21174148_21170436_21170605_21179474_21179612	28584	0.0116371	0.851679	0.294847	0.768673	0.791192	-6.55672	ENSG00000011638	TMEM159	infectionvsHC.SE
ENSG00000012048_BRCA1_chr17_-_43079333_43079399_43076487_43076614_43082403_43082575	19258	0.0459136	0.0941474	0.730215	0.467058	0.582541	-6.27088	ENSG00000012048	BRCA1	infectionvsHC.SE	18224	-0.0324028	0.100914	-0.399251	0.690759	0.763133	-5.95275	ENSG00000012048	BRCA1	SCvsMM.SE
ENSG00000012048_BRCA1_chr17_-_43099774_43099880_43099774_43099877_43104121_43104261											1230	0.0649618	0.746533	0.768428	0.444194	0.62379	-5.90072	ENSG00000012048	BRCA1	SCvsMM.A3SS
ENSG00000012061_ERCC1_chr19_-_45413962_45414034_45413433_45413745_45414860_45414960	149793	-0.0215638	0.839573	-1.05219	0.295019	0.452026	-6.05486	ENSG00000012061	ERCC1	infectionvsHC.SE	141059	-0.0144962	0.836436	-0.565425	0.573132	0.700414	-5.96709	ENSG00000012061	ERCC1	SCvsMM.SE
ENSG00000012061_ERCC1_chr19_-_45413962_45414034_45414860_45414960_45413676_45413745_45416820_45416897	40414	0.0152354	0.564582	0.562158	0.575133	0.616024	-6.88679	ENSG00000012061	ERCC1	infectionvsHC.MXE	37244	0.11935	0.566798	3.77643	0.000275944	0.0018209	0.0449423	ENSG00000012061	ERCC1	SCvsMM.MXE
ENSG00000012061_ERCC1_chr19_-_45420323_45420427_45421177_45421393_45419097_45419197_45423269_45423381	40418	0.0171928	0.642755	0.669596	0.504495	0.557972	-6.82076	ENSG00000012061	ERCC1	infectionvsHC.MXE
ENSG00000012124_CD22_chr19_+_35330572_35330660_35329186_35329230_35332018_35332074	84473	0.0250625	0.164037	0.486179	0.627826	0.69299	-6.48201	ENSG00000012124	CD22	infectionvsHC.SE	79540	-0.0106024	0.16775	-0.157926	0.874861	0.880756	-6.06793	ENSG00000012124	CD22	SCvsMM.SE
ENSG00000012124_CD22_chr19_+_35331905_35332074_35329186_35329230_35332552_35332924	84478	0.138987	0.420847	1.53229	0.128678	0.280537	-5.41563	ENSG00000012124	CD22	infectionvsHC.SE	79545	-0.0543468	0.44212	-0.448768	0.654768	0.744054	-5.93418	ENSG00000012124	CD22	SCvsMM.SE
ENSG00000012124_CD22_chr19_+_35331905_35332074_35332018_35332074_35329186_35329230	5035	0.179533	0.536367	3.76775	0.000267419	0.00214481	-0.376765	ENSG00000012124	CD22	infectionvsHC.A3SS	4898	0.0421072	0.56272	0.679881	0.498263	0.652586	-5.92419	ENSG00000012124	CD22	SCvsMM.A3SS
ENSG00000012124_CD22_chr19_+_35331926_35332074_35329175_35329230_35332552_35332924	84481	0.0708839	0.44323	0.786806	0.433259	0.557382	-6.28621	ENSG00000012124	CD22	infectionvsHC.SE	79548	-0.06224	0.454571	-0.511683	0.610216	0.718971	-5.90611	ENSG00000012124	CD22	SCvsMM.SE
ENSG00000012124_CD22_chr19_+_35331926_35332074_35332018_35332074_35329175_35329230	5033	0.153411	0.514954	3.14115	0.00216586	0.011565	-2.3288	ENSG00000012124	CD22	infectionvsHC.A3SS	4896	0.0472024	0.537473	0.747475	0.456656	0.634466	-5.87788	ENSG00000012124	CD22	SCvsMM.A3SS
ENSG00000012124_CD22_chr19_+_35331926_35332074_35332018_35332074_35330572_35330660	5046	0.115054	0.818853	2.63496	0.00963787	0.0385711	-3.68805	ENSG00000012124	CD22	infectionvsHC.A3SS
ENSG00000012124_CD22_chr19_+_35332018_35332074_35329165_35329230_35332552_35332924	84486	0.104647	0.615204	1.38353	0.169499	0.32859	-5.65504	ENSG00000012124	CD22	infectionvsHC.SE	79553	-0.0550427	0.63146	-0.541418	0.589603	0.709021	-5.89318	ENSG00000012124	CD22	SCvsMM.SE
ENSG00000012124_CD22_chr19_+_35332018_35332074_35329165_35329230_35340880_35340950	84494	-0.0134545	0.131865	-0.213056	0.831701	0.840511	-6.57321	ENSG00000012124	CD22	infectionvsHC.SE
ENSG00000012124_CD22_chr19_+_35332018_35332924_35332018_35332074_35332546_35332924	2395	0.102557	0.714426	2.18722	0.0308691	0.0434537	-5.02433	ENSG00000012124	CD22	infectionvsHC.RI	2383	0.0913049	0.72962	1.56501	0.120986	0.282743	-4.98959	ENSG00000012124	CD22	SCvsMM.RI
ENSG00000012124_CD22_chr19_+_35332018_35332924_35332018_35332074_35332552_35332924	2396	0.129394	0.799537	3.42113	0.000879601	0.00182706	-1.791	ENSG00000012124	CD22	infectionvsHC.RI	2384	-0.0259244	0.818707	-0.558263	0.57801	0.667393	-6.00662	ENSG00000012124	CD22	SCvsMM.RI
ENSG00000012124_CD22_chr19_+_35332546_35332924_35332552_35332924_35329211_35329230	5043	0.123181	0.635796	1.60256	0.112088	0.234561	-5.78292	ENSG00000012124	CD22	infectionvsHC.A3SS	4906	-0.0917564	0.654931	-0.909851	0.365406	0.570965	-5.7027	ENSG00000012124	CD22	SCvsMM.A3SS
ENSG00000012124_CD22_chr19_+_35332546_35332924_35332552_35332924_35332018_35332074	5047	0.0484097	0.684415	0.845146	0.399929	0.525606	-6.70002	ENSG00000012124	CD22	infectionvsHC.A3SS	4910	-0.089575	0.691722	-1.22834	0.222509	0.463189	-5.4227	ENSG00000012124	CD22	SCvsMM.A3SS
ENSG00000012124_CD22_chr19_+_35332552_35332924_35329211_35329230_35340880_35340950	84512	-0.0367706	0.290103	-0.500624	0.617665	0.686681	-6.47416	ENSG00000012124	CD22	infectionvsHC.SE	79575	0.0863889	0.284604	0.89551	0.372877	0.584595	-5.69648	ENSG00000012124	CD22	SCvsMM.SE
ENSG00000012124_CD22_chr19_+_35332593_35332924_35329186_35329230_35340880_35341029	84520	-0.0124148	0.153183	-0.204387	0.838451	0.846417	-6.575	ENSG00000012124	CD22	infectionvsHC.SE
ENSG00000012124_CD22_chr19_+_35336035_35336341_35329186_35329230_35340880_35341138	84531	-0.0383239	0.241885	-0.580104	0.563101	0.650268	-6.4292	ENSG00000012124	CD22	infectionvsHC.SE	79591	-0.0137257	0.235989	-0.15414	0.877852	0.882972	-6.0221	ENSG00000012124	CD22	SCvsMM.SE
ENSG00000012124_CD22_chr19_+_35336035_35336341_35338167_35338431_35332018_35332074_35340880_35341138	22640	-7.71277e-05	0.0518091	-0.0027401	0.997819	0.997862	-7.0448	ENSG00000012124	CD22	infectionvsHC.MXE
ENSG00000012124_CD22_chr19_+_35337754_35338021_35336035_35336341_35340880_35341138	84553	0.0301503	0.847827	0.652417	0.515495	0.616443	-6.39009	ENSG00000012124	CD22	infectionvsHC.SE
ENSG00000012124_CD22_chr19_+_35338167_35338431_35336035_35336341_35340880_35341138											79612	-0.0695553	0.922234	-1.76244	0.0812453	0.33793	-4.65068	ENSG00000012124	CD22	SCvsMM.SE
ENSG00000012124_CD22_chr19_+_35341342_35341606_35341525_35341606_35340880_35341138	5058	0.0118071	0.869761	0.510499	0.610733	0.668574	-6.92873	ENSG00000012124	CD22	infectionvsHC.A3SS
ENSG00000012232_EXTL3_chr8_+_28715584_28718207_28731222_28731350_28713456_28713550_28737518_28737663	68781	0.0883936	0.602536	2.27679	0.0247007	0.0550172	-4.50801	ENSG00000012232	EXTL3	infectionvsHC.MXE
ENSG00000012660_ELOVL5_chr6_-_53270592_53270727_53267397_53269270_53273219_53273344	153927	-0.0134415	0.964264	-1.4888	0.139405	0.29516	-5.51358	ENSG00000012660	ELOVL5	infectionvsHC.SE
ENSG00000012660_ELOVL5_chr6_-_53270592_53270727_53273219_53273344_53267397_53269270_53275089_53275261	41489	-0.0182048	0.522818	-1.17674	0.241796	0.326604	-6.35574	ENSG00000012660	ELOVL5	infectionvsHC.MXE	38242	0.0246199	0.52017	1.272	0.206449	0.26774	-5.72535	ENSG00000012660	ELOVL5	SCvsMM.MXE
ENSG00000012660_ELOVL5_chr6_-_53273219_53273344_53270592_53270727_53275089_53275261											144956	-0.0154918	0.960043	-1.42122	0.158562	0.433305	-5.15913	ENSG00000012660	ELOVL5	SCvsMM.SE
ENSG00000012660_ELOVL5_chr6_-_53275089_53275261_53291775_53291963_53270592_53270727_53295641_53295707											38243	-0.0444151	0.942309	-2.65416	0.0093087	0.025429	-3.16009	ENSG00000012660	ELOVL5	SCvsMM.MXE
ENSG00000012660_ELOVL5_chr6_-_53276178_53276256_53291775_53291963_53275089_53275261_53295641_53295707	41492	-0.021633	0.413764	-1.34996	0.179753	0.261459	-6.13972	ENSG00000012660	ELOVL5	infectionvsHC.MXE	38245	0.00959693	0.410617	0.491915	0.623904	0.660674	-6.39902	ENSG00000012660	ELOVL5	SCvsMM.MXE
ENSG00000012660_ELOVL5_chr6_-_53276178_53276256_53295641_53295707_53275089_53275261_53348816_53349007	41493	0.0471489	0.342291	2.405	0.0178133	0.0421828	-4.22161	ENSG00000012660	ELOVL5	infectionvsHC.MXE	38246	0.0652092	0.349149	2.76876	0.00675568	0.0200838	-2.8752	ENSG00000012660	ELOVL5	SCvsMM.MXE
ENSG00000012660_ELOVL5_chr6_-_53277645_53277743_53276178_53276256_53287861_53287942	153938	0.0121672	0.0895758	0.244355	0.807462	0.820839	-6.56158	ENSG00000012660	ELOVL5	infectionvsHC.SE
ENSG00000012660_ELOVL5_chr6_-_53291775_53291963_53295641_53295707_53276178_53276256_53348816_53349007	41502	0.0702354	0.334082	3.43614	0.000829062	0.00329596	-1.42668	ENSG00000012660	ELOVL5	infectionvsHC.MXE	38255	0.0925301	0.344298	3.87357	0.000196061	0.00140747	0.36268	ENSG00000012660	ELOVL5	SCvsMM.MXE
ENSG00000012660_ELOVL5_chr6_-_53291775_53291963_53295641_53295707_53290400_53290535_53348816_53348950	41503	-0.12871	0.779636	-5.01447	2.0131e-06	1.78541e-05	4.3031	ENSG00000012660	ELOVL5	infectionvsHC.MXE
ENSG00000012779_ALOX5_chr10_+_45382482_45382681_45395854_45395936_45374175_45374429_45412190_45412313	17008	0.119783	0.391173	6.80131	5.34507e-10	1.21423e-08	12.3119	ENSG00000012779	ALOX5	infectionvsHC.MXE	15716	0.103209	0.408596	5.24787	9.21387e-07	2.69874e-05	5.41615	ENSG00000012779	ALOX5	SCvsMM.MXE
ENSG00000012779_ALOX5_chr10_+_45382482_45382681_45412190_45412313_45374175_45374429_45424040_45424147	17009	0.123257	0.389891	7.57529	1.11072e-11	3.98195e-10	16.108	ENSG00000012779	ALOX5	infectionvsHC.MXE	15717	0.0507568	0.407819	2.56202	0.0119644	0.0306346	-3.38165	ENSG00000012779	ALOX5	SCvsMM.MXE
ENSG00000012779_ALOX5_chr10_+_45395854_45395936_45382482_45382681_45412190_45412313	63649	-0.0105798	0.977709	-1.62263	0.107535	0.25333	-5.31183	ENSG00000012779	ALOX5	infectionvsHC.SE	60081	-0.0327273	0.97617	-4.23286	5.36647e-05	0.00869661	1.74004	ENSG00000012779	ALOX5	SCvsMM.SE
ENSG00000012779_ALOX5_chr10_+_45395854_45395936_45412188_45412313_45382482_45382681_45424040_45424147	17010	0.0674801	0.542727	5.33355	5.0752e-07	5.28816e-06	5.63461	ENSG00000012779	ALOX5	infectionvsHC.MXE	15718	-0.0218237	0.552543	-1.39	0.167748	0.2283	-5.57292	ENSG00000012779	ALOX5	SCvsMM.MXE
ENSG00000012779_ALOX5_chr10_+_45395854_45395936_45412190_45412313_45382482_45382681_45424040_45424147	17011	0.0628577	0.535527	5.16272	1.06747e-06	1.01584e-05	4.91552	ENSG00000012779	ALOX5	infectionvsHC.MXE
ENSG00000012779_ALOX5_chr10_+_45412188_45412313_45412190_45412313_45382482_45382681	3782	-0.117598	0.395324	-1.67459	0.0969033	0.209708	-5.67153	ENSG00000012779	ALOX5	infectionvsHC.A3SS	3682	-0.157249	0.377902	-1.86931	0.0647499	0.302273	-4.52562	ENSG00000012779	ALOX5	SCvsMM.A3SS
ENSG00000012779_ALOX5_chr10_+_45412190_45412313_45424040_45424147_45395854_45395936_45424959_45425132											15721	-0.0321468	0.623021	-2.00582	0.0476936	0.0867257	-4.57074	ENSG00000012779	ALOX5	SCvsMM.MXE
ENSG00000012779_ALOX5_chr10_+_45424040_45424147_45424959_45425132_45412188_45412313_45428617_45428764	17014	-0.0349588	0.643564	-2.23218	0.0275949	0.060207	-4.60431	ENSG00000012779	ALOX5	infectionvsHC.MXE	15722	-0.0593308	0.638479	-3.1693	0.00205129	0.0082348	-1.80073	ENSG00000012779	ALOX5	SCvsMM.MXE
ENSG00000012779_ALOX5_chr10_+_45424040_45424147_45440429_45440633_45412188_45412313_45441343_45441430	17016	-0.0889774	0.607527	-6.86084	3.98844e-10	9.3761e-09	12.5984	ENSG00000012779	ALOX5	infectionvsHC.MXE
ENSG00000012779_ALOX5_chr10_+_45424959_45425132_45428617_45428764_45424040_45424147_45440429_45440633	17017	-0.024984	0.5944	-1.65658	0.100407	0.167691	-5.68743	ENSG00000012779	ALOX5	infectionvsHC.MXE
ENSG00000012779_ALOX5_chr10_+_45424959_45425132_45440429_45440633_45424040_45424147_45441343_45441430	17018	-0.0870545	0.595545	-7.77464	4.01139e-12	1.57716e-10	17.1078	ENSG00000012779	ALOX5	infectionvsHC.MXE
ENSG00000012779_ALOX5_chr10_+_45428617_45428764_45440429_45440633_45424959_45425132_45441343_45441430	17019	-0.0584003	0.461782	-3.35528	0.00108337	0.00413352	-1.67576	ENSG00000012779	ALOX5	infectionvsHC.MXE
ENSG00000012779_ALOX5_chr10_+_45428617_45428764_45441343_45441430_45424959_45425132_45443037_45443216	17020	0.0274415	0.5462	1.25597	0.211742	0.296067	-6.26051	ENSG00000012779	ALOX5	infectionvsHC.MXE	15728	0.102226	0.550191	4.01911	0.000116313	0.000945571	0.849536	ENSG00000012779	ALOX5	SCvsMM.MXE
ENSG00000012779_ALOX5_chr10_+_45440429_45440633_45441343_45441430_45428617_45428764_45443037_45443216	17021	0.0184854	0.581609	0.952296	0.343	0.420957	-6.59257	ENSG00000012779	ALOX5	infectionvsHC.MXE
ENSG00000012779_ALOX5_chr10_+_45441343_45441430_45443037_45443216_45440429_45440633_45443415_45443537	17022	0.0842673	0.632073	3.70487	0.000330357	0.00150064	-0.564963	ENSG00000012779	ALOX5	infectionvsHC.MXE
ENSG00000012779_ALOX5_chr10_+_45443037_45443216_45443415_45443537_45441343_45441430_45443727_45443828											15729	-0.0710668	0.50966	-2.664	0.00905923	0.0249093	-3.13603	ENSG00000012779	ALOX5	SCvsMM.MXE
ENSG00000012779_ALOX5_chr10_+_45444115_45444286_45443727_45443828_45445507_45445687	63688	-0.0117806	0.921745	-0.953844	0.342256	0.491679	-6.1517	ENSG00000012779	ALOX5	infectionvsHC.SE
ENSG00000012822_CALCOCO1_chr12_-_53712774_53712846_53711118_53712121_53713099_53713206											50452	0.0516068	0.0671596	2.80164	0.00617337	0.114742	-2.49853	ENSG00000012822	CALCOCO1	SCvsMM.SE
ENSG00000012822_CALCOCO1_chr12_-_53713700_53713900_53714132_53714241_53711158_53713206_53714597_53714693	14229	-0.0913391	0.703509	-5.32269	5.32283e-07	5.51862e-06	5.58849	ENSG00000012822	CALCOCO1	infectionvsHC.MXE	13134	-0.0477163	0.690223	-2.2731	0.0252527	0.0538484	-4.03169	ENSG00000012822	CALCOCO1	SCvsMM.MXE
ENSG00000012822_CALCOCO1_chr12_-_53713700_53713900_53714597_53714693_53711158_53713206_53715199_53715325	14230	-0.113836	0.641909	-5.16875	1.04006e-06	9.94713e-06	4.94065	ENSG00000012822	CALCOCO1	infectionvsHC.MXE	13135	-0.110459	0.625351	-4.40293	2.77645e-05	0.000328529	2.19267	ENSG00000012822	CALCOCO1	SCvsMM.MXE
ENSG00000012822_CALCOCO1_chr12_-_53713700_53714241_53713700_53713900_53714132_53714241	1560	0.0719614	0.472682	2.33268	0.0214725	0.0313681	-4.70956	ENSG00000012822	CALCOCO1	infectionvsHC.RI	1553	-0.145853	0.483149	-4.15592	7.10188e-05	0.00324801	1.46624	ENSG00000012822	CALCOCO1	SCvsMM.RI
ENSG00000012822_CALCOCO1_chr12_-_53713700_53714241_53714597_53714693_53713169_53713206_53715199_53715325											13136	-0.110387	0.625287	-4.39399	2.87316e-05	0.000337513	2.16046	ENSG00000012822	CALCOCO1	SCvsMM.MXE
ENSG00000012822_CALCOCO1_chr12_-_53714132_53714241_53714597_53714693_53713700_53713900_53715199_53715325	14232	0.00632846	0.716845	0.21433	0.83068	0.841723	-7.02181	ENSG00000012822	CALCOCO1	infectionvsHC.MXE	13137	-0.194839	0.717766	-6.24275	1.16955e-08	1.06423e-06	9.58458	ENSG00000012822	CALCOCO1	SCvsMM.MXE
ENSG00000012822_CALCOCO1_chr12_-_53714597_53714693_53715199_53715325_53713700_53714241_53715792_53716047											13138	0.0577755	0.496713	2.41673	0.0175527	0.0409807	-3.7171	ENSG00000012822	CALCOCO1	SCvsMM.MXE
ENSG00000012822_CALCOCO1_chr12_-_53715199_53715325_53715792_53716047_53714597_53714693_53716259_53716415	14234	0.023746	0.302355	1.15508	0.250518	0.334978	-6.38073	ENSG00000012822	CALCOCO1	infectionvsHC.MXE	13139	0.137871	0.305809	6.4728	4.08195e-09	4.96971e-07	10.5928	ENSG00000012822	CALCOCO1	SCvsMM.MXE
ENSG00000012822_CALCOCO1_chr12_-_53715199_53715325_53716259_53716415_53714597_53714693_53719738_53719829	14236	0.0295984	0.486418	2.10287	0.0377196	0.0774442	-4.87359	ENSG00000012822	CALCOCO1	infectionvsHC.MXE
ENSG00000012822_CALCOCO1_chr12_-_53715792_53716047_53716259_53716415_53715199_53715325_53719738_53719829	14239	-0.0138551	0.597473	-0.909186	0.365206	0.440853	-6.63244	ENSG00000012822	CALCOCO1	infectionvsHC.MXE
ENSG00000012822_CALCOCO1_chr12_-_53716259_53716415_53719738_53719829_53715792_53716047_53721466_53721615	14240	0.0303644	0.651573	1.38005	0.170322	0.251293	-6.09926	ENSG00000012822	CALCOCO1	infectionvsHC.MXE	13145	-0.148349	0.655989	-6.45956	4.33841e-09	5.15101e-07	10.5344	ENSG00000012822	CALCOCO1	SCvsMM.MXE
ENSG00000012822_CALCOCO1_chr12_-_53721466_53721615_53725086_53725266_53719738_53719829_53727403_53727428	14241	-0.00602128	0.322355	-0.324717	0.746001	0.764391	-6.99203	ENSG00000012822	CALCOCO1	infectionvsHC.MXE
ENSG00000012822_CALCOCO1_chr12_-_53721466_53722183_53721466_53721615_53722024_53722183	1561	0.0900838	0.187418	3.48712	0.000701319	0.00150071	-1.58167	ENSG00000012822	CALCOCO1	infectionvsHC.RI	1554	0.0328708	0.200521	1.00398	0.317944	0.479479	-5.7121	ENSG00000012822	CALCOCO1	SCvsMM.RI
ENSG00000012822_CALCOCO1_chr12_-_53724644_53724747_53725086_53725266_53723549_53723783_53727403_53727452	14243	-0.0896316	0.517218	-3.8479	0.000198648	0.000969121	-0.0856872	ENSG00000012822	CALCOCO1	infectionvsHC.MXE
ENSG00000012963_UBR7_chr14_+_93215175_93215281_93218526_93218735_93214928_93214982_93219211_93219361	10221	0.0405492	0.373964	0.989588	0.324511	0.404453	-6.55661	ENSG00000012963	UBR7	infectionvsHC.MXE
ENSG00000012963_UBR7_chr14_+_93215175_93215281_93220248_93220411_93214928_93214982_93222312_93222374	10222	0.049734	0.3255	1.44924	0.150067	0.22884	-6.00298	ENSG00000012963	UBR7	infectionvsHC.MXE	9434	0.156076	0.332734	3.9137	0.000169975	0.00126184	0.495642	ENSG00000012963	UBR7	SCvsMM.MXE
ENSG00000012983_MAP4K5_chr14_-_50423120_50423176_50425906_50425977_50418500_50420106_50428661_50428754	10911	-0.0960652	0.538845	-2.28849	0.0239869	0.05373	-4.48245	ENSG00000012983	MAP4K5	infectionvsHC.MXE	10077	0.0953801	0.524872	1.84859	0.0675992	0.112956	-4.85895	ENSG00000012983	MAP4K5	SCvsMM.MXE
ENSG00000012983_MAP4K5_chr14_-_50429191_50429260_50434393_50434571_50428661_50428754_50434961_50435065	10915	0.0412859	0.540218	1.17404	0.242873	0.327693	-6.35889	ENSG00000012983	MAP4K5	infectionvsHC.MXE
ENSG00000012983_MAP4K5_chr14_-_50434393_50434571_50434961_50435065_50429191_50429260_50437475_50437534	10916	0.0787088	0.466073	2.42099	0.0170866	0.0408378	-4.18489	ENSG00000012983	MAP4K5	infectionvsHC.MXE
ENSG00000012983_MAP4K5_chr14_-_50434961_50435065_50437475_50437534_50434393_50434571_50437893_50438011	10917	0.0658324	0.453382	1.6843	0.0949119	0.160559	-5.6422	ENSG00000012983	MAP4K5	infectionvsHC.MXE
ENSG00000012983_MAP4K5_chr14_-_50464051_50464133_50466582_50466645_50462664_50462781_50468650_50468782											10084	-0.0525279	0.476745	-1.50012	0.13687	0.194707	-5.419	ENSG00000012983	MAP4K5	SCvsMM.MXE
ENSG00000012983_MAP4K5_chr14_-_50466582_50466645_50468650_50468782_50464051_50464133_50475076_50475149	10920	0.140241	0.664655	4.84119	4.16916e-06	3.37653e-05	3.60169	ENSG00000012983	MAP4K5	infectionvsHC.MXE
ENSG00000012983_MAP4K5_chr14_-_50468650_50468782_50475076_50475149_50466582_50466645_50476127_50476170	10921	-0.00626463	0.323709	-0.238058	0.812272	0.824855	-7.01643	ENSG00000012983	MAP4K5	infectionvsHC.MXE
ENSG00000012983_MAP4K5_chr14_-_50475076_50475149_50485577_50485642_50468650_50468782_50486103_50486194											10087	-0.0300438	0.319255	-0.924598	0.357496	0.415774	-6.09775	ENSG00000012983	MAP4K5	SCvsMM.MXE
ENSG00000012983_MAP4K5_chr14_-_50476258_50476306_50482360_50482416_50476127_50476170_50485577_50485642	10923	-0.108674	0.480945	-2.59584	0.0107015	0.0278069	-3.76925	ENSG00000012983	MAP4K5	infectionvsHC.MXE
ENSG00000012983_MAP4K5_chr14_-_50482360_50482416_50485577_50485642_50476258_50476306_50486103_50486194	10925	-0.118682	0.466518	-3.14666	0.00211662	0.0072864	-2.29583	ENSG00000012983	MAP4K5	infectionvsHC.MXE
ENSG00000012983_MAP4K5_chr14_-_50504799_50504857_50531941_50532158_50486103_50486194_50532399_50532609											10091	0.0537229	0.201564	1.24919	0.214638	0.276037	-5.75331	ENSG00000012983	MAP4K5	SCvsMM.MXE
ENSG00000013016_EHD3_chr2_+_31244273_31244450_31249370_31249468_31234336_31234848_31260509_31260922	71047	0.0395638	0.706809	1.08935	0.278339	0.36164	-6.45377	ENSG00000013016	EHD3	infectionvsHC.MXE
ENSG00000013275_PSMC4_chr19_+_39979816_39979984_39980069_39980146_39974734_39974828_39980285_39980454	48792	0.149497	0.419627	5.39474	3.87632e-07	4.15599e-06	5.89556	ENSG00000013275	PSMC4	infectionvsHC.MXE	44976	0.0610438	0.441372	1.76869	0.0801269	0.128733	-4.99704	ENSG00000013275	PSMC4	SCvsMM.MXE
ENSG00000013275_PSMC4_chr19_+_39979816_39979984_39980285_39980717_39974734_39974828_39981191_39981441	48793	0.0624441	0.412736	2.45028	0.0158236	0.0384106	-4.11706	ENSG00000013275	PSMC4	infectionvsHC.MXE
ENSG00000013275_PSMC4_chr19_+_39980069_39980454_39980069_39980146_39980285_39980454	4479	0.202485	0.335845	5.34319	4.94007e-07	2.21211e-06	5.38041	ENSG00000013275	PSMC4	infectionvsHC.RI	4461	-0.0786878	0.365298	-1.66052	0.100116	0.25516	-4.88118	ENSG00000013275	PSMC4	SCvsMM.RI
ENSG00000013275_PSMC4_chr19_+_39980285_39980717_39980285_39980454_39980661_39980717	4480	0.23596	0.333764	6.73631	7.5928e-10	6.23839e-09	11.7197	ENSG00000013275	PSMC4	infectionvsHC.RI	4462	-0.0644447	0.368085	-1.45811	0.148116	0.313585	-5.1792	ENSG00000013275	PSMC4	SCvsMM.RI
ENSG00000013288_MAN2B2_chr4_+_6586995_6587168_6589044_6589160_6578392_6578498_6593172_6593284	53089	0.0384335	0.582218	1.69858	0.0921785	0.156906	-5.61862	ENSG00000013288	MAN2B2	infectionvsHC.MXE
ENSG00000013288_MAN2B2_chr4_+_6593172_6593350_6594533_6594732_6589044_6589160_6597112_6597303	53091	-0.110069	0.495191	-4.23617	4.68841e-05	0.000277746	1.28387	ENSG00000013288	MAN2B2	infectionvsHC.MXE	48970	-0.040667	0.479181	-1.27247	0.206283	0.267614	-5.72476	ENSG00000013288	MAN2B2	SCvsMM.MXE
ENSG00000013288_MAN2B2_chr4_+_6594533_6594732_6597112_6597303_6593172_6593350_6598197_6598354	53092	-0.0377074	0.683027	-1.37587	0.171609	0.252673	-6.10493	ENSG00000013288	MAN2B2	infectionvsHC.MXE
ENSG00000013288_MAN2B2_chr4_+_6597112_6597303_6598197_6598354_6594533_6594732_6600622_6600756	53093	0.0411981	0.659018	1.26134	0.20981	0.293977	-6.25383	ENSG00000013288	MAN2B2	infectionvsHC.MXE	48972	-0.0787744	0.665011	-1.97591	0.051039	0.0914372	-4.62723	ENSG00000013288	MAN2B2	SCvsMM.MXE
ENSG00000013288_MAN2B2_chr4_+_6598197_6598354_6600622_6600756_6597112_6597303_6605054_6605329											48973	0.181986	0.278947	5.10582	1.66954e-06	4.13663e-05	4.85123	ENSG00000013288	MAN2B2	SCvsMM.MXE
ENSG00000013306_SLC25A39_chr17_-_44320195_44320436_44320195_44320276_44320354_44320436											573	-0.0437119	0.208415	-1.44208	0.152579	0.31794	-5.20124	ENSG00000013306	SLC25A39	SCvsMM.RI
ENSG00000013306_SLC25A39_chr17_-_44320354_44320436_44320621_44320731_44320195_44320276_44321057_44321231	4977	0.0279907	0.311982	1.17008	0.244454	0.329113	-6.36347	ENSG00000013306	SLC25A39	infectionvsHC.MXE
ENSG00000013306_SLC25A39_chr17_-_44320354_44320436_44321057_44321231_44320195_44320276_44321433_44321558	4979	0.0234402	0.523218	1.16715	0.24563	0.330096	-6.36686	ENSG00000013306	SLC25A39	infectionvsHC.MXE	4607	-0.00472618	0.526628	-0.188037	0.851245	0.865365	-6.50103	ENSG00000013306	SLC25A39	SCvsMM.MXE
ENSG00000013306_SLC25A39_chr17_-_44320621_44320731_44320195_44320436_44321057_44321147	19048	-0.0213045	0.927982	-1.02763	0.306381	0.46205	-6.07992	ENSG00000013306	SLC25A39	infectionvsHC.SE	18016	0.0541851	0.924883	2.10054	0.0383583	0.250379	-4.04722	ENSG00000013306	SLC25A39	SCvsMM.SE
ENSG00000013306_SLC25A39_chr17_-_44320621_44320749_44320354_44320436_44321057_44321231	19050	-0.0310572	0.888773	-1.07671	0.28397	0.442318	-6.02928	ENSG00000013306	SLC25A39	infectionvsHC.SE	18018	0.0769288	0.884255	2.15526	0.033696	0.235923	-3.94051	ENSG00000013306	SLC25A39	SCvsMM.SE
ENSG00000013306_SLC25A39_chr17_-_44320621_44320749_44320621_44320731_44321057_44321231	1243	0.0228976	0.0712545	1.56395	0.120697	0.245009	-5.84824	ENSG00000013306	SLC25A39	infectionvsHC.A3SS
ENSG00000013306_SLC25A39_chr17_-_44321057_44321558_44321057_44321231_44321433_44321558	579	0.0106223	0.143827	0.484353	0.629092	0.646727	-7.26123	ENSG00000013306	SLC25A39	infectionvsHC.RI	574	-0.0771249	0.145372	-2.92537	0.00430545	0.039874	-2.2332	ENSG00000013306	SLC25A39	SCvsMM.RI
ENSG00000013306_SLC25A39_chr17_-_44321433_44321558_44322418_44322528_44321057_44321231_44322807_44322852	4980	-0.0268098	0.379027	-1.27168	0.206122	0.289819	-6.2409	ENSG00000013306	SLC25A39	infectionvsHC.MXE
ENSG00000013306_SLC25A39_chr17_-_44321433_44321558_44322418_44322552_44321057_44321231_44322807_44322852	4981	-0.0359441	0.187909	-1.81221	0.0726367	0.130459	-5.42428	ENSG00000013306	SLC25A39	infectionvsHC.MXE
ENSG00000013306_SLC25A39_chr17_-_44321433_44321558_44322807_44322852_44321057_44321231_44323283_44323343	4983	-0.0239069	0.262445	-1.03984	0.300658	0.382241	-6.50602	ENSG00000013306	SLC25A39	infectionvsHC.MXE
ENSG00000013306_SLC25A39_chr17_-_44321699_44321767_44322807_44322852_44320937_44321558_44323283_44323343	4985	0.0299734	0.319364	1.16754	0.245474	0.329964	-6.36641	ENSG00000013306	SLC25A39	infectionvsHC.MXE
ENSG00000013306_SLC25A39_chr17_-_44322418_44322528_44322807_44322852_44321433_44321558_44323283_44323343	4988	0.0207859	0.9197	0.723469	0.470902	0.530302	-6.78334	ENSG00000013306	SLC25A39	infectionvsHC.MXE	4616	0.00494633	0.922723	0.142925	0.886649	0.897727	-6.50841	ENSG00000013306	SLC25A39	SCvsMM.MXE
ENSG00000013306_SLC25A39_chr17_-_44322418_44322528_44323283_44323343_44321699_44321767_44323477_44323577	4989	0.0147566	0.184173	0.798045	0.426535	0.494114	-6.72682	ENSG00000013306	SLC25A39	infectionvsHC.MXE
ENSG00000013306_SLC25A39_chr17_-_44322418_44322552_44322418_44322528_44322807_44322852	1246	-0.016746	0.332127	-0.779602	0.437296	0.550825	-6.7563	ENSG00000013306	SLC25A39	infectionvsHC.A3SS	1210	0.0420471	0.329691	1.66394	0.0994435	0.349908	-4.86622	ENSG00000013306	SLC25A39	SCvsMM.A3SS
ENSG00000013364_MVP_chr16_+_29830473_29830674_29830514_29830674_29820472_29820510	7881	0.0752819	0.335082	3.0329	0.00302058	0.0152191	-2.63599	ENSG00000013364	MVP	infectionvsHC.A3SS	7673	-0.0110526	0.346032	-0.35794	0.721188	0.775275	-6.12518	ENSG00000013364	MVP	SCvsMM.A3SS
ENSG00000013364_MVP_chr16_+_29830877_29831073_29835759_29835798_29830514_29830674_29836721_29836958	39088	0.0414495	0.740545	2.80326	0.00596484	0.0170583	-3.24311	ENSG00000013364	MVP	infectionvsHC.MXE
ENSG00000013364_MVP_chr16_+_29835703_29835798_29836721_29836958_29833934_29834066_29840177_29840459	39089	-0.124282	0.472545	-7.08844	1.29121e-10	3.45286e-09	13.7027	ENSG00000013364	MVP	infectionvsHC.MXE
ENSG00000013364_MVP_chr16_+_29835703_29835798_29836721_29836958_29834185_29834437_29840177_29840267											36019	-0.0836287	0.256479	-2.85341	0.00529962	0.0166961	-2.65818	ENSG00000013364	MVP	SCvsMM.MXE
ENSG00000013364_MVP_chr16_+_29835703_29835798_29840177_29840459_29833934_29834066_29841595_29841840	39090	-0.109961	0.477845	-6.23756	8.12763e-09	1.3979e-07	9.65312	ENSG00000013364	MVP	infectionvsHC.MXE
ENSG00000013364_MVP_chr16_+_29836721_29836958_29840177_29840459_29835703_29835798_29841595_29841840	39092	0.0178976	0.511982	1.1587	0.249047	0.33376	-6.37659	ENSG00000013364	MVP	infectionvsHC.MXE	36020	-0.0309321	0.514585	-1.61969	0.108583	0.16292	-5.23922	ENSG00000013364	MVP	SCvsMM.MXE
ENSG00000013364_MVP_chr16_+_29841914_29842112_29844492_29844879_29841595_29841840_29845862_29845979	39093	0.102055	0.592273	6.55266	1.79647e-09	3.62837e-08	11.1267	ENSG00000013364	MVP	infectionvsHC.MXE
ENSG00000013364_MVP_chr16_+_29844492_29844879_29845862_29845979_29841914_29842112_29846157_29846284	39094	0.0135319	0.403064	0.715842	0.47558	0.534312	-6.78881	ENSG00000013364	MVP	infectionvsHC.MXE	36022	-0.0310263	0.405032	-1.30968	0.193435	0.254662	-5.6781	ENSG00000013364	MVP	SCvsMM.MXE
ENSG00000013364_MVP_chr16_+_29845862_29845979_29846157_29846284_29844492_29844879_29847196_29847385	39095	0.0256835	0.408073	1.46741	0.145071	0.222911	-5.97695	ENSG00000013364	MVP	infectionvsHC.MXE
ENSG00000013364_MVP_chr16_+_29845862_29845979_29847196_29847385_29844492_29844879_29847761_29848039											36024	0.033448	0.39883	1.36263	0.176191	0.237226	-5.60944	ENSG00000013364	MVP	SCvsMM.MXE
ENSG00000013364_MVP_chr16_+_29846157_29846284_29845862_29845979_29847196_29847385	144868	-0.0224229	0.967464	-2.26032	0.0257724	0.10663	-4.12759	ENSG00000013364	MVP	infectionvsHC.SE
ENSG00000013374_NUB1_chr7_+_151349072_151349240_151351423_151351482_151345344_151345466_151352811_151352882	65885	-0.057625	0.543382	-2.9684	0.00366244	0.0114219	-2.7992	ENSG00000013374	NUB1	infectionvsHC.MXE	60874	0.064966	0.535	2.78778	0.00639987	0.0192689	-2.82692	ENSG00000013374	NUB1	SCvsMM.MXE
ENSG00000013374_NUB1_chr7_+_151355767_151355950_151352811_151352882_151356127_151356222	242616	-0.0181694	0.975248	-2.42881	0.0167856	0.0816372	-3.75495	ENSG00000013374	NUB1	infectionvsHC.SE
ENSG00000013374_NUB1_chr7_+_151355767_151355950_151352811_151352882_151360140_151360209											228281	0.0343325	0.886559	1.65947	0.100389	0.363805	-4.78027	ENSG00000013374	NUB1	SCvsMM.SE
ENSG00000013374_NUB1_chr7_+_151355767_151355950_151356127_151356222_151352811_151352882_151360140_151360209	65889	-0.0311902	0.569409	-1.42307	0.157499	0.236885	-6.03994	ENSG00000013374	NUB1	infectionvsHC.MXE
ENSG00000013374_NUB1_chr7_+_151356127_151356222_151352811_151352882_151360140_151360209	242619	0.0298351	0.852245	1.43844	0.153151	0.311333	-5.58519	ENSG00000013374	NUB1	infectionvsHC.SE	228283	0.0468007	0.856585	1.8601	0.0659976	0.311886	-4.48637	ENSG00000013374	NUB1	SCvsMM.SE
ENSG00000013374_NUB1_chr7_+_151356127_151356222_151360140_151360247_151355767_151355950_151366938_151367125	65891	-0.085516	0.723173	-4.48354	1.78528e-05	0.000119876	2.20578	ENSG00000013374	NUB1	infectionvsHC.MXE	60880	-0.0270854	0.710734	-1.12416	0.263751	0.324998	-5.89785	ENSG00000013374	NUB1	SCvsMM.MXE
ENSG00000013374_NUB1_chr7_+_151367860_151367968_151374096_151374201_151366938_151367125_151375847_151375943	65892	0.02225	0.758764	0.919559	0.359782	0.435772	-6.62301	ENSG00000013374	NUB1	infectionvsHC.MXE
ENSG00000013374_NUB1_chr7_+_151368734_151368887_151367860_151367968_151374096_151374201	242627	0.0785665	0.941764	5.41072	3.71237e-07	2.78854e-05	6.22754	ENSG00000013374	NUB1	infectionvsHC.SE
ENSG00000013374_NUB1_chr7_+_151368734_151368887_151375847_151375943_151367860_151367968_151376633_151376811	65894	-0.016113	0.441918	-0.596478	0.552061	0.597758	-6.86694	ENSG00000013374	NUB1	infectionvsHC.MXE
ENSG00000013374_NUB1_chr7_+_151374096_151374201_151367860_151367968_151375847_151375943	242628	0.0895074	0.859431	2.43343	0.0165843	0.0810307	-3.74441	ENSG00000013374	NUB1	infectionvsHC.SE
ENSG00000013374_NUB1_chr7_+_151374096_151374201_151368734_151368887_151375847_151375943	242629	0.0150276	0.916009	0.816637	0.41592	0.54573	-6.27039	ENSG00000013374	NUB1	infectionvsHC.SE	228292	0.0231771	0.918215	0.96769	0.335709	0.560092	-5.63388	ENSG00000013374	NUB1	SCvsMM.SE
ENSG00000013374_NUB1_chr7_+_151374096_151374243_151367860_151367968_151375847_151375943	242630	0.172573	0.727694	2.81139	0.00586066	0.0408963	-2.82221	ENSG00000013374	NUB1	infectionvsHC.SE
ENSG00000013374_NUB1_chr7_+_151374096_151374243_151368734_151368887_151375847_151375943	242631	0.0368952	0.875229	1.36887	0.173859	0.333229	-5.67947	ENSG00000013374	NUB1	infectionvsHC.SE	228294	0.0307627	0.880645	0.883697	0.379138	0.588396	-5.70772	ENSG00000013374	NUB1	SCvsMM.SE
ENSG00000013374_NUB1_chr7_+_151374096_151374243_151374096_151374201_151375847_151375943	8415	0.0416122	0.266817	1.44705	0.150747	0.251571	-6.12378	ENSG00000013374	NUB1	infectionvsHC.A5SS	8151	-0.0427181	0.272925	-1.1413	0.256669	0.524993	-5.51092	ENSG00000013374	NUB1	SCvsMM.A5SS
ENSG00000013374_NUB1_chr7_+_151375847_151375943_151376633_151376811_151368732_151368887_151377046_151377281	65895	-0.0305532	0.0653909	-1.97122	0.0511684	0.0988932	-5.13247	ENSG00000013374	NUB1	infectionvsHC.MXE
ENSG00000013375_PGM3_chr6_-_83187007_83187075_83190808_83191014_83182844_83182978_83193178_83193231											56075	0.171262	0.546234	2.57995	0.0113996	0.029563	-3.33907	ENSG00000013375	PGM3	SCvsMM.MXE
ENSG00000013375_PGM3_chr6_-_83188613_83188794_83187007_83187075_83190808_83191014	223201	0.083103	0.623551	0.968635	0.334914	0.486388	-6.13536	ENSG00000013375	PGM3	infectionvsHC.SE	210047	0.169667	0.635978	1.56126	0.121933	0.390849	-4.92658	ENSG00000013375	PGM3	SCvsMM.SE
ENSG00000013375_PGM3_chr6_-_83188613_83188798_83187007_83187075_83190808_83191014	223202	0.0759335	0.734725	1.09202	0.277234	0.436351	-6.01223	ENSG00000013375	PGM3	infectionvsHC.SE	210048	0.11477	0.745871	1.3111	0.19305	0.46508	-5.26421	ENSG00000013375	PGM3	SCvsMM.SE
ENSG00000013375_PGM3_chr6_-_83188613_83188798_83190808_83191014_83187007_83187075_83193178_83193293	60719	0.0238723	0.6614	0.451406	0.652571	0.681222	-6.94287	ENSG00000013375	PGM3	infectionvsHC.MXE	56077	-0.0531873	0.664872	-0.810076	0.419903	0.474453	-6.19518	ENSG00000013375	PGM3	SCvsMM.MXE
ENSG00000013503_POLR3B_chr12_+_106376358_106376450_106378266_106378384_106369582_106369683_106380030_106380139	54687	-0.116996	0.369709	-2.54351	0.0123398	0.0313295	-3.89636	ENSG00000013503	POLR3B	infectionvsHC.MXE
ENSG00000013503_POLR3B_chr12_+_106376358_106376450_106380030_106380139_106369582_106369683_106393030_106393153	54688	-0.068383	0.399064	-1.4742	0.143235	0.220533	-5.96713	ENSG00000013503	POLR3B	infectionvsHC.MXE
ENSG00000013503_POLR3B_chr12_+_106430272_106430473_106427196_106427358_106433718_106433872	201081	-0.0248977	0.455728	-0.270628	0.787219	0.805601	-6.53252	ENSG00000013503	POLR3B	infectionvsHC.SE
ENSG00000013503_POLR3B_chr12_+_106432317_106432480_106427196_106427358_106433718_106433872	201082	-0.0790778	0.433552	-0.830706	0.408027	0.540699	-6.22988	ENSG00000013503	POLR3B	infectionvsHC.SE
ENSG00000013523_ANGEL1_chr14_-_76806415_76806849_76803785_76803912_76807432_76807502	39184	0.0235108	0.82356	0.409217	0.683184	0.730287	-6.51687	ENSG00000013523	ANGEL1	infectionvsHC.SE
ENSG00000013523_ANGEL1_chr14_-_76810088_76810254_76809180_76809643_76812763_76812861											37001	0.0440434	0.0718925	0.791251	0.430811	0.621483	-5.78138	ENSG00000013523	ANGEL1	SCvsMM.SE
ENSG00000013561_RNF14_chr5_+_141974803_141974955_141973582_141973742_141978302_141978394	209432	0.159525	0.752509	3.52108	0.000626984	0.00842741	-0.786815	ENSG00000013561	RNF14	infectionvsHC.SE	197139	0.0594228	0.775713	1.06853	0.288019	0.533683	-5.57454	ENSG00000013561	RNF14	SCvsMM.SE
ENSG00000013561_RNF14_chr5_+_141974803_141974955_141973582_141973742_141983379_141983552	209434	0.0973431	0.783809	1.78067	0.0777307	0.209256	-5.05235	ENSG00000013561	RNF14	infectionvsHC.SE	197141	0.0295849	0.797968	0.443667	0.658303	0.746572	-6.02607	ENSG00000013561	RNF14	SCvsMM.SE
ENSG00000013561_RNF14_chr5_+_141974803_141974955_141978302_141978830_141973582_141973742_141980122_141980351	57063	0.0225133	0.529864	0.513997	0.608268	0.644147	-6.91267	ENSG00000013561	RNF14	infectionvsHC.MXE
ENSG00000013561_RNF14_chr5_+_141974803_141974955_141978302_141978830_141973582_141973742_141983379_141983552	57064	0.135709	0.757282	3.0492	0.00286444	0.00936342	-2.57411	ENSG00000013561	RNF14	infectionvsHC.MXE	52676	0.0253034	0.777021	0.461166	0.645724	0.680446	-6.41348	ENSG00000013561	RNF14	SCvsMM.MXE
ENSG00000013561_RNF14_chr5_+_141974803_141974955_141980122_141980351_141973582_141973742_141983379_141983552	57065	-0.0756955	0.492627	-1.98141	0.0499986	0.0971023	-5.11298	ENSG00000013561	RNF14	infectionvsHC.MXE
ENSG00000013561_RNF14_chr5_+_141978302_141978830_141973582_141973742_141983379_141983552	209436	-0.0227654	0.576829	-0.246128	0.806064	0.819737	-6.56653	ENSG00000013561	RNF14	infectionvsHC.SE	197143	-0.0358764	0.57336	-0.28409	0.777001	0.81397	-5.99555	ENSG00000013561	RNF14	SCvsMM.SE
ENSG00000013561_RNF14_chr5_+_141978302_141978830_141974803_141974955_141980122_141980351	209437	0.0290678	0.886527	0.874126	0.383956	0.523832	-6.22333	ENSG00000013561	RNF14	infectionvsHC.SE	197144	0.0412541	0.890755	1.02888	0.306176	0.543893	-5.61409	ENSG00000013561	RNF14	SCvsMM.SE
ENSG00000013561_RNF14_chr5_+_141978302_141978830_141983379_141983552_141973582_141973742_141984802_141984933	57067	-0.0917979	0.155555	-2.98427	0.00349113	0.0110143	-2.7554	ENSG00000013561	RNF14	infectionvsHC.MXE	52679	-0.0553111	0.142202	-1.45922	0.147773	0.20659	-5.47747	ENSG00000013561	RNF14	SCvsMM.MXE
ENSG00000013561_RNF14_chr5_+_141978302_141978830_141983379_141983552_141974803_141974955_141984802_141984933	57069	0.0471715	0.312873	1.32823	0.186806	0.269159	-6.1684	ENSG00000013561	RNF14	infectionvsHC.MXE
ENSG00000013561_RNF14_chr5_+_141980122_141980351_141973582_141973742_141983379_141983552	209439	0.137466	0.783413	2.49354	0.0141522	0.0729763	-3.60558	ENSG00000013561	RNF14	infectionvsHC.SE	197146	0.068359	0.803591	0.992997	0.323288	0.55287	-5.61035	ENSG00000013561	RNF14	SCvsMM.SE
ENSG00000013561_RNF14_chr5_+_141980122_141980351_141983379_141983552_141978302_141978830_141984802_141984933	57070	0.0367779	0.306491	0.980575	0.328918	0.408526	-6.56543	ENSG00000013561	RNF14	infectionvsHC.MXE
ENSG00000013573_DDX11_chr12_+_31089043_31090094_31089043_31089151_31089402_31090094	1603	0.134756	0.241505	2.43902	0.0163928	0.0247462	-4.43947	ENSG00000013573	DDX11	infectionvsHC.RI	1596	0.0569383	0.260756	0.783482	0.435384	0.573027	-5.81701	ENSG00000013573	DDX11	SCvsMM.RI
ENSG00000013573_DDX11_chr12_+_31089402_31090094_31089402_31089490_31089885_31090094	1607	0.257472	0.628238	3.13341	0.00223635	0.00419463	-2.65529	ENSG00000013573	DDX11	infectionvsHC.RI
ENSG00000013573_DDX11_chr12_+_31100559_31100707_31100634_31100707_31097884_31097997											3293	-0.107589	0.147627	-1.34374	0.18268	0.424303	-5.27742	ENSG00000013573	DDX11	SCvsMM.A3SS
ENSG00000013573_DDX11_chr12_+_31100998_31101130_31101026_31101130_31100634_31100707	3382	0.0374487	0.157742	0.472875	0.637408	0.686681	-6.9066	ENSG00000013573	DDX11	infectionvsHC.A3SS
ENSG00000013573_DDX11_chr12_+_31103316_31103395_31103321_31103395_31102935_31103020	3386	0.0508466	0.774337	0.709034	0.479887	0.581367	-6.80368	ENSG00000013573	DDX11	infectionvsHC.A3SS
ENSG00000013573_DDX11_chr12_+_31103321_31103395_31102935_31103020_31103576_31103731	55303	-0.0371542	0.691379	-0.434841	0.664665	0.718245	-6.46811	ENSG00000013573	DDX11	infectionvsHC.SE
ENSG00000013573_DDX11_chr12_+_31103576_31104791_31103576_31103731_31103806_31104791	1609	0.189188	0.456894	2.26773	0.0253993	0.0365276	-4.84999	ENSG00000013573	DDX11	infectionvsHC.RI	1601	-0.124388	0.486	-1.09963	0.274466	0.442993	-5.53236	ENSG00000013573	DDX11	SCvsMM.RI
ENSG00000013725_CD6_chr11_+_61006573_61006642_61011069_61011135_60971679_60971914_61013422_61013563	19668	0.082879	0.535136	2.67722	0.00854073	0.0230621	-3.56706	ENSG00000013725	CD6	infectionvsHC.MXE
ENSG00000013725_CD6_chr11_+_61006573_61006642_61015732_61015835_60971745_60971914_61017478_61017550	19671	-0.0194628	0.422118	-0.79782	0.426665	0.494165	-6.727	ENSG00000013725	CD6	infectionvsHC.MXE
ENSG00000013725_CD6_chr11_+_61006573_61006642_61017478_61017550_60971679_60971914_61017758_61018013											18154	-0.0223198	0.388617	-0.814717	0.417254	0.471939	-6.19148	ENSG00000013725	CD6	SCvsMM.MXE
ENSG00000013725_CD6_chr11_+_61007559_61007910_61011069_61011135_61006573_61006642_61013422_61013563	19674	0.191386	0.415673	5.7834	6.74725e-08	8.99007e-07	7.59221	ENSG00000013725	CD6	infectionvsHC.MXE
ENSG00000013725_CD6_chr11_+_61007559_61007910_61013422_61013563_61006573_61006642_61015712_61015835	19675	0.280253	0.640364	7.69602	5.99947e-12	2.27524e-10	16.7125	ENSG00000013725	CD6	infectionvsHC.MXE
ENSG00000013725_CD6_chr11_+_61008533_61008845_61013422_61013563_61007559_61007910_61015712_61015835	19676	0.264186	0.539009	6.20942	9.28605e-09	1.56546e-07	9.52318	ENSG00000013725	CD6	infectionvsHC.MXE
ENSG00000013725_CD6_chr11_+_61008533_61008845_61015712_61015835_61007559_61007910_61017478_61017550	19677	0.0703684	0.225445	1.98328	0.0497862	0.096739	-5.10939	ENSG00000013725	CD6	infectionvsHC.MXE
ENSG00000013725_CD6_chr11_+_61009571_61009874_61008533_61008845_61013422_61013563	73400	0.0365027	0.948818	2.419	0.0172058	0.0830429	-3.77755	ENSG00000013725	CD6	infectionvsHC.SE
ENSG00000013725_CD6_chr11_+_61009571_61009874_61011069_61011135_61008533_61008845_61013422_61013563	19678	0.106916	0.492427	3.33639	0.00115252	0.00436362	-1.73326	ENSG00000013725	CD6	infectionvsHC.MXE	18161	0.0249398	0.507979	0.623404	0.534499	0.579195	-6.32676	ENSG00000013725	CD6	SCvsMM.MXE
ENSG00000013725_CD6_chr11_+_61009571_61009874_61011069_61011135_61008533_61008845_61015712_61015835	19679	0.0163391	0.9324	1.03177	0.304407	0.38542	-6.51431	ENSG00000013725	CD6	infectionvsHC.MXE
ENSG00000013725_CD6_chr11_+_61009571_61009874_61011069_61011135_61008533_61008845_61017478_61017550	19680	0.0110585	0.9467	0.731255	0.466152	0.526245	-6.7777	ENSG00000013725	CD6	infectionvsHC.MXE
ENSG00000013725_CD6_chr11_+_61009571_61009874_61017478_61017550_61008533_61008845_61017758_61018013	19682	0.0369149	0.379545	1.39077	0.167055	0.247523	-6.08464	ENSG00000013725	CD6	infectionvsHC.MXE
ENSG00000013725_CD6_chr11_+_61011069_61011135_61013422_61013563_61009571_61009874_61013918_61014014	19687	0.0147367	0.444218	0.515984	0.606884	0.64281	-6.91165	ENSG00000013725	CD6	infectionvsHC.MXE
ENSG00000013725_CD6_chr11_+_61011069_61011135_61013422_61013563_61009571_61009874_61015712_61015835											18168	0.0317032	0.735734	0.756339	0.451301	0.50382	-6.23653	ENSG00000013725	CD6	SCvsMM.MXE
ENSG00000013725_CD6_chr11_+_61011069_61011135_61013918_61014014_61009571_61009874_61015712_61015835	19689	-0.0685918	0.539073	-2.08208	0.0396154	0.0804723	-4.91549	ENSG00000013725	CD6	infectionvsHC.MXE
ENSG00000013725_CD6_chr11_+_61011069_61011135_61015712_61015835_61009571_61009874_61017478_61017550	19692	-0.0537194	0.378282	-1.90143	0.0598181	0.111854	-5.26336	ENSG00000013725	CD6	infectionvsHC.MXE
ENSG00000013725_CD6_chr11_+_61011069_61011135_61015732_61015835_61009571_61009874_61017478_61017550	19693	-0.0540585	0.388055	-1.91021	0.0586671	0.110197	-5.24715	ENSG00000013725	CD6	infectionvsHC.MXE
ENSG00000013725_CD6_chr11_+_61011069_61011135_61017478_61017550_61009571_61009874_61017758_61018013	19694	-0.0306636	0.355109	-1.34495	0.181362	0.263086	-6.14637	ENSG00000013725	CD6	infectionvsHC.MXE
ENSG00000013725_CD6_chr11_+_61013422_61013563_61013918_61014014_61009571_61009874_61015712_61015835	19695	-0.168181	0.314282	-4.28036	3.95563e-05	0.000239784	1.44583	ENSG00000013725	CD6	infectionvsHC.MXE
ENSG00000013725_CD6_chr11_+_61013422_61013563_61015712_61015835_61011069_61011135_61017478_61017550	19699	-0.0797859	0.448382	-3.34333	0.00112664	0.00427619	-1.71215	ENSG00000013725	CD6	infectionvsHC.MXE
ENSG00000013725_CD6_chr11_+_61013422_61013563_61017478_61017550_61011069_61011135_61017758_61017843	19701	-0.0534774	0.415364	-2.12659	0.0356519	0.0739398	-4.82529	ENSG00000013725	CD6	infectionvsHC.MXE
ENSG00000013725_CD6_chr11_+_61013918_61014014_61013422_61013563_61015712_61015835	73449	0.108509	0.754164	3.56495	0.000540103	0.00745421	-0.648886	ENSG00000013725	CD6	infectionvsHC.SE	69250	0.034448	0.769947	0.894206	0.373495	0.584994	-5.73749	ENSG00000013725	CD6	SCvsMM.SE
ENSG00000013725_CD6_chr11_+_61013918_61014014_61013422_61013563_61017478_61017550	73451	0.0114295	0.883455	0.452053	0.652122	0.710195	-6.4994	ENSG00000013725	CD6	infectionvsHC.SE	69252	0.0135608	0.885117	0.422556	0.673584	0.754432	-6.03486	ENSG00000013725	CD6	SCvsMM.SE
ENSG00000013725_CD6_chr11_+_61013918_61014014_61015712_61015835_61013422_61013563_61017478_61017550	19706	-0.0381689	0.366445	-1.66786	0.0981397	0.164864	-5.6691	ENSG00000013725	CD6	infectionvsHC.MXE
ENSG00000013725_CD6_chr11_+_61013918_61014014_61015732_61015835_61013422_61013563_61017478_61017550	19707	-0.0822487	0.434527	-2.97668	0.00357217	0.0112044	-2.77639	ENSG00000013725	CD6	infectionvsHC.MXE
ENSG00000013725_CD6_chr11_+_61015712_61015835_61013422_61013563_61017478_61017550	73460	0.023891	0.933291	1.85066	0.0669043	0.191889	-4.93016	ENSG00000013725	CD6	infectionvsHC.SE
ENSG00000013725_CD6_chr11_+_61015712_61015835_61017478_61017550_61013422_61013563_61017758_61017843	19708	-0.0888152	0.159291	-4.89193	3.37383e-06	2.81385e-05	3.80545	ENSG00000013725	CD6	infectionvsHC.MXE
ENSG00000013725_CD6_chr11_+_61015712_61015835_61017478_61017550_61013918_61014014_61017758_61018013	19709	0.0238245	0.334109	1.04797	0.29691	0.378524	-6.4976	ENSG00000013725	CD6	infectionvsHC.MXE	18185	-0.0397744	0.337574	-1.40371	0.163635	0.223877	-5.55437	ENSG00000013725	CD6	SCvsMM.MXE
ENSG00000013725_CD6_chr11_+_61015732_61015835_61013422_61013563_61017478_61017550	73469	0.0477753	0.913264	2.86629	0.00497868	0.0366806	-2.67807	ENSG00000013725	CD6	infectionvsHC.SE
ENSG00000013725_CD6_chr11_+_61018288_61018393_61017758_61018013_61019253_61020377	73479	-0.0593457	0.803536	-2.06309	0.0414611	0.143273	-4.53245	ENSG00000013725	CD6	infectionvsHC.SE	69275	0.013184	0.794904	0.360456	0.719315	0.779097	-6.05823	ENSG00000013725	CD6	SCvsMM.SE
ENSG00000013810_TACC3_chr4_+_1723701_1723870_1723727_1723870_1723420_1723583	5177	0.0305027	0.0866909	2.08173	0.0396833	0.108302	-4.93114	ENSG00000013810	TACC3	infectionvsHC.A3SS	5039	-0.0188828	0.0911277	-1.02323	0.308816	0.526288	-5.68297	ENSG00000013810	TACC3	SCvsMM.A3SS
ENSG00000013810_TACC3_chr4_+_1723727_1723870_1727707_1728787_1723420_1723583_1730886_1730962	23510	-0.0640758	0.606682	-2.94984	0.00387267	0.0119537	-2.85019	ENSG00000013810	TACC3	infectionvsHC.MXE
ENSG00000013810_TACC3_chr4_+_1723727_1723870_1731171_1731301_1723420_1723583_1735272_1735325	23511	-0.0517114	0.612373	-2.00332	0.0475609	0.0932044	-5.07078	ENSG00000013810	TACC3	infectionvsHC.MXE	21622	-0.121733	0.604851	-4.36162	3.2514e-05	0.000369283	2.04415	ENSG00000013810	TACC3	SCvsMM.MXE
ENSG00000013810_TACC3_chr4_+_1727707_1728787_1730886_1730962_1723727_1723870_1731171_1731301											21625	-0.104899	0.722351	-3.57818	0.000544778	0.00304842	-0.584902	ENSG00000013810	TACC3	SCvsMM.MXE
ENSG00000013810_TACC3_chr4_+_1727707_1728787_1731171_1731301_1723727_1723870_1735272_1735325	23517	-0.0139096	0.689864	-0.61928	0.536991	0.584891	-6.85311	ENSG00000013810	TACC3	infectionvsHC.MXE	21628	-0.0915542	0.68784	-3.5018	0.000703499	0.00369188	-0.820704	ENSG00000013810	TACC3	SCvsMM.MXE
ENSG00000013810_TACC3_chr4_+_1727707_1728787_1735272_1735325_1723727_1723870_1735730_1735834	23518	0.0300638	0.770191	1.67859	0.0960229	0.162198	-5.65157	ENSG00000013810	TACC3	infectionvsHC.MXE
ENSG00000013810_TACC3_chr4_+_1730886_1730962_1731171_1731301_1727707_1728787_1735272_1735325											21632	-0.0264009	0.487766	-0.788607	0.432287	0.485509	-6.21204	ENSG00000013810	TACC3	SCvsMM.MXE
ENSG00000014123_UFL1_chr6_+_96523145_96523291_96524381_96524410_96521807_96521950_96525296_96525394	60971	0.0966822	0.554682	2.39666	0.0182032	0.0428847	-4.24067	ENSG00000014123	UFL1	infectionvsHC.MXE
ENSG00000014123_UFL1_chr6_+_96524381_96524410_96526320_96526435_96523145_96523291_96528501_96528632	60973	-0.0301902	0.133764	-1.58074	0.116762	0.18821	-5.80753	ENSG00000014123	UFL1	infectionvsHC.MXE	56310	0.0249058	0.129372	1.15334	0.25164	0.312836	-5.86544	ENSG00000014123	UFL1	SCvsMM.MXE
ENSG00000014123_UFL1_chr6_+_96525296_96525394_96526320_96526435_96524381_96524410_96528501_96528632	60974	-0.0495984	0.331991	-2.23708	0.0272631	0.0596022	-4.59382	ENSG00000014123	UFL1	infectionvsHC.MXE
ENSG00000014123_UFL1_chr6_+_96534262_96534321_96537373_96537549_96528501_96528632_96538630_96538810	60975	0.0249003	0.276591	0.992887	0.322908	0.402973	-6.55337	ENSG00000014123	UFL1	infectionvsHC.MXE
ENSG00000014123_UFL1_chr6_+_96536243_96536390_96534262_96534321_96537373_96537549											210870	-0.035218	0.944915	-1.3742	0.172646	0.447522	-5.22104	ENSG00000014123	UFL1	SCvsMM.SE
ENSG00000014123_UFL1_chr6_+_96538630_96538810_96540534_96540655_96537373_96537549_96542893_96543016	60976	0.135459	0.773818	5.30099	5.85386e-07	5.99603e-06	5.49646	ENSG00000014123	UFL1	infectionvsHC.MXE
ENSG00000014138_POLA2_chr11_+_65280991_65281147_65279537_65279626_65281669_65281732	72208	-0.0779016	0.859555	-2.03149	0.0446184	0.150165	-4.59414	ENSG00000014138	POLA2	infectionvsHC.SE	68088	0.0761413	0.848223	1.58741	0.115779	0.38277	-4.92436	ENSG00000014138	POLA2	SCvsMM.SE
ENSG00000014138_POLA2_chr11_+_65282478_65282521_65287715_65287840_65281669_65281732_65289049_65289088	19368	-0.117824	0.484564	-2.50642	0.0136338	0.0340793	-3.98505	ENSG00000014138	POLA2	infectionvsHC.MXE
ENSG00000014138_POLA2_chr11_+_65295863_65295990_65295933_65295990_65295539_65295599	4295	0.0589261	0.822651	1.26511	0.208525	0.347836	-6.26324	ENSG00000014138	POLA2	infectionvsHC.A3SS
ENSG00000014164_ZC3H3_chr8_-_143440935_143441120_143465716_143465848_143440040_143440363_143468208_143468278	70331	0.0265638	0.5792	0.578422	0.564142	0.607143	-6.87753	ENSG00000014164	ZC3H3	infectionvsHC.MXE
ENSG00000014164_ZC3H3_chr8_-_143440935_143441120_143507745_143507899_143440040_143440363_143536256_143536453	70332	0.068234	0.628309	1.67019	0.0976768	0.164255	-5.66531	ENSG00000014164	ZC3H3	infectionvsHC.MXE
ENSG00000014164_ZC3H3_chr8_-_143475397_143475585_143507745_143507899_143468616_143468659_143536256_143536453	70334	0.0190731	0.761736	0.526522	0.599568	0.636432	-6.90617	ENSG00000014164	ZC3H3	infectionvsHC.MXE
ENSG00000014216_CAPN1_chr11_+_65209848_65210096_65209848_65209917_65210017_65210096	4036	0.0131223	0.0639636	1.54891	0.124258	0.151982	-6.18617	ENSG00000014216	CAPN1	infectionvsHC.RI
ENSG00000014257_ACPP_chr3_+_132342551_132342644_132344926_132345059_132337351_132337554_132349919_132350002	24854	0.043387	0.522264	1.39814	0.164836	0.245191	-6.07453	ENSG00000014257	ACPP	infectionvsHC.MXE
ENSG00000014257_ACPP_chr3_+_132344926_132345059_132349919_132350002_132342551_132342644_132352719_132352788	24855	-0.019883	0.497009	-0.562257	0.575065	0.615981	-6.88674	ENSG00000014257	ACPP	infectionvsHC.MXE
ENSG00000014641_MDH1_chr2_+_63594487_63594586_63588608_63589046_63597398_63597574	191951	0.0327144	0.811725	0.665738	0.506987	0.611284	-6.38065	ENSG00000014641	MDH1	infectionvsHC.SE
ENSG00000014641_MDH1_chr2_+_63595422_63595519_63588608_63589046_63597398_63597538	191954	0.032262	0.853882	0.780473	0.436791	0.559472	-6.29962	ENSG00000014641	MDH1	infectionvsHC.SE
ENSG00000014641_MDH1_chr2_+_63595422_63595519_63594487_63594586_63597398_63597538	191957	0.0135293	0.954936	0.989486	0.324599	0.477599	-6.11768	ENSG00000014641	MDH1	infectionvsHC.SE
ENSG00000014641_MDH1_chr2_+_63595422_63595519_63599169_63599292_63594487_63594586_63604695_63604810	52212	-0.0336981	0.395891	-1.30475	0.194656	0.277627	-6.19888	ENSG00000014641	MDH1	infectionvsHC.MXE
ENSG00000014824_SLC30A9_chr4_+_42018388_42018505_42018110_42018170_42020415_42020515	85560	0.0387128	0.266082	1.13686	0.258071	0.417761	-5.96405	ENSG00000014824	SLC30A9	infectionvsHC.SE	80545	0.0582903	0.271713	1.37051	0.173791	0.447641	-5.22582	ENSG00000014824	SLC30A9	SCvsMM.SE
ENSG00000014824_SLC30A9_chr4_+_42060190_42060246_42062985_42063121_42049376_42049479_42065309_42065349	22921	-0.0794441	0.392236	-2.12929	0.0354233	0.0735522	-4.81977	ENSG00000014824	SLC30A9	infectionvsHC.MXE	21094	-0.0766506	0.380681	-1.6424	0.103783	0.157609	-5.20361	ENSG00000014824	SLC30A9	SCvsMM.MXE
ENSG00000014824_SLC30A9_chr4_+_42062985_42063121_42065309_42065349_42060190_42060246_42066549_42066621											21095	0.0668291	0.613628	1.50665	0.135189	0.192632	-5.40952	ENSG00000014824	SLC30A9	SCvsMM.MXE
ENSG00000014824_SLC30A9_chr4_+_42066549_42066621_42067084_42067192_42065309_42065349_42070525_42070691	22924	0.107416	0.483855	2.85696	0.00510101	0.014955	-3.10116	ENSG00000014824	SLC30A9	infectionvsHC.MXE	21097	0.0284918	0.499479	0.602169	0.548483	0.591475	-6.33957	ENSG00000014824	SLC30A9	SCvsMM.MXE
ENSG00000014824_SLC30A9_chr4_+_42067084_42067192_42070525_42070691_42066549_42066621_42075656_42075786	22925	-0.021883	0.3633	-0.775826	0.439489	0.504863	-6.74424	ENSG00000014824	SLC30A9	infectionvsHC.MXE
ENSG00000014824_SLC30A9_chr4_+_42070525_42070691_42078211_42078325_42067084_42067192_42086081_42086369	22926	-0.0479867	0.480118	-1.33538	0.184464	0.26657	-6.15901	ENSG00000014824	SLC30A9	infectionvsHC.MXE
ENSG00000014824_SLC30A9_chr4_+_42075656_42075786_42078211_42078325_42070525_42070691_42086081_42086369	22927	0.0695891	0.667655	2.77133	0.00653984	0.0184632	-3.3264	ENSG00000014824	SLC30A9	infectionvsHC.MXE
ENSG00000014914_MTMR11_chr1_-_149928651_149929916_149928651_149929317_149929622_149929916	4169	0.104733	0.199936	3.86746	0.000186063	0.000454893	-0.329751	ENSG00000014914	MTMR11	infectionvsHC.RI	4153	0.0151479	0.21517	0.44384	0.65817	0.714533	-6.10268	ENSG00000014914	MTMR11	SCvsMM.RI
ENSG00000014914_MTMR11_chr1_-_149929622_149929916_149930364_149930547_149928650_149929317_149930791_149930965											41202	-0.0276287	0.479032	-0.634578	0.527215	0.572668	-6.31984	ENSG00000014914	MTMR11	SCvsMM.MXE
ENSG00000014914_MTMR11_chr1_-_149930364_149930547_149929622_149929916_149930791_149930965	165304	-0.016117	0.928727	-0.64531	0.520072	0.619668	-6.39464	ENSG00000014914	MTMR11	infectionvsHC.SE
ENSG00000014914_MTMR11_chr1_-_149930364_149930965_149930364_149930547_149930791_149930965	4170	0.102217	0.172536	3.20676	0.00175527	0.00338482	-2.43774	ENSG00000014914	MTMR11	infectionvsHC.RI	4154	0.0419606	0.187404	1.04184	0.300137	0.464127	-5.67497	ENSG00000014914	MTMR11	SCvsMM.RI
ENSG00000014919_COX15_chr10_-_99718345_99718500_99716347_99716461_99720986_99721068	59933	0.0979548	0.743082	2.14353	0.034276	0.127197	-4.37142	ENSG00000014919	COX15	infectionvsHC.SE	56536	0.0211446	0.75733	0.387153	0.699518	0.768125	-6.04863	ENSG00000014919	COX15	SCvsMM.SE
ENSG00000015133_CCDC88C_chr14_-_91277921_91278211_91279237_91279306_91273468_91273653_91281161_91281308	39107	-0.0676995	0.213273	-2.99622	0.00336704	0.0106955	-2.72228	ENSG00000015133	CCDC88C	infectionvsHC.MXE
ENSG00000015133_CCDC88C_chr14_-_91281161_91281308_91279237_91279306_91281456_91281525											136452	-0.0284261	0.189372	-1.39037	0.167699	0.442861	-5.19997	ENSG00000015133	CCDC88C	SCvsMM.SE
ENSG00000015133_CCDC88C_chr14_-_91281456_91281525_91283328_91283517_91279237_91279306_91285394_91285690	39109	0.0543551	0.669636	2.03336	0.0443829	0.0881663	-5.0122	ENSG00000015133	CCDC88C	infectionvsHC.MXE	36035	0.0514819	0.677543	1.62488	0.107471	0.161804	-5.23112	ENSG00000015133	CCDC88C	SCvsMM.MXE
ENSG00000015133_CCDC88C_chr14_-_91281456_91281525_91283328_91283517_91279237_91279306_91289104_91289343	39110	0.0713856	0.208127	2.20046	0.0298293	0.0640887	-4.67173	ENSG00000015133	CCDC88C	infectionvsHC.MXE
ENSG00000015133_CCDC88C_chr14_-_91283328_91283517_91289104_91289343_91281456_91281525_91290994_91291084	39111	-0.0895439	0.592418	-5.08957	1.46167e-06	1.34415e-05	4.61198	ENSG00000015133	CCDC88C	infectionvsHC.MXE	36037	-0.0405991	0.579394	-1.87762	0.0634736	0.107881	-4.80738	ENSG00000015133	CCDC88C	SCvsMM.MXE
ENSG00000015133_CCDC88C_chr14_-_91285394_91285836_91283328_91283517_91289104_91289331	144933	-0.0240771	0.8958	-1.57856	0.117312	0.267038	-5.3801	ENSG00000015133	CCDC88C	infectionvsHC.SE	136457	-0.0423439	0.892298	-2.30277	0.0234975	0.204223	-3.64058	ENSG00000015133	CCDC88C	SCvsMM.SE
ENSG00000015133_CCDC88C_chr14_-_91290994_91291084_91294172_91294318_91289104_91289343_91297304_91297491	39113	0.129239	0.502691	5.43874	3.19028e-07	3.51743e-06	6.08427	ENSG00000015133	CCDC88C	infectionvsHC.MXE	36039	0.034966	0.521489	1.16487	0.246961	0.308285	-5.85241	ENSG00000015133	CCDC88C	SCvsMM.MXE
ENSG00000015133_CCDC88C_chr14_-_91307037_91307226_91305764_91305926_91308350_91308492	144944	-0.0155186	0.941864	-1.44698	0.150751	0.308784	-5.57322	ENSG00000015133	CCDC88C	infectionvsHC.SE
ENSG00000015133_CCDC88C_chr14_-_91307037_91307226_91308350_91308492_91305764_91305926_91309858_91309986	39114	-0.121588	0.611473	-4.90861	3.14622e-06	2.6549e-05	3.87271	ENSG00000015133	CCDC88C	infectionvsHC.MXE	36040	-0.132265	0.593787	-4.65714	1.03142e-05	0.000159531	3.12626	ENSG00000015133	CCDC88C	SCvsMM.MXE
ENSG00000015133_CCDC88C_chr14_-_91308350_91308492_91309858_91309986_91307037_91307226_91313079_91314150	39115	0.0124149	0.328609	0.692	0.490371	0.546248	-6.80555	ENSG00000015133	CCDC88C	infectionvsHC.MXE
ENSG00000015133_CCDC88C_chr14_-_91308350_91308492_91313079_91314150_91307037_91307226_91315649_91315787	39116	0.0105439	0.397073	0.765047	0.445855	0.509726	-6.75251	ENSG00000015133	CCDC88C	infectionvsHC.MXE
ENSG00000015133_CCDC88C_chr14_-_91309858_91309986_91308350_91308492_91313079_91314150	144949	-0.0133059	0.978755	-1.90672	0.0591684	0.178023	-4.82912	ENSG00000015133	CCDC88C	infectionvsHC.SE
ENSG00000015133_CCDC88C_chr14_-_91309858_91309986_91313079_91314150_91308350_91308492_91315649_91315787											36043	0.13753	0.568564	5.34482	6.11294e-07	1.95313e-05	5.80653	ENSG00000015133	CCDC88C	SCvsMM.MXE
ENSG00000015133_CCDC88C_chr14_-_91321119_91321304_91324778_91324923_91315649_91315787_91325909_91326056	39118	0.0133777	0.530682	0.859441	0.391935	0.46418	-6.67618	ENSG00000015133	CCDC88C	infectionvsHC.MXE	36044	-0.0759726	0.532628	-4.28087	4.41573e-05	0.000459526	1.75656	ENSG00000015133	CCDC88C	SCvsMM.MXE
ENSG00000015133_CCDC88C_chr14_-_91324778_91324923_91325909_91326056_91321119_91321304_91338004_91338163	39119	0.0252367	0.505191	1.15392	0.250994	0.33538	-6.38206	ENSG00000015133	CCDC88C	infectionvsHC.MXE	36045	-0.123804	0.508862	-5.20914	1.08437e-06	3.01206e-05	5.26128	ENSG00000015133	CCDC88C	SCvsMM.MXE
ENSG00000015133_CCDC88C_chr14_-_91342379_91342463_91343598_91343657_91339883_91340024_91359641_91359711	39120	-0.162569	0.413327	-7.52712	1.41903e-11	4.91815e-10	15.8676	ENSG00000015133	CCDC88C	infectionvsHC.MXE
ENSG00000015133_CCDC88C_chr14_-_91343598_91343657_91359641_91359711_91342142_91342463_91408658_91408758	39121	-0.0792101	0.453436	-3.39618	0.000946769	0.0036929	-1.55037	ENSG00000015133	CCDC88C	infectionvsHC.MXE	36047	-0.0503527	0.441915	-1.75778	0.0819765	0.13096	-5.01544	ENSG00000015133	CCDC88C	SCvsMM.MXE
ENSG00000015133_CCDC88C_chr14_-_91359641_91359711_91408658_91408767_91343598_91343657_91416737_91416838	39122	0.0344734	0.561709	1.62744	0.106457	0.175484	-5.73421	ENSG00000015133	CCDC88C	infectionvsHC.MXE	36048	-0.0386046	0.566723	-1.47922	0.14236	0.200409	-5.44907	ENSG00000015133	CCDC88C	SCvsMM.MXE
ENSG00000015171_ZMYND11_chr10_+_209888_210048_221194_221356_179993_180128_236837_236915	24395	0.0175971	0.7241	0.627156	0.531835	0.580582	-6.84821	ENSG00000015171	ZMYND11	infectionvsHC.MXE
ENSG00000015171_ZMYND11_chr10_+_221194_221356_209888_210048_236837_236915	91082	0.0954309	0.5308	2.62381	0.00993157	0.0580526	-3.2944	ENSG00000015171	ZMYND11	infectionvsHC.SE	85689	0.175492	0.544681	4.13901	7.60039e-05	0.0106726	1.42399	ENSG00000015171	ZMYND11	SCvsMM.SE
ENSG00000015171_ZMYND11_chr10_+_237584_237677_236837_236915_240055_240111	91086	-0.131056	0.639726	-1.77149	0.0793572	0.211716	-5.06537	ENSG00000015171	ZMYND11	infectionvsHC.SE
ENSG00000015171_ZMYND11_chr10_+_239437_239525_236837_236915_240055_240111	91089	0.147161	0.81656	3.72946	0.000306532	0.00486211	-0.122147	ENSG00000015171	ZMYND11	infectionvsHC.SE
ENSG00000015171_ZMYND11_chr10_+_239437_239525_240055_240111_237584_237677_240892_240970	24409	0.085359	0.685818	2.30266	0.0231475	0.0521807	-4.45137	ENSG00000015171	ZMYND11	infectionvsHC.MXE
ENSG00000015171_ZMYND11_chr10_+_239437_239525_240058_240111_237584_237677_240892_240970											22426	0.158998	0.712245	3.62271	0.000468566	0.0027399	-0.445662	ENSG00000015171	ZMYND11	SCvsMM.MXE
ENSG00000015171_ZMYND11_chr10_+_239437_239525_240892_240970_237584_237677_242020_242139	24412	-0.0260346	0.654127	-0.742648	0.459251	0.520889	-6.76933	ENSG00000015171	ZMYND11	infectionvsHC.MXE
ENSG00000015171_ZMYND11_chr10_+_239437_239525_242020_242139_237584_237677_246765_246973	24413	0.0264122	0.521445	0.762413	0.447418	0.510953	-6.75451	ENSG00000015171	ZMYND11	infectionvsHC.MXE	22429	0.159773	0.525287	4.01264	0.000119075	0.000965003	0.827616	ENSG00000015171	ZMYND11	SCvsMM.MXE
ENSG00000015171_ZMYND11_chr10_+_240055_240111_240058_240111_239437_239525											5154	-0.0328819	0.955946	-1.61161	0.110424	0.36881	-4.91099	ENSG00000015171	ZMYND11	SCvsMM.A3SS
ENSG00000015171_ZMYND11_chr10_+_240892_240970_242020_242139_240055_240111_246765_246973	24419	-0.0509867	0.529555	-1.44444	0.151411	0.230385	-6.00982	ENSG00000015171	ZMYND11	infectionvsHC.MXE
ENSG00000015171_ZMYND11_chr10_+_242020_242139_240892_240970_246765_246973	91113	0.111311	0.807284	3.14374	0.00214994	0.0205625	-1.91677	ENSG00000015171	ZMYND11	infectionvsHC.SE
ENSG00000015285_WAS_chrX_+_48684282_48684423_48685546_48685633_48683778_48683985_48685733_48685836	66856	-0.100718	0.673182	-7.55593	1.22566e-11	4.34646e-10	16.0114	ENSG00000015285	WAS	infectionvsHC.MXE	61741	-0.0258269	0.658532	-1.56914	0.11991	0.17582	-5.31682	ENSG00000015285	WAS	SCvsMM.MXE
ENSG00000015285_WAS_chrX_+_48685546_48685633_48685733_48685836_48684282_48684423_48685945_48685987	66857	0.0122367	0.510582	0.640081	0.523429	0.573741	-6.84004	ENSG00000015285	WAS	infectionvsHC.MXE	61742	0.0762935	0.512362	3.34865	0.00116186	0.00542246	-1.28165	ENSG00000015285	WAS	SCvsMM.MXE
ENSG00000015285_WAS_chrX_+_48685733_48685836_48685945_48685987_48685546_48685633_48686080_48686134	66858	0.121695	0.408682	7.22842	6.41208e-11	1.85288e-09	14.3886	ENSG00000015285	WAS	infectionvsHC.MXE
ENSG00000015285_WAS_chrX_+_48688299_48688453_48688659_48689066_48688053_48688096_48689319_48689434	66860	-0.0679348	0.674009	-4.93456	2.82144e-06	2.41333e-05	3.97767	ENSG00000015285	WAS	infectionvsHC.MXE	61745	-0.0541972	0.664128	-3.29105	0.00139773	0.00620507	-1.45083	ENSG00000015285	WAS	SCvsMM.MXE
ENSG00000015479_MATR3_chr5_+_139293749_139294028_139293749_139293805_139314674_139314736	3014	0.165555	0.311036	3.7476	0.000286001	0.00161909	-0.536886	ENSG00000015479	MATR3	infectionvsHC.A5SS
ENSG00000015479_MATR3_chr5_+_139307238_139308327_139293647_139293805_139314674_139314736	79509	-0.0221077	0.853545	-1.26495	0.208565	0.370122	-5.81365	ENSG00000015479	MATR3	infectionvsHC.SE	74907	0.0154819	0.85033	0.698464	0.486611	0.650471	-5.88651	ENSG00000015479	MATR3	SCvsMM.SE
ENSG00000015479_MATR3_chr5_+_139307238_139308327_139293741_139293772_139314674_139314736	79512	-0.054625	0.874445	-2.47679	0.0147814	0.0752308	-3.64476	ENSG00000015479	MATR3	infectionvsHC.SE
ENSG00000015479_MATR3_chr5_+_139307238_139308327_139293777_139294028_139314674_139314736	79515	0.0474867	0.972455	5.88772	4.33114e-08	4.56476e-06	8.28503	ENSG00000015479	MATR3	infectionvsHC.SE	74913	-0.011529	0.979362	-1.17071	0.244673	0.504472	-5.46591	ENSG00000015479	MATR3	SCvsMM.SE
ENSG00000015479_MATR3_chr5_+_139307240_139308327_139293717_139293772_139314674_139314736	79517	-0.058988	0.865655	-2.50225	0.0138135	0.0718363	-3.58536	ENSG00000015479	MATR3	infectionvsHC.SE	74914	-0.0122333	0.857074	-0.406997	0.684935	0.760057	-6.04106	ENSG00000015479	MATR3	SCvsMM.SE
ENSG00000015479_MATR3_chr5_+_139314674_139316188_139314674_139314736_139316075_139316188	2282	0.179638	0.886009	9.51616	4.77392e-16	1.17981e-14	25.8312	ENSG00000015479	MATR3	infectionvsHC.RI	2271	-0.0489584	0.912138	-2.49396	0.0143654	0.0797404	-3.28137	ENSG00000015479	MATR3	SCvsMM.RI
ENSG00000015479_MATR3_chr5_+_139315696_139315738_139310042_139314736_139316075_139316188	79530	-0.0187926	0.949691	-1.79222	0.0758509	0.205883	-5.0325	ENSG00000015479	MATR3	infectionvsHC.SE	74926	-0.0172486	0.946957	-1.30039	0.196646	0.468023	-5.31423	ENSG00000015479	MATR3	SCvsMM.SE
ENSG00000015479_MATR3_chr5_+_139317595_139317721_139318907_139319033_139317052_139317105_139319333_139319501	21274	0.0560199	0.611309	4.28087	3.94791e-05	0.000239442	1.4477	ENSG00000015479	MATR3	infectionvsHC.MXE
ENSG00000015479_MATR3_chr5_+_139318907_139319033_139319333_139319501_139317595_139317721_139321897_139322017											19613	-0.0400186	0.472245	-2.69574	0.00829556	0.0233595	-3.05792	ENSG00000015479	MATR3	SCvsMM.MXE
ENSG00000015479_MATR3_chr5_+_139319333_139319501_139321897_139322029_139318907_139319033_139322462_139322506											19614	0.0206747	0.382745	1.74844	0.0835896	0.132923	-5.03113	ENSG00000015479	MATR3	SCvsMM.MXE
ENSG00000015479_MATR3_chr5_+_139325295_139325662_139325439_139325662_139322597_139322967	4788	0.0784774	0.1285	8.34909	2.24233e-13	2.31904e-11	19.9388	ENSG00000015479	MATR3	infectionvsHC.A3SS
ENSG00000015532_XYLT2_chr17_+_50354853_50355056_50354407_50354583_50355500_50355581	51537	0.0507272	0.779156	1.09212	0.27719	0.436333	-6.01212	ENSG00000015532	XYLT2	infectionvsHC.SE
ENSG00000015676_NUDCD3_chr7_-_44392296_44392485_44404439_44404583_44379120_44386121_44427570_44427703	63469	0.0601263	0.358318	1.92206	0.057141	0.107931	-5.22512	ENSG00000015676	NUDCD3	infectionvsHC.MXE	58640	0.0345214	0.367064	0.895032	0.373011	0.43076	-6.12411	ENSG00000015676	NUDCD3	SCvsMM.MXE
ENSG00000015676_NUDCD3_chr7_-_44392296_44392485_44427570_44427703_44379120_44386121_44484967_44485284	63470	0.124725	0.491645	3.93511	0.000144765	0.000738275	0.213374	ENSG00000015676	NUDCD3	infectionvsHC.MXE
ENSG00000015676_NUDCD3_chr7_-_44404439_44404583_44392296_44392485_44427570_44427703	233836	-0.0578824	0.882927	-1.71322	0.089518	0.227096	-5.16521	ENSG00000015676	NUDCD3	infectionvsHC.SE
ENSG00000015676_NUDCD3_chr7_-_44404439_44404583_44392296_44392485_44484967_44485284	233838	-0.0391157	0.916136	-1.28403	0.201831	0.363502	-5.78992	ENSG00000015676	NUDCD3	infectionvsHC.SE
ENSG00000015676_NUDCD3_chr7_-_44404439_44404583_44427570_44427703_44392296_44392485_44484967_44485284	63475	0.133785	0.5027	4.32499	3.32802e-05	0.000205983	1.61062	ENSG00000015676	NUDCD3	infectionvsHC.MXE	58646	-0.0762662	0.52216	-2.00251	0.0480546	0.0871988	-4.57703	ENSG00000015676	NUDCD3	SCvsMM.MXE
ENSG00000015676_NUDCD3_chr7_-_44425899_44426279_44392296_44392485_44427570_44427703	233842	0.0155058	0.393824	0.159627	0.873491	0.876509	-6.58132	ENSG00000015676	NUDCD3	infectionvsHC.SE
ENSG00000015676_NUDCD3_chr7_-_44427570_44427703_44392296_44392485_44484967_44485284											220041	-0.0107687	0.928011	-0.366902	0.714525	0.775978	-6.01601	ENSG00000015676	NUDCD3	SCvsMM.SE
ENSG00000015676_NUDCD3_chr7_-_44485530_44485622_44484967_44485284_44490408_44490606	233850	0.076512	0.283445	2.15636	0.0332363	0.12472	-4.34522	ENSG00000015676	NUDCD3	infectionvsHC.SE	220046	0.0129398	0.294574	0.289298	0.772991	0.811786	-6.08046	ENSG00000015676	NUDCD3	SCvsMM.SE
ENSG00000016864_GLT8D1_chr3_-_52696233_52696318_52695189_52696040_52696541_52696659	98167	0.0552061	0.846864	1.51085	0.133698	0.287693	-5.48148	ENSG00000016864	GLT8D1	infectionvsHC.SE	92319	-0.0834808	0.854894	-1.83005	0.0704119	0.319817	-4.53781	ENSG00000016864	GLT8D1	SCvsMM.SE
ENSG00000016864_GLT8D1_chr3_-_52703798_52703928_52700444_52700496_52704723_52704948	98173	0.0683919	0.122495	1.10999	0.269642	0.428903	-5.9861	ENSG00000016864	GLT8D1	infectionvsHC.SE
ENSG00000016864_GLT8D1_chr3_-_52703798_52703928_52700444_52700496_52705446_52705654	98174	0.0495357	0.123879	0.799197	0.425949	0.551804	-6.28267	ENSG00000016864	GLT8D1	infectionvsHC.SE	92325	-0.0109938	0.131286	-0.133985	0.89371	0.896325	-6.07064	ENSG00000016864	GLT8D1	SCvsMM.SE
ENSG00000016864_GLT8D1_chr3_-_52704723_52704952_52700444_52700496_52705446_52705764	98178	0.0806683	0.459168	1.3658	0.17487	0.334243	-5.68202	ENSG00000016864	GLT8D1	infectionvsHC.SE	92329	-0.0904728	0.471231	-1.18207	0.240258	0.500801	-5.41458	ENSG00000016864	GLT8D1	SCvsMM.SE
ENSG00000017260_ATP2C1_chr3_+_130894589_130894775_130893967_130894337_130930415_130930526											104606	-0.0422096	0.783871	-1.14304	0.255954	0.513639	-5.45864	ENSG00000017260	ATP2C1	SCvsMM.SE
ENSG00000017260_ATP2C1_chr3_+_130894707_130894775_130893990_130894337_130930415_130930526											104607	-0.0317928	0.788774	-0.81848	0.415175	0.612359	-5.76052	ENSG00000017260	ATP2C1	SCvsMM.SE
ENSG00000017260_ATP2C1_chr3_+_130894730_130894775_130894181_130894337_130930415_130930526	111266	-0.0452507	0.658954	-0.998267	0.320363	0.473671	-6.10834	ENSG00000017260	ATP2C1	infectionvsHC.SE	104608	-0.159234	0.652312	-2.79834	0.00624425	0.115168	-2.48329	ENSG00000017260	ATP2C1	SCvsMM.SE
ENSG00000017260_ATP2C1_chr3_+_130932021_130932138_130934621_130934711_130930415_130930526_130937427_130937463	29908	0.0364282	0.558255	1.53148	0.128475	0.202937	-5.88266	ENSG00000017260	ATP2C1	infectionvsHC.MXE
ENSG00000017260_ATP2C1_chr3_+_130932021_130932138_130937427_130937463_130930415_130930526_130940629_130940691											27468	-0.0349157	0.59883	-0.978382	0.330348	0.389676	-6.04762	ENSG00000017260	ATP2C1	SCvsMM.MXE
ENSG00000017260_ATP2C1_chr3_+_130934621_130934711_130940629_130940691_130932021_130932138_130941590_130941699	29913	-0.151012	0.344391	-6.20299	9.57288e-09	1.60559e-07	9.49352	ENSG00000017260	ATP2C1	infectionvsHC.MXE
ENSG00000017260_ATP2C1_chr3_+_130967329_130967419_130969291_130969396_130967144_130967240_130975331_130975488	29915	0.0890745	0.661618	3.96296	0.000130725	0.000674316	0.309934	ENSG00000017260	ATP2C1	infectionvsHC.MXE	27473	0.0112924	0.674574	0.408998	0.683453	0.71411	-6.43588	ENSG00000017260	ATP2C1	SCvsMM.MXE
ENSG00000017260_ATP2C1_chr3_+_130969291_130969396_130975331_130975488_130967329_130967419_130979248_130979419	29916	0.0639601	0.575282	1.823	0.0709741	0.128059	-5.4052	ENSG00000017260	ATP2C1	infectionvsHC.MXE	27474	-0.0837492	0.584585	-1.94805	0.0543334	0.0957992	-4.67915	ENSG00000017260	ATP2C1	SCvsMM.MXE
ENSG00000017260_ATP2C1_chr3_+_130969291_130969396_130992950_130993001_130967329_130967419_130993931_130994098											27477	0.0415323	0.346691	1.16145	0.248344	0.309634	-5.85629	ENSG00000017260	ATP2C1	SCvsMM.MXE
ENSG00000017260_ATP2C1_chr3_+_130975331_130975488_130969291_130969396_130980581_130980679	111290	-0.0366822	0.922591	-1.42688	0.156451	0.314926	-5.60129	ENSG00000017260	ATP2C1	infectionvsHC.SE
ENSG00000017260_ATP2C1_chr3_+_130975331_130975488_130979248_130979419_130969291_130969396_130980581_130980679	29921	-0.0215691	0.608818	-0.810226	0.41953	0.488171	-6.71707	ENSG00000017260	ATP2C1	infectionvsHC.MXE
ENSG00000017260_ATP2C1_chr3_+_130975331_130975488_130980581_130980679_130969291_130969396_130992950_130993001											27480	0.103986	0.480819	2.98908	0.00355467	0.0124742	-2.29899	ENSG00000017260	ATP2C1	SCvsMM.MXE
ENSG00000017260_ATP2C1_chr3_+_130975331_130975488_130992950_130993001_130969291_130969396_130993931_130994098	29924	-0.0228537	0.403345	-0.869285	0.386552	0.459648	-6.66772	ENSG00000017260	ATP2C1	infectionvsHC.MXE
ENSG00000017260_ATP2C1_chr3_+_130979248_130979419_130969291_130969396_130980581_130980679	111295	-0.0487992	0.884236	-1.32054	0.1894	0.350085	-5.74354	ENSG00000017260	ATP2C1	infectionvsHC.SE
ENSG00000017260_ATP2C1_chr3_+_130979248_130979419_130975331_130975488_130980581_130980679	111297	0.0179441	0.795209	0.591618	0.555322	0.645587	-6.42742	ENSG00000017260	ATP2C1	infectionvsHC.SE	104639	0.0525071	0.797819	1.39781	0.16546	0.440082	-5.1902	ENSG00000017260	ATP2C1	SCvsMM.SE
ENSG00000017260_ATP2C1_chr3_+_130979248_130979419_130975331_130975488_130992950_130993001	111298	-0.051238	0.726527	-1.19288	0.235487	0.396069	-5.9002	ENSG00000017260	ATP2C1	infectionvsHC.SE	104640	0.118625	0.719074	2.33123	0.0218778	0.197962	-3.58067	ENSG00000017260	ATP2C1	SCvsMM.SE
ENSG00000017260_ATP2C1_chr3_+_130979248_130979419_130980581_130980679_130975331_130975488_130992950_130993001	29925	0.0368351	0.281227	1.20438	0.230983	0.315889	-6.3232	ENSG00000017260	ATP2C1	infectionvsHC.MXE	27483	0.195471	0.286585	5.97309	3.94285e-08	2.56396e-06	8.42188	ENSG00000017260	ATP2C1	SCvsMM.MXE
ENSG00000017260_ATP2C1_chr3_+_130980581_130980679_130975331_130975488_130992950_130993001	111304	-0.0361089	0.872817	-1.55671	0.122441	0.27281	-5.41256	ENSG00000017260	ATP2C1	infectionvsHC.SE
ENSG00000017260_ATP2C1_chr3_+_130980581_130980679_130992950_130993001_130975331_130975488_130993931_130994098	29926	-0.00844016	0.0851	-0.551736	0.58223	0.621971	-6.89259	ENSG00000017260	ATP2C1	infectionvsHC.MXE
ENSG00000017260_ATP2C1_chr3_+_130980581_130980679_130992950_130993001_130979248_130979419_130993931_130994098	29927	-0.00933378	0.307836	-0.355708	0.722729	0.7435	-6.98148	ENSG00000017260	ATP2C1	infectionvsHC.MXE	27485	0.0793527	0.306479	2.49862	0.0141692	0.0348961	-3.53014	ENSG00000017260	ATP2C1	SCvsMM.MXE
ENSG00000017260_ATP2C1_chr3_+_130992930_130993001_130992950_130993001_130969291_130969396	6292	0.0265082	0.674769	0.412502	0.680788	0.719606	-6.97315	ENSG00000017260	ATP2C1	infectionvsHC.A3SS
ENSG00000017260_ATP2C1_chr3_+_130992930_130993001_130992950_130993001_130975331_130975488	6293	-0.0943533	0.55625	-1.59553	0.113509	0.236249	-5.79789	ENSG00000017260	ATP2C1	infectionvsHC.A3SS	6122	0.0178032	0.542272	0.226326	0.821449	0.836981	-6.07705	ENSG00000017260	ATP2C1	SCvsMM.A3SS
ENSG00000017260_ATP2C1_chr3_+_130992930_130993001_130992950_130993001_130980581_130980679											6123	-0.011859	0.0854839	-0.737421	0.462717	0.637134	-5.88504	ENSG00000017260	ATP2C1	SCvsMM.A3SS
ENSG00000017260_ATP2C1_chr3_+_130992950_130993001_130993931_130994098_130980569_130980679_130996042_130996269	29928	0.0240545	0.277618	1.03602	0.302427	0.383712	-6.50995	ENSG00000017260	ATP2C1	infectionvsHC.MXE
ENSG00000017260_ATP2C1_chr3_+_130996679_130996796_130996752_130996796_130996042_130996111	6295	-0.0133949	0.880491	-0.54443	0.587245	0.656508	-6.91163	ENSG00000017260	ATP2C1	infectionvsHC.A3SS	6124	0.0135936	0.878543	0.445037	0.657313	0.740115	-6.09137	ENSG00000017260	ATP2C1	SCvsMM.A3SS
ENSG00000017260_ATP2C1_chr3_+_131001219_131001344_131001219_131001314_131016151_131016684	4125	0.0167274	0.858482	0.533155	0.595	0.652367	-7.02253	ENSG00000017260	ATP2C1	infectionvsHC.A5SS
ENSG00000017483_SLC38A5_chrX_-_48460648_48460764_48460985_48461086_48459731_48459876_48461717_48461797	66845	-0.0529801	0.579664	-0.812107	0.418455	0.487263	-6.71555	ENSG00000017483	SLC38A5	infectionvsHC.MXE	61732	0.10908	0.571957	1.35195	0.179573	0.240792	-5.6235	ENSG00000017483	SLC38A5	SCvsMM.MXE
ENSG00000017483_SLC38A5_chrX_-_48460985_48461086_48461717_48461797_48460648_48460764_48462006_48462144	66846	-0.0870532	0.629109	-1.55271	0.123318	0.196664	-5.85056	ENSG00000017483	SLC38A5	infectionvsHC.MXE	61733	-0.16009	0.616447	-2.31893	0.022523	0.0494648	-3.93318	ENSG00000017483	SLC38A5	SCvsMM.MXE
ENSG00000017797_RALBP1_chr18_+_9512990_9513289_9516844_9517303_9475669_9475691_9522159_9522509											25065	0.0490745	0.123032	2.10002	0.0383531	0.0737031	-4.38775	ENSG00000017797	RALBP1	SCvsMM.MXE
ENSG00000017797_RALBP1_chr18_+_9516844_9517303_9522159_9522509_9512990_9513289_9524593_9524755	27288	0.0753484	0.603764	2.77335	0.00650216	0.0183771	-3.32117	ENSG00000017797	RALBP1	infectionvsHC.MXE	25066	0.0719715	0.614723	2.14684	0.0343295	0.0677361	-4.29395	ENSG00000017797	RALBP1	SCvsMM.MXE
ENSG00000017797_RALBP1_chr18_+_9522159_9522509_9524593_9524755_9516844_9517303_9525719_9525851	27289	-0.0786569	0.431409	-3.74142	0.000290439	0.00134487	-0.443796	ENSG00000017797	RALBP1	infectionvsHC.MXE	25067	-0.0197317	0.419968	-0.757259	0.450752	0.503316	-6.23585	ENSG00000017797	RALBP1	SCvsMM.MXE
ENSG00000017797_RALBP1_chr18_+_9525719_9525851_9530833_9530941_9524593_9524755_9533334_9533456	27291	0.100206	0.693818	4.25951	4.28661e-05	0.000257129	1.36924	ENSG00000017797	RALBP1	infectionvsHC.MXE	25069	-0.0720011	0.708394	-2.55084	0.0123291	0.0313619	-3.40806	ENSG00000017797	RALBP1	SCvsMM.MXE
ENSG00000017797_RALBP1_chr18_+_9530833_9530941_9533334_9533456_9525719_9525851_9533702_9533826	27292	-0.0427952	0.508055	-1.49898	0.136694	0.212995	-5.93096	ENSG00000017797	RALBP1	infectionvsHC.MXE
ENSG00000018189_RUFY3_chr4_+_70741626_70741680_70704800_70705294_70762518_70762692	122181	0.0130682	0.0715577	0.363863	0.7167	0.753602	-6.53013	ENSG00000018189	RUFY3	infectionvsHC.SE	114976	-0.0109058	0.0735682	-0.222607	0.824357	0.842501	-6.0098	ENSG00000018189	RUFY3	SCvsMM.SE
ENSG00000018189_RUFY3_chr4_+_70741626_70741680_70722010_70722751_70762518_70762692	122184	-0.0274382	0.0922897	-0.639815	0.523663	0.622037	-6.39575	ENSG00000018189	RUFY3	infectionvsHC.SE	114979	-0.0311049	0.0881868	-0.571555	0.569033	0.699272	-5.9229	ENSG00000018189	RUFY3	SCvsMM.SE
ENSG00000018189_RUFY3_chr4_+_70762518_70762692_70764474_70764576_70704800_70705294_70768537_70768661	32863	-0.0374335	0.103636	-1.70606	0.0907718	0.15518	-5.60619	ENSG00000018189	RUFY3	infectionvsHC.MXE	30223	0.0602191	0.0981915	2.26575	0.0257162	0.0545676	-4.04732	ENSG00000018189	RUFY3	SCvsMM.MXE
ENSG00000018189_RUFY3_chr4_+_70762518_70762692_70764474_70764576_70721994_70722751_70768537_70768661	32866	0.0481356	0.116509	2.717	0.00763543	0.0210082	-3.46622	ENSG00000018189	RUFY3	infectionvsHC.MXE	30225	0.0247492	0.123511	1.11223	0.268821	0.32961	-5.91087	ENSG00000018189	RUFY3	SCvsMM.MXE
ENSG00000018189_RUFY3_chr4_+_70778368_70778438_70783090_70783183_70775167_70775233_70784795_70784879	32875	0.133207	0.532082	4.55989	1.31623e-05	9.18758e-05	2.49766	ENSG00000018189	RUFY3	infectionvsHC.MXE
ENSG00000018189_RUFY3_chr4_+_70783090_70783183_70784795_70784879_70778368_70778438_70788805_70788973	32876	0.018387	0.6564	0.648533	0.517969	0.569335	-6.8346	ENSG00000018189	RUFY3	infectionvsHC.MXE
ENSG00000018189_RUFY3_chr4_+_70784795_70784879_70788805_70788973_70783090_70783183_70789494_70789592	32877	-0.0333072	0.5836	-1.04082	0.300204	0.381833	-6.50501	ENSG00000018189	RUFY3	infectionvsHC.MXE	30233	-0.106078	0.578755	-2.77461	0.00664435	0.0198171	-2.86038	ENSG00000018189	RUFY3	SCvsMM.MXE
ENSG00000018189_RUFY3_chr4_+_70788805_70788973_70789494_70789592_70784865_70784879_70793764_70793904	32880	-0.0227899	0.8934	-0.966589	0.335834	0.414892	-6.57895	ENSG00000018189	RUFY3	infectionvsHC.MXE
ENSG00000018189_RUFY3_chr4_+_70788805_70788973_70800140_70800205_70784795_70784879_70802955_70802983	32879	-0.0256809	0.690555	-0.80719	0.42127	0.489646	-6.71951	ENSG00000018189	RUFY3	infectionvsHC.MXE
ENSG00000018189_RUFY3_chr4_+_70789494_70789592_70793764_70793904_70788805_70788973_70794794_70794894	32881	0.0198072	0.511864	0.719509	0.473327	0.532276	-6.78619	ENSG00000018189	RUFY3	infectionvsHC.MXE	30236	0.0284995	0.514745	0.850797	0.397002	0.453018	-6.16199	ENSG00000018189	RUFY3	SCvsMM.MXE
ENSG00000018189_RUFY3_chr4_+_70789494_70789592_70800140_70800205_70788805_70788973_70802955_70802983	32882	0.0493391	0.6416	1.45431	0.148661	0.227308	-5.99575	ENSG00000018189	RUFY3	infectionvsHC.MXE	30237	0.0579091	0.648777	1.41403	0.160591	0.220663	-5.54029	ENSG00000018189	RUFY3	SCvsMM.MXE
ENSG00000018189_RUFY3_chr4_+_70793764_70793904_70793784_70793904_70789494_70789592	6810	0.102471	0.382691	2.44119	0.0162306	0.0569521	-4.15336	ENSG00000018189	RUFY3	infectionvsHC.A3SS	6630	0.110828	0.397596	2.21178	0.0293968	0.225376	-3.87951	ENSG00000018189	RUFY3	SCvsMM.A3SS
ENSG00000018189_RUFY3_chr4_+_70794794_70794894_70789494_70789592_70800140_70800182	122247	0.059288	0.86138	1.58012	0.117008	0.266506	-5.37628	ENSG00000018189	RUFY3	infectionvsHC.SE
ENSG00000018189_RUFY3_chr4_+_70794794_70794894_70804347_70804416_70793784_70793904_70806515_70807102	32885	0.025125	0.562345	0.7946	0.428529	0.495798	-6.72955	ENSG00000018189	RUFY3	infectionvsHC.MXE
ENSG00000018280_SLC11A1_chr2_+_218382959_218383070_218382301_218382375_218384242_218384365	106622	-0.280977	0.539955	-9.00994	7.2855e-15	4.44919e-12	23.3303	ENSG00000018280	SLC11A1	infectionvsHC.SE
ENSG00000018280_SLC11A1_chr2_+_218382959_218383070_218382301_218382375_218385146_218385266	106624	-0.0915904	0.871982	-3.74987	0.000284121	0.004562	-0.0528391	ENSG00000018280	SLC11A1	infectionvsHC.SE	100204	-0.0619036	0.85866	-2.03951	0.0442059	0.264895	-4.16331	ENSG00000018280	SLC11A1	SCvsMM.SE
ENSG00000018280_SLC11A1_chr2_+_218382959_218383070_218384318_218384365_218382301_218382375_218385146_218385266	28603	-0.055863	0.5857	-2.69687	0.00808196	0.0220229	-3.5174	ENSG00000018280	SLC11A1	infectionvsHC.MXE
ENSG00000018280_SLC11A1_chr2_+_218382959_218383102_218382028_218382375_218384242_218384365	106625	-0.232935	0.685509	-8.31292	2.75383e-13	1.10457e-10	19.8203	ENSG00000018280	SLC11A1	infectionvsHC.SE	100205	-0.0190372	0.651628	-0.534345	0.594364	0.71116	-5.98349	ENSG00000018280	SLC11A1	SCvsMM.SE
ENSG00000018280_SLC11A1_chr2_+_218382959_218383102_218382028_218382375_218385146_218385266	106627	-0.0755186	0.896591	-3.56563	0.00053884	0.00744465	-0.64672	ENSG00000018280	SLC11A1	infectionvsHC.SE	100207	-0.0598872	0.885606	-2.28339	0.0246595	0.209017	-3.68098	ENSG00000018280	SLC11A1	SCvsMM.SE
ENSG00000018280_SLC11A1_chr2_+_218382959_218383102_218382028_218382375_218386634_218386667	106628	-0.0183497	0.957882	-1.54281	0.125751	0.276649	-5.43415	ENSG00000018280	SLC11A1	infectionvsHC.SE	100208	0.0145849	0.955213	0.986014	0.326657	0.555389	-5.6552	ENSG00000018280	SLC11A1	SCvsMM.SE
ENSG00000018280_SLC11A1_chr2_+_218382959_218383102_218382959_218383070_218384242_218384365	3945	-0.0186902	0.966591	-2.63311	0.00967564	0.0317985	-3.79294	ENSG00000018280	SLC11A1	infectionvsHC.A5SS	3816	-0.0234326	0.963872	-2.72838	0.00759315	0.125951	-2.71385	ENSG00000018280	SLC11A1	SCvsMM.A5SS
ENSG00000018280_SLC11A1_chr2_+_218382959_218383102_218385146_218385266_218382272_218382375_218386634_218386741	28608	-0.0461795	0.6031	-2.66399	0.00886255	0.0238022	-3.6003	ENSG00000018280	SLC11A1	infectionvsHC.MXE	26259	-0.0291588	0.596383	-1.36712	0.174786	0.235735	-5.6035	ENSG00000018280	SLC11A1	SCvsMM.MXE
ENSG00000018280_SLC11A1_chr2_+_218382959_218383102_218385146_218385266_218382272_218382375_218387159_218387230	28609	-0.0406529	0.941073	-3.00111	0.00331751	0.010573	-2.70871	ENSG00000018280	SLC11A1	infectionvsHC.MXE	26260	-0.0346714	0.93516	-2.07704	0.0404718	0.076723	-4.43308	ENSG00000018280	SLC11A1	SCvsMM.MXE
ENSG00000018280_SLC11A1_chr2_+_218382959_218383102_218385411_218385485_218382168_218382375_218386634_218386667	28606	-0.123376	0.780882	-5.95118	3.11416e-08	4.56266e-07	8.3443	ENSG00000018280	SLC11A1	infectionvsHC.MXE
ENSG00000018280_SLC11A1_chr2_+_218382959_218383102_218386634_218386741_218382028_218382375_218387159_218387230	28604	0.0140731	0.658464	0.935577	0.351506	0.428645	-6.60825	ENSG00000018280	SLC11A1	infectionvsHC.MXE
ENSG00000018280_SLC11A1_chr2_+_218382959_218383102_218386634_218387230_218382187_218382375_218387564_218387632	28607	-0.110097	0.552855	-5.38329	4.07724e-07	4.34906e-06	5.84661	ENSG00000018280	SLC11A1	infectionvsHC.MXE
ENSG00000018280_SLC11A1_chr2_+_218382959_218383102_218387159_218387230_218382028_218382375_218387564_218387632	28605	-0.0700505	0.584764	-3.53236	0.000599592	0.00248996	-1.12405	ENSG00000018280	SLC11A1	infectionvsHC.MXE
ENSG00000018280_SLC11A1_chr2_+_218382959_218385266_218382028_218382375_218386634_218386741	106631	-0.0113045	0.972527	-1.35698	0.177568	0.336895	-5.69599	ENSG00000018280	SLC11A1	infectionvsHC.SE
ENSG00000018280_SLC11A1_chr2_+_218382959_218385266_218382959_218383102_218385146_218385266	2887	0.100145	0.968391	9.36793	1.04514e-15	2.36491e-14	25.0543	ENSG00000018280	SLC11A1	infectionvsHC.RI
ENSG00000018280_SLC11A1_chr2_+_218382959_218385266_218387159_218387230_218382028_218382375_218387564_218387632	28611	-0.0717912	0.587464	-3.61923	0.000445182	0.00192685	-0.845132	ENSG00000018280	SLC11A1	infectionvsHC.MXE
ENSG00000018280_SLC11A1_chr2_+_218384242_218384365_218382202_218382375_218385146_218385266	106634	-0.0301862	0.925455	-2.22506	0.0281206	0.112649	-4.20246	ENSG00000018280	SLC11A1	infectionvsHC.SE	100214	-0.0316802	0.921064	-1.91833	0.0581042	0.295079	-4.38452	ENSG00000018280	SLC11A1	SCvsMM.SE
ENSG00000018280_SLC11A1_chr2_+_218384242_218384365_218382202_218382375_218386634_218386741	106636	0.0680199	0.888564	2.29149	0.0238419	0.101436	-4.06053	ENSG00000018280	SLC11A1	infectionvsHC.SE	100216	0.0334578	0.898457	1.06677	0.288809	0.534083	-5.57633	ENSG00000018280	SLC11A1	SCvsMM.SE
ENSG00000018280_SLC11A1_chr2_+_218384242_218384365_218382959_218383102_218385146_218385266	106639	0.0107899	0.987845	2.27797	0.0246631	0.103615	-4.08972	ENSG00000018280	SLC11A1	infectionvsHC.SE
ENSG00000018280_SLC11A1_chr2_+_218384242_218384365_218384318_218384365_218382959_218383070	6051	0.0124947	0.986927	2.11564	0.0366281	0.102091	-4.8626	ENSG00000018280	SLC11A1	infectionvsHC.A3SS
ENSG00000018280_SLC11A1_chr2_+_218384242_218384365_218384318_218384365_218382959_218383102	6052	0.0208697	0.953709	2.53263	0.0127289	0.0473979	-3.93775	ENSG00000018280	SLC11A1	infectionvsHC.A3SS
ENSG00000018280_SLC11A1_chr2_+_218384242_218384365_218386634_218386741_218382202_218382375_218387159_218387230	28612	0.265823	0.392345	8.43902	1.28468e-13	7.29599e-12	20.4896	ENSG00000018280	SLC11A1	infectionvsHC.MXE	26263	0.0628949	0.431011	1.59654	0.11366	0.168835	-5.27505	ENSG00000018280	SLC11A1	SCvsMM.MXE
ENSG00000018280_SLC11A1_chr2_+_218384242_218384365_218386634_218386741_218382959_218383102_218387159_218387230	28613	-0.0421556	0.520164	-2.10386	0.0376315	0.0773256	-4.87159	ENSG00000018280	SLC11A1	infectionvsHC.MXE	26264	0.0181873	0.514032	0.723518	0.471124	0.52198	-6.26041	ENSG00000018280	SLC11A1	SCvsMM.MXE
ENSG00000018280_SLC11A1_chr2_+_218384318_218384365_218382168_218382375_218385146_218385266	106642	-0.0932048	0.839227	-3.61673	0.000452182	0.00662558	-0.484347	ENSG00000018280	SLC11A1	infectionvsHC.SE	100222	-0.0392651	0.82567	-1.2237	0.224122	0.488	-5.40578	ENSG00000018280	SLC11A1	SCvsMM.SE
ENSG00000018280_SLC11A1_chr2_+_218384318_218384365_218382959_218383102_218385146_218385266	106646	0.0307473	0.9684	2.98024	0.00354649	0.0289885	-2.37226	ENSG00000018280	SLC11A1	infectionvsHC.SE
ENSG00000018280_SLC11A1_chr2_+_218385146_218385266_218382272_218382375_218386634_218386741	106650	-0.0187314	0.938618	-1.08277	0.28128	0.439752	-6.02286	ENSG00000018280	SLC11A1	infectionvsHC.SE	100230	0.025345	0.935894	1.19923	0.233452	0.495517	-5.43387	ENSG00000018280	SLC11A1	SCvsMM.SE
ENSG00000018280_SLC11A1_chr2_+_218385146_218385266_218385411_218385485_218384242_218384365_218386634_218386741	28619	-0.0595093	0.866209	-4.63397	9.76273e-06	7.10197e-05	2.78413	ENSG00000018280	SLC11A1	infectionvsHC.MXE	26270	-0.000832421	0.857553	-0.0515459	0.958998	0.963145	-6.5172	ENSG00000018280	SLC11A1	SCvsMM.MXE
ENSG00000018280_SLC11A1_chr2_+_218385146_218385266_218386634_218386741_218382272_218382375_218387159_218387230											26266	0.0806046	0.116191	3.08349	0.00267238	0.0100295	-2.04095	ENSG00000018280	SLC11A1	SCvsMM.MXE
ENSG00000018280_SLC11A1_chr2_+_218385146_218385266_218386634_218387230_218384318_218384365_218387564_218387632	28622	-0.0270585	0.577627	-1.65865	0.0999874	0.167148	-5.68408	ENSG00000018280	SLC11A1	infectionvsHC.MXE
ENSG00000018280_SLC11A1_chr2_+_218385146_218385266_218387159_218387230_218384242_218384365_218387564_218387632	28621	0.0120399	0.604164	0.719172	0.473534	0.532404	-6.78643	ENSG00000018280	SLC11A1	infectionvsHC.MXE	26272	0.0217174	0.605915	1.05119	0.295812	0.355951	-5.97535	ENSG00000018280	SLC11A1	SCvsMM.MXE
ENSG00000018280_SLC11A1_chr2_+_218385146_218385485_218385146_218385266_218385411_218385485	2888	0.36033	0.516918	10.1555	1.61187e-17	5.35696e-16	29.1922	ENSG00000018280	SLC11A1	infectionvsHC.RI	2873	-0.104257	0.56933	-2.42969	0.0169959	0.0897062	-3.42519	ENSG00000018280	SLC11A1	SCvsMM.RI
ENSG00000018280_SLC11A1_chr2_+_218385146_218385485_218385146_218385266_218386634_218387230	3949	0.204697	0.342173	8.31866	2.62314e-13	1.40447e-11	19.727	ENSG00000018280	SLC11A1	infectionvsHC.A5SS
ENSG00000018280_SLC11A1_chr2_+_218385146_218385485_218386634_218387230_218383686_218384365_218387564_218388385	28623	-0.0278138	0.558482	-1.67919	0.0959055	0.162048	-5.65059	ENSG00000018280	SLC11A1	infectionvsHC.MXE
ENSG00000018280_SLC11A1_chr2_+_218385411_218385485_218382168_218382375_218386634_218386667	106660	0.0262407	0.871236	0.815182	0.416732	0.54629	-6.27234	ENSG00000018280	SLC11A1	infectionvsHC.SE	100240	0.0389606	0.875053	1.0828	0.281665	0.529656	-5.55994	ENSG00000018280	SLC11A1	SCvsMM.SE
ENSG00000018280_SLC11A1_chr2_+_218385411_218385485_218385146_218385266_218386634_218386667	106665	0.105686	0.315064	4.9695	2.48602e-06	0.000131017	4.41389	ENSG00000018280	SLC11A1	infectionvsHC.SE	100245	0.0294666	0.330436	1.1154	0.267524	0.52045	-5.52591	ENSG00000018280	SLC11A1	SCvsMM.SE
ENSG00000018280_SLC11A1_chr2_+_218385411_218385485_218386634_218386741_218385146_218385266_218387159_218387230	28624	0.0630359	0.126555	4.32898	3.27684e-05	0.000203367	1.62541	ENSG00000018280	SLC11A1	infectionvsHC.MXE	26275	0.0425257	0.135723	2.39594	0.018519	0.0426204	-3.76369	ENSG00000018280	SLC11A1	SCvsMM.MXE
ENSG00000018280_SLC11A1_chr2_+_218385411_218385485_218386634_218386741_218385146_218385266_218387564_218387632											26276	0.0325345	0.239	1.19129	0.236481	0.298019	-5.82208	ENSG00000018280	SLC11A1	SCvsMM.MXE
ENSG00000018280_SLC11A1_chr2_+_218385411_218385485_218386634_218387230_218385146_218385266_218387564_218387632	28626	0.0314614	0.109073	2.63881	0.00950582	0.025217	-3.66318	ENSG00000018280	SLC11A1	infectionvsHC.MXE	26277	0.0316966	0.113649	2.19862	0.0303106	0.0616918	-4.18801	ENSG00000018280	SLC11A1	SCvsMM.MXE
ENSG00000018280_SLC11A1_chr2_+_218385411_218385485_218387159_218387230_218385146_218385266_218387564_218387632	28627	0.056988	0.188636	2.87239	0.00487484	0.0143967	-3.05994	ENSG00000018280	SLC11A1	infectionvsHC.MXE	26278	0.0671095	0.196926	2.83267	0.00562698	0.0174588	-2.71186	ENSG00000018280	SLC11A1	SCvsMM.MXE
ENSG00000018280_SLC11A1_chr2_+_218386634_218386741_218387159_218387230_218385411_218385485_218387564_218387632	28629	0.0916064	0.326282	4.32486	3.32978e-05	0.000206002	1.61011	ENSG00000018280	SLC11A1	infectionvsHC.MXE	26280	0.0559398	0.339606	2.17299	0.0322458	0.0646912	-4.24074	ENSG00000018280	SLC11A1	SCvsMM.MXE
ENSG00000018280_SLC11A1_chr2_+_218386634_218387230_218386634_218386741_218387159_218387230	2889	0.326557	0.564745	13.7537	1.05456e-25	1.86921e-23	47.9113	ENSG00000018280	SLC11A1	infectionvsHC.RI	2874	0.0193877	0.612245	0.652448	0.515692	0.6271	-5.99219	ENSG00000018280	SLC11A1	SCvsMM.RI
ENSG00000018280_SLC11A1_chr2_+_218387564_218388385_218387564_218387632_218387799_218388385	2890	0.210254	0.253609	9.45665	6.53962e-16	1.54553e-14	25.5191	ENSG00000018280	SLC11A1	infectionvsHC.RI	2875	-0.0258532	0.284191	-0.919477	0.360181	0.516988	-5.7901	ENSG00000018280	SLC11A1	SCvsMM.RI
ENSG00000018280_SLC11A1_chr2_+_218387799_218387955_218389869_218390028_218387564_218387632_218391197_218391287	28630	0.121303	0.465409	5.58054	1.69355e-07	2.01618e-06	6.69839	ENSG00000018280	SLC11A1	infectionvsHC.MXE	26281	0.0700537	0.483053	2.68999	0.00842934	0.0236049	-3.07212	ENSG00000018280	SLC11A1	SCvsMM.MXE
ENSG00000018280_SLC11A1_chr2_+_218389869_218390028_218391197_218391287_218387799_218387955_218391375_218391495	28631	-0.0563311	0.4473	-2.96636	0.00368499	0.0114704	-2.80481	ENSG00000018280	SLC11A1	infectionvsHC.MXE
ENSG00000018280_SLC11A1_chr2_+_218389869_218390028_218391375_218391495_218387799_218387955_218392980_218393130	28632	0.0425013	0.640882	1.60839	0.110568	0.180624	-5.76436	ENSG00000018280	SLC11A1	infectionvsHC.MXE
ENSG00000018280_SLC11A1_chr2_+_218391197_218391287_218391375_218391495_218389869_218390028_218392980_218393130	28633	-0.0513723	0.7326	-2.37166	0.0194172	0.0452521	-4.29745	ENSG00000018280	SLC11A1	infectionvsHC.MXE	26284	-0.0616101	0.725128	-2.33951	0.0213841	0.047561	-3.88836	ENSG00000018280	SLC11A1	SCvsMM.MXE
ENSG00000018280_SLC11A1_chr2_+_218391197_218391287_218392980_218393130_218389869_218390028_218394119_218394193	28634	-0.21616	0.502282	-9.05249	5.10319e-15	3.71707e-13	23.6638	ENSG00000018280	SLC11A1	infectionvsHC.MXE
ENSG00000018280_SLC11A1_chr2_+_218391375_218391495_218392980_218393130_218391197_218391287_218394119_218394193	28635	-0.0918896	0.428164	-3.95068	0.000136749	0.000702076	0.267284	ENSG00000018280	SLC11A1	infectionvsHC.MXE	26285	-0.0536177	0.414798	-1.91312	0.0587164	0.101559	-4.74329	ENSG00000018280	SLC11A1	SCvsMM.MXE
ENSG00000018280_SLC11A1_chr2_+_218392114_218393130_218392980_218393130_218391375_218391495	6056	0.211654	0.586618	6.94168	2.81446e-10	1.25691e-08	12.9334	ENSG00000018280	SLC11A1	infectionvsHC.A3SS	5888	-0.0171369	0.617404	-0.464343	0.643472	0.732292	-6.08288	ENSG00000018280	SLC11A1	SCvsMM.A3SS
ENSG00000018280_SLC11A1_chr2_+_218392114_218393130_218394119_218394193_218391375_218391495_218394631_218394785	28636	0.0179854	0.310682	0.732671	0.465291	0.525532	-6.77667	ENSG00000018280	SLC11A1	infectionvsHC.MXE	26286	0.103238	0.313298	3.5781	0.000544931	0.00304842	-0.585161	ENSG00000018280	SLC11A1	SCvsMM.MXE
ENSG00000018280_SLC11A1_chr2_+_218392980_218393130_218394119_218394193_218391375_218391495_218394631_218394785	28637	-0.0850426	0.365327	-3.25739	0.00148893	0.00539597	-1.9708	ENSG00000018280	SLC11A1	infectionvsHC.MXE	26287	0.0972399	0.352957	3.15025	0.00217622	0.00860534	-1.8545	ENSG00000018280	SLC11A1	SCvsMM.MXE
ENSG00000018280_SLC11A1_chr2_+_218394119_218394193_218394631_218394785_218392114_218393130_218394924_218396027	28638	0.0199574	0.387055	1.1285	0.261523	0.345644	-6.41077	ENSG00000018280	SLC11A1	infectionvsHC.MXE
ENSG00000018280_SLC11A1_chr2_+_218394631_218394785_218394924_218395066_218394119_218394193_218395638_218396026											26289	-0.00407558	0.940053	-0.270405	0.78743	0.807727	-6.48237	ENSG00000018280	SLC11A1	SCvsMM.MXE
ENSG00000018510_AGPS_chr2_+_177436979_177437054_177440964_177441036_177436763_177436884_177442406_177442486	25672	-0.042504	0.485991	-1.2753	0.204846	0.288527	-6.23636	ENSG00000018510	AGPS	infectionvsHC.MXE
ENSG00000018510_AGPS_chr2_+_177445545_177445626_177461892_177462018_177442406_177442486_177468415_177468524	25673	0.0587527	0.561082	2.19405	0.0302992	0.0648933	-4.68524	ENSG00000018510	AGPS	infectionvsHC.MXE	23566	-0.0603231	0.569628	-1.82114	0.0717045	0.117879	-4.90703	ENSG00000018510	AGPS	SCvsMM.MXE
ENSG00000018510_AGPS_chr2_+_177461892_177462018_177468415_177468524_177445545_177445626_177482058_177482186											23567	-0.0429003	0.626426	-1.73865	0.0853065	0.135129	-5.04747	ENSG00000018510	AGPS	SCvsMM.MXE
ENSG00000018510_AGPS_chr2_+_177461892_177462018_177482058_177482186_177445545_177445626_177493147_177493199	25675	0.0322314	0.583918	1.37057	0.173253	0.254293	-6.1121	ENSG00000018510	AGPS	infectionvsHC.MXE
ENSG00000018510_AGPS_chr2_+_177468415_177468524_177461892_177462018_177482058_177482186	95778	-0.0446184	0.890809	-2.03072	0.0446986	0.150337	-4.59565	ENSG00000018510	AGPS	infectionvsHC.SE	90051	0.0241424	0.884319	0.87526	0.383663	0.591011	-5.75349	ENSG00000018510	AGPS	SCvsMM.SE
ENSG00000018510_AGPS_chr2_+_177468415_177468524_177461892_177462018_177493147_177493199	95779	-0.0178218	0.889645	-0.473943	0.636481	0.699629	-6.48938	ENSG00000018510	AGPS	infectionvsHC.SE
ENSG00000018510_AGPS_chr2_+_177482058_177482186_177461892_177462018_177493147_177493199	95780	-0.0221503	0.913009	-0.665218	0.507305	0.611329	-6.38176	ENSG00000018510	AGPS	infectionvsHC.SE
ENSG00000018510_AGPS_chr2_+_177499617_177499730_177497688_177497765_177505505_177505575	95783	-0.0226809	0.969118	-1.44511	0.151274	0.309608	-5.57585	ENSG00000018510	AGPS	infectionvsHC.SE
ENSG00000018510_AGPS_chr2_+_177521268_177521368_177513818_177513908_177523747_177523805											90058	-0.0458072	0.918447	-1.96608	0.0522397	0.283926	-4.29884	ENSG00000018510	AGPS	SCvsMM.SE
ENSG00000018510_AGPS_chr2_+_177521268_177521368_177523747_177523805_177513818_177513908_177538073_177543836	25677	0.0814907	0.5527	2.91642	0.00427923	0.0129906	-2.94128	ENSG00000018510	AGPS	infectionvsHC.MXE
ENSG00000018510_AGPS_chr2_+_177521328_177521368_177513818_177513908_177523747_177523805	95787	-0.0264521	0.786145	-0.615057	0.539789	0.634731	-6.41346	ENSG00000018510	AGPS	infectionvsHC.SE	90060	-0.0677744	0.782298	-1.25939	0.211007	0.479299	-5.36384	ENSG00000018510	AGPS	SCvsMM.SE
ENSG00000018610_CXorf56_chrX_-_119541327_119541420_119542504_119542594_119538148_119539789_119544352_119544491	64428	-0.0225705	0.3884	-0.705697	0.481844	0.53929	-6.796	ENSG00000018610	CXorf56	infectionvsHC.MXE
ENSG00000018610_CXorf56_chrX_-_119542504_119542594_119544352_119544491_119541327_119541420_119545462_119545504	64429	-0.0306356	0.456445	-1.07349	0.285362	0.368242	-6.47077	ENSG00000018610	CXorf56	infectionvsHC.MXE	59530	-0.0125487	0.451989	-0.349874	0.727201	0.754048	-6.45803	ENSG00000018610	CXorf56	SCvsMM.MXE
ENSG00000018699_TTC27_chr2_+_32640269_32640410_32650130_32650233_32633875_32634005_32664302_32664467	55266	0.132987	0.663518	4.16242	6.21059e-05	0.000354643	1.01625	ENSG00000018699	TTC27	infectionvsHC.MXE
ENSG00000018699_TTC27_chr2_+_32650130_32650233_32664302_32664467_32640269_32640410_32666634_32666768	55267	0.0222287	0.471745	0.697622	0.486861	0.54328	-6.80165	ENSG00000018699	TTC27	infectionvsHC.MXE
ENSG00000018699_TTC27_chr2_+_32736693_32736816_32733827_32733923_32758291_32758519	203146	0.0250605	0.891257	0.711751	0.478142	0.590415	-6.34938	ENSG00000018699	TTC27	infectionvsHC.SE
ENSG00000018699_TTC27_chr2_+_32780053_32780112_32777881_32777980_32782625_32782678	203154	-0.108255	0.177407	-2.16073	0.0329292	0.124063	-4.33535	ENSG00000018699	TTC27	infectionvsHC.SE	191211	-0.0374806	0.16137	-0.568973	0.57076	0.699791	-5.8816	ENSG00000018699	TTC27	SCvsMM.SE
ENSG00000019582_CD74_chr5_-_150402562_150402625_150404679_150404767_150401669_150402250_150405084_150405180	57304	-0.0158418	0.4859	-1.57197	0.118782	0.190716	-5.82107	ENSG00000019582	CD74	infectionvsHC.MXE	52892	0.0501862	0.483596	4.30161	4.08314e-05	0.000433973	1.8301	ENSG00000019582	CD74	SCvsMM.MXE
ENSG00000019582_CD74_chr5_-_150403120_150403312_150401698_150402625_150405084_150405180											197977	-0.0106944	0.96317	-0.971906	0.333591	0.559178	-5.66836	ENSG00000019582	CD74	SCvsMM.SE
ENSG00000019582_CD74_chr5_-_150403120_150403312_150401698_150402625_150406258_150406321											197978	-0.0304578	0.979894	-2.23371	0.027873	0.218179	-3.7832	ENSG00000019582	CD74	SCvsMM.SE
ENSG00000019582_CD74_chr5_-_150403120_150403312_150402151_150402250_150404679_150404767	210334	-0.0704947	0.894509	-3.41402	0.000897493	0.0107815	-1.11767	ENSG00000019582	CD74	infectionvsHC.SE
ENSG00000019582_CD74_chr5_-_150403120_150403312_150404679_150404767_150402562_150402625_150405084_150405180	57305	-0.0082367	0.966336	-1.94892	0.053809	0.10296	-5.17477	ENSG00000019582	CD74	infectionvsHC.MXE
ENSG00000019582_CD74_chr5_-_150403120_150403312_150404679_150404767_150402562_150402625_150406258_150406321	57306	-0.0161941	0.923036	-2.98314	0.00350306	0.0110389	-2.75852	ENSG00000019582	CD74	infectionvsHC.MXE
ENSG00000019582_CD74_chr5_-_150403120_150403312_150405084_150405180_150402562_150402625_150406258_150406321	57307	-0.0134176	0.920409	-2.36296	0.0198562	0.0460555	-4.31709	ENSG00000019582	CD74	infectionvsHC.MXE	52895	-0.0162705	0.918457	-2.32424	0.0222239	0.0489391	-3.92164	ENSG00000019582	CD74	SCvsMM.MXE
ENSG00000019582_CD74_chr5_-_150404679_150404767_150405084_150405180_150402562_150402625_150406258_150406321	57308	0.0138152	0.490618	1.34673	0.18079	0.262518	-6.14401	ENSG00000019582	CD74	infectionvsHC.MXE
ENSG00000019582_CD74_chr5_-_150404679_150404767_150405084_150405180_150403120_150403312_150406258_150406321	57309	0.00569016	0.9323	1.06696	0.288288	0.370933	-6.4777	ENSG00000019582	CD74	infectionvsHC.MXE
ENSG00000019582_CD74_chr5_-_150405084_150405180_150406258_150406321_150404485_150404767_150406880_150406960	57310	0.0649096	0.371718	6.9933	2.07221e-10	5.17918e-09	13.2394	ENSG00000019582	CD74	infectionvsHC.MXE
ENSG00000019582_CD74_chr5_-_150406258_150406321_150406880_150406960_150405084_150405180_150407151_150407324	57312	0.0696875	0.342364	6.70691	8.48645e-10	1.84213e-08	11.8598	ENSG00000019582	CD74	infectionvsHC.MXE
ENSG00000019582_CD74_chr5_-_150406880_150406960_150405977_150406321_150407151_150407324	210351	-0.0207101	0.978427	-4.78243	5.41615e-06	0.000250138	3.67385	ENSG00000019582	CD74	infectionvsHC.SE
ENSG00000019582_CD74_chr5_-_150406880_150406960_150407151_150407324_150406258_150406321_150412624_150412751	57313	-0.0723657	0.684973	-8.04521	9.95686e-13	4.53301e-11	18.4765	ENSG00000019582	CD74	infectionvsHC.MXE	52901	0.0622979	0.674447	6.53212	3.10481e-09	3.92772e-07	10.855	ENSG00000019582	CD74	SCvsMM.MXE
ENSG00000019582_CD74_chr5_-_150406880_150407324_150406880_150406960_150407151_150407324											5099	-0.0192738	0.0905638	-1.64912	0.102435	0.256592	-4.89894	ENSG00000019582	CD74	SCvsMM.RI
ENSG00000019991_HGF_chr7_-_81752119_81752262_81752119_81752247_81757188_81757303	12207	-0.0448894	0.601709	-0.548477	0.584549	0.656145	-6.90358	ENSG00000019991	HGF	infectionvsHC.A3SS	11870	0.0607735	0.594736	0.564209	0.574058	0.693133	-5.94595	ENSG00000019991	HGF	SCvsMM.A3SS
ENSG00000019995_ZRANB1_chr10_+_124966593_124966781_124971964_124972118_124942122_124943307_124973644_124973716											29273	0.072965	0.372755	2.97383	0.00372022	0.012921	-2.34006	ENSG00000019995	ZRANB1	SCvsMM.MXE
ENSG00000019995_ZRANB1_chr10_+_124981708_124981829_124974199_124974398_124983174_124983304	118460	-0.0114162	0.960682	-1.04395	0.298799	0.455269	-6.06333	ENSG00000019995	ZRANB1	infectionvsHC.SE	111427	0.0135663	0.959021	1.00264	0.318611	0.550713	-5.63947	ENSG00000019995	ZRANB1	SCvsMM.SE
ENSG00000019995_ZRANB1_chr10_+_124981708_124981829_124983174_124983304_124974199_124974398_124983458_124983688	31846	0.0910771	0.499455	3.73835	0.000293609	0.00135681	-0.454014	ENSG00000019995	ZRANB1	infectionvsHC.MXE	29275	0.0997941	0.512702	3.50436	0.00069753	0.00366923	-0.812855	ENSG00000019995	ZRANB1	SCvsMM.MXE
ENSG00000019995_ZRANB1_chr10_+_124983174_124983304_124983458_124983688_124981708_124981829_124984773_124988189	31848	-0.0560851	0.678073	-2.37222	0.0193892	0.0451962	-4.29619	ENSG00000019995	ZRANB1	infectionvsHC.MXE	29277	-0.0887558	0.669915	-3.11922	0.00239512	0.00924308	-1.94158	ENSG00000019995	ZRANB1	SCvsMM.MXE
ENSG00000019995_ZRANB1_chr10_+_124983458_124983688_124983174_124983304_124984773_124988189	118469	-0.0280279	0.772736	-0.955389	0.341479	0.491339	-6.15025	ENSG00000019995	ZRANB1	infectionvsHC.SE	111436	0.0585564	0.76866	1.60859	0.111059	0.376168	-4.89267	ENSG00000019995	ZRANB1	SCvsMM.SE
ENSG00000020129_NCDN_chr1_+_35558155_35558484_35558155_35558223_35559106_35559247	3846	0.0537722	0.226817	1.09606	0.275462	0.383107	-6.56483	ENSG00000020129	NCDN	infectionvsHC.A5SS	3721	-0.123264	0.23471	-2.02677	0.0455418	0.246749	-4.1983	ENSG00000020129	NCDN	SCvsMM.A5SS
ENSG00000020129_NCDN_chr1_+_35562391_35562633_35563201_35563426_35560325_35561294_35563766_35563909	28146	-0.061508	0.565564	-1.21219	0.227992	0.312992	-6.31388	ENSG00000020129	NCDN	infectionvsHC.MXE
ENSG00000020426_MNAT1_chr14_+_60796216_60796369_60798086_60798160_60734761_60734951_60808324_60808428	39948	0.128338	0.638045	3.28339	0.00136922	0.00504504	-1.89314	ENSG00000020426	MNAT1	infectionvsHC.MXE
ENSG00000020426_MNAT1_chr14_+_60818721_60818847_60811985_60812127_60879713_60879835	148046	0.0714402	0.840981	1.78467	0.077126	0.208098	-5.04418	ENSG00000020426	MNAT1	infectionvsHC.SE
ENSG00000020577_SAMD4A_chr14_+_54737023_54737287_54702061_54702580_54748814_54748924	109833	0.137187	0.500526	1.33837	0.183975	0.344591	-5.68279	ENSG00000020577	SAMD4A	infectionvsHC.SE
ENSG00000020577_SAMD4A_chr14_+_54784339_54784447_54776413_54776540_54784536_54784620	109845	-0.0453182	0.106279	-1.06642	0.288708	0.447444	-6.03522	ENSG00000020577	SAMD4A	infectionvsHC.SE	103246	-0.0354923	0.0993068	-0.607624	0.545001	0.685217	-5.85764	ENSG00000020577	SAMD4A	SCvsMM.SE
ENSG00000020577_SAMD4A_chr14_+_54784339_54784620_54784536_54784620_54776413_54776540	6228	0.0836243	0.132682	1.36614	0.174754	0.3123	-6.13059	ENSG00000020577	SAMD4A	infectionvsHC.A3SS	6058	0.0150827	0.145187	0.176997	0.859903	0.866334	-6.08604	ENSG00000020577	SAMD4A	SCvsMM.A3SS
ENSG00000020633_RUNX3_chr1_-_24907258_24907417_24899510_24902666_24919239_24919344	163137	0.0117128	0.821509	0.657456	0.512263	0.614505	-6.38683	ENSG00000020633	RUNX3	infectionvsHC.SE	153615	-0.0151698	0.823213	-0.670047	0.504471	0.661377	-5.90513	ENSG00000020633	RUNX3	SCvsMM.SE
ENSG00000020633_RUNX3_chr1_-_24907258_24907417_24899510_24902666_24927573_24927730											153616	-0.0115159	0.954532	-0.707537	0.480983	0.646821	-5.8804	ENSG00000020633	RUNX3	SCvsMM.SE
ENSG00000020633_RUNX3_chr1_-_24907258_24907417_24919239_24919344_24899510_24902666_24927573_24927730											40605	-0.0518039	0.601287	-2.93736	0.00414544	0.0139708	-2.43757	ENSG00000020633	RUNX3	SCvsMM.MXE
ENSG00000020633_RUNX3_chr1_-_24907258_24907417_24927573_24927730_24899510_24902666_24929586_24929852	44043	0.105813	0.442609	6.55097	1.8112e-09	3.64527e-08	11.1187	ENSG00000020633	RUNX3	infectionvsHC.MXE
ENSG00000020633_RUNX3_chr1_-_24919239_24919344_24899510_24902666_24927573_24927730											153619	-0.0108839	0.970883	-1.06221	0.290863	0.535423	-5.58095	ENSG00000020633	RUNX3	SCvsMM.SE
ENSG00000020633_RUNX3_chr1_-_24919239_24919344_24927573_24927730_24907258_24907417_24929586_24929852	44045	0.109024	0.463291	5.45494	2.96886e-07	3.3115e-06	6.15398	ENSG00000020633	RUNX3	infectionvsHC.MXE	40608	0.0541928	0.479149	2.1844	0.0313716	0.0633375	-4.21734	ENSG00000020633	RUNX3	SCvsMM.MXE
ENSG00000020922_MRE11_chr11_-_94445809_94445893_94445809_94445890_94447218_94447438	4989	-0.0424892	0.920248	-1.8852	0.0620613	0.150371	-5.30741	ENSG00000020922	MRE11	infectionvsHC.A3SS	4852	-0.093012	0.914011	-3.32505	0.00126475	0.0458715	-1.11667	ENSG00000020922	MRE11	SCvsMM.A3SS
ENSG00000020922_MRE11_chr11_-_94460935_94461036_94476288_94476403_94459407_94459581_94478734_94478876	22382	0.0319189	0.403964	1.02361	0.308226	0.388879	-6.52262	ENSG00000020922	MRE11	infectionvsHC.MXE
ENSG00000020922_MRE11_chr11_-_94464112_94464239_94470470_94470642_94460935_94461036_94471573_94471759											20615	0.0744874	0.512138	2.23336	0.0278505	0.0580125	-4.11568	ENSG00000020922	MRE11	SCvsMM.MXE
ENSG00000020922_MRE11_chr11_-_94467812_94467893_94470470_94470642_94464112_94464239_94471573_94471759	22386	-0.0202819	0.527418	-0.690574	0.491263	0.547003	-6.80653	ENSG00000020922	MRE11	infectionvsHC.MXE	20617	-0.0383154	0.524468	-1.04572	0.298322	0.358336	-5.98097	ENSG00000020922	MRE11	SCvsMM.MXE
ENSG00000020922_MRE11_chr11_-_94467812_94467893_94471573_94471759_94464112_94464239_94476288_94476403	22387	-0.0736782	0.432164	-1.87935	0.062799	0.116198	-5.30386	ENSG00000020922	MRE11	infectionvsHC.MXE
ENSG00000020922_MRE11_chr11_-_94492641_94492906_94490832_94490965_94493790_94493843	83599	-0.0187446	0.826157	-0.422279	0.673662	0.724374	-6.51071	ENSG00000020922	MRE11	infectionvsHC.SE	78730	-0.0455293	0.82338	-0.840226	0.40296	0.602847	-5.74273	ENSG00000020922	MRE11	SCvsMM.SE
ENSG00000020922_MRE11_chr11_-_94492781_94492897_94490832_94490965_94493790_94493885	83601	-0.0607939	0.896236	-1.92313	0.0570522	0.173776	-4.79901	ENSG00000020922	MRE11	infectionvsHC.SE
ENSG00000020922_MRE11_chr11_-_94492781_94492906_94490832_94490965_94493790_94493834	83603	-0.0302327	0.933727	-1.50386	0.135486	0.289916	-5.4917	ENSG00000020922	MRE11	infectionvsHC.SE
ENSG00000021300_PLEKHB1_chr11_+_73647654_73647895_73647654_73647738_73649011_73649087											7410	-0.0961154	0.207693	-1.18998	0.237247	0.501881	-5.45386	ENSG00000021300	PLEKHB1	SCvsMM.A5SS
ENSG00000021355_SERPINB1_chr6_-_2835855_2836023_2836107_2836250_2832331_2834012_2837881_2837999	48436	-0.011004	0.566409	-0.790916	0.430666	0.497568	-6.73246	ENSG00000021355	SERPINB1	infectionvsHC.MXE	44654	-0.106035	0.564809	-7.59785	2.00956e-11	1.05709e-08	15.6921	ENSG00000021355	SERPINB1	SCvsMM.MXE
ENSG00000021355_SERPINB1_chr6_-_2838548_2838686_2840418_2840594_2837881_2837999_2841811_2842006	48438	0.0563617	0.201164	3.72522	0.000307528	0.00141289	-0.497603	ENSG00000021355	SERPINB1	infectionvsHC.MXE	44656	0.0670274	0.209362	3.73441	0.000319363	0.00203826	-0.0906672	ENSG00000021355	SERPINB1	SCvsMM.MXE
ENSG00000021355_SERPINB1_chr6_-_2841215_2841475_2840418_2840594_2841811_2841848	178205	0.0453923	0.0927273	2.43548	0.0164805	0.0807951	-3.73995	ENSG00000021355	SERPINB1	infectionvsHC.SE	167677	0.0436922	0.0993298	1.87112	0.064439	0.309451	-4.46733	ENSG00000021355	SERPINB1	SCvsMM.SE
ENSG00000021574_SPAST_chr2_+_32087491_32087578_32089521_32089605_32063546_32064246_32098795_32098891	51286	0.144549	0.392336	3.81884	0.0002205	0.00105774	-0.184179	ENSG00000021574	SPAST	infectionvsHC.MXE	47312	0.205608	0.413362	4.86159	4.54866e-06	8.50688e-05	3.90062	ENSG00000021574	SPAST	SCvsMM.MXE
ENSG00000021574_SPAST_chr2_+_32087494_32087578_32089521_32089605_32063781_32064246_32098795_32098891	51287	0.0399907	0.145736	1.20516	0.230686	0.315689	-6.32228	ENSG00000021574	SPAST	infectionvsHC.MXE	47313	0.103978	0.151553	2.60452	0.0106644	0.028149	-3.28029	ENSG00000021574	SPAST	SCvsMM.MXE
ENSG00000021574_SPAST_chr2_+_32089521_32089605_32098795_32098891_32087491_32087578_32114637_32114825											47314	0.0403352	0.518021	1.09969	0.27422	0.334761	-5.92441	ENSG00000021574	SPAST	SCvsMM.MXE
ENSG00000021574_SPAST_chr2_+_32098795_32098891_32089521_32089605_32114637_32114752	188496	0.0355931	0.871791	1.46612	0.145472	0.302438	-5.54613	ENSG00000021574	SPAST	infectionvsHC.SE	177399	-0.0423823	0.876968	-1.41398	0.16067	0.435684	-5.16878	ENSG00000021574	SPAST	SCvsMM.SE
ENSG00000021574_SPAST_chr2_+_32098795_32098891_32098800_32098891_32089521_32089605	10018	-0.0169309	0.939282	-0.942443	0.348027	0.483645	-6.6168	ENSG00000021574	SPAST	infectionvsHC.A3SS	9738	-0.0391249	0.936819	-1.75791	0.0820069	0.332163	-4.71535	ENSG00000021574	SPAST	SCvsMM.A3SS
ENSG00000021574_SPAST_chr2_+_32098795_32098891_32114637_32114825_32089521_32089605_32115701_32115835	51290	-0.11925	0.284345	-5.1544	1.10649e-06	1.04993e-05	4.88083	ENSG00000021574	SPAST	infectionvsHC.MXE	47316	-0.112841	0.267	-4.51898	1.77363e-05	0.000237502	2.61472	ENSG00000021574	SPAST	SCvsMM.MXE
ENSG00000021574_SPAST_chr2_+_32098800_32098891_32089521_32089605_32114637_32114825	188498	0.111294	0.770418	2.98363	0.00351049	0.0287844	-2.36304	ENSG00000021574	SPAST	infectionvsHC.SE	177401	-0.0417667	0.786606	-0.915723	0.362155	0.577032	-5.71891	ENSG00000021574	SPAST	SCvsMM.SE
ENSG00000021574_SPAST_chr2_+_32126947_32127022_32116118_32116212_32128407_32128479	188504	0.0109694	0.950436	0.778705	0.437827	0.56069	-6.30097	ENSG00000021574	SPAST	infectionvsHC.SE
ENSG00000021574_SPAST_chr2_+_32126947_32127022_32128407_32128479_32116118_32116212_32136562_32136638	51292	0.0787101	0.460636	1.86357	0.0650051	0.11927	-5.33254	ENSG00000021574	SPAST	infectionvsHC.MXE
ENSG00000021574_SPAST_chr2_+_32136562_32136638_32136876_32136968_32128407_32128479_32137108_32137188	51296	0.070742	0.465327	2.28798	0.0240178	0.0537729	-4.48357	ENSG00000021574	SPAST	infectionvsHC.MXE
ENSG00000021574_SPAST_chr2_+_32141903_32141946_32143335_32143415_32137108_32137188_32144936_32145007	51297	0.0248245	0.534964	0.696824	0.487358	0.543716	-6.80221	ENSG00000021574	SPAST	infectionvsHC.MXE
ENSG00000021574_SPAST_chr2_+_32143335_32143415_32144936_32145007_32141903_32141946_32147217_32147258	51301	-0.0312021	0.484836	-0.856216	0.393708	0.465751	-6.67893	ENSG00000021574	SPAST	infectionvsHC.MXE	47325	0.0932508	0.480298	2.15452	0.0337053	0.0668094	-4.27837	ENSG00000021574	SPAST	SCvsMM.MXE
ENSG00000021574_SPAST_chr2_+_32143335_32143415_32147217_32147258_32141903_32141946_32154373_32154451	51302	0.0424508	0.577964	1.02534	0.307413	0.38814	-6.52087	ENSG00000021574	SPAST	infectionvsHC.MXE	47326	0.175591	0.584138	3.6412	0.000439974	0.00261098	-0.387437	ENSG00000021574	SPAST	SCvsMM.MXE
ENSG00000021574_SPAST_chr2_+_32144936_32145007_32143335_32143415_32147217_32147258											177420	0.0275126	0.952798	1.40005	0.164788	0.439442	-5.18724	ENSG00000021574	SPAST	SCvsMM.SE
ENSG00000021574_SPAST_chr2_+_32144936_32145007_32147217_32147258_32143335_32143415_32154373_32157637	51303	0.0656011	0.505309	1.48592	0.140114	0.216965	-5.95011	ENSG00000021574	SPAST	infectionvsHC.MXE	47327	0.171181	0.514851	3.27014	0.00149398	0.00654087	-1.51168	ENSG00000021574	SPAST	SCvsMM.MXE
ENSG00000021574_SPAST_chr2_+_32147194_32147258_32147217_32147258_32144936_32145007											9739	0.0128149	0.0599574	0.712471	0.477932	0.641095	-5.94201	ENSG00000021574	SPAST	SCvsMM.A3SS
ENSG00000021762_OSBPL5_chr11_-_3103238_3103320_3102182_3102281_3104192_3104251											187749	-0.0119759	0.928688	-0.386282	0.70017	0.768393	-6.00903	ENSG00000021762	OSBPL5	SCvsMM.SE
ENSG00000021762_OSBPL5_chr11_-_3107262_3107455_3104192_3104377_3107770_3107945	199472	-0.081383	0.896455	-2.55591	0.0119575	0.0652592	-3.45843	ENSG00000021762	OSBPL5	infectionvsHC.SE	187754	-0.0888302	0.884617	-2.24554	0.0270762	0.215408	-3.75904	ENSG00000021762	OSBPL5	SCvsMM.SE
ENSG00000021762_OSBPL5_chr11_-_3119546_3119631_3121996_3122098_3107770_3107945_3122347_3122428	54222	-0.0355678	0.711918	-1.02908	0.30566	0.386558	-6.51706	ENSG00000021762	OSBPL5	infectionvsHC.MXE
ENSG00000021762_OSBPL5_chr11_-_3120420_3120624_3119546_3119631_3121996_3122098	199476	0.0514388	0.902582	1.50795	0.134439	0.288572	-5.48574	ENSG00000021762	OSBPL5	infectionvsHC.SE
ENSG00000021762_OSBPL5_chr11_-_3120543_3120624_3119546_3119631_3121996_3122098	199478	0.0757181	0.859455	1.57647	0.117792	0.26755	-5.38328	ENSG00000021762	OSBPL5	infectionvsHC.SE	187760	0.0116188	0.870468	0.2018	0.840509	0.85347	-6.10113	ENSG00000021762	OSBPL5	SCvsMM.SE
ENSG00000022277_RTF2_chr20_+_56470599_56470751_56468685_56468766_56471613_56471669											40503	-0.17007	0.628322	-1.61775	0.109336	0.37323	-4.84081	ENSG00000022277	RTF2	SCvsMM.SE
ENSG00000022277_RTF2_chr20_+_56470599_56470941_56468657_56468766_56471613_56471669											40504	-0.175877	0.643416	-1.67879	0.0966996	0.359387	-4.74839	ENSG00000022277	RTF2	SCvsMM.SE
ENSG00000022277_RTF2_chr20_+_56472325_56472415_56471613_56471669_56473300_56473360	42902	-0.113437	0.654776	-1.39521	0.165846	0.324572	-5.6425	ENSG00000022277	RTF2	infectionvsHC.SE	40508	-0.154789	0.637813	-1.44866	0.150869	0.426274	-5.04592	ENSG00000022277	RTF2	SCvsMM.SE
ENSG00000022277_RTF2_chr20_+_56474677_56474771_56476984_56477124_56473300_56473395_56484110_56484189	11433	-0.0408537	0.561964	-2.01016	0.0468203	0.0920203	-5.05751	ENSG00000022277	RTF2	infectionvsHC.MXE	10549	-0.105041	0.556021	-4.47556	2.09906e-05	0.000269261	2.45598	ENSG00000022277	RTF2	SCvsMM.MXE
ENSG00000022277_RTF2_chr20_+_56476984_56477124_56484110_56484189_56474677_56474771_56513314_56513428											10550	-0.0902585	0.577787	-3.78186	0.000270768	0.00179665	0.0625264	ENSG00000022277	RTF2	SCvsMM.MXE
ENSG00000022277_RTF2_chr20_+_56484110_56484189_56513314_56513428_56476984_56477124_56516934_56516989	11435	0.0779428	0.399918	4.78675	5.22473e-06	4.11098e-05	3.38459	ENSG00000022277	RTF2	infectionvsHC.MXE	10551	0.0565433	0.411255	2.87929	0.00491568	0.0157772	-2.59074	ENSG00000022277	RTF2	SCvsMM.MXE
ENSG00000022277_RTF2_chr20_+_56516934_56516989_56513314_56513428_56517105_56517201	42910	-0.0184242	0.969818	-2.75292	0.00691271	0.0453451	-2.97212	ENSG00000022277	RTF2	infectionvsHC.SE
ENSG00000022277_RTF2_chr20_+_56516934_56517201_56516934_56516989_56517105_56517201											1300	0.0218784	0.1225	1.68951	0.0944106	0.248017	-4.83551	ENSG00000022277	RTF2	SCvsMM.RI
ENSG00000022567_SLC45A4_chr8_-_141221576_141221765_141219649_141219829_141253988_141254229											170525	0.0163614	0.840301	0.252902	0.800902	0.827822	-6.08927	ENSG00000022567	SLC45A4	SCvsMM.SE
ENSG00000022840_RNF10_chr12_+_120539367_120539468_120534587_120534968_120546404_120546601	48766	-0.0185572	0.0659545	-2.5716	0.0114589	0.0634068	-3.42086	ENSG00000022840	RNF10	infectionvsHC.SE	46025	-0.0124381	0.0632553	-1.40521	0.163255	0.438262	-5.18043	ENSG00000022840	RNF10	SCvsMM.SE
ENSG00000022840_RNF10_chr12_+_120552498_120552698_120546404_120546601_120554717_120554808	48770	-0.0130971	0.959245	-1.85771	0.0658874	0.190225	-4.91761	ENSG00000022840	RNF10	infectionvsHC.SE	46029	0.0122782	0.95734	1.37818	0.171419	0.446414	-5.21589	ENSG00000022840	RNF10	SCvsMM.SE
ENSG00000022840_RNF10_chr12_+_120554717_120554808_120552498_120552698_120557281_120557466											46032	0.0120307	0.978468	1.69104	0.0941428	0.356477	-4.76556	ENSG00000022840	RNF10	SCvsMM.SE
ENSG00000022840_RNF10_chr12_+_120554717_120554808_120557281_120557466_120552498_120552698_120557545_120557596											11988	-0.0261731	0.492383	-1.59847	0.11323	0.168406	-5.27209	ENSG00000022840	RNF10	SCvsMM.MXE
ENSG00000022840_RNF10_chr12_+_120557281_120557466_120557545_120557682_120554717_120554808_120560725_120560886	12988	0.00607979	0.624945	0.378151	0.706035	0.728516	-6.97325	ENSG00000022840	RNF10	infectionvsHC.MXE
ENSG00000022840_RNF10_chr12_+_120557281_120557466_120560725_120560886_120554717_120554808_120562944_120563070	12989	-0.0202952	0.566282	-1.18689	0.237786	0.322654	-6.34389	ENSG00000022840	RNF10	infectionvsHC.MXE
ENSG00000022840_RNF10_chr12_+_120557281_120557466_120562944_120563070_120554717_120554808_120563331_120563623	12990	0.0208152	0.8271	1.06568	0.288862	0.371398	-6.47904	ENSG00000022840	RNF10	infectionvsHC.MXE	11990	-0.0822015	0.830128	-3.51743	0.000667842	0.00355756	-0.772781	ENSG00000022840	RNF10	SCvsMM.MXE
ENSG00000022840_RNF10_chr12_+_120557281_120557466_120562944_120563070_120554717_120554808_120563346_120563623											11991	-0.14833	0.654245	-5.43955	4.07975e-07	1.4449e-05	6.19159	ENSG00000022840	RNF10	SCvsMM.MXE
ENSG00000022840_RNF10_chr12_+_120557545_120557682_120560725_120560886_120557281_120557466_120562944_120563070											11992	-0.0886418	0.604723	-4.30554	4.02294e-05	0.000430516	1.84405	ENSG00000022840	RNF10	SCvsMM.MXE
ENSG00000022840_RNF10_chr12_+_120557545_120557682_120562944_120563070_120557281_120557466_120563331_120563623											11993	-0.101429	0.838287	-4.30242	4.07073e-05	0.00043295	1.83296	ENSG00000022840	RNF10	SCvsMM.MXE
ENSG00000022840_RNF10_chr12_+_120557545_120557682_120562944_120563070_120557281_120557466_120563346_120563623											11995	-0.173038	0.671426	-6.40196	5.65291e-09	6.19431e-07	10.2808	ENSG00000022840	RNF10	SCvsMM.MXE
ENSG00000022840_RNF10_chr12_+_120557545_120557682_120563331_120563623_120557281_120557466_120563809_120563943											11996	-0.0440427	0.507798	-2.31957	0.0224866	0.0494127	-3.93178	ENSG00000022840	RNF10	SCvsMM.MXE
ENSG00000022840_RNF10_chr12_+_120557545_120557682_120563346_120563623_120557281_120557466_120563809_120563943	12998	-0.0544934	0.515745	-3.49909	0.000671147	0.00274244	-1.22945	ENSG00000022840	RNF10	infectionvsHC.MXE
ENSG00000022840_RNF10_chr12_+_120560725_120560886_120557543_120557682_120562944_120563070	48791	-0.0698684	0.892482	-3.13638	0.00219525	0.0208399	-1.93694	ENSG00000022840	RNF10	infectionvsHC.SE
ENSG00000022840_RNF10_chr12_+_120560725_120560886_120562944_120563070_120557543_120557682_120563333_120563490	12999	-0.0780625	0.870355	-3.11078	0.00236785	0.00799528	-2.39913	ENSG00000022840	RNF10	infectionvsHC.MXE	11998	0.0113253	0.859	0.353726	0.724321	0.751513	-6.45669	ENSG00000022840	RNF10	SCvsMM.MXE
ENSG00000022840_RNF10_chr12_+_120560725_120560886_120562944_120563070_120557545_120557682_120563331_120563623	13000	-0.0174269	0.679045	-0.644613	0.520498	0.571293	-6.83713	ENSG00000022840	RNF10	infectionvsHC.MXE
ENSG00000022840_RNF10_chr12_+_120560725_120560886_120563809_120563943_120557545_120557682_120565071_120565189											12000	-0.0478861	0.513191	-2.2464	0.0269733	0.0565648	-4.08826	ENSG00000022840	RNF10	SCvsMM.MXE
[truncated: 48,854 more rows]
