# Supplementary material for: Integrating longitudinal clinical laboratory tests with targeted proteomic and transcriptomic analyses reveal the landscape of host responses in COVID-19
Source: Cell Discov. 2021 Jun 8;7:42. doi: 10.1038/s41421-021-00274-1 (PMC8185699; doi:10.1038/s41421-021-00274-1)
Supplement: Supplementary file 13 — Supplementary Table S12 [file 41421_2021_274_MOESM13_ESM.xlsx]

## Sheet: Sheet1
Table S12. Gene ontology analysis of alternatively spliced genes in COVID-19 and healthy donors.
Group	ID	Description	GeneRatio	BgRatio	pvalue	p.adjust	qvalue	geneID	Count
Infection vs Health control	GO:0016570	histone modification	31/430	454/18670	7.74003e-08	0.000211324	0.000182142	TRIP12/KANSL3/KANSL2/SIRT2/BRD4/BRD1/SKP1/SETD2/CAMK2D/SREBF1/WBP2/EHMT1/JMJD1C/LRRK2/USP3/UBE2B/EP400/ATF2/BAZ1A/HDAC4/HDAC5/KDM3A/BAP1/IL1B/NELFE/TP53/KMT2A/SATB1/KMT5B/KDM2A/NSD3	31
Infection vs Health control	GO:0006914	autophagy	32/430	496/18670	1.73651e-07	0.000211324	0.000182142	SIRT2/ATG16L2/SLC38A9/PRKAG1/OPTN/WIPI2/ATG16L1/PLK3/SREBF1/ATG4D/HERC1/LRRK2/MTMR3/SREBF2/VPS36/ATP6V1H/FEZ2/WIPI1/TBK1/CDC37/VCP/ATG9A/RMC1/HTT/CLN3/MFSD8/PLK2/ULK3/TP53/TAB2/PIKFYVE/TBC1D5	32
Infection vs Health control	GO:0061919	process utilizing autophagic mechanism	32/430	496/18670	1.73651e-07	0.000211324	0.000182142	SIRT2/ATG16L2/SLC38A9/PRKAG1/OPTN/WIPI2/ATG16L1/PLK3/SREBF1/ATG4D/HERC1/LRRK2/MTMR3/SREBF2/VPS36/ATP6V1H/FEZ2/WIPI1/TBK1/CDC37/VCP/ATG9A/RMC1/HTT/CLN3/MFSD8/PLK2/ULK3/TP53/TAB2/PIKFYVE/TBC1D5	32
Infection vs Health control	GO:0016569	covalent chromatin modification	31/430	474/18670	2.0179e-07	0.000211324	0.000182142	TRIP12/KANSL3/KANSL2/SIRT2/BRD4/BRD1/SKP1/SETD2/CAMK2D/SREBF1/WBP2/EHMT1/JMJD1C/LRRK2/USP3/UBE2B/EP400/ATF2/BAZ1A/HDAC4/HDAC5/KDM3A/BAP1/IL1B/NELFE/TP53/KMT2A/SATB1/KMT5B/KDM2A/NSD3	31
Infection vs Health control	GO:1903320	regulation of protein modification by small protein conjugation or removal	20/430	231/18670	4.33054e-07	0.00032356	0.000278878	TRIP12/SPOPL/GCLC/TNIP1/ITCH/UBE2I/UBE3A/ARNT/CUL3/ARRB2/LRRK2/OTUD4/FANCI/HDAC4/VCP/RELA/GPS2/N4BP1/MAPK9/TANK	20
Infection vs Health control	GO:0048193	Golgi vesicle transport	26/430	368/18670	4.63442e-07	0.00032356	0.000278878	GGA2/OPTN/ARFGAP2/KLC1/GGA1/DCTN2/CUL3/GOLGB1/MYO5A/ATP9B/LRRK2/WIPI1/CSNK1D/VCP/DYNC1H1/HTT/CD55/STX4/COG2/AP3D1/YIF1A/CCDC91/SEC31A/MACF1/RAB8B/SNAP23	26
Infection vs Health control	GO:0016236	macroautophagy	22/430	295/18670	1.46992e-06	0.000856032	0.00073782	ATG16L2/SLC38A9/PRKAG1/OPTN/WIPI2/ATG16L1/LRRK2/MTMR3/VPS36/ATP6V1H/FEZ2/WIPI1/TBK1/CDC37/VCP/ATG9A/HTT/CLN3/ULK3/TP53/PIKFYVE/TBC1D5	22
Infection vs Health control	GO:0042119	neutrophil activation	30/430	498/18670	1.76561e-06	0.000856032	0.00073782	RAP1B/YPEL5/SLC11A1/CPNE1/ASAH1/PDXK/ANPEP/PREX1/CD44/ADAM10/PTPRC/CRACR2A/ITGAX/PTPRJ/NAPRT/NFKB1/ATP8B4/CAB39/DDX3X/VCP/DYNC1H1/ACAA1/IMPDH2/LILRB3/MAN2B1/CD55/C1orf35/RAB18/CD53/SNAP23	30
Infection vs Health control	GO:0002446	neutrophil mediated immunity	30/430	499/18670	1.83917e-06	0.000856032	0.00073782	RAP1B/YPEL5/SLC11A1/CPNE1/ASAH1/PDXK/ANPEP/CD44/ADAM10/PTPRC/CRACR2A/ITGAX/PTPRJ/NAPRT/NFKB1/ATP8B4/CAB39/DDX3X/VCP/DYNC1H1/ACAA1/IMPDH2/LILRB3/MAN2B1/CD55/C1orf35/IRAK4/RAB18/CD53/SNAP23	30
Infection vs Health control	GO:0043312	neutrophil degranulation	29/430	485/18670	3.04855e-06	0.00124971	0.00107713	RAP1B/YPEL5/SLC11A1/CPNE1/ASAH1/PDXK/ANPEP/CD44/ADAM10/PTPRC/CRACR2A/ITGAX/PTPRJ/NAPRT/NFKB1/ATP8B4/CAB39/DDX3X/VCP/DYNC1H1/ACAA1/IMPDH2/LILRB3/MAN2B1/CD55/C1orf35/RAB18/CD53/SNAP23	29
Infection vs Health control	GO:0002283	neutrophil activation involved in immune response	29/430	488/18670	3.43942e-06	0.00124971	0.00107713	RAP1B/YPEL5/SLC11A1/CPNE1/ASAH1/PDXK/ANPEP/CD44/ADAM10/PTPRC/CRACR2A/ITGAX/PTPRJ/NAPRT/NFKB1/ATP8B4/CAB39/DDX3X/VCP/DYNC1H1/ACAA1/IMPDH2/LILRB3/MAN2B1/CD55/C1orf35/RAB18/CD53/SNAP23	29
Infection vs Health control	GO:1903008	organelle disassembly	12/430	101/18670	3.57998e-06	0.00124971	0.00107713	OPTN/WIPI2/KLC1/PLK3/SREBF1/SREBF2/WIPI1/CDC37/VCP/ATG9A/HTT/TP53	12
Infection vs Health control	GO:0090085	regulation of protein deubiquitination	5/430	12/18670	4.38828e-06	0.00129582	0.00111688	TNIP1/ITCH/OTUD4/VCP/TANK	5
Infection vs Health control	GO:0010256	endomembrane system organization	27/430	445/18670	5.12978e-06	0.00129582	0.00111688	SYNE1/SUN2/OPTN/STK25/PLK3/PTPRC/RAB2A/GOLGB1/MYO5A/LRRK2/VPS36/PLSCR1/DYM/ABCA1/ATP8B4/CSNK1D/ARFGEF1/OSBPL2/EMD/HTT/SCARB2/COG2/AP3D1/SEC31A/RAB18/PDCD6IP/BCAS3	27
Infection vs Health control	GO:0006913	nucleocytoplasmic transport	23/430	343/18670	5.13327e-06	0.00129582	0.00111688	THOC2/RANBP3/DDX19A/IPO4/PRKAG1/ZC3H11A/SETD2/MX2/XPO1/LRRK2/ARNTL/UPF3A/SRSF5/NUP88/TPR/STRADA/DDX39A/EMD/RPAIN/IL1B/ANP32A/TP53/YWHAE	23
Infection vs Health control	GO:0043161	proteasome-mediated ubiquitin-dependent protein catabolic process	26/430	419/18670	5.1446e-06	0.00129582	0.00111688	SPOPL/SIRT2/UBE2D3/GCLC/SKP1/ITCH/PLK3/UBE3A/PPP2R5C/CUL3/ARRB2/RNF216/LRRK2/UBE2B/ECPAS/ARNTL/CSNK1D/VCP/CCAR2/ANAPC5/PSMC4/PLK2/FBXL4/N4BP1/MAPK9/RNF19A	26
Infection vs Health control	GO:0007030	Golgi organization	14/430	142/18670	5.25877e-06	0.00129582	0.00111688	SYNE1/OPTN/STK25/PLK3/RAB2A/GOLGB1/LRRK2/DYM/ATP8B4/CSNK1D/ARFGEF1/HTT/COG2/BCAS3	14
Infection vs Health control	GO:0051169	nuclear transport	23/430	346/18670	5.92568e-06	0.00133574	0.00115129	THOC2/RANBP3/DDX19A/IPO4/PRKAG1/ZC3H11A/SETD2/MX2/XPO1/LRRK2/ARNTL/UPF3A/SRSF5/NUP88/TPR/STRADA/DDX39A/EMD/RPAIN/IL1B/ANP32A/TP53/YWHAE	23
Infection vs Health control	GO:0018205	peptidyl-lysine modification	25/430	397/18670	6.05852e-06	0.00133574	0.00115129	KANSL3/KANSL2/SIRT2/BRD4/BRD1/SETD2/UBE2I/ARNT/WBP2/EHMT1/EEF1AKMT2/EP400/ZMIZ1/ATF2/BAZ1A/HDAC4/KDM3A/NUP88/TPR/RELA/IL1B/NELFE/KMT2A/KMT5B/NSD3	25
Infection vs Health control	GO:0010498	proteasomal protein catabolic process	28/430	477/18670	6.40073e-06	0.00134063	0.0011555	SPOPL/SIRT2/UBE2D3/GCLC/SKP1/ITCH/PLK3/UBE3A/PPP2R5C/CUL3/ARRB2/USP25/RNF216/LRRK2/UBE2B/ECPAS/ARNTL/CSNK1D/VCP/CCAR2/ANAPC5/PSMC4/PLK2/FBXL4/N4BP1/MAPK9/RNF19A/HM13	28
Infection vs Health control	GO:0010506	regulation of autophagy	22/430	328/18670	8.19327e-06	0.00163436	0.00140867	SIRT2/SLC38A9/PRKAG1/OPTN/PLK3/SREBF1/HERC1/LRRK2/MTMR3/SREBF2/ATP6V1H/FEZ2/TBK1/CDC37/RMC1/HTT/MFSD8/PLK2/ULK3/TP53/TAB2/PIKFYVE	22
Infection vs Health control	GO:0031331	positive regulation of cellular catabolic process	23/430	362/18670	1.23612e-05	0.00230344	0.00198535	SIRT2/GCLC/OPTN/ITCH/PLK3/DXO/PTK2B/ARNT/LRRK2/GIGYF2/TBK1/CSNK1D/CDC37/VCP/HTT/HSF1/PSMC4/TNRC6A/IL1B/PLK2/TNRC6B/MAPK9/RNF19A	23
Infection vs Health control	GO:2001252	positive regulation of chromosome organization	15/430	174/18670	1.26472e-05	0.00230344	0.00198535	BRD4/SREBF1/CUL3/WBP2/LRRK2/ATR/TPR/ANAPC5/IL1B/NELFE/DDX11/TP53/NEK7/KMT2A/NSD3	15
Infection vs Health control	GO:0071496	cellular response to external stimulus	22/430	339/18670	1.37435e-05	0.00239881	0.00206755	GCLC/WIPI2/UPP1/SREBF1/PTPRC/TNFRSF1A/LRRK2/MTMR3/SREBF2/OPA1/NFKB1/WIPI1/HDAC4/P2RX4/RRP8/HSF1/RIPOR1/TNRC6A/IL1B/NMRAL1/TP53/NR4A2	22
Infection vs Health control	GO:0006611	protein export from nucleus	15/430	179/18670	1.77387e-05	0.0029723	0.00256185	THOC2/RANBP3/DDX19A/ZC3H11A/SETD2/XPO1/SRSF5/NUP88/TPR/STRADA/DDX39A/EMD/IL1B/TP53/YWHAE	15
Infection vs Health control	GO:0071375	cellular response to peptide hormone stimulus	21/430	321/18670	1.90939e-05	0.00300812	0.00259272	RAP1B/AGTRAP/GCLC/SREBF1/STAT5B/MYO5A/OPA1/INPP5K/ATP6V1H/PRKAR2A/NFKB1/HDAC5/SRSF5/APEX1/RELA/HSF1/IL1B/DENND4C/PCK2/RAB8B/NR4A2	21
Infection vs Health control	GO:0009896	positive regulation of catabolic process	25/430	425/18670	1.93887e-05	0.00300812	0.00259272	SIRT2/GCLC/OPTN/ITCH/GGA1/PLK3/DXO/PTK2B/ARNT/LRRK2/GIGYF2/TBK1/CSNK1D/CDC37/VCP/HTT/HSF1/PSMC4/TNRC6A/IL1B/EGLN2/PLK2/TNRC6B/MAPK9/RNF19A	25
Infection vs Health control	GO:0046825	regulation of protein export from nucleus	7/430	38/18670	2.22839e-05	0.00323915	0.00279185	SETD2/XPO1/TPR/EMD/IL1B/TP53/YWHAE	7
Infection vs Health control	GO:0010875	positive regulation of cholesterol efflux	5/430	16/18670	2.24243e-05	0.00323915	0.00279185	NR1H2/ABCA1/GPS2/PTCH1/ABCG1	5
Infection vs Health control	GO:0007033	vacuole organization	14/430	163/18670	2.55572e-05	0.00352119	0.00303494	ATG16L2/WIPI2/ATG16L1/LRRK2/MTMR3/FEZ2/WIPI1/ABCA1/ATG9A/SCARB2/CLN3/MFSD8/ULK3/PIKFYVE	14
Infection vs Health control	GO:0030522	intracellular receptor signaling pathway	19/430	278/18670	2.6058e-05	0.00352119	0.00303494	NR1H2/CYLD/ITCH/SREBF1/DDX17/UBE3A/ARNT/WBP2/ARRB2/NCOR1/DDX58/ARNTL/DDX5/KDM3A/RELA/GPS2/EGLN2/TAB2/NR4A2	19
Infection vs Health control	GO:0031056	regulation of histone modification	13/430	143/18670	2.72253e-05	0.00356396	0.0030718	TRIP12/BRD4/CAMK2D/SREBF1/WBP2/LRRK2/UBE2B/KDM3A/IL1B/NELFE/TP53/KMT2A/NSD3	13
Infection vs Health control	GO:1901653	cellular response to peptide	23/430	385/18670	3.27489e-05	0.00415712	0.00358305	RAP1B/AGTRAP/GCLC/SREBF1/STAT5B/MYO5A/OPA1/INPP5K/ATP6V1H/PRKAR2A/NFKB1/HDAC5/SRSF5/APEX1/RELA/HSF1/IL1B/DENND4C/PCK2/DDX11/TP53/RAB8B/NR4A2	23
Infection vs Health control	GO:0051403	stress-activated MAPK cascade	19/430	286/18670	3.84385e-05	0.00473585	0.00408186	CYLD/STK25/SKP1/ITCH/TRAF4/ZEB2/PTK2B/NCOR1/CCM2/NFKB1/STK3/GPS2/IL1B/MINK1/RELL2/SH2D3A/TAB2/MAPK9/IRAK4	19
Infection vs Health control	GO:2000058	regulation of ubiquitin-dependent protein catabolic process	13/430	149/18670	4.19846e-05	0.00502495	0.00433104	SIRT2/GCLC/PLK3/UBE3A/PTK2B/LRRK2/CSNK1D/VCP/CCAR2/PLK2/N4BP1/MAPK9/RNF19A	13
Infection vs Health control	GO:0051168	nuclear export	15/430	194/18670	4.54903e-05	0.00511583	0.00440937	THOC2/RANBP3/DDX19A/ZC3H11A/SETD2/XPO1/SRSF5/NUP88/TPR/STRADA/DDX39A/EMD/IL1B/TP53/YWHAE	15
Infection vs Health control	GO:0031098	stress-activated protein kinase signaling cascade	20/430	315/18670	4.58492e-05	0.00511583	0.00440937	CYLD/STK25/SKP1/ITCH/TRAF4/ZEB2/PTK2B/NCOR1/CCM2/NFKB1/STK3/STRADA/GPS2/IL1B/MINK1/RELL2/SH2D3A/TAB2/MAPK9/IRAK4	20
Infection vs Health control	GO:0015931	nucleobase-containing compound transport	17/430	241/18670	4.64077e-05	0.00511583	0.00440937	THOC2/DDX19A/SLC35A2/ZC3H11A/SETD2/MX2/SLC25A19/XPO1/UPF3A/SRSF5/NUP88/TPR/DDX39A/HSF1/SLC29A1/SLC33A1/SLC35A3	17
Infection vs Health control	GO:0000045	autophagosome assembly	10/430	93/18670	5.55909e-05	0.00597103	0.00514647	ATG16L2/WIPI2/ATG16L1/LRRK2/MTMR3/FEZ2/WIPI1/ATG9A/ULK3/PIKFYVE	10
Infection vs Health control	GO:0000422	autophagy of mitochondrion	9/430	76/18670	6.10226e-05	0.00623473	0.00537375	OPTN/WIPI2/SREBF1/SREBF2/WIPI1/CDC37/ATG9A/HTT/TP53	9
Infection vs Health control	GO:0061726	mitochondrion disassembly	9/430	76/18670	6.10226e-05	0.00623473	0.00537375	OPTN/WIPI2/SREBF1/SREBF2/WIPI1/CDC37/ATG9A/HTT/TP53	9
Infection vs Health control	GO:2000060	positive regulation of ubiquitin-dependent protein catabolic process	10/430	95/18670	6.67462e-05	0.0065257	0.00562454	SIRT2/GCLC/PLK3/PTK2B/LRRK2/CSNK1D/VCP/PLK2/MAPK9/RNF19A	10
Infection vs Health control	GO:1903322	positive regulation of protein modification by small protein conjugation or removal	12/430	135/18670	6.87492e-05	0.0065257	0.00562454	TNIP1/UBE2I/UBE3A/ARNT/CUL3/ARRB2/LRRK2/FANCI/HDAC4/VCP/MAPK9/TANK	12
Infection vs Health control	GO:0070646	protein modification by small protein removal	19/430	299/18670	6.99256e-05	0.0065257	0.00562454	COPS8/CYLD/TNIP1/ITCH/NLRP3/USP9X/ARRB2/USP25/RHOT1/USP3/DDX58/OTUD4/VCP/BAP1/PSMC4/RNF123/SHMT2/TP53/TANK	19
Infection vs Health control	GO:0010821	regulation of mitochondrion organization	14/430	179/18670	7.16352e-05	0.0065257	0.00562454	YWHAB/UBE2D3/OPTN/SREBF1/ARRB2/RHOT1/LRRK2/SREBF2/OPA1/CDC37/BAP1/HTT/TP53/YWHAE	14
Infection vs Health control	GO:1905037	autophagosome organization	10/430	96/18670	7.30023e-05	0.0065257	0.00562454	ATG16L2/WIPI2/ATG16L1/LRRK2/MTMR3/FEZ2/WIPI1/ATG9A/ULK3/PIKFYVE	10
Infection vs Health control	GO:0033157	regulation of intracellular protein transport	17/430	250/18670	7.32175e-05	0.0065257	0.00562454	YWHAB/UBE2D3/SETD2/PLK3/SREBF1/XPO1/LRRK2/SREBF2/INPP5K/TPR/EMD/BAP1/RIPOR1/IL1B/TP53/YWHAE/BCAS3	17
Infection vs Health control	GO:0042176	regulation of protein catabolic process	22/430	381/18670	7.99938e-05	0.00698113	0.00601708	SIRT2/GCLC/ITCH/GGA1/PLK3/UBE3A/PTK2B/XPO1/USP25/LRRK2/ARNTL/CSNK1D/VCP/CCAR2/RELA/PSMC4/IL1B/EGLN2/PLK2/N4BP1/MAPK9/RNF19A	22
Infection vs Health control	GO:0046827	positive regulation of protein export from nucleus	5/430	21/18670	9.49871e-05	0.00812043	0.00699905	TPR/EMD/IL1B/TP53/YWHAE	5
Infection vs Health control	GO:0032436	positive regulation of proteasomal ubiquitin-dependent protein catabolic process	9/430	81/18670	0.000100987	0.00828522	0.00714109	SIRT2/GCLC/PLK3/LRRK2/CSNK1D/VCP/PLK2/MAPK9/RNF19A	9
Infection vs Health control	GO:1902275	regulation of chromatin organization	14/430	185/18670	0.000102085	0.00828522	0.00714109	TRIP12/BRD4/CAMK2D/SREBF1/WBP2/LRRK2/UBE2B/KDM3A/TPR/IL1B/NELFE/TP53/KMT2A/NSD3	14
Infection vs Health control	GO:1903052	positive regulation of proteolysis involved in cellular protein catabolic process	11/430	120/18670	0.000104021	0.00828522	0.00714109	SIRT2/GCLC/PLK3/PTK2B/LRRK2/CSNK1D/VCP/PSMC4/PLK2/MAPK9/RNF19A	11
Infection vs Health control	GO:0016579	protein deubiquitination	18/430	283/18670	0.000106659	0.00828522	0.00714109	CYLD/TNIP1/ITCH/NLRP3/USP9X/ARRB2/USP25/RHOT1/USP3/DDX58/OTUD4/VCP/BAP1/PSMC4/RNF123/SHMT2/TP53/TANK	18
Infection vs Health control	GO:0060070	canonical Wnt signaling pathway	20/430	335/18670	0.000107024	0.00828522	0.00714109	CYLD/TLE3/CUL3/TMEM131L/LRRK2/UBE2B/CHD8/ARNTL/NFKB1/STK3/CSNK1D/DDX3X/VCP/CCAR2/PFDN5/SULF2/EMD/PSMC4/PORCN/NR4A2	20
Infection vs Health control	GO:1905954	positive regulation of lipid localization	9/430	82/18670	0.000111165	0.00828522	0.00714109	NR1H2/SREBF2/NFKB1/ABCA1/P2RX4/GPS2/IL1B/PTCH1/ABCG1	9
Infection vs Health control	GO:0015748	organophosphate ester transport	11/430	121/18670	0.0001121	0.00828522	0.00714109	SLC25A19/ATP9B/PLSCR1/ABCA1/ATP8B4/OSBPL2/SCARB2/PITPNM1/ABCG1/SLC37A4/SLC33A1	11
Infection vs Health control	GO:0030111	regulation of Wnt signaling pathway	21/430	363/18670	0.000112738	0.00828522	0.00714109	CYLD/ZEB2/TLE3/CUL3/TMEM131L/LRRK2/UBE2B/CHD8/ARNTL/NFKB1/STK3/CSNK1D/DDX3X/VCP/CCAR2/PFDN5/SULF2/EMD/PSMC4/MACF1/HMGXB4	21
Infection vs Health control	GO:0032434	regulation of proteasomal ubiquitin-dependent protein catabolic process	11/430	122/18670	0.000120708	0.00864825	0.00745398	SIRT2/GCLC/PLK3/LRRK2/CSNK1D/VCP/CCAR2/PLK2/N4BP1/MAPK9/RNF19A	11
Infection vs Health control	GO:0060828	regulation of canonical Wnt signaling pathway	18/430	286/18670	0.000121806	0.00864825	0.00745398	CYLD/TLE3/CUL3/TMEM131L/LRRK2/UBE2B/CHD8/ARNTL/NFKB1/STK3/CSNK1D/DDX3X/VCP/CCAR2/PFDN5/SULF2/EMD/PSMC4	18
Infection vs Health control	GO:1905269	positive regulation of chromatin organization	10/430	103/18670	0.00013237	0.00924163	0.00796542	BRD4/SREBF1/WBP2/LRRK2/TPR/IL1B/NELFE/TP53/KMT2A/NSD3	10
Infection vs Health control	GO:0045732	positive regulation of protein catabolic process	15/430	214/18670	0.000137746	0.00924788	0.00797081	SIRT2/GCLC/ITCH/GGA1/PLK3/PTK2B/LRRK2/CSNK1D/VCP/PSMC4/IL1B/EGLN2/PLK2/MAPK9/RNF19A	15
Infection vs Health control	GO:1903050	regulation of proteolysis involved in cellular protein catabolic process	15/430	214/18670	0.000137746	0.00924788	0.00797081	SIRT2/GCLC/PLK3/UBE3A/PTK2B/USP25/LRRK2/CSNK1D/VCP/CCAR2/PSMC4/PLK2/N4BP1/MAPK9/RNF19A	15
Infection vs Health control	GO:0042594	response to starvation	14/430	191/18670	0.000143201	0.00924788	0.00797081	WIPI2/UPP1/SREBF1/LRRK2/MTMR3/SREBF2/WIPI1/RRP8/RIPOR1/TNRC6A/PCK2/TP53/TBC1D5/BCAS3	14
Infection vs Health control	GO:0006892	post-Golgi vesicle-mediated transport	10/430	104/18670	0.000143498	0.00924788	0.00797081	GGA2/OPTN/GGA1/MYO5A/WIPI1/STX4/AP3D1/CCDC91/MACF1/SNAP23	10
Infection vs Health control	GO:1901800	positive regulation of proteasomal protein catabolic process	10/430	104/18670	0.000143498	0.00924788	0.00797081	SIRT2/GCLC/PLK3/LRRK2/CSNK1D/VCP/PSMC4/PLK2/MAPK9/RNF19A	10
Infection vs Health control	GO:0032373	positive regulation of sterol transport	5/430	23/18670	0.000151217	0.00945442	0.00814883	NR1H2/ABCA1/GPS2/PTCH1/ABCG1	5
Infection vs Health control	GO:0032376	positive regulation of cholesterol transport	5/430	23/18670	0.000151217	0.00945442	0.00814883	NR1H2/ABCA1/GPS2/PTCH1/ABCG1	5
Infection vs Health control	GO:1901617	organic hydroxy compound biosynthetic process	17/430	266/18670	0.00015559	0.00958483	0.00826123	MVD/ASAH1/PDXK/IP6K2/SREBF1/ZEB2/PTK2B/MYO5A/OSBPL9/SREBF2/NFKB1/OSBPL2/TM7SF2/IL1B/ABCG1/PCK2/NR4A2	17
Infection vs Health control	GO:0032479	regulation of type I interferon production	11/430	126/18670	0.000161	0.00977436	0.00842459	CYLD/ITCH/SETD2/RNF216/DDX58/NFKB1/TBK1/DDX3X/RELA/POLR1C/LRRFIP1	11
Infection vs Health control	GO:0031668	cellular response to extracellular stimulus	17/430	268/18670	0.000170153	0.0101825	0.00877633	WIPI2/UPP1/SREBF1/PTPRC/LRRK2/MTMR3/SREBF2/OPA1/WIPI1/P2RX4/RRP8/HSF1/RIPOR1/TNRC6A/NMRAL1/TP53/NR4A2	17
Infection vs Health control	GO:0032606	type I interferon production	11/430	128/18670	0.000185096	0.0108595	0.00935987	CYLD/ITCH/SETD2/RNF216/DDX58/NFKB1/TBK1/DDX3X/RELA/POLR1C/LRRFIP1	11
Infection vs Health control	GO:0006338	chromatin remodeling	15/430	220/18670	0.000186652	0.0108595	0.00935987	CHD4/SIRT2/PBRM1/NASP/SMCHD1/SMARCE1/CHD8/MIS18BP1/BAZ1A/HDAC4/HDAC5/TPR/SMARCC2/RRP8/SATB1	15
Infection vs Health control	GO:0042254	ribosome biogenesis	18/430	297/18670	0.000194762	0.0111761	0.00963279	BUD23/DDX47/FCF1/POP5/DDX17/XPO1/DDX18/METTL15/NUP88/DDX3X/DDX24/WDR46/RRP8/NGDN/IMP4/DDX51/NOL11/NOP16	18
Infection vs Health control	GO:0002221	pattern recognition receptor signaling pathway	14/430	197/18670	0.000197934	0.0112047	0.00965737	UBE2D3/CYLD/TNIP1/ITCH/ARRB2/DDX58/OTUD4/TBK1/CLEC7A/RELA/GPS2/TAB2/IRAK4/TANK	14
Infection vs Health control	GO:0051028	mRNA transport	12/430	152/18670	0.000212965	0.0118948	0.0102522	THOC2/DDX19A/ZC3H11A/SETD2/MX2/XPO1/UPF3A/SRSF5/NUP88/TPR/DDX39A/HSF1	12
Infection vs Health control	GO:0015711	organic anion transport	25/430	495/18670	0.000221413	0.0122039	0.0105186	SLC11A1/SLC38A9/SLC35A2/SLC38A7/SLC4A7/SLC25A19/NCOR1/ATP9B/SLC6A6/PLSCR1/SLCO3A1/ABCA1/ATP8B4/P2RX4/OSBPL2/IL1B/SCARB2/CLN3/SLC5A6/SLC2A6/PITPNM1/ABCG1/SLC37A4/SLC33A1/SLC35A3	25
Infection vs Health control	GO:0031058	positive regulation of histone modification	9/430	90/18670	0.000227907	0.0123454	0.0106406	BRD4/SREBF1/WBP2/LRRK2/IL1B/NELFE/TP53/KMT2A/NSD3	9
Infection vs Health control	GO:0009299	mRNA transcription	5/430	25/18670	0.000229875	0.0123454	0.0106406	SREBF1/ARNT/DDX5/HSF1/TP53	5
Infection vs Health control	GO:1903747	regulation of establishment of protein localization to mitochondrion	8/430	72/18670	0.000244668	0.0129298	0.0111443	YWHAB/UBE2D3/SREBF1/LRRK2/SREBF2/BAP1/TP53/YWHAE	8
Infection vs Health control	GO:0010874	regulation of cholesterol efflux	6/430	39/18670	0.000246929	0.0129298	0.0111443	NR1H2/SREBF2/ABCA1/GPS2/PTCH1/ABCG1	6
Infection vs Health control	GO:0031667	response to nutrient levels	25/430	499/18670	0.000250076	0.0129329	0.011147	SIRT2/GCLC/WIPI2/UPP1/SREBF1/LRRK2/MTMR3/SREBF2/OPA1/SLC8A1/WIPI1/ABCA1/P2RX4/ATG9A/RRP8/RELA/HSF1/RIPOR1/TNRC6A/IL1B/NMRAL1/PCK2/TP53/TBC1D5/BCAS3	25
Infection vs Health control	GO:0061136	regulation of proteasomal protein catabolic process	13/430	183/18670	0.000332987	0.0170107	0.0146617	SIRT2/GCLC/PLK3/USP25/LRRK2/CSNK1D/VCP/CCAR2/PSMC4/PLK2/N4BP1/MAPK9/RNF19A	13
Infection vs Health control	GO:0051650	establishment of vesicle localization	13/430	184/18670	0.000350977	0.0175188	0.0150995	ARFGAP2/DCTN2/CUL3/MYO5A/LRRK2/WIPI1/CSNK1D/DYNC1H1/HTT/CLN3/AP3D1/SEC31A/SNAP23	13
Infection vs Health control	GO:0010822	positive regulation of mitochondrion organization	10/430	116/18670	0.000351295	0.0175188	0.0150995	YWHAB/UBE2D3/OPTN/SREBF2/OPA1/CDC37/BAP1/HTT/TP53/YWHAE	10
Infection vs Health control	GO:1903146	regulation of autophagy of mitochondrion	6/430	42/18670	0.000374579	0.0184601	0.0159109	OPTN/SREBF1/SREBF2/CDC37/HTT/TP53	6
Infection vs Health control	GO:0032481	positive regulation of type I interferon production	8/430	77/18670	0.000389243	0.0188327	0.016232	SETD2/DDX58/NFKB1/TBK1/DDX3X/RELA/POLR1C/LRRFIP1	8
Infection vs Health control	GO:0033044	regulation of chromosome organization	19/430	342/18670	0.000392432	0.0188327	0.016232	TRIP12/BRD4/CAMK2D/SREBF1/CUL3/WBP2/LRRK2/UBE2B/ATR/KDM3A/TPR/ANAPC5/IL1B/NELFE/DDX11/TP53/NEK7/KMT2A/NSD3	19
Infection vs Health control	GO:0032386	regulation of intracellular transport	20/430	370/18670	0.000395625	0.0188327	0.016232	YWHAB/UBE2D3/SETD2/MX2/PLK3/SREBF1/XPO1/RHOT1/LRRK2/SREBF2/INPP5K/TPR/DYNC1H1/EMD/BAP1/RIPOR1/IL1B/TP53/YWHAE/BCAS3	20
Infection vs Health control	GO:1903364	positive regulation of cellular protein catabolic process	11/430	140/18670	0.000403374	0.0188653	0.0162601	SIRT2/GCLC/PLK3/PTK2B/LRRK2/CSNK1D/VCP/PSMC4/PLK2/MAPK9/RNF19A	11
Infection vs Health control	GO:0010885	regulation of cholesterol storage	4/430	16/18670	0.000405318	0.0188653	0.0162601	NR1H2/SREBF2/ABCA1/ABCG1	4
Infection vs Health control	GO:0031669	cellular response to nutrient levels	15/430	237/18670	0.000414825	0.0190956	0.0164587	WIPI2/UPP1/SREBF1/LRRK2/MTMR3/SREBF2/OPA1/WIPI1/P2RX4/RRP8/HSF1/RIPOR1/TNRC6A/NMRAL1/TP53	15
Infection vs Health control	GO:0051656	establishment of organelle localization	21/430	401/18670	0.000433935	0.0197582	0.0170297	SUN2/STK25/ARFGAP2/DCTN2/CUL3/XPO1/MYO5A/RHOT1/LRRK2/UBE2B/OPA1/WIPI1/CSNK1D/NUP88/DYNC1H1/HTT/RIPOR1/CLN3/AP3D1/SEC31A/SNAP23	21
Infection vs Health control	GO:0006364	rRNA processing	14/430	214/18670	0.000460658	0.0204473	0.0176236	BUD23/DDX47/FCF1/POP5/DDX17/DDX18/METTL15/DDX24/WDR46/RRP8/NGDN/IMP4/DDX51/NOL11	14
Infection vs Health control	GO:0007254	JNK cascade	14/430	214/18670	0.000460658	0.0204473	0.0176236	CYLD/ITCH/TRAF4/ZEB2/PTK2B/NCOR1/STK3/GPS2/IL1B/MINK1/SH2D3A/TAB2/MAPK9/IRAK4	14
Infection vs Health control	GO:1900034	regulation of cellular response to heat	8/430	79/18670	0.000463712	0.0204473	0.0176236	CAMK2D/ATR/NUP88/TPR/CCAR2/HSF1/HSPH1/YWHAE	8
Infection vs Health control	GO:0032370	positive regulation of lipid transport	7/430	61/18670	0.000488806	0.0213293	0.0183838	NR1H2/ABCA1/P2RX4/GPS2/IL1B/PTCH1/ABCG1	7
Infection vs Health control	GO:0018027	peptidyl-lysine dimethylation	4/430	17/18670	0.000520441	0.0224755	0.0193718	SETD2/EHMT1/EEF1AKMT2/KDM3A	4
Infection vs Health control	GO:0032374	regulation of cholesterol transport	7/430	62/18670	0.000540272	0.0230939	0.0199047	NR1H2/SREBF2/NFKB1/ABCA1/GPS2/PTCH1/ABCG1	7
Infection vs Health control	GO:1902930	regulation of alcohol biosynthetic process	8/430	81/18670	0.000549339	0.0232086	0.0200036	MVD/SREBF1/PTK2B/SREBF2/NFKB1/TM7SF2/IL1B/ABCG1	8
Infection vs Health control	GO:1903039	positive regulation of leukocyte cell-cell adhesion	14/430	218/18670	0.000554036	0.0232086	0.0200036	CYLD/FAM49B/NLRP3/CD44/PTPRC/SKAP1/CD6/ZMIZ1/ZBTB16/RELA/CD55/IL1B/AP3D1/HSPH1	14
Infection vs Health control	GO:0010743	regulation of macrophage derived foam cell differentiation	5/430	30/18670	0.000560887	0.0232629	0.0200505	NR1H2/NFKB1/ABCA1/ABCG1/MAPK9	5
Infection vs Health control	GO:0030098	lymphocyte differentiation	19/430	353/18670	0.000577906	0.0236754	0.020406	CYLD/NLRP3/PREX1/PTPRC/PTK2B/TMEM131L/IKZF1/PTPRJ/ZMIZ1/ZBTB16/HDAC4/HDAC5/LFNG/ITK/GPS2/AP3D1/TP53/SATB1/CD79B	19
Infection vs Health control	GO:0090068	positive regulation of cell cycle process	17/430	298/18670	0.000582135	0.0236754	0.020406	SIRT2/BRD4/PLK3/SVIL/CUL3/UBE2B/RAB11FIP4/DDX3X/TPR/DYNC1H1/RRP8/ANAPC5/APEX1/IL1B/PLK2/DDX11/TP53	17
Infection vs Health control	GO:0032371	regulation of sterol transport	7/430	63/18670	0.000595956	0.0240044	0.0206896	NR1H2/SREBF2/NFKB1/ABCA1/GPS2/PTCH1/ABCG1	7
Infection vs Health control	GO:0016241	regulation of macroautophagy	12/430	171/18670	0.00062302	0.0248263	0.0213979	SLC38A9/PRKAG1/OPTN/LRRK2/MTMR3/ATP6V1H/FEZ2/TBK1/CDC37/HTT/TP53/PIKFYVE	12
Infection vs Health control	GO:0032368	regulation of lipid transport	10/430	125/18670	0.000636242	0.0248263	0.0213979	NR1H2/NCOR1/SREBF2/NFKB1/ABCA1/P2RX4/GPS2/IL1B/PTCH1/ABCG1	10
Infection vs Health control	GO:1903362	regulation of cellular protein catabolic process	15/430	247/18670	0.000638248	0.0248263	0.0213979	SIRT2/GCLC/PLK3/UBE3A/PTK2B/USP25/LRRK2/CSNK1D/VCP/CCAR2/PSMC4/PLK2/N4BP1/MAPK9/RNF19A	15
Infection vs Health control	GO:0051236	establishment of RNA localization	13/430	196/18670	0.000640067	0.0248263	0.0213979	THOC2/DDX19A/ZC3H11A/SETD2/MX2/XPO1/ATR/UPF3A/SRSF5/NUP88/TPR/DDX39A/HSF1	13
Infection vs Health control	GO:0010878	cholesterol storage	4/430	18/18670	0.00065704	0.0252508	0.0217639	NR1H2/SREBF2/ABCA1/ABCG1	4
Infection vs Health control	GO:0009267	cellular response to starvation	11/430	149/18670	0.000682845	0.026004	0.022413	WIPI2/UPP1/SREBF1/LRRK2/MTMR3/SREBF2/WIPI1/RRP8/RIPOR1/TNRC6A/TP53	11
Infection vs Health control	GO:0061614	pri-miRNA transcription by RNA polymerase II	6/430	47/18670	0.000695971	0.0262651	0.022638	SREBF1/SREBF2/HDAC4/DDX5/RELA/TP53	6
Infection vs Health control	GO:0007265	Ras protein signal transduction	22/430	448/18670	0.000756244	0.0280348	0.0241634	RAP1B/KSR1/PREX1/RAB2A/CUL3/RHOT1/CCDC125/ABCA1/SPATA13/BRAP/ARFGEF1/RASGRP4/RGL2/MYO9B/RIPOR1/CYTH2/ARHGEF40/PLK2/IFT27/TP53/RAB8B/RAB18	22
Infection vs Health control	GO:0016072	rRNA metabolic process	14/430	225/18670	0.00075625	0.0280348	0.0241634	BUD23/DDX47/FCF1/POP5/DDX17/DDX18/METTL15/DDX24/WDR46/RRP8/NGDN/IMP4/DDX51/NOL11	14
Infection vs Health control	GO:0090316	positive regulation of intracellular protein transport	12/430	176/18670	0.000803751	0.0295343	0.0254558	YWHAB/UBE2D3/PLK3/SREBF2/TPR/EMD/BAP1/RIPOR1/IL1B/TP53/YWHAE/BCAS3	12
Infection vs Health control	GO:0051648	vesicle localization	13/430	202/18670	0.000847455	0.0308695	0.0266066	ARFGAP2/DCTN2/CUL3/MYO5A/LRRK2/WIPI1/CSNK1D/DYNC1H1/HTT/CLN3/AP3D1/SEC31A/SNAP23	13
Infection vs Health control	GO:0061912	selective autophagy	6/430	49/18670	0.000872002	0.0314367	0.0270955	OPTN/WIPI2/TBK1/CDC37/HTT/TP53	6
Infection vs Health control	GO:0070536	protein K63-linked deubiquitination	5/430	33/18670	0.000882668	0.0314367	0.0270955	CYLD/USP25/OTUD4/VCP/SHMT2	5
Infection vs Health control	GO:0043470	regulation of carbohydrate catabolic process	8/430	87/18670	0.00088554	0.0314367	0.0270955	PRKAG1/ARNT/HDAC4/NUP88/TPR/SCARB2/SLC2A6/TP53	8
Infection vs Health control	GO:0030183	B cell differentiation	10/430	131/18670	0.000916082	0.0319789	0.0275628	CYLD/PTPRC/PTK2B/PTPRJ/HDAC4/HDAC5/LFNG/GPS2/TP53/CD79B	10
Infection vs Health control	GO:1902850	microtubule cytoskeleton organization involved in mitosis	10/430	131/18670	0.000916082	0.0319789	0.0275628	SUN2/SETD2/DCTN2/CEP192/VCP/TPR/DYNC1H1/HTT/PLK2/STAG2	10
Infection vs Health control	GO:0030177	positive regulation of Wnt signaling pathway	12/430	179/18670	0.000931835	0.03226	0.0278051	ZEB2/LRRK2/UBE2B/ARNTL/NFKB1/CSNK1D/DDX3X/VCP/CCAR2/SULF2/PSMC4/MACF1	12
Infection vs Health control	GO:0006767	water-soluble vitamin metabolic process	8/430	88/18670	0.000954897	0.0327874	0.0282597	GCLC/ABCD4/PDXK/SLC25A19/LMBRD1/SLC5A6/SHMT2/VNN2	8
Infection vs Health control	GO:0051235	maintenance of location	17/430	315/18670	0.00107576	0.0366371	0.0315777	YWHAB/NR1H2/SYNE1/SUN2/SKP1/CAMK2D/PTPRC/PTK2B/MYO5A/SREBF2/SLC8A1/NFKB1/ABCA1/HTT/IL1B/AP3D1/ABCG1	17
Infection vs Health control	GO:0006766	vitamin metabolic process	10/430	134/18670	0.0010899	0.0368191	0.0317346	GCLC/ABCD4/PDXK/SLC25A19/LMBRD1/NFKB1/IL1B/SLC5A6/SHMT2/VNN2	10
Infection vs Health control	GO:0007623	circadian rhythm	13/430	208/18670	0.00110855	0.0371496	0.0320195	SREBF1/UBE3A/USP9X/NCOR1/ARNTL/CSNK1D/CCAR2/IMPDH2/BHLHE40/TP53/KMT2A/MAPK9/KDM2A	13
Infection vs Health control	GO:0070988	demethylation	7/430	70/18670	0.00112524	0.0374098	0.0322437	USP9X/JMJD1C/UBE2B/OTUD4/KDM3A/APEX1/KDM2A	7
Infection vs Health control	GO:0015918	sterol transport	9/430	112/18670	0.00113839	0.0375488	0.0323636	NR1H2/OSBPL9/SREBF2/NFKB1/ABCA1/OSBPL2/GPS2/PTCH1/ABCG1	9
Infection vs Health control	GO:0071108	protein K48-linked deubiquitination	5/430	35/18670	0.00116264	0.0380491	0.0327947	CYLD/USP9X/USP25/OTUD4/BAP1	5
Infection vs Health control	GO:0015914	phospholipid transport	8/430	91/18670	0.00118942	0.0386194	0.0332863	ATP9B/PLSCR1/ABCA1/ATP8B4/OSBPL2/SCARB2/PITPNM1/ABCG1	8
Infection vs Health control	GO:0071216	cellular response to biotic stimulus	14/430	236/18670	0.0011985	0.0386194	0.0332863	SIRT2/NR1H2/NLRP3/SGMS1/CD6/NFKB1/ABCA1/HDAC5/CLEC7A/RELA/HSF1/CD55/IL1B/TP53	14
Infection vs Health control	GO:2000114	regulation of establishment of cell polarity	4/430	21/18670	0.00121675	0.0389081	0.0335351	RAP1B/PTK2B/ARFGEF1/BCAS3	4
Infection vs Health control	GO:0098656	anion transmembrane transport	16/430	291/18670	0.0012318	0.0390135	0.0336259	SLC9A8/SLC38A9/SLC35A2/SLC38A7/SLC4A7/SLC9A6/BEST1/SLC25A19/SLC20A1/SLC6A6/ABCA1/SLC25A3/SLC12A4/SLC5A6/SLC37A4/SLC35A3	16
Infection vs Health control	GO:0043122	regulation of I-kappaB kinase/NF-kappaB signaling	14/430	237/18670	0.0012477	0.0390135	0.0336259	BRD4/OPTN/TNIP1/CPNE1/UBE2I/SLC20A1/TNFRSF1A/TBK1/RELA/IL1B/PLK2/TAB2/IRAK4/TANK	14
Infection vs Health control	GO:2001233	regulation of apoptotic signaling pathway	20/430	406/18670	0.00124798	0.0390135	0.0336259	YWHAB/CYLD/GCLC/CD44/PTPRC/SGMS1/ARRB2/LRRK2/OPA1/STK3/DDX3X/CCAR2/HTT/RELA/STX4/IL1B/TP53/MAPK9/NR4A2/YWHAE	20
Infection vs Health control	GO:0043434	response to peptide hormone	21/430	436/18670	0.00125934	0.0390769	0.0336806	RAP1B/AGTRAP/GCLC/SREBF1/STAT5B/MYO5A/OPA1/INPP5K/ATP6V1H/PRKAR2A/NFKB1/HDAC5/SRSF5/APEX1/RELA/HSF1/IL1B/DENND4C/PCK2/RAB8B/NR4A2	21
Infection vs Health control	GO:0042752	regulation of circadian rhythm	9/430	114/18670	0.00129005	0.0391734	0.0337638	UBE3A/USP9X/ARNTL/CSNK1D/CCAR2/BHLHE40/TP53/MAPK9/KDM2A	9
Infection vs Health control	GO:0015809	arginine transport	3/430	10/18670	0.0012905	0.0391734	0.0337638	SLC11A1/SLC38A9/CLN3	3
Infection vs Health control	GO:0018026	peptidyl-lysine monomethylation	3/430	10/18670	0.0012905	0.0391734	0.0337638	SETD2/EHMT1/EEF1AKMT2	3
Infection vs Health control	GO:0010742	macrophage derived foam cell differentiation	5/430	36/18670	0.00132495	0.0394551	0.0340066	NR1H2/NFKB1/ABCA1/ABCG1/MAPK9	5
Infection vs Health control	GO:0090077	foam cell differentiation	5/430	36/18670	0.00132495	0.0394551	0.0340066	NR1H2/NFKB1/ABCA1/ABCG1/MAPK9	5
Infection vs Health control	GO:0022613	ribonucleoprotein complex biogenesis	22/430	468/18670	0.00132804	0.0394551	0.0340066	BUD23/EIF3L/DDX47/FCF1/POP5/DDX17/XPO1/DDX18/ATR/ZRSR2/METTL15/SRSF5/NUP88/DDX3X/DDX24/WDR46/RRP8/NGDN/IMP4/DDX51/NOL11/NOP16	22
Infection vs Health control	GO:0006476	protein deacetylation	8/430	93/18670	0.00136975	0.0404077	0.0348276	SIRT2/CAMK2D/SREBF1/LRRK2/HDAC4/HDAC5/CCAR2/TP53	8
Infection vs Health control	GO:1903311	regulation of mRNA metabolic process	17/430	324/18670	0.00145766	0.0424815	0.0366151	YWHAB/SLC11A1/DDX17/SON/WTAP/XPO1/GIGYF2/DDX5/SRSF5/APEX1/HSF1/CIRBP/PSMC4/TNRC6A/NELFE/ANP32A/TNRC6B	17
Infection vs Health control	GO:0033233	regulation of protein sumoylation	4/430	22/18670	0.00146033	0.0424815	0.0366151	UBE2I/ARNT/HDAC4/RELA	4
Infection vs Health control	GO:0032869	cellular response to insulin stimulus	13/430	216/18670	0.00155823	0.0450167	0.0388002	GCLC/SREBF1/MYO5A/OPA1/INPP5K/ATP6V1H/HDAC5/SRSF5/RELA/IL1B/DENND4C/PCK2/RAB8B	13
Infection vs Health control	GO:0050810	regulation of steroid biosynthetic process	8/430	95/18670	0.00157116	0.0450794	0.0388542	MVD/ASAH1/SREBF1/SREBF2/NFKB1/TM7SF2/IL1B/ABCG1	8
Infection vs Health control	GO:0051054	positive regulation of DNA metabolic process	12/430	191/18670	0.00162648	0.0463492	0.0399487	SMCHD1/PTPRC/PTK2B/USP9X/ARRB2/UBE2B/OTUD4/ATR/HSF1/MMS19/DDX11/NEK7	12
Infection vs Health control	GO:0019058	viral life cycle	17/430	328/18670	0.00166101	0.0470132	0.040521	TRIM26/ATG16L2/TNIP1/ITCH/ATG16L1/ANPEP/XPO1/PLSCR1/INPP5K/DDX5/NUP88/DDX3X/VCP/TPR/CD55/SCARB2/PDCD6IP	17
Infection vs Health control	GO:0045862	positive regulation of proteolysis	18/430	358/18670	0.00171905	0.0483294	0.0416555	SIRT2/GCLC/TNIP1/NLRP3/PLK3/PTK2B/LRRK2/CSNK1D/DDX3X/VCP/CLEC7A/HSF1/PSMC4/IL1B/PLK2/MAPK9/RNF19A/TANK	18
Infection vs Health control	GO:1903429	regulation of cell maturation	4/430	23/18670	0.00173594	0.0483883	0.0417062	SIRT2/LRRK2/OPA1/CLEC7A	4
Infection vs Health control	GO:0033235	positive regulation of protein sumoylation	3/430	11/18670	0.00174424	0.0483883	0.0417062	UBE2I/ARNT/HDAC4	3
Infection vs Health control	GO:0050657	nucleic acid transport	12/430	193/18670	0.00177576	0.0486188	0.0419048	THOC2/DDX19A/ZC3H11A/SETD2/MX2/XPO1/UPF3A/SRSF5/NUP88/TPR/DDX39A/HSF1	12
Infection vs Health control	GO:0050658	RNA transport	12/430	193/18670	0.00177576	0.0486188	0.0419048	THOC2/DDX19A/ZC3H11A/SETD2/MX2/XPO1/UPF3A/SRSF5/NUP88/TPR/DDX39A/HSF1	12
Infection vs Health control	GO:0045787	positive regulation of cell cycle	19/430	389/18670	0.00180338	0.0490542	0.0422801	SIRT2/BRD4/PLK3/SVIL/CUL3/UBE2B/RAB11FIP4/LFNG/DDX3X/TPR/DYNC1H1/RRP8/ANAPC5/APEX1/HSF1/IL1B/PLK2/DDX11/TP53	19
Infection vs Health control	GO:1901264	carbohydrate derivative transport	7/430	76/18670	0.00182426	0.0493022	0.0424938	SLC35A2/SLC25A19/ABCG1/SLC29A1/SLC37A4/SLC33A1/SLC35A3	7
Infection vs Health control	GO:1902115	regulation of organelle assembly	12/430	194/18670	0.00185452	0.0497987	0.0429218	CYLD/LRRK2/MTMR3/FEZ2/TPR/DYNC1H1/HTT/PLK2/STAG2/MAPK9/PIKFYVE/PDCD6IP	12
Infection vs Health control	GO:0016607	nuclear speck	26/440	397/19717	1.09449e-06	0.000529731	0.000418209	TRIP12/THOC2/BRD2/BRD1/CCNL1/DDX17/SON/WTAP/POMP/RBM39/EP400/ZMIZ1/DGKZ/ZBTB16/HDAC5/SRSF5/CLK3/DDX3X/DDX39A/TEPSIN/APEX1/UNC45A/EFTUD2/DDX46/FBXL4/NR4A2	26
Infection vs Health control	GO:0031301	integral component of organelle membrane	23/440	350/19717	4.32707e-06	0.000853275	0.000673638	SUN2/SLC38A9/PIGT/SLC35A2/PPOX/SLC25A19/SGMS1/RHOT1/RRBP1/SLC37A3/SREBF2/P2RX4/LFNG/PISD/SLC25A3/TM7SF2/CLN3/YIF1A/SPG7/PORCN/SLC37A4/SLC35A3/HM13	23
Infection vs Health control	GO:0031984	organelle subcompartment	24/440	380/19717	5.2889e-06	0.000853275	0.000673638	GGA2/M6PR/OPTN/ARFGAP2/PLK3/ADAM10/SGMS1/ARAP1/GOLGB1/ATP9B/LRRK2/INPP5K/WIPI1/ATG9A/ARFGEF1/SULF2/EMD/TEPSIN/STX4/COG2/CLN3/PITPNM1/CCDC91/RAB18	24
Infection vs Health control	GO:0031300	intrinsic component of organelle membrane	23/440	381/19717	1.71661e-05	0.0016699	0.00131834	SUN2/SLC38A9/PIGT/SLC35A2/PPOX/SLC25A19/SGMS1/RHOT1/RRBP1/SLC37A3/SREBF2/P2RX4/LFNG/PISD/SLC25A3/TM7SF2/CLN3/YIF1A/SPG7/PORCN/SLC37A4/SLC35A3/HM13	23
Infection vs Health control	GO:0005774	vacuolar membrane	24/440	412/19717	2.02618e-05	0.0016699	0.00131834	RAP1B/YWHAB/M6PR/ATG16L2/SLC38A9/ABCD4/CPNE1/ATG16L1/ANPEP/BORCS8/RAB2A/LMBRD1/ATP6V1H/SLC39A11/WIPI1/P2RX4/RMC1/MAN2B1/SCARB2/CLN3/AP3D1/SLC12A4/MFSD8/SLC2A6	24
Infection vs Health control	GO:0098791	Golgi apparatus subcompartment	22/440	359/19717	2.07589e-05	0.0016699	0.00131834	GGA2/M6PR/OPTN/ARFGAP2/PLK3/ADAM10/SGMS1/ARAP1/GOLGB1/ATP9B/LRRK2/INPP5K/WIPI1/ATG9A/ARFGEF1/SULF2/TEPSIN/STX4/COG2/CLN3/PITPNM1/CCDC91	22
Infection vs Health control	GO:0005802	trans-Golgi network	17/440	236/19717	2.41515e-05	0.0016699	0.00131834	GGA2/M6PR/OPTN/ARFGAP2/ADAM10/ARAP1/ATP9B/LRRK2/INPP5K/WIPI1/ATG9A/ARFGEF1/TEPSIN/STX4/COG2/CLN3/CCDC91	17
Infection vs Health control	GO:0000790	nuclear chromatin	22/440	376/19717	4.18161e-05	0.00252987	0.00199727	CHD4/SIRT2/PBRM1/IPO4/NASP/ZEB2/SMARCE1/WBP2/NCOR1/USP3/IKZF1/UBE2B/EP400/BAZ1A/PHF12/SMARCC2/CCAR2/RELA/DDX11/TP53/SATB1/HMGXB4	22
Infection vs Health control	GO:0016605	PML body	10/440	99/19717	7.33266e-05	0.00394334	0.00311317	UBN1/UBE2I/ARNTL/ATR/ZBTB16/HSF1/RPAIN/TP53/SATB1/N4BP1	10
Infection vs Health control	GO:0005819	spindle	20/440	347/19717	0.000113681	0.00550215	0.0043438	YPEL5/SIRT2/CYLD/PLK3/ANXA11/CUL3/BOD1L1/NCOR1/RAB11FIP4/EML4/CSNK1D/TPR/EMD/HSF1/MMS19/NUBP2/PLK2/DDX11/NEK7/STAG2	20
Infection vs Health control	GO:0030496	midbody	13/440	173/19717	0.000141732	0.00623619	0.00492331	YPEL5/SIRT2/CYLD/TTC19/SVIL/ANXA11/USP3/RAB11FIP4/MICAL1/PTCH1/PITPNM1/DDX11/PDCD6IP	13
Infection vs Health control	GO:0010008	endosome membrane	24/440	479/19717	0.000210592	0.00849387	0.00670569	GGA2/SLC11A1/UBE2D3/SUN2/SLC38A9/OPTN/ITCH/GGA1/SLC9A6/OSBPL9/RAB11FIP4/VPS36/WIPI1/TBK1/ATG9A/RMC1/SCARB2/AP3D1/TAB2/ACAP2/IRAK4/RAB8B/PIKFYVE/TBC1D5	24
Infection vs Health control	GO:0005776	autophagosome	9/440	93/19717	0.000232164	0.00864366	0.00682394	ATG16L2/OPTN/ATG16L1/LRRK2/WIPI1/ATG9A/HTT/CLN3/TBC1D5	9
Infection vs Health control	GO:0030135	coated vesicle	17/440	289/19717	0.000288052	0.00995838	0.00786188	GGA2/CLINT1/M6PR/ARFGAP2/NECAP1/SREBF1/LMBRD1/SREBF2/ECPAS/GPR107/WIPI1/TEPSIN/SCARB2/YIF1A/SEC31A/RAB8B/TBC1D5	17
Infection vs Health control	GO:1904949	ATPase complex	8/440	80/19717	0.000410787	0.0128571	0.0101503	CHD4/PBRM1/SMARCE1/EP400/BAZ1A/VCP/SMARCC2/HMGXB4	8
Infection vs Health control	GO:0098852	lytic vacuole membrane	19/440	355/19717	0.000425027	0.0128571	0.0101503	RAP1B/M6PR/SLC38A9/ABCD4/CPNE1/ANPEP/BORCS8/RAB2A/LMBRD1/ATP6V1H/SLC39A11/P2RX4/RMC1/SCARB2/CLN3/AP3D1/SLC12A4/MFSD8/SLC2A6	19
Infection vs Health control	GO:0030139	endocytic vesicle	17/440	303/19717	0.000495941	0.0141197	0.0111472	SLC11A1/CAMK2D/ANXA11/LMBRD1/ARRB2/ECPAS/RAB11FIP4/SH3KBP1/ABCA1/STX4/SCARB2/PTCH1/RAB8B/HSPH1/SNAP23/FMNL1/TBC1D5	17
Infection vs Health control	GO:0000407	phagophore assembly site	5/440	32/19717	0.000662512	0.0171131	0.0135103	WIPI2/ATG16L1/WIPI1/ATG9A/ULK3	5
Infection vs Health control	GO:0005770	late endosome	15/440	256/19717	0.000671794	0.0171131	0.0135103	M6PR/SLC11A1/SLC38A9/SLC9A6/MYO5A/OSBPL9/LRRK2/ECPAS/VPS36/ATG9A/RMC1/HTT/SCARB2/CLN3/PIKFYVE	15
Infection vs Health control	GO:0000118	histone deacetylase complex	7/440	70/19717	0.00093846	0.0219377	0.0173192	CHD4/PHF21A/NCOR1/EP400/HDAC4/HDAC5/PHF12	7
Infection vs Health control	GO:0042581	specific granule	11/440	160/19717	0.0009547	0.0219377	0.0173192	PDXK/ANXA11/ADAM10/CRACR2A/PTPRJ/NFKB1/ATP8B4/ACAA1/STX4/CD53/SNAP23	11
Infection vs Health control	GO:0005765	lysosomal membrane	18/440	354/19717	0.00107535	0.0219377	0.0173192	RAP1B/M6PR/SLC38A9/ABCD4/CPNE1/ANPEP/BORCS8/RAB2A/LMBRD1/ATP6V1H/P2RX4/RMC1/SCARB2/CLN3/AP3D1/SLC12A4/MFSD8/SLC2A6	18
Infection vs Health control	GO:0001772	immunological synapse	5/440	36/19717	0.00115281	0.0219377	0.0173192	SKAP1/CD6/PTPRJ/CD53/PDCD6IP	5
Infection vs Health control	GO:0005874	microtubule	20/440	416/19717	0.00115305	0.0219377	0.0173192	SIRT2/CYLD/CCDC66/KLC1/AKNA/DCTN2/SVIL/CUL3/BOD1L1/MYO5A/SKAP1/EML4/SLC8A1/CSNK1D/DYNC1H1/EMD/NEK7/MACF1/HSPH1/BCAS3	20
Infection vs Health control	GO:0000922	spindle pole	11/440	164/19717	0.00116767	0.0219377	0.0173192	YPEL5/PLK3/CUL3/BOD1L1/EMD/HSF1/NUBP2/PLK2/DDX11/NEK7/STAG2	11
Infection vs Health control	GO:0016461	unconventional myosin complex	3/440	10/19717	0.00117847	0.0219377	0.0173192	MYO1F/MYO5A/MYL6B	3
Infection vs Health control	GO:0070603	SWI/SNF superfamily-type complex	7/440	76/19717	0.0015269	0.0265875	0.0209901	CHD4/PBRM1/SMARCE1/EP400/BAZ1A/SMARCC2/HMGXB4	7
Infection vs Health control	GO:0035770	ribonucleoprotein granule	13/440	223/19717	0.00157261	0.0265875	0.0209901	SYNE1/DDX19A/USP3/GIGYF2/ARNTL/DDX3X/VCP/HSF1/CIRBP/TNRC6A/PITPNM1/TNRC6B/DIS3L2	13
Infection vs Health control	GO:0030426	growth cone	11/440	171/19717	0.00163392	0.0265875	0.0209901	SIRT2/KLC1/DCTN2/PREX1/PTK2B/USP9X/MYO5A/LRRK2/CYTH2/PTCH1/YWHAE	11
Infection vs Health control	GO:0017053	transcription repressor complex	7/440	77/19717	0.00164798	0.0265875	0.0209901	YWHAB/CHD4/NCOR1/ZBTB16/HDAC4/PHF12/GPS2	7
Infection vs Health control	GO:0150034	distal axon	15/440	285/19717	0.00195939	0.0301009	0.0237639	SIRT2/KLC1/SLC9A6/DCTN2/PREX1/PTK2B/USP9X/MYO5A/LRRK2/P2RX4/MICAL1/CYTH2/AP3D1/PTCH1/YWHAE	15
Infection vs Health control	GO:0030176	integral component of endoplasmic reticulum membrane	10/440	150/19717	0.00201809	0.0301009	0.0237639	PIGT/SGMS1/RRBP1/SLC37A3/SREBF2/TM7SF2/CLN3/PORCN/SLC37A4/HM13	10
Infection vs Health control	GO:0030427	site of polarized growth	11/440	176/19717	0.00205234	0.0301009	0.0237639	SIRT2/KLC1/DCTN2/PREX1/PTK2B/USP9X/MYO5A/LRRK2/CYTH2/PTCH1/YWHAE	11
Infection vs Health control	GO:0098687	chromosomal region	17/440	347/19717	0.00216819	0.0308648	0.024367	THOC2/SIRT2/SUN2/DCTN2/SMCHD1/PPP2R5C/XPO1/BOD1L1/IKZF1/MIS18BP1/ATR/TPR/APEX1/HSF1/NGDN/STAG2/KMT5B	17
Infection vs Health control	GO:0031227	intrinsic component of endoplasmic reticulum membrane	10/440	158/19717	0.00294809	0.0392119	0.0309567	PIGT/SGMS1/RRBP1/SLC37A3/SREBF2/TM7SF2/CLN3/PORCN/SLC37A4/HM13	10
Infection vs Health control	GO:0036464	cytoplasmic ribonucleoprotein granule	12/440	212/19717	0.00299016	0.0392119	0.0309567	SYNE1/DDX19A/USP3/GIGYF2/ARNTL/DDX3X/VCP/CIRBP/TNRC6A/PITPNM1/TNRC6B/DIS3L2	12
Infection vs Health control	GO:0030667	secretory granule membrane	15/440	298/19717	0.0029976	0.0392119	0.0309567	RAP1B/SLC11A1/CPNE1/ANPEP/CD44/ADAM10/PTPRC/ITGAX/PTPRJ/ATP8B4/LILRB3/CD55/RAB18/CD53/SNAP23	15
Infection vs Health control	GO:0031304	intrinsic component of mitochondrial inner membrane	5/440	45/19717	0.00317117	0.0393551	0.0310698	PPOX/SLC25A19/PISD/SLC25A3/SPG7	5
Infection vs Health control	GO:0031305	integral component of mitochondrial inner membrane	5/440	45/19717	0.00317117	0.0393551	0.0310698	PPOX/SLC25A19/PISD/SLC25A3/SPG7	5
Infection vs Health control	GO:0000346	transcription export complex	3/440	14/19717	0.00334495	0.0404739	0.0319531	THOC2/ZC3H11A/DDX39A	3
Infection vs Health control	GO:0005635	nuclear envelope	20/440	464/19717	0.00406147	0.0479452	0.0378515	SYNE1/RANBP3/DDX19A/SUN2/CPNE1/UBE2I/MX2/SREBF1/ANXA11/WTAP/XPO1/RRP12/BRAP/P2RX4/NUP88/TPR/EMD/TEPSIN/TM7SF2/RNF123	20
Infection vs Health control	GO:0000775	chromosome, centromeric region	11/440	193/19717	0.00416827	0.0480343	0.0379218	DCTN2/PPP2R5C/XPO1/BOD1L1/IKZF1/MIS18BP1/TPR/HSF1/NGDN/STAG2/KMT5B	11
Infection vs Health control	GO:0003724	RNA helicase activity	15/431	78/17696	5.31349e-10	3.62912e-07	3.04827e-07	DDX19A/DDX47/DDX17/DDX58/DDX18/DDX5/DDX3X/DDX55/DDX24/EIF4A1/SKIV2L/DDX39A/DDX46/DDX51/DDX59	15
Infection vs Health control	GO:0004386	helicase activity	20/431	163/17696	3.0324e-09	1.03556e-06	8.6982e-07	CHD2/CHD4/DDX19A/DDX47/DDX17/DDX58/CHD8/DDX18/EP400/DDX5/DDX3X/DDX55/DDX24/EIF4A1/SKIV2L/DDX39A/DDX46/DDX51/DDX11/DDX59	20
Infection vs Health control	GO:0016887	ATPase activity	32/431	434/17696	2.82958e-08	6.44201e-06	5.41095e-06	CHD2/CHD4/PBRM1/DDX19A/ABCD4/DDX47/DDX17/SMCHD1/DDX58/CHD8/DDX18/EP400/ATP6V1H/ABCA1/DDX5/DDX3X/VCP/DDX55/DDX24/DYNC1H1/EIF4A1/SKIV2L/DDX39A/ABCF3/MYO9B/PSMC4/DDX46/DDX51/ABCG1/DDX11/MACF1/DDX59	32
Infection vs Health control	GO:0061629	RNA polymerase II-specific DNA-binding transcription factor binding	20/431	277/17696	1.59946e-05	0.00247782	0.00208124	TRIP12/CHD4/CPNE1/ARNT/STAT5B/SMARCE1/WBP2/NCOR1/JMJD1C/ARNTL/ATF2/WIPI1/DDX5/KDM3A/BHLHE40/APEX1/RELA/MMS19/NR4A2/BCAS3	20
Infection vs Health control	GO:0140297	DNA-binding transcription factor binding	23/431	351/17696	1.81393e-05	0.00247782	0.00208124	TRIP12/CHD4/CPNE1/ARNT/TLE3/STAT5B/SMARCE1/WBP2/NCOR1/JMJD1C/ARNTL/ATF2/WIPI1/HDAC4/HDAC5/DDX5/KDM3A/BHLHE40/APEX1/RELA/MMS19/NR4A2/BCAS3	23
Infection vs Health control	GO:0140098	catalytic activity, acting on RNA	24/431	386/17696	2.81876e-05	0.00320869	0.00269513	DDX19A/BUD23/DDX47/POP5/DDX17/DDX58/DDX18/CMTR1/METTL15/DDX5/DDX3X/DDX55/DDX24/EIF4A1/SKIV2L/DDX39A/APEX1/POLR1C/DDX46/DDX51/POLR2J3/PCIF1/DIS3L2/DDX59	24
Infection vs Health control	GO:0031267	small GTPase binding	25/431	443/17696	9.32577e-05	0.00909929	0.00764293	GGA2/RANBP3/IPO4/OPTN/RABGGTA/GGA1/PREX1/XPO1/MYO5A/CDC42BPB/TBC1D22A/LRRK2/RAB11FIP4/ABCA1/SPATA13/RASGRP4/RGL2/MYO9B/MICAL1/DENND4C/SBF1/ARHGEF40/ACAP2/FMNL1/TBC1D5	25
Infection vs Health control	GO:0035257	nuclear hormone receptor binding	12/431	152/17696	0.00035241	0.0287675	0.0241632	TRIP12/STAT5B/SMARCE1/WBP2/NCOR1/JMJD1C/WIPI1/DDX5/KDM3A/MMS19/NR4A2/BCAS3	12
Infection vs Health control	GO:0022804	active transmembrane transporter activity	20/431	349/17696	0.000379074	0.0287675	0.0241632	SLC9A8/SLC11A1/ABCD4/SLC4A7/SLC9A6/LMBRD1/SLC20A1/SLC6A6/SLCO3A1/ATP6V1H/SLC8A1/ABCA1/SLC25A3/SLC12A4/SLC5A6/SLC2A6/ABCG1/SLC22A5/SLC37A4/SLC33A1	20
Infection vs Health control	GO:0004674	protein serine/threonine kinase activity	23/431	439/17696	0.000506932	0.0346234	0.0290819	BRD4/PRKAG1/STK25/CAMK2D/PLK3/PTK2B/STK17B/CDC42BPB/LRRK2/ATR/TBK1/STK3/CAB39/CSNK1D/CLK3/STRADA/MINK1/PLK2/ULK3/BCKDK/NEK7/MAPK9/IRAK4	23
Infection vs Health control	GO:0022853	active ion transmembrane transporter activity	15/431	236/17696	0.000702943	0.0417845	0.0350968	SLC9A8/SLC11A1/SLC4A7/SLC9A6/SLC20A1/SLC6A6/SLCO3A1/ATP6V1H/SLC8A1/SLC25A3/SLC12A4/SLC5A6/SLC2A6/SLC37A4/SLC33A1	15
Infection vs Health control	GO:0015291	secondary active transmembrane transporter activity	15/431	237/17696	0.000734135	0.0417845	0.0350968	SLC9A8/SLC11A1/SLC4A7/SLC9A6/SLC20A1/SLC6A6/SLCO3A1/SLC8A1/SLC25A3/SLC12A4/SLC5A6/SLC2A6/SLC22A5/SLC37A4/SLC33A1	15
Infection vs Health control	GO:0017016	Ras GTPase binding	22/431	429/17696	0.000883354	0.04641	0.038982	RANBP3/IPO4/OPTN/RABGGTA/PREX1/XPO1/MYO5A/CDC42BPB/TBC1D22A/LRRK2/RAB11FIP4/SPATA13/RASGRP4/RGL2/MYO9B/MICAL1/DENND4C/SBF1/ARHGEF40/ACAP2/FMNL1/TBC1D5	22
Severe/Critical vs Mild/moderate	GO:0043122	regulation of I-kappaB kinase/NF-kappaB signaling	13/240	237/18670	1.27232e-05	0.027896	0.0262138	ZDHHC17/ATP2C1/DDX1/MAP3K14/NLRP12/CAPN3/PINK1/TAB2/IKBKB/RHOC/AKT1/GPR89A/FYN	13
Severe/Critical vs Mild/moderate	GO:0042147	retrograde transport, endosome to Golgi	8/240	88/18670	1.75991e-05	0.027896	0.0262138	WASHC2C/WASHC2A/TBC1D23/RBSN/TBC1D5/TMEM87B/RGP1/WASH3P	8
Severe/Critical vs Mild/moderate	GO:0043123	positive regulation of I-kappaB kinase/NF-kappaB signaling	11/240	183/18670	2.57264e-05	0.027896	0.0262138	ZDHHC17/ATP2C1/DDX1/MAP3K14/PINK1/TAB2/IKBKB/RHOC/AKT1/GPR89A/FYN	11
Severe/Critical vs Mild/moderate	GO:0007249	I-kappaB kinase/NF-kappaB signaling	13/240	269/18670	4.78773e-05	0.0389362	0.0365883	ZDHHC17/ATP2C1/DDX1/MAP3K14/NLRP12/CAPN3/PINK1/TAB2/IKBKB/RHOC/AKT1/GPR89A/FYN	13
Severe/Critical vs Mild/moderate	GO:0010008	endosome membrane	19/244	479/19717	8.84318e-06	0.00262266	0.00208235	FURIN/ABCA7/ACAP1/HLA-F/KIF16B/WASHC2C/WASHC2A/RBSN/SCYL2/ACAP2/ATG9A/KIF13A/TBC1D5/SLC9A7/OSBPL9/TAB2/SPPL2A/TMEM175/WASH3P	19
Severe/Critical vs Mild/moderate	GO:0071203	WASH complex	4/244	13/19717	1.49866e-05	0.00262266	0.00208235	WASHC2C/WASHC2A/TBC1D23/WASH3P	4
Severe/Critical vs Mild/moderate	GO:0005802	trans-Golgi network	12/244	236/19717	4.01732e-05	0.00386349	0.00306756	ARFIP2/ARFGAP2/FURIN/ATP2C1/COG7/TBC1D23/ATG9A/KIF13A/SLC9A7/CLN3/RGP1/ATP11C	12
Severe/Critical vs Mild/moderate	GO:0098791	Golgi apparatus subcompartment	15/244	359/19717	4.41542e-05	0.00386349	0.00306756	ARFIP2/B4GALT3/ARFGAP2/FURIN/ATP2C1/COG7/TBC1D23/ATG9A/KIF13A/ST3GAL4/SLC9A7/CLN3/RGP1/ATP11C/GPR89A	15
Severe/Critical vs Mild/moderate	GO:0005814	centriole	9/244	139/19717	5.95837e-05	0.00417086	0.0033116	AKNA/NIN/SFI1/TUBGCP3/CEP250/CROCC/CEP128/CEP63/WASH3P	9
Severe/Critical vs Mild/moderate	GO:0031984	organelle subcompartment	15/244	380/19717	8.37289e-05	0.00488419	0.00387797	ARFIP2/B4GALT3/ARFGAP2/FURIN/ATP2C1/COG7/TBC1D23/ATG9A/KIF13A/ST3GAL4/SLC9A7/CLN3/RGP1/ATP11C/GPR89A	15
Severe/Critical vs Mild/moderate	GO:0032587	ruffle membrane	7/244	94/19717	0.00016726	0.00836298	0.00664008	ABCA7/SPATA13/APC/TIAM1/KSR1/THEM4/MACF1	7
Severe/Critical vs Mild/moderate	GO:0001726	ruffle	9/244	172/19717	0.000300146	0.0131314	0.0104261	ARFIP2/ABCA7/SKAP1/SPATA13/APC/TIAM1/KSR1/THEM4/MACF1	9
Severe/Critical vs Mild/moderate	GO:1902554	serine/threonine protein kinase complex	6/244	88/19717	0.000785219	0.0305363	0.0242454	CCNG1/TBC1D5/CAB39/SESN2/MMS19/IKBKB	6
Severe/Critical vs Mild/moderate	GO:0035098	ESC/E(Z) complex	3/244	16/19717	0.000930512	0.0325679	0.0258585	TRIM37/MTF2/PHF1	3
Severe/Critical vs Mild/moderate	GO:0030117	membrane coat	6/244	96/19717	0.00123768	0.0346507	0.0275121	SYNRG/ARFGAP2/EPS15L1/AP5Z1/TBC1D5/FCHO1	6
Severe/Critical vs Mild/moderate	GO:0048475	coated membrane	6/244	96/19717	0.00123768	0.0346507	0.0275121	SYNRG/ARFGAP2/EPS15L1/AP5Z1/TBC1D5/FCHO1	6
Severe/Critical vs Mild/moderate	GO:0031256	leading edge membrane	8/244	170/19717	0.00128703	0.0346507	0.0275121	ABCA7/MYO1G/SPATA13/APC/TIAM1/KSR1/THEM4/MACF1	8
Severe/Critical vs Mild/moderate	GO:0031252	cell leading edge	13/244	403/19717	0.00161204	0.0376005	0.0298542	ARFIP2/VIM/BCAS3/ABCA7/MYO1G/SKAP1/SPATA13/APC/TIAM1/KSR1/THEM4/MACF1/WASH3P	13
Severe/Critical vs Mild/moderate	GO:0005798	Golgi-associated vesicle	8/244	178/19717	0.00172261	0.0376005	0.0298542	SYNRG/ARFGAP2/FURIN/ZDHHC17/HLA-F/ECPAS/SPPL2A/GPR89A	8
Severe/Critical vs Mild/moderate	GO:0098562	cytoplasmic side of membrane	8/244	178/19717	0.00172261	0.0376005	0.0298542	OSBPL2/TIAM1/YES1/PTPRC/EPB41/SPPL2A/IKBKB/FYN	8
Severe/Critical vs Mild/moderate	GO:0030132	clathrin coat of coated pit	3/244	20/19717	0.00182631	0.0376005	0.0298542	EPS15L1/TBC1D5/FCHO1	3
Severe/Critical vs Mild/moderate	GO:0005874	microtubule	13/244	416/19717	0.00212938	0.0409202	0.03249	BCAS3/AKNA/NIN/CCT6A/SKAP1/TUBGCP3/KIF16B/DISC1/APC/TIAM1/SPAST/KIF13A/MACF1	13
Severe/Critical vs Mild/moderate	GO:0030119	AP-type membrane coat adaptor complex	4/244	45/19717	0.00228994	0.0409202	0.03249	SYNRG/AP5Z1/TBC1D5/FCHO1	4
Severe/Critical vs Mild/moderate	GO:1902911	protein kinase complex	6/244	109/19717	0.00236765	0.0409202	0.03249	CCNG1/TBC1D5/CAB39/SESN2/MMS19/IKBKB	6
Severe/Critical vs Mild/moderate	GO:0030118	clathrin coat	4/244	46/19717	0.00248398	0.0409202	0.03249	SYNRG/EPS15L1/TBC1D5/FCHO1	4
Severe/Critical vs Mild/moderate	GO:0031901	early endosome membrane	7/244	149/19717	0.00258572	0.0409202	0.03249	ABCA7/HLA-F/KIF16B/WASHC2C/WASHC2A/RBSN/WASH3P	7
Severe/Critical vs Mild/moderate	GO:0031519	PcG protein complex	4/244	47/19717	0.00268904	0.0409202	0.03249	TRIM37/CBX4/MTF2/PHF1	4
Severe/Critical vs Mild/moderate	GO:0030660	Golgi-associated vesicle membrane	6/244	114/19717	0.00296336	0.0420871	0.0334165	SYNRG/ARFGAP2/ZDHHC17/HLA-F/SPPL2A/GPR89A	6
Severe/Critical vs Mild/moderate	GO:0009898	cytoplasmic side of plasma membrane	7/244	154/19717	0.00310816	0.0420871	0.0334165	OSBPL2/TIAM1/YES1/PTPRC/EPB41/IKBKB/FYN	7
Severe/Critical vs Mild/moderate	GO:0097386	glial cell projection	3/244	24/19717	0.00312647	0.0420871	0.0334165	ABCA7/PINK1/FYN	3
Severe/Critical vs Mild/moderate	GO:0042393	histone binding	13/245	197/17696	3.78574e-06	0.00188151	0.00170558	BRD1/BAZ2A/BCAS3/DEK/CBX4/YEATS2/MTF2/CHD2/LRWD1/NASP/PHF1/KDM7A/ZMYND8	13
Severe/Critical vs Mild/moderate	GO:0140030	modification-dependent protein binding	9/245	144/17696	0.000181263	0.0343502	0.0311382	BAZ2A/CBX4/YEATS2/MTF2/LRWD1/PHF1/TAB2/KDM7A/ZMYND8	9
Severe/Critical vs Mild/moderate	GO:0035064	methylated histone binding	6/245	65/17696	0.00027646	0.0343502	0.0311382	CBX4/MTF2/LRWD1/PHF1/KDM7A/ZMYND8	6
Severe/Critical vs Mild/moderate	GO:0140034	methylation-dependent protein binding	6/245	65/17696	0.00027646	0.0343502	0.0311382	CBX4/MTF2/LRWD1/PHF1/KDM7A/ZMYND8	6
Infection vs Health control	hsa04064	NF-kappa B signaling pathway	11/228	104/8076	0.000157908	0.0223704	0.0198297	CYLD/CCL4L2/UBE2I/TNFRSF1A/DDX58/NFKB1/RELA/IL1B/TAB2/CCL4/IRAK4	11
Infection vs Health control	hsa05131	Shigellosis	18/228	246/8076	0.000195924	0.0223704	0.0198297	UBE2D3/SKP1/WIPI2/TNIP1/NLRP3/ATG16L1/CD44/TNFRSF1A/NFKB1/WIPI1/TBK1/ELMO2/RELA/IL1B/CYTH2/TP53/TAB2/MAPK9	18
Infection vs Health control	hsa04657	IL-17 signaling pathway	10/228	94/8076	0.000299378	0.0223704	0.0198297	TRAF4/USP25/NFKB1/TBK1/ANAPC5/RELA/IL1B/IL17RC/TAB2/MAPK9	10
Infection vs Health control	hsa04623	Cytosolic DNA-sensing pathway	8/228	63/8076	0.000362274	0.0223704	0.0198297	CCL4L2/DDX58/NFKB1/TBK1/RELA/POLR1C/IL1B/CCL4	8
Infection vs Health control	hsa05161	Hepatitis B	13/228	162/8076	0.00064509	0.0306905	0.0272049	YWHAB/PTK2B/STAT5B/DDX58/ATF2/NFKB1/TBK1/DDX3X/RELA/TP53/TAB2/MAPK9/IRAK4	13
Infection vs Health control	hsa04622	RIG-I-like receptor signaling pathway	8/228	70/8076	0.000745519	0.0306905	0.0272049	CYLD/DDX58/NFKB1/TBK1/DDX3X/RELA/MAPK9/TANK	8
Infection vs Health control	hsa04142	Lysosome	11/228	128/8076	0.000952325	0.0336035	0.029787	GGA2/M6PR/SLC11A1/ASAH1/GGA1/ATP6V1H/MAN2B1/SCARB2/CLN3/AP3D1/MFSD8	11
Infection vs Health control	hsa04710	Circadian rhythm	5/228	31/8076	0.00160042	0.0375128	0.0332523	PRKAG1/SKP1/ARNTL/CSNK1D/BHLHE40	5
Infection vs Health control	hsa05152	Tuberculosis	13/228	180/8076	0.00170724	0.0375128	0.0332523	KSR1/RFX5/CAMK2D/PLK3/TNFRSF1A/ITGAX/ATP6V1H/NFKB1/CLEC7A/RELA/IL1B/MAPK9/IRAK4	13
Infection vs Health control	hsa05132	Salmonella infection	16/228	249/8076	0.00178425	0.0375128	0.0332523	M6PR/SKP1/KLC1/NLRP3/DCTN2/PTPRC/TNFRSF1A/NFKB1/DYNC1H1/ELMO2/RELA/IL1B/CYTH2/TAB2/MAPK9/IRAK4	16
Infection vs Health control	hsa04136	Autophagy - other	5/228	32/8076	0.00185381	0.0375128	0.0332523	WIPI2/ATG16L1/ATG4D/WIPI1/ATG9A	5
Infection vs Health control	hsa05162	Measles	11/228	139/8076	0.00186454	0.0375128	0.0332523	MX2/STAT5B/DDX58/NFKB1/TBK1/RELA/IL1B/TP53/TAB2/MAPK9/IRAK4	11
Infection vs Health control	hsa04120	Ubiquitin mediated proteolysis	11/228	140/8076	0.00197436	0.0375128	0.0332523	TRIP12/UBE2D3/SKP1/ITCH/UBE2I/UBE3A/HERC1/CUL3/UBE2B/MGRN1/ANAPC5	11
Infection vs Health control	hsa04620	Toll-like receptor signaling pathway	9/228	104/8076	0.00260697	0.0411589	0.0364844	CCL4L2/NFKB1/TBK1/RELA/IL1B/TAB2/CCL4/MAPK9/IRAK4	9
Infection vs Health control	hsa04625	C-type lectin receptor signaling pathway	9/228	104/8076	0.00260697	0.0411589	0.0364844	CYLD/KSR1/NLRP3/PLK3/NFKB1/CLEC7A/RELA/IL1B/MAPK9	9
Infection vs Health control	hsa04340	Hedgehog signaling pathway	6/228	50/8076	0.00266616	0.0411589	0.0364844	SPOPL/CUL3/ARRB2/MGRN1/CSNK1D/PTCH1	6
Infection vs Health control	hsa04137	Mitophagy - animal	7/228	68/8076	0.00292444	0.0424903	0.0376646	OPTN/RHOT1/TBK1/ATG9A/RELA/TP53/MAPK9	7
Infection vs Health control	hsa04621	NOD-like receptor signaling pathway	12/228	181/8076	0.00510861	0.0654377	0.0580057	NLRP3/ATG16L1/NFKB1/TBK1/RELA/IL1B/TAB2/NEK7/MAPK9/IRAK4/TANK/YWHAE	12
Infection vs Health control	hsa04140	Autophagy - animal	10/228	137/8076	0.0052986	0.0654377	0.0580057	ATG16L2/WIPI2/ATG16L1/ATG4D/MTMR3/WIPI1/TBK1/ATG9A/MAPK9/TANK	10
Infection vs Health control	hsa05135	Yersinia infection	10/228	137/8076	0.0052986	0.0654377	0.0580057	NLRP3/PTK2B/NFKB1/TBK1/ELMO2/RELA/IL1B/TAB2/MAPK9/IRAK4	10
Infection vs Health control	hsa00604	Glycosphingolipid biosynthesis - ganglio series	3/228	15/8076	0.00785936	0.0924411	0.0819422	ST3GAL5/ST6GALNAC6/SLC33A1	3
Infection vs Health control	hsa00310	Lysine degradation	6/228	63/8076	0.00842039	0.0945381	0.083801	DLD/SETD2/EHMT1/KMT2A/KMT5B/NSD3	6
Infection vs Health control	hsa01523	Antifolate resistance	4/228	31/8076	0.0107012	0.114892	0.101844	NFKB1/RELA/IL1B/SHMT2	4
Infection vs Health control	hsa04931	Insulin resistance	8/228	108/8076	0.0111636	0.114892	0.101844	NR1H2/PRKAG1/SREBF1/TNFRSF1A/NFKB1/RELA/PCK2/MAPK9	8
Infection vs Health control	hsa05203	Viral carcinogenesis	12/228	204/8076	0.0127295	0.12281	0.108862	YWHAB/CHD4/UBE3A/STAT5B/ATF2/NFKB1/HDAC4/HDAC5/DDX3X/RELA/TP53/YWHAE	12
Infection vs Health control	hsa04920	Adipocytokine signaling pathway	6/228	69/8076	0.0129274	0.12281	0.108862	PRKAG1/TNFRSF1A/NFKB1/RELA/PCK2/MAPK9	6
Infection vs Health control	hsa04668	TNF signaling pathway	8/228	112/8076	0.0137082	0.125405	0.111162	ITCH/TNFRSF1A/ATF2/NFKB1/RELA/IL1B/TAB2/MAPK9	8
Infection vs Health control	hsa04071	Sphingolipid signaling pathway	8/228	119/8076	0.0191432	0.163047	0.144529	ASAH1/SGMS1/PPP2R5C/TNFRSF1A/NFKB1/RELA/TP53/MAPK9	8
Infection vs Health control	hsa04722	Neurotrophin signaling pathway	8/228	119/8076	0.0191432	0.163047	0.144529	RAP1B/CAMK2D/NFKB1/RELA/TP53/MAPK9/IRAK4/YWHAE	8
Infection vs Health control	hsa05133	Pertussis	6/228	76/8076	0.0200572	0.165137	0.146382	NLRP3/NFKB1/RELA/IL1B/MAPK9/IRAK4	6
Infection vs Health control	hsa05166	Human T-cell leukemia virus 1 infection	12/228	219/8076	0.0211379	0.168421	0.149293	RANBP3/STAT5B/XPO1/TNFRSF1A/ATF2/ATR/NFKB1/ANAPC5/RELA/GPS2/TP53/MAPK9	12
Infection vs Health control	hsa05134	Legionellosis	5/228	57/8076	0.02185	0.168655	0.1495	NFKB1/VCP/RELA/HSF1/IL1B	5
Infection vs Health control	hsa05164	Influenza A	10/228	171/8076	0.0228238	0.170832	0.15143	NLRP3/MX2/XPO1/TNFRSF1A/DDX58/NFKB1/TBK1/RELA/IL1B/IRAK4	10
Infection vs Health control	hsa05130	Pathogenic Escherichia coli infection	11/228	197/8076	0.0236246	0.171626	0.152134	NLRP3/MYO1F/MYO5A/TNFRSF1A/NFKB1/RELA/IL1B/CYTH2/TAB2/MAPK9/IRAK4	11
Infection vs Health control	hsa04380	Osteoclast differentiation	8/228	128/8076	0.0281963	0.198986	0.176386	CYLD/TNFRSF1A/NFKB1/LILRB3/RELA/IL1B/TAB2/MAPK9	8
Severe/Critical vs Mild/moderate	hsa04660	T cell receptor signaling pathway	8/106	104/8076	6.13638e-05	0.0136841	0.0125957	MAP3K14/VAV2/PTPRC/NCK2/IKBKB/GSK3B/AKT1/FYN	8
Severe/Critical vs Mild/moderate	hsa05169	Epstein-Barr virus infection	9/106	202/8076	0.00129545	0.144443	0.132954	VIM/IFNAR2/HLA-F/PSMD14/MAP3K14/TAB2/IKBKB/ITGAL/AKT1	9
Severe/Critical vs Mild/moderate	hsa05166	Human T-cell leukemia virus 1 infection	9/106	219/8076	0.00226202	0.168143	0.154769	ADCY9/HLA-F/ANAPC1/ANAPC5/MAP3K14/IL15/IKBKB/ITGAL/AKT1	9
